# Supplementary material for: Low-budget 3D-printed equipment for continuous flow reactions
Source: Beilstein J Org Chem. 2019 Feb 26;15:558–66. doi: 10.3762/bjoc.15.50 (PMC6404462; doi:10.3762/bjoc.15.50)
Supplement: File 2 — This zip-file includes all 3D-printed parts as stl-files for direct 3D printing, as well as stp-files for editing the 3D models, if necessary. It also contains the Arduino software code as an ino-file for controlling of the syringe pumps. [file Beilstein_J_Org_Chem-15-558-s002.zip]

Archive with 36 entries (36 files):
- general syringe pump/adjustable end position.stl
- general syringe pump/adjustable end position.stp
- general syringe pump/cap end stop.stl
- general syringe pump/cap end stop.stp
- general syringe pump/main body.stl
- general syringe pump/main body.stp
- general syringe pump/movable component.stl
- general syringe pump/movable component.stp
- general syringe pump/nut holder part 1.stl
- general syringe pump/nut holder part 1.stp
- general syringe pump/nut holder part 2.stl
- general syringe pump/nut holder part 2.stp
- general syringe pump/pump ending.stl
- general syringe pump/pump ending.stp
- general syringe pump/syringe holder.stl
- general syringe pump/syringe holder.stp
- pump rack/Aluminium plate .pdf
- pump rack/Arduino case.stl
- pump rack/Arduino case.stp
- pump rack/keypad cover.stl
- pump rack/keypad cover.stp
- pump rack/lower lid.stl
- pump rack/lower lid.stp
- pump rack/motor case middle part.stl
- pump rack/motor case middle part.stp
- pump rack/motor case outer part - use 2 times, mirrored.stl
- pump rack/motor case outer part - use 2 times, mirrored.stp
- pump rack/upper lid.stl
- pump rack/upper lid.stp
- reactors/CSTR - 2 inlets .stp
- reactors/CSTR - 2 inlets.stl
- reactors/CSTR - 3 inlets.stl
- reactors/CSTR - 3 inlets.stp
- reactors/flow reactor R1.stl
- reactors/flow reactor R1.stp
- syringe_pump_rack_arduino/syringe_pump_rack_arduino.ino
