# Supplementary material for: Low-budget 3D-printed equipment for continuous flow reactions
Source: Beilstein J Org Chem. 2019 Feb 26;15:558–66. doi: 10.3762/bjoc.15.50 (PMC6404462; doi:10.3762/bjoc.15.50)
Supplement: File 2 — This zip-file includes all 3D-printed parts as stl-files for direct 3D printing, as well as stp-files for editing the 3D models, if necessary. It also contains the Arduino software code as an ino-file for controlling of the syringe pumps. [file Beilstein_J_Org_Chem-15-558-s002.zip › general syringe pump/adjustable end position.stp]

ISO-10303-21;
HEADER;
/* Generated by software containing ST-Developer
 * from STEP Tools, Inc. (www.steptools.com) 
 */

FILE_DESCRIPTION(
/* description */ (''),
/* implementation_level */ '2;1');

FILE_NAME(
/* name */ 'Z:\\Flow\\Inventor\\Spritzenpumpe\\Stopper.stp',
/* time_stamp */ '2018-09-10T15:58:41+02:00',
/* author */ ('JN'),
/* organization */ (''),
/* preprocessor_version */ 'ST-DEVELOPER v16.13',
/* originating_system */ 'Autodesk Inventor 2018',
/* authorisation */ '');

FILE_SCHEMA (('AUTOMOTIVE_DESIGN { 1 0 10303 214 3 1 1 }'));
ENDSEC;

DATA;
#10=MECHANICAL_DESIGN_GEOMETRIC_PRESENTATION_REPRESENTATION('',(#13),#1847);
#11=SHAPE_REPRESENTATION_RELATIONSHIP('SRR','None',#1854,#12);
#12=ADVANCED_BREP_SHAPE_REPRESENTATION('',(#14),#1846);
#13=STYLED_ITEM('',(#1863),#14);
#14=MANIFOLD_SOLID_BREP('Volumenk\X\F6rper1',#1072);
#15=ELLIPSE('',#1146,1.4142135623731,1.);
#16=ELLIPSE('',#1148,1.4142135623731,1.);
#17=B_SPLINE_CURVE_WITH_KNOTS('',3,(#1705,#1706,#1707,#1708,#1709,#1710,
#1711,#1712,#1713,#1714,#1715,#1716,#1717,#1718,#1719,#1720,#1721,#1722,
#1723),.UNSPECIFIED.,.F.,.F.,(4,2,2,2,3,2,2,2,4),(0.230634331262262,0.249827626428565,
0.269020921594868,0.288266681638942,0.307512441683016,0.326758201727089,
0.346003961771163,0.365197256937466,0.384390552103769),.UNSPECIFIED.);
#18=SPHERICAL_SURFACE('',#1134,1.);
#19=SPHERICAL_SURFACE('',#1139,1.);
#20=FACE_BOUND('',#173,.T.);
#21=FACE_BOUND('',#174,.T.);
#22=FACE_BOUND('',#175,.T.);
#23=FACE_BOUND('',#202,.T.);
#24=CIRCLE('',#1109,1.);
#25=CIRCLE('',#1110,1.);
#26=CIRCLE('',#1112,0.5);
#27=CIRCLE('',#1113,0.5);
#28=CIRCLE('',#1114,0.5);
#29=CIRCLE('',#1115,0.5);
#30=CIRCLE('',#1116,0.5);
#31=CIRCLE('',#1117,0.5);
#32=CIRCLE('',#1118,0.5);
#33=CIRCLE('',#1119,0.5);
#34=CIRCLE('',#1120,0.5);
#35=CIRCLE('',#1121,0.5);
#36=CIRCLE('',#1122,0.5);
#37=CIRCLE('',#1123,0.5);
#38=CIRCLE('',#1124,0.5);
#39=CIRCLE('',#1125,0.5);
#40=CIRCLE('',#1127,2.);
#41=CIRCLE('',#1128,2.);
#42=CIRCLE('',#1129,1.);
#43=CIRCLE('',#1130,1.);
#44=CIRCLE('',#1131,1.);
#45=CIRCLE('',#1133,1.);
#46=CIRCLE('',#1135,1.);
#47=CIRCLE('',#1136,1.);
#48=CIRCLE('',#1137,0.999999999999996);
#49=CIRCLE('',#1140,1.);
#50=CIRCLE('',#1141,1.);
#51=CIRCLE('',#1142,0.999999999999996);
#52=CIRCLE('',#1151,0.5);
#53=CIRCLE('',#1154,2.);
#54=CIRCLE('',#1157,2.);
#55=CIRCLE('',#1161,0.5);
#56=CIRCLE('',#1163,0.5);
#57=CIRCLE('',#1166,0.5);
#58=CIRCLE('',#1168,0.5);
#59=CIRCLE('',#1171,0.5);
#60=CIRCLE('',#1174,0.5);
#61=CIRCLE('',#1177,0.5);
#62=CIRCLE('',#1180,0.5);
#63=CIRCLE('',#1183,0.5);
#64=CIRCLE('',#1186,0.5);
#65=CIRCLE('',#1188,0.5);
#66=CIRCLE('',#1191,0.5);
#67=CYLINDRICAL_SURFACE('',#1108,1.);
#68=CYLINDRICAL_SURFACE('',#1132,1.);
#69=CYLINDRICAL_SURFACE('',#1138,1.);
#70=CYLINDRICAL_SURFACE('',#1143,1.);
#71=CYLINDRICAL_SURFACE('',#1144,1.);
#72=CYLINDRICAL_SURFACE('',#1145,1.);
#73=CYLINDRICAL_SURFACE('',#1147,1.);
#74=CYLINDRICAL_SURFACE('',#1149,1.);
#75=CYLINDRICAL_SURFACE('',#1150,0.5);
#76=CYLINDRICAL_SURFACE('',#1153,2.);
#77=CYLINDRICAL_SURFACE('',#1156,2.);
#78=CYLINDRICAL_SURFACE('',#1160,0.5);
#79=CYLINDRICAL_SURFACE('',#1162,0.5);
#80=CYLINDRICAL_SURFACE('',#1165,0.5);
#81=CYLINDRICAL_SURFACE('',#1167,0.5);
#82=CYLINDRICAL_SURFACE('',#1170,0.5);
#83=CYLINDRICAL_SURFACE('',#1173,0.5);
#84=CYLINDRICAL_SURFACE('',#1176,0.5);
#85=CYLINDRICAL_SURFACE('',#1179,0.5);
#86=CYLINDRICAL_SURFACE('',#1182,0.5);
#87=CYLINDRICAL_SURFACE('',#1185,0.5);
#88=CYLINDRICAL_SURFACE('',#1187,0.5);
#89=CYLINDRICAL_SURFACE('',#1190,0.5);
#90=FACE_OUTER_BOUND('',#155,.T.);
#91=FACE_OUTER_BOUND('',#156,.T.);
#92=FACE_OUTER_BOUND('',#157,.T.);
#93=FACE_OUTER_BOUND('',#158,.T.);
#94=FACE_OUTER_BOUND('',#159,.T.);
#95=FACE_OUTER_BOUND('',#160,.T.);
#96=FACE_OUTER_BOUND('',#161,.T.);
#97=FACE_OUTER_BOUND('',#162,.T.);
#98=FACE_OUTER_BOUND('',#163,.T.);
#99=FACE_OUTER_BOUND('',#164,.T.);
#100=FACE_OUTER_BOUND('',#165,.T.);
#101=FACE_OUTER_BOUND('',#166,.T.);
#102=FACE_OUTER_BOUND('',#167,.T.);
#103=FACE_OUTER_BOUND('',#168,.T.);
#104=FACE_OUTER_BOUND('',#169,.T.);
#105=FACE_OUTER_BOUND('',#170,.T.);
#106=FACE_OUTER_BOUND('',#171,.T.);
#107=FACE_OUTER_BOUND('',#172,.T.);
#108=FACE_OUTER_BOUND('',#176,.T.);
#109=FACE_OUTER_BOUND('',#177,.T.);
#110=FACE_OUTER_BOUND('',#178,.T.);
#111=FACE_OUTER_BOUND('',#179,.T.);
#112=FACE_OUTER_BOUND('',#180,.T.);
#113=FACE_OUTER_BOUND('',#181,.T.);
#114=FACE_OUTER_BOUND('',#182,.T.);
#115=FACE_OUTER_BOUND('',#183,.T.);
#116=FACE_OUTER_BOUND('',#184,.T.);
#117=FACE_OUTER_BOUND('',#185,.T.);
#118=FACE_OUTER_BOUND('',#186,.T.);
#119=FACE_OUTER_BOUND('',#187,.T.);
#120=FACE_OUTER_BOUND('',#188,.T.);
#121=FACE_OUTER_BOUND('',#189,.T.);
#122=FACE_OUTER_BOUND('',#190,.T.);
#123=FACE_OUTER_BOUND('',#191,.T.);
#124=FACE_OUTER_BOUND('',#192,.T.);
#125=FACE_OUTER_BOUND('',#193,.T.);
#126=FACE_OUTER_BOUND('',#194,.T.);
#127=FACE_OUTER_BOUND('',#195,.T.);
#128=FACE_OUTER_BOUND('',#196,.T.);
#129=FACE_OUTER_BOUND('',#197,.T.);
#130=FACE_OUTER_BOUND('',#198,.T.);
#131=FACE_OUTER_BOUND('',#199,.T.);
#132=FACE_OUTER_BOUND('',#200,.T.);
#133=FACE_OUTER_BOUND('',#201,.T.);
#134=FACE_OUTER_BOUND('',#203,.T.);
#135=FACE_OUTER_BOUND('',#204,.T.);
#136=FACE_OUTER_BOUND('',#205,.T.);
#137=FACE_OUTER_BOUND('',#206,.T.);
#138=FACE_OUTER_BOUND('',#207,.T.);
#139=FACE_OUTER_BOUND('',#208,.T.);
#140=FACE_OUTER_BOUND('',#209,.T.);
#141=FACE_OUTER_BOUND('',#210,.T.);
#142=FACE_OUTER_BOUND('',#211,.T.);
#143=FACE_OUTER_BOUND('',#212,.T.);
#144=FACE_OUTER_BOUND('',#213,.T.);
#145=FACE_OUTER_BOUND('',#214,.T.);
#146=FACE_OUTER_BOUND('',#215,.T.);
#147=FACE_OUTER_BOUND('',#216,.T.);
#148=FACE_OUTER_BOUND('',#217,.T.);
#149=FACE_OUTER_BOUND('',#218,.T.);
#150=FACE_OUTER_BOUND('',#219,.T.);
#151=FACE_OUTER_BOUND('',#220,.T.);
#152=FACE_OUTER_BOUND('',#221,.T.);
#153=FACE_OUTER_BOUND('',#222,.T.);
#154=FACE_OUTER_BOUND('',#223,.T.);
#155=EDGE_LOOP('',(#661,#662,#663,#664));
#156=EDGE_LOOP('',(#665,#666,#667,#668));
#157=EDGE_LOOP('',(#669,#670,#671,#672));
#158=EDGE_LOOP('',(#673,#674,#675,#676));
#159=EDGE_LOOP('',(#677,#678,#679,#680));
#160=EDGE_LOOP('',(#681,#682,#683,#684));
#161=EDGE_LOOP('',(#685,#686,#687,#688));
#162=EDGE_LOOP('',(#689,#690,#691,#692));
#163=EDGE_LOOP('',(#693,#694,#695,#696));
#164=EDGE_LOOP('',(#697,#698,#699,#700));
#165=EDGE_LOOP('',(#701,#702,#703,#704));
#166=EDGE_LOOP('',(#705,#706,#707,#708));
#167=EDGE_LOOP('',(#709,#710,#711,#712));
#168=EDGE_LOOP('',(#713,#714,#715,#716));
#169=EDGE_LOOP('',(#717,#718,#719,#720));
#170=EDGE_LOOP('',(#721,#722,#723,#724));
#171=EDGE_LOOP('',(#725,#726,#727,#728));
#172=EDGE_LOOP('',(#729,#730,#731,#732,#733,#734,#735,#736,#737,#738,#739,
#740,#741,#742,#743,#744));
#173=EDGE_LOOP('',(#745,#746,#747,#748));
#174=EDGE_LOOP('',(#749,#750));
#175=EDGE_LOOP('',(#751));
#176=EDGE_LOOP('',(#752,#753,#754,#755,#756,#757,#758,#759,#760,#761,#762,
#763,#764,#765,#766,#767,#768,#769));
#177=EDGE_LOOP('',(#770,#771,#772,#773));
#178=EDGE_LOOP('',(#774,#775,#776));
#179=EDGE_LOOP('',(#777,#778,#779,#780,#781,#782));
#180=EDGE_LOOP('',(#783,#784,#785));
#181=EDGE_LOOP('',(#786,#787,#788,#789));
#182=EDGE_LOOP('',(#790,#791,#792,#793));
#183=EDGE_LOOP('',(#794,#795,#796,#797));
#184=EDGE_LOOP('',(#798,#799,#800,#801));
#185=EDGE_LOOP('',(#802,#803,#804,#805));
#186=EDGE_LOOP('',(#806,#807,#808,#809,#810,#811));
#187=EDGE_LOOP('',(#812,#813,#814,#815));
#188=EDGE_LOOP('',(#816,#817,#818,#819));
#189=EDGE_LOOP('',(#820,#821,#822,#823));
#190=EDGE_LOOP('',(#824,#825,#826,#827));
#191=EDGE_LOOP('',(#828,#829,#830,#831));
#192=EDGE_LOOP('',(#832));
#193=EDGE_LOOP('',(#833,#834,#835,#836));
#194=EDGE_LOOP('',(#837,#838,#839,#840));
#195=EDGE_LOOP('',(#841,#842));
#196=EDGE_LOOP('',(#843,#844,#845,#846));
#197=EDGE_LOOP('',(#847,#848,#849,#850));
#198=EDGE_LOOP('',(#851,#852));
#199=EDGE_LOOP('',(#853,#854,#855,#856));
#200=EDGE_LOOP('',(#857));
#201=EDGE_LOOP('',(#858));
#202=EDGE_LOOP('',(#859));
#203=EDGE_LOOP('',(#860));
#204=EDGE_LOOP('',(#861,#862,#863,#864));
#205=EDGE_LOOP('',(#865));
#206=EDGE_LOOP('',(#866,#867,#868,#869));
#207=EDGE_LOOP('',(#870));
#208=EDGE_LOOP('',(#871,#872,#873,#874));
#209=EDGE_LOOP('',(#875));
#210=EDGE_LOOP('',(#876,#877,#878,#879));
#211=EDGE_LOOP('',(#880,#881,#882,#883));
#212=EDGE_LOOP('',(#884));
#213=EDGE_LOOP('',(#885,#886,#887,#888));
#214=EDGE_LOOP('',(#889,#890));
#215=EDGE_LOOP('',(#891,#892,#893,#894));
#216=EDGE_LOOP('',(#895,#896,#897,#898));
#217=EDGE_LOOP('',(#899,#900,#901,#902,#903,#904,#905,#906,#907,#908,#909,
#910,#911,#912,#913,#914,#915,#916,#917,#918,#919,#920,#921,#922));
#218=EDGE_LOOP('',(#923,#924,#925,#926));
#219=EDGE_LOOP('',(#927,#928,#929,#930,#931,#932,#933,#934,#935,#936,#937,
#938,#939,#940,#941,#942,#943,#944,#945,#946));
#220=EDGE_LOOP('',(#947,#948,#949,#950));
#221=EDGE_LOOP('',(#951,#952,#953,#954,#955,#956,#957,#958));
#222=EDGE_LOOP('',(#959,#960,#961,#962));
#223=EDGE_LOOP('',(#963,#964,#965,#966));
#224=LINE('',#1529,#325);
#225=LINE('',#1531,#326);
#226=LINE('',#1533,#327);
#227=LINE('',#1534,#328);
#228=LINE('',#1537,#329);
#229=LINE('',#1539,#330);
#230=LINE('',#1540,#331);
#231=LINE('',#1544,#332);
#232=LINE('',#1546,#333);
#233=LINE('',#1548,#334);
#234=LINE('',#1549,#335);
#235=LINE('',#1552,#336);
#236=LINE('',#1554,#337);
#237=LINE('',#1555,#338);
#238=LINE('',#1558,#339);
#239=LINE('',#1560,#340);
#240=LINE('',#1561,#341);
#241=LINE('',#1563,#342);
#242=LINE('',#1566,#343);
#243=LINE('',#1568,#344);
#244=LINE('',#1569,#345);
#245=LINE('',#1571,#346);
#246=LINE('',#1575,#347);
#247=LINE('',#1577,#348);
#248=LINE('',#1579,#349);
#249=LINE('',#1580,#350);
#250=LINE('',#1583,#351);
#251=LINE('',#1585,#352);
#252=LINE('',#1586,#353);
#253=LINE('',#1589,#354);
#254=LINE('',#1590,#355);
#255=LINE('',#1593,#356);
#256=LINE('',#1594,#357);
#257=LINE('',#1598,#358);
#258=LINE('',#1600,#359);
#259=LINE('',#1602,#360);
#260=LINE('',#1603,#361);
#261=LINE('',#1606,#362);
#262=LINE('',#1608,#363);
#263=LINE('',#1609,#364);
#264=LINE('',#1612,#365);
#265=LINE('',#1613,#366);
#266=LINE('',#1616,#367);
#267=LINE('',#1617,#368);
#268=LINE('',#1623,#369);
#269=LINE('',#1626,#370);
#270=LINE('',#1629,#371);
#271=LINE('',#1631,#372);
#272=LINE('',#1644,#373);
#273=LINE('',#1646,#374);
#274=LINE('',#1648,#375);
#275=LINE('',#1650,#376);
#276=LINE('',#1652,#377);
#277=LINE('',#1653,#378);
#278=LINE('',#1667,#379);
#279=LINE('',#1671,#380);
#280=LINE('',#1675,#381);
#281=LINE('',#1680,#382);
#282=LINE('',#1682,#383);
#283=LINE('',#1684,#384);
#284=LINE('',#1686,#385);
#285=LINE('',#1688,#386);
#286=LINE('',#1690,#387);
#287=LINE('',#1692,#388);
#288=LINE('',#1697,#389);
#289=LINE('',#1724,#390);
#290=LINE('',#1732,#391);
#291=LINE('',#1734,#392);
#292=LINE('',#1737,#393);
#293=LINE('',#1739,#394);
#294=LINE('',#1743,#395);
#295=LINE('',#1745,#396);
#296=LINE('',#1748,#397);
#297=LINE('',#1749,#398);
#298=LINE('',#1752,#399);
#299=LINE('',#1759,#400);
#300=LINE('',#1760,#401);
#301=LINE('',#1762,#402);
#302=LINE('',#1767,#403);
#303=LINE('',#1768,#404);
#304=LINE('',#1770,#405);
#305=LINE('',#1774,#406);
#306=LINE('',#1781,#407);
#307=LINE('',#1796,#408);
#308=LINE('',#1804,#409);
#309=LINE('',#1808,#410);
#310=LINE('',#1819,#411);
#311=LINE('',#1821,#412);
#312=LINE('',#1823,#413);
#313=LINE('',#1824,#414);
#314=LINE('',#1826,#415);
#315=LINE('',#1827,#416);
#316=LINE('',#1829,#417);
#317=LINE('',#1830,#418);
#318=LINE('',#1831,#419);
#319=LINE('',#1832,#420);
#320=LINE('',#1833,#421);
#321=LINE('',#1834,#422);
#322=LINE('',#1835,#423);
#323=LINE('',#1839,#424);
#324=LINE('',#1842,#425);
#325=VECTOR('',#1206,10.);
#326=VECTOR('',#1207,10.);
#327=VECTOR('',#1208,10.);
#328=VECTOR('',#1209,10.);
#329=VECTOR('',#1212,10.);
#330=VECTOR('',#1213,10.);
#331=VECTOR('',#1214,10.);
#332=VECTOR('',#1217,10.);
#333=VECTOR('',#1218,10.);
#334=VECTOR('',#1219,10.);
#335=VECTOR('',#1220,10.);
#336=VECTOR('',#1223,10.);
#337=VECTOR('',#1224,10.);
#338=VECTOR('',#1225,10.);
#339=VECTOR('',#1228,10.);
#340=VECTOR('',#1229,10.);
#341=VECTOR('',#1230,10.);
#342=VECTOR('',#1233,10.);
#343=VECTOR('',#1236,10.);
#344=VECTOR('',#1237,10.);
#345=VECTOR('',#1238,10.);
#346=VECTOR('',#1241,10.);
#347=VECTOR('',#1244,10.);
#348=VECTOR('',#1245,10.);
#349=VECTOR('',#1246,10.);
#350=VECTOR('',#1247,10.);
#351=VECTOR('',#1250,10.);
#352=VECTOR('',#1251,10.);
#353=VECTOR('',#1252,10.);
#354=VECTOR('',#1255,10.);
#355=VECTOR('',#1256,10.);
#356=VECTOR('',#1259,10.);
#357=VECTOR('',#1260,10.);
#358=VECTOR('',#1263,10.);
#359=VECTOR('',#1264,10.);
#360=VECTOR('',#1265,10.);
#361=VECTOR('',#1266,10.);
#362=VECTOR('',#1269,10.);
#363=VECTOR('',#1270,10.);
#364=VECTOR('',#1271,10.);
#365=VECTOR('',#1274,10.);
#366=VECTOR('',#1275,10.);
#367=VECTOR('',#1278,10.);
#368=VECTOR('',#1279,10.);
#369=VECTOR('',#1284,10.);
#370=VECTOR('',#1287,10.);
#371=VECTOR('',#1290,10.);
#372=VECTOR('',#1291,10.);
#373=VECTOR('',#1306,10.);
#374=VECTOR('',#1307,10.);
#375=VECTOR('',#1308,10.);
#376=VECTOR('',#1309,10.);
#377=VECTOR('',#1310,10.);
#378=VECTOR('',#1311,10.);
#379=VECTOR('',#1328,10.);
#380=VECTOR('',#1331,10.);
#381=VECTOR('',#1334,10.);
#382=VECTOR('',#1339,10.);
#383=VECTOR('',#1340,10.);
#384=VECTOR('',#1341,10.);
#385=VECTOR('',#1342,10.);
#386=VECTOR('',#1343,10.);
#387=VECTOR('',#1344,10.);
#388=VECTOR('',#1345,10.);
#389=VECTOR('',#1352,10.);
#390=VECTOR('',#1363,10.);
#391=VECTOR('',#1374,10.);
#392=VECTOR('',#1377,10.);
#393=VECTOR('',#1380,10.);
#394=VECTOR('',#1381,10.);
#395=VECTOR('',#1386,10.);
#396=VECTOR('',#1387,10.);
#397=VECTOR('',#1392,10.);
#398=VECTOR('',#1393,10.);
#399=VECTOR('',#1396,10.);
#400=VECTOR('',#1405,10.);
#401=VECTOR('',#1406,10.);
#402=VECTOR('',#1409,10.);
#403=VECTOR('',#1414,10.);
#404=VECTOR('',#1415,10.);
#405=VECTOR('',#1418,10.);
#406=VECTOR('',#1423,10.);
#407=VECTOR('',#1434,10.);
#408=VECTOR('',#1459,10.);
#409=VECTOR('',#1472,10.);
#410=VECTOR('',#1477,10.);
#411=VECTOR('',#1494,10.);
#412=VECTOR('',#1495,10.);
#413=VECTOR('',#1496,10.);
#414=VECTOR('',#1497,10.);
#415=VECTOR('',#1500,10.);
#416=VECTOR('',#1501,10.);
#417=VECTOR('',#1504,10.);
#418=VECTOR('',#1505,10.);
#419=VECTOR('',#1506,10.);
#420=VECTOR('',#1507,10.);
#421=VECTOR('',#1508,10.);
#422=VECTOR('',#1509,10.);
#423=VECTOR('',#1510,10.);
#424=VECTOR('',#1517,10.);
#425=VECTOR('',#1522,10.);
#426=VERTEX_POINT('',#1527);
#427=VERTEX_POINT('',#1528);
#428=VERTEX_POINT('',#1530);
#429=VERTEX_POINT('',#1532);
#430=VERTEX_POINT('',#1536);
#431=VERTEX_POINT('',#1538);
#432=VERTEX_POINT('',#1542);
#433=VERTEX_POINT('',#1543);
#434=VERTEX_POINT('',#1545);
#435=VERTEX_POINT('',#1547);
#436=VERTEX_POINT('',#1551);
#437=VERTEX_POINT('',#1553);
#438=VERTEX_POINT('',#1557);
#439=VERTEX_POINT('',#1559);
#440=VERTEX_POINT('',#1565);
#441=VERTEX_POINT('',#1567);
#442=VERTEX_POINT('',#1573);
#443=VERTEX_POINT('',#1574);
#444=VERTEX_POINT('',#1576);
#445=VERTEX_POINT('',#1578);
#446=VERTEX_POINT('',#1582);
#447=VERTEX_POINT('',#1584);
#448=VERTEX_POINT('',#1588);
#449=VERTEX_POINT('',#1592);
#450=VERTEX_POINT('',#1596);
#451=VERTEX_POINT('',#1597);
#452=VERTEX_POINT('',#1599);
#453=VERTEX_POINT('',#1601);
#454=VERTEX_POINT('',#1605);
#455=VERTEX_POINT('',#1607);
#456=VERTEX_POINT('',#1611);
#457=VERTEX_POINT('',#1615);
#458=VERTEX_POINT('',#1619);
#459=VERTEX_POINT('',#1620);
#460=VERTEX_POINT('',#1622);
#461=VERTEX_POINT('',#1624);
#462=VERTEX_POINT('',#1628);
#463=VERTEX_POINT('',#1630);
#464=VERTEX_POINT('',#1632);
#465=VERTEX_POINT('',#1634);
#466=VERTEX_POINT('',#1636);
#467=VERTEX_POINT('',#1641);
#468=VERTEX_POINT('',#1643);
#469=VERTEX_POINT('',#1645);
#470=VERTEX_POINT('',#1647);
#471=VERTEX_POINT('',#1649);
#472=VERTEX_POINT('',#1651);
#473=VERTEX_POINT('',#1654);
#474=VERTEX_POINT('',#1656);
#475=VERTEX_POINT('',#1660);
#476=VERTEX_POINT('',#1663);
#477=VERTEX_POINT('',#1666);
#478=VERTEX_POINT('',#1668);
#479=VERTEX_POINT('',#1670);
#480=VERTEX_POINT('',#1672);
#481=VERTEX_POINT('',#1674);
#482=VERTEX_POINT('',#1677);
#483=VERTEX_POINT('',#1679);
#484=VERTEX_POINT('',#1681);
#485=VERTEX_POINT('',#1683);
#486=VERTEX_POINT('',#1685);
#487=VERTEX_POINT('',#1687);
#488=VERTEX_POINT('',#1689);
#489=VERTEX_POINT('',#1691);
#490=VERTEX_POINT('',#1695);
#491=VERTEX_POINT('',#1699);
#492=VERTEX_POINT('',#1701);
#493=VERTEX_POINT('',#1726);
#494=VERTEX_POINT('',#1727);
#495=VERTEX_POINT('',#1736);
#496=VERTEX_POINT('',#1738);
#497=VERTEX_POINT('',#1742);
#498=VERTEX_POINT('',#1744);
#499=VERTEX_POINT('',#1751);
#500=VERTEX_POINT('',#1756);
#501=VERTEX_POINT('',#1757);
#502=VERTEX_POINT('',#1764);
#503=VERTEX_POINT('',#1765);
#504=VERTEX_POINT('',#1773);
#505=VERTEX_POINT('',#1780);
#506=VERTEX_POINT('',#1790);
#507=VERTEX_POINT('',#1794);
#508=VERTEX_POINT('',#1802);
#509=VERTEX_POINT('',#1807);
#510=VERTEX_POINT('',#1817);
#511=VERTEX_POINT('',#1818);
#512=VERTEX_POINT('',#1820);
#513=VERTEX_POINT('',#1822);
#514=EDGE_CURVE('',#426,#427,#224,.T.);
#515=EDGE_CURVE('',#426,#428,#225,.T.);
#516=EDGE_CURVE('',#428,#429,#226,.T.);
#517=EDGE_CURVE('',#427,#429,#227,.T.);
#518=EDGE_CURVE('',#426,#430,#228,.T.);
#519=EDGE_CURVE('',#431,#430,#229,.T.);
#520=EDGE_CURVE('',#428,#431,#230,.T.);
#521=EDGE_CURVE('',#432,#433,#231,.T.);
#522=EDGE_CURVE('',#432,#434,#232,.T.);
#523=EDGE_CURVE('',#434,#435,#233,.T.);
#524=EDGE_CURVE('',#433,#435,#234,.T.);
#525=EDGE_CURVE('',#432,#436,#235,.T.);
#526=EDGE_CURVE('',#437,#436,#236,.T.);
#527=EDGE_CURVE('',#434,#437,#237,.T.);
#528=EDGE_CURVE('',#438,#430,#238,.T.);
#529=EDGE_CURVE('',#439,#438,#239,.T.);
#530=EDGE_CURVE('',#439,#431,#240,.T.);
#531=EDGE_CURVE('',#438,#427,#241,.T.);
#532=EDGE_CURVE('',#440,#436,#242,.T.);
#533=EDGE_CURVE('',#441,#440,#243,.T.);
#534=EDGE_CURVE('',#441,#437,#244,.T.);
#535=EDGE_CURVE('',#440,#433,#245,.T.);
#536=EDGE_CURVE('',#442,#443,#246,.T.);
#537=EDGE_CURVE('',#444,#442,#247,.T.);
#538=EDGE_CURVE('',#444,#445,#248,.T.);
#539=EDGE_CURVE('',#445,#443,#249,.T.);
#540=EDGE_CURVE('',#446,#443,#250,.T.);
#541=EDGE_CURVE('',#446,#447,#251,.T.);
#542=EDGE_CURVE('',#442,#447,#252,.T.);
#543=EDGE_CURVE('',#448,#445,#253,.T.);
#544=EDGE_CURVE('',#446,#448,#254,.T.);
#545=EDGE_CURVE('',#448,#449,#255,.T.);
#546=EDGE_CURVE('',#447,#449,#256,.T.);
#547=EDGE_CURVE('',#450,#451,#257,.T.);
#548=EDGE_CURVE('',#452,#450,#258,.T.);
#549=EDGE_CURVE('',#452,#453,#259,.T.);
#550=EDGE_CURVE('',#453,#451,#260,.T.);
#551=EDGE_CURVE('',#454,#451,#261,.T.);
#552=EDGE_CURVE('',#454,#455,#262,.T.);
#553=EDGE_CURVE('',#450,#455,#263,.T.);
#554=EDGE_CURVE('',#456,#453,#264,.T.);
#555=EDGE_CURVE('',#454,#456,#265,.T.);
#556=EDGE_CURVE('',#456,#457,#266,.T.);
#557=EDGE_CURVE('',#455,#457,#267,.T.);
#558=EDGE_CURVE('',#458,#459,#24,.T.);
#559=EDGE_CURVE('',#459,#460,#268,.T.);
#560=EDGE_CURVE('',#460,#461,#25,.T.);
#561=EDGE_CURVE('',#461,#458,#269,.T.);
#562=EDGE_CURVE('',#461,#462,#270,.T.);
#563=EDGE_CURVE('',#463,#462,#271,.T.);
#564=EDGE_CURVE('',#463,#464,#26,.T.);
#565=EDGE_CURVE('',#464,#465,#27,.T.);
#566=EDGE_CURVE('',#465,#466,#28,.T.);
#567=EDGE_CURVE('',#466,#466,#29,.T.);
#568=EDGE_CURVE('',#466,#465,#30,.T.);
#569=EDGE_CURVE('',#465,#464,#31,.T.);
#570=EDGE_CURVE('',#464,#467,#32,.T.);
#571=EDGE_CURVE('',#468,#467,#272,.T.);
#572=EDGE_CURVE('',#469,#468,#273,.T.);
#573=EDGE_CURVE('',#470,#469,#274,.T.);
#574=EDGE_CURVE('',#470,#471,#275,.T.);
#575=EDGE_CURVE('',#472,#471,#276,.T.);
#576=EDGE_CURVE('',#458,#472,#277,.T.);
#577=EDGE_CURVE('',#473,#473,#33,.T.);
#578=EDGE_CURVE('',#473,#474,#34,.T.);
#579=EDGE_CURVE('',#474,#474,#35,.T.);
#580=EDGE_CURVE('',#474,#473,#36,.T.);
#581=EDGE_CURVE('',#475,#475,#37,.T.);
#582=EDGE_CURVE('',#475,#475,#38,.T.);
#583=EDGE_CURVE('',#476,#476,#39,.T.);
#584=EDGE_CURVE('',#477,#460,#278,.T.);
#585=EDGE_CURVE('',#478,#477,#40,.T.);
#586=EDGE_CURVE('',#479,#478,#279,.T.);
#587=EDGE_CURVE('',#480,#479,#41,.T.);
#588=EDGE_CURVE('',#481,#480,#280,.T.);
#589=EDGE_CURVE('',#471,#481,#42,.T.);
#590=EDGE_CURVE('',#482,#470,#43,.F.);
#591=EDGE_CURVE('',#482,#483,#281,.T.);
#592=EDGE_CURVE('',#483,#484,#282,.T.);
#593=EDGE_CURVE('',#484,#485,#283,.T.);
#594=EDGE_CURVE('',#485,#486,#284,.T.);
#595=EDGE_CURVE('',#486,#487,#285,.T.);
#596=EDGE_CURVE('',#487,#488,#286,.T.);
#597=EDGE_CURVE('',#488,#489,#287,.T.);
#598=EDGE_CURVE('',#462,#489,#44,.F.);
#599=EDGE_CURVE('',#490,#472,#45,.T.);
#600=EDGE_CURVE('',#481,#490,#288,.T.);
#601=EDGE_CURVE('',#468,#491,#46,.F.);
#602=EDGE_CURVE('',#492,#468,#47,.F.);
#603=EDGE_CURVE('',#491,#492,#48,.F.);
#604=EDGE_CURVE('',#467,#463,#17,.T.);
#605=EDGE_CURVE('',#489,#492,#289,.T.);
#606=EDGE_CURVE('',#493,#494,#49,.F.);
#607=EDGE_CURVE('',#469,#493,#50,.F.);
#608=EDGE_CURVE('',#494,#469,#51,.F.);
#609=EDGE_CURVE('',#493,#482,#290,.T.);
#610=EDGE_CURVE('',#491,#494,#291,.T.);
#611=EDGE_CURVE('',#495,#493,#292,.T.);
#612=EDGE_CURVE('',#494,#496,#293,.T.);
#613=EDGE_CURVE('',#496,#495,#15,.T.);
#614=EDGE_CURVE('',#497,#495,#294,.T.);
#615=EDGE_CURVE('',#496,#498,#295,.T.);
#616=EDGE_CURVE('',#498,#497,#16,.T.);
#617=EDGE_CURVE('',#498,#491,#296,.T.);
#618=EDGE_CURVE('',#492,#497,#297,.T.);
#619=EDGE_CURVE('',#499,#464,#298,.T.);
#620=EDGE_CURVE('',#499,#499,#52,.T.);
#621=EDGE_CURVE('',#500,#501,#53,.T.);
#622=EDGE_CURVE('',#501,#478,#299,.T.);
#623=EDGE_CURVE('',#477,#500,#300,.T.);
#624=EDGE_CURVE('',#500,#459,#301,.T.);
#625=EDGE_CURVE('',#502,#503,#54,.T.);
#626=EDGE_CURVE('',#503,#480,#302,.T.);
#627=EDGE_CURVE('',#479,#502,#303,.T.);
#628=EDGE_CURVE('',#490,#503,#304,.T.);
#629=EDGE_CURVE('',#504,#465,#305,.T.);
#630=EDGE_CURVE('',#499,#504,#55,.T.);
#631=EDGE_CURVE('',#504,#499,#56,.T.);
#632=EDGE_CURVE('',#505,#466,#306,.T.);
#633=EDGE_CURVE('',#504,#505,#57,.T.);
#634=EDGE_CURVE('',#505,#504,#58,.T.);
#635=EDGE_CURVE('',#505,#505,#59,.T.);
#636=EDGE_CURVE('',#506,#506,#60,.T.);
#637=EDGE_CURVE('',#507,#507,#61,.T.);
#638=EDGE_CURVE('',#507,#475,#307,.T.);
#639=EDGE_CURVE('',#507,#507,#62,.T.);
#640=EDGE_CURVE('',#508,#508,#63,.T.);
#641=EDGE_CURVE('',#508,#473,#308,.T.);
#642=EDGE_CURVE('',#509,#474,#309,.T.);
#643=EDGE_CURVE('',#508,#509,#64,.T.);
#644=EDGE_CURVE('',#509,#509,#65,.T.);
#645=EDGE_CURVE('',#509,#508,#66,.T.);
#646=EDGE_CURVE('',#510,#511,#310,.T.);
#647=EDGE_CURVE('',#512,#510,#311,.T.);
#648=EDGE_CURVE('',#513,#512,#312,.T.);
#649=EDGE_CURVE('',#513,#511,#313,.T.);
#650=EDGE_CURVE('',#487,#511,#314,.T.);
#651=EDGE_CURVE('',#486,#510,#315,.T.);
#652=EDGE_CURVE('',#488,#497,#316,.T.);
#653=EDGE_CURVE('',#484,#513,#317,.T.);
#654=EDGE_CURVE('',#483,#457,#318,.T.);
#655=EDGE_CURVE('',#452,#449,#319,.T.);
#656=EDGE_CURVE('',#444,#435,#320,.T.);
#657=EDGE_CURVE('',#441,#429,#321,.T.);
#658=EDGE_CURVE('',#439,#495,#322,.T.);
#659=EDGE_CURVE('',#502,#501,#323,.T.);
#660=EDGE_CURVE('',#485,#512,#324,.T.);
#661=ORIENTED_EDGE('',*,*,#514,.F.);
#662=ORIENTED_EDGE('',*,*,#515,.T.);
#663=ORIENTED_EDGE('',*,*,#516,.T.);
#664=ORIENTED_EDGE('',*,*,#517,.F.);
#665=ORIENTED_EDGE('',*,*,#515,.F.);
#666=ORIENTED_EDGE('',*,*,#518,.T.);
#667=ORIENTED_EDGE('',*,*,#519,.F.);
#668=ORIENTED_EDGE('',*,*,#520,.F.);
#669=ORIENTED_EDGE('',*,*,#521,.F.);
#670=ORIENTED_EDGE('',*,*,#522,.T.);
#671=ORIENTED_EDGE('',*,*,#523,.T.);
#672=ORIENTED_EDGE('',*,*,#524,.F.);
#673=ORIENTED_EDGE('',*,*,#522,.F.);
#674=ORIENTED_EDGE('',*,*,#525,.T.);
#675=ORIENTED_EDGE('',*,*,#526,.F.);
#676=ORIENTED_EDGE('',*,*,#527,.F.);
#677=ORIENTED_EDGE('',*,*,#528,.F.);
#678=ORIENTED_EDGE('',*,*,#529,.F.);
#679=ORIENTED_EDGE('',*,*,#530,.T.);
#680=ORIENTED_EDGE('',*,*,#519,.T.);
#681=ORIENTED_EDGE('',*,*,#514,.T.);
#682=ORIENTED_EDGE('',*,*,#531,.F.);
#683=ORIENTED_EDGE('',*,*,#528,.T.);
#684=ORIENTED_EDGE('',*,*,#518,.F.);
#685=ORIENTED_EDGE('',*,*,#532,.F.);
#686=ORIENTED_EDGE('',*,*,#533,.F.);
#687=ORIENTED_EDGE('',*,*,#534,.T.);
#688=ORIENTED_EDGE('',*,*,#526,.T.);
#689=ORIENTED_EDGE('',*,*,#521,.T.);
#690=ORIENTED_EDGE('',*,*,#535,.F.);
#691=ORIENTED_EDGE('',*,*,#532,.T.);
#692=ORIENTED_EDGE('',*,*,#525,.F.);
#693=ORIENTED_EDGE('',*,*,#536,.F.);
#694=ORIENTED_EDGE('',*,*,#537,.F.);
#695=ORIENTED_EDGE('',*,*,#538,.T.);
#696=ORIENTED_EDGE('',*,*,#539,.T.);
#697=ORIENTED_EDGE('',*,*,#536,.T.);
#698=ORIENTED_EDGE('',*,*,#540,.F.);
#699=ORIENTED_EDGE('',*,*,#541,.T.);
#700=ORIENTED_EDGE('',*,*,#542,.F.);
#701=ORIENTED_EDGE('',*,*,#539,.F.);
#702=ORIENTED_EDGE('',*,*,#543,.F.);
#703=ORIENTED_EDGE('',*,*,#544,.F.);
#704=ORIENTED_EDGE('',*,*,#540,.T.);
#705=ORIENTED_EDGE('',*,*,#541,.F.);
#706=ORIENTED_EDGE('',*,*,#544,.T.);
#707=ORIENTED_EDGE('',*,*,#545,.T.);
#708=ORIENTED_EDGE('',*,*,#546,.F.);
#709=ORIENTED_EDGE('',*,*,#547,.F.);
#710=ORIENTED_EDGE('',*,*,#548,.F.);
#711=ORIENTED_EDGE('',*,*,#549,.T.);
#712=ORIENTED_EDGE('',*,*,#550,.T.);
#713=ORIENTED_EDGE('',*,*,#547,.T.);
#714=ORIENTED_EDGE('',*,*,#551,.F.);
#715=ORIENTED_EDGE('',*,*,#552,.T.);
#716=ORIENTED_EDGE('',*,*,#553,.F.);
#717=ORIENTED_EDGE('',*,*,#550,.F.);
#718=ORIENTED_EDGE('',*,*,#554,.F.);
#719=ORIENTED_EDGE('',*,*,#555,.F.);
#720=ORIENTED_EDGE('',*,*,#551,.T.);
#721=ORIENTED_EDGE('',*,*,#552,.F.);
#722=ORIENTED_EDGE('',*,*,#555,.T.);
#723=ORIENTED_EDGE('',*,*,#556,.T.);
#724=ORIENTED_EDGE('',*,*,#557,.F.);
#725=ORIENTED_EDGE('',*,*,#558,.T.);
#726=ORIENTED_EDGE('',*,*,#559,.T.);
#727=ORIENTED_EDGE('',*,*,#560,.T.);
#728=ORIENTED_EDGE('',*,*,#561,.T.);
#729=ORIENTED_EDGE('',*,*,#561,.F.);
#730=ORIENTED_EDGE('',*,*,#562,.T.);
#731=ORIENTED_EDGE('',*,*,#563,.F.);
#732=ORIENTED_EDGE('',*,*,#564,.T.);
#733=ORIENTED_EDGE('',*,*,#565,.T.);
#734=ORIENTED_EDGE('',*,*,#566,.T.);
#735=ORIENTED_EDGE('',*,*,#567,.T.);
#736=ORIENTED_EDGE('',*,*,#568,.T.);
#737=ORIENTED_EDGE('',*,*,#569,.T.);
#738=ORIENTED_EDGE('',*,*,#570,.T.);
#739=ORIENTED_EDGE('',*,*,#571,.F.);
#740=ORIENTED_EDGE('',*,*,#572,.F.);
#741=ORIENTED_EDGE('',*,*,#573,.F.);
#742=ORIENTED_EDGE('',*,*,#574,.T.);
#743=ORIENTED_EDGE('',*,*,#575,.F.);
#744=ORIENTED_EDGE('',*,*,#576,.F.);
#745=ORIENTED_EDGE('',*,*,#577,.T.);
#746=ORIENTED_EDGE('',*,*,#578,.T.);
#747=ORIENTED_EDGE('',*,*,#579,.T.);
#748=ORIENTED_EDGE('',*,*,#580,.T.);
#749=ORIENTED_EDGE('',*,*,#581,.T.);
#750=ORIENTED_EDGE('',*,*,#582,.T.);
#751=ORIENTED_EDGE('',*,*,#583,.T.);
#752=ORIENTED_EDGE('',*,*,#560,.F.);
#753=ORIENTED_EDGE('',*,*,#584,.F.);
#754=ORIENTED_EDGE('',*,*,#585,.F.);
#755=ORIENTED_EDGE('',*,*,#586,.F.);
#756=ORIENTED_EDGE('',*,*,#587,.F.);
#757=ORIENTED_EDGE('',*,*,#588,.F.);
#758=ORIENTED_EDGE('',*,*,#589,.F.);
#759=ORIENTED_EDGE('',*,*,#574,.F.);
#760=ORIENTED_EDGE('',*,*,#590,.F.);
#761=ORIENTED_EDGE('',*,*,#591,.T.);
#762=ORIENTED_EDGE('',*,*,#592,.T.);
#763=ORIENTED_EDGE('',*,*,#593,.T.);
#764=ORIENTED_EDGE('',*,*,#594,.T.);
#765=ORIENTED_EDGE('',*,*,#595,.T.);
#766=ORIENTED_EDGE('',*,*,#596,.T.);
#767=ORIENTED_EDGE('',*,*,#597,.T.);
#768=ORIENTED_EDGE('',*,*,#598,.F.);
#769=ORIENTED_EDGE('',*,*,#562,.F.);
#770=ORIENTED_EDGE('',*,*,#599,.T.);
#771=ORIENTED_EDGE('',*,*,#575,.T.);
#772=ORIENTED_EDGE('',*,*,#589,.T.);
#773=ORIENTED_EDGE('',*,*,#600,.T.);
#774=ORIENTED_EDGE('',*,*,#601,.F.);
#775=ORIENTED_EDGE('',*,*,#602,.F.);
#776=ORIENTED_EDGE('',*,*,#603,.F.);
#777=ORIENTED_EDGE('',*,*,#604,.T.);
#778=ORIENTED_EDGE('',*,*,#563,.T.);
#779=ORIENTED_EDGE('',*,*,#598,.T.);
#780=ORIENTED_EDGE('',*,*,#605,.T.);
#781=ORIENTED_EDGE('',*,*,#602,.T.);
#782=ORIENTED_EDGE('',*,*,#571,.T.);
#783=ORIENTED_EDGE('',*,*,#606,.F.);
#784=ORIENTED_EDGE('',*,*,#607,.F.);
#785=ORIENTED_EDGE('',*,*,#608,.F.);
#786=ORIENTED_EDGE('',*,*,#590,.T.);
#787=ORIENTED_EDGE('',*,*,#573,.T.);
#788=ORIENTED_EDGE('',*,*,#607,.T.);
#789=ORIENTED_EDGE('',*,*,#609,.T.);
#790=ORIENTED_EDGE('',*,*,#601,.T.);
#791=ORIENTED_EDGE('',*,*,#610,.T.);
#792=ORIENTED_EDGE('',*,*,#608,.T.);
#793=ORIENTED_EDGE('',*,*,#572,.T.);
#794=ORIENTED_EDGE('',*,*,#611,.T.);
#795=ORIENTED_EDGE('',*,*,#606,.T.);
#796=ORIENTED_EDGE('',*,*,#612,.T.);
#797=ORIENTED_EDGE('',*,*,#613,.T.);
#798=ORIENTED_EDGE('',*,*,#614,.T.);
#799=ORIENTED_EDGE('',*,*,#613,.F.);
#800=ORIENTED_EDGE('',*,*,#615,.T.);
#801=ORIENTED_EDGE('',*,*,#616,.T.);
#802=ORIENTED_EDGE('',*,*,#617,.T.);
#803=ORIENTED_EDGE('',*,*,#603,.T.);
#804=ORIENTED_EDGE('',*,*,#618,.T.);
#805=ORIENTED_EDGE('',*,*,#616,.F.);
#806=ORIENTED_EDGE('',*,*,#604,.F.);
#807=ORIENTED_EDGE('',*,*,#570,.F.);
#808=ORIENTED_EDGE('',*,*,#619,.F.);
#809=ORIENTED_EDGE('',*,*,#620,.F.);
#810=ORIENTED_EDGE('',*,*,#619,.T.);
#811=ORIENTED_EDGE('',*,*,#564,.F.);
#812=ORIENTED_EDGE('',*,*,#610,.F.);
#813=ORIENTED_EDGE('',*,*,#617,.F.);
#814=ORIENTED_EDGE('',*,*,#615,.F.);
#815=ORIENTED_EDGE('',*,*,#612,.F.);
#816=ORIENTED_EDGE('',*,*,#621,.T.);
#817=ORIENTED_EDGE('',*,*,#622,.T.);
#818=ORIENTED_EDGE('',*,*,#585,.T.);
#819=ORIENTED_EDGE('',*,*,#623,.T.);
#820=ORIENTED_EDGE('',*,*,#559,.F.);
#821=ORIENTED_EDGE('',*,*,#624,.F.);
#822=ORIENTED_EDGE('',*,*,#623,.F.);
#823=ORIENTED_EDGE('',*,*,#584,.T.);
#824=ORIENTED_EDGE('',*,*,#625,.T.);
#825=ORIENTED_EDGE('',*,*,#626,.T.);
#826=ORIENTED_EDGE('',*,*,#587,.T.);
#827=ORIENTED_EDGE('',*,*,#627,.T.);
#828=ORIENTED_EDGE('',*,*,#600,.F.);
#829=ORIENTED_EDGE('',*,*,#588,.T.);
#830=ORIENTED_EDGE('',*,*,#626,.F.);
#831=ORIENTED_EDGE('',*,*,#628,.F.);
#832=ORIENTED_EDGE('',*,*,#620,.T.);
#833=ORIENTED_EDGE('',*,*,#619,.T.);
#834=ORIENTED_EDGE('',*,*,#569,.F.);
#835=ORIENTED_EDGE('',*,*,#629,.F.);
#836=ORIENTED_EDGE('',*,*,#630,.F.);
#837=ORIENTED_EDGE('',*,*,#619,.F.);
#838=ORIENTED_EDGE('',*,*,#631,.F.);
#839=ORIENTED_EDGE('',*,*,#629,.T.);
#840=ORIENTED_EDGE('',*,*,#565,.F.);
#841=ORIENTED_EDGE('',*,*,#631,.T.);
#842=ORIENTED_EDGE('',*,*,#630,.T.);
#843=ORIENTED_EDGE('',*,*,#629,.T.);
#844=ORIENTED_EDGE('',*,*,#568,.F.);
#845=ORIENTED_EDGE('',*,*,#632,.F.);
#846=ORIENTED_EDGE('',*,*,#633,.F.);
#847=ORIENTED_EDGE('',*,*,#629,.F.);
#848=ORIENTED_EDGE('',*,*,#634,.F.);
#849=ORIENTED_EDGE('',*,*,#632,.T.);
#850=ORIENTED_EDGE('',*,*,#566,.F.);
#851=ORIENTED_EDGE('',*,*,#634,.T.);
#852=ORIENTED_EDGE('',*,*,#633,.T.);
#853=ORIENTED_EDGE('',*,*,#635,.F.);
#854=ORIENTED_EDGE('',*,*,#632,.T.);
#855=ORIENTED_EDGE('',*,*,#567,.F.);
#856=ORIENTED_EDGE('',*,*,#632,.F.);
#857=ORIENTED_EDGE('',*,*,#635,.T.);
#858=ORIENTED_EDGE('',*,*,#583,.F.);
#859=ORIENTED_EDGE('',*,*,#636,.F.);
#860=ORIENTED_EDGE('',*,*,#636,.T.);
#861=ORIENTED_EDGE('',*,*,#637,.F.);
#862=ORIENTED_EDGE('',*,*,#638,.T.);
#863=ORIENTED_EDGE('',*,*,#581,.F.);
#864=ORIENTED_EDGE('',*,*,#638,.F.);
#865=ORIENTED_EDGE('',*,*,#637,.T.);
#866=ORIENTED_EDGE('',*,*,#639,.F.);
#867=ORIENTED_EDGE('',*,*,#638,.T.);
#868=ORIENTED_EDGE('',*,*,#582,.F.);
#869=ORIENTED_EDGE('',*,*,#638,.F.);
#870=ORIENTED_EDGE('',*,*,#639,.T.);
#871=ORIENTED_EDGE('',*,*,#640,.F.);
#872=ORIENTED_EDGE('',*,*,#641,.T.);
#873=ORIENTED_EDGE('',*,*,#577,.F.);
#874=ORIENTED_EDGE('',*,*,#641,.F.);
#875=ORIENTED_EDGE('',*,*,#640,.T.);
#876=ORIENTED_EDGE('',*,*,#641,.T.);
#877=ORIENTED_EDGE('',*,*,#580,.F.);
#878=ORIENTED_EDGE('',*,*,#642,.F.);
#879=ORIENTED_EDGE('',*,*,#643,.F.);
#880=ORIENTED_EDGE('',*,*,#644,.F.);
#881=ORIENTED_EDGE('',*,*,#642,.T.);
#882=ORIENTED_EDGE('',*,*,#579,.F.);
#883=ORIENTED_EDGE('',*,*,#642,.F.);
#884=ORIENTED_EDGE('',*,*,#644,.T.);
#885=ORIENTED_EDGE('',*,*,#641,.F.);
#886=ORIENTED_EDGE('',*,*,#645,.F.);
#887=ORIENTED_EDGE('',*,*,#642,.T.);
#888=ORIENTED_EDGE('',*,*,#578,.F.);
#889=ORIENTED_EDGE('',*,*,#645,.T.);
#890=ORIENTED_EDGE('',*,*,#643,.T.);
#891=ORIENTED_EDGE('',*,*,#646,.F.);
#892=ORIENTED_EDGE('',*,*,#647,.F.);
#893=ORIENTED_EDGE('',*,*,#648,.F.);
#894=ORIENTED_EDGE('',*,*,#649,.T.);
#895=ORIENTED_EDGE('',*,*,#646,.T.);
#896=ORIENTED_EDGE('',*,*,#650,.F.);
#897=ORIENTED_EDGE('',*,*,#595,.F.);
#898=ORIENTED_EDGE('',*,*,#651,.T.);
#899=ORIENTED_EDGE('',*,*,#614,.F.);
#900=ORIENTED_EDGE('',*,*,#652,.F.);
#901=ORIENTED_EDGE('',*,*,#596,.F.);
#902=ORIENTED_EDGE('',*,*,#650,.T.);
#903=ORIENTED_EDGE('',*,*,#649,.F.);
#904=ORIENTED_EDGE('',*,*,#653,.F.);
#905=ORIENTED_EDGE('',*,*,#592,.F.);
#906=ORIENTED_EDGE('',*,*,#654,.T.);
#907=ORIENTED_EDGE('',*,*,#556,.F.);
#908=ORIENTED_EDGE('',*,*,#554,.T.);
#909=ORIENTED_EDGE('',*,*,#549,.F.);
#910=ORIENTED_EDGE('',*,*,#655,.T.);
#911=ORIENTED_EDGE('',*,*,#545,.F.);
#912=ORIENTED_EDGE('',*,*,#543,.T.);
#913=ORIENTED_EDGE('',*,*,#538,.F.);
#914=ORIENTED_EDGE('',*,*,#656,.T.);
#915=ORIENTED_EDGE('',*,*,#523,.F.);
#916=ORIENTED_EDGE('',*,*,#527,.T.);
#917=ORIENTED_EDGE('',*,*,#534,.F.);
#918=ORIENTED_EDGE('',*,*,#657,.T.);
#919=ORIENTED_EDGE('',*,*,#516,.F.);
#920=ORIENTED_EDGE('',*,*,#520,.T.);
#921=ORIENTED_EDGE('',*,*,#530,.F.);
#922=ORIENTED_EDGE('',*,*,#658,.T.);
#923=ORIENTED_EDGE('',*,*,#605,.F.);
#924=ORIENTED_EDGE('',*,*,#597,.F.);
#925=ORIENTED_EDGE('',*,*,#652,.T.);
#926=ORIENTED_EDGE('',*,*,#618,.F.);
#927=ORIENTED_EDGE('',*,*,#611,.F.);
#928=ORIENTED_EDGE('',*,*,#658,.F.);
#929=ORIENTED_EDGE('',*,*,#529,.T.);
#930=ORIENTED_EDGE('',*,*,#531,.T.);
#931=ORIENTED_EDGE('',*,*,#517,.T.);
#932=ORIENTED_EDGE('',*,*,#657,.F.);
#933=ORIENTED_EDGE('',*,*,#533,.T.);
#934=ORIENTED_EDGE('',*,*,#535,.T.);
#935=ORIENTED_EDGE('',*,*,#524,.T.);
#936=ORIENTED_EDGE('',*,*,#656,.F.);
#937=ORIENTED_EDGE('',*,*,#537,.T.);
#938=ORIENTED_EDGE('',*,*,#542,.T.);
#939=ORIENTED_EDGE('',*,*,#546,.T.);
#940=ORIENTED_EDGE('',*,*,#655,.F.);
#941=ORIENTED_EDGE('',*,*,#548,.T.);
#942=ORIENTED_EDGE('',*,*,#553,.T.);
#943=ORIENTED_EDGE('',*,*,#557,.T.);
#944=ORIENTED_EDGE('',*,*,#654,.F.);
#945=ORIENTED_EDGE('',*,*,#591,.F.);
#946=ORIENTED_EDGE('',*,*,#609,.F.);
#947=ORIENTED_EDGE('',*,*,#622,.F.);
#948=ORIENTED_EDGE('',*,*,#659,.F.);
#949=ORIENTED_EDGE('',*,*,#627,.F.);
#950=ORIENTED_EDGE('',*,*,#586,.T.);
#951=ORIENTED_EDGE('',*,*,#558,.F.);
#952=ORIENTED_EDGE('',*,*,#576,.T.);
#953=ORIENTED_EDGE('',*,*,#599,.F.);
#954=ORIENTED_EDGE('',*,*,#628,.T.);
#955=ORIENTED_EDGE('',*,*,#625,.F.);
#956=ORIENTED_EDGE('',*,*,#659,.T.);
#957=ORIENTED_EDGE('',*,*,#621,.F.);
#958=ORIENTED_EDGE('',*,*,#624,.T.);
#959=ORIENTED_EDGE('',*,*,#648,.T.);
#960=ORIENTED_EDGE('',*,*,#660,.F.);
#961=ORIENTED_EDGE('',*,*,#593,.F.);
#962=ORIENTED_EDGE('',*,*,#653,.T.);
#963=ORIENTED_EDGE('',*,*,#647,.T.);
#964=ORIENTED_EDGE('',*,*,#651,.F.);
#965=ORIENTED_EDGE('',*,*,#594,.F.);
#966=ORIENTED_EDGE('',*,*,#660,.T.);
#967=PLANE('',#1092);
#968=PLANE('',#1093);
#969=PLANE('',#1094);
#970=PLANE('',#1095);
#971=PLANE('',#1096);
#972=PLANE('',#1097);
#973=PLANE('',#1098);
#974=PLANE('',#1099);
#975=PLANE('',#1100);
#976=PLANE('',#1101);
#977=PLANE('',#1102);
#978=PLANE('',#1103);
#979=PLANE('',#1104);
#980=PLANE('',#1105);
#981=PLANE('',#1106);
#982=PLANE('',#1107);
#983=PLANE('',#1111);
#984=PLANE('',#1126);
#985=PLANE('',#1152);
#986=PLANE('',#1155);
#987=PLANE('',#1158);
#988=PLANE('',#1159);
#989=PLANE('',#1164);
#990=PLANE('',#1169);
#991=PLANE('',#1172);
#992=PLANE('',#1175);
#993=PLANE('',#1178);
#994=PLANE('',#1181);
#995=PLANE('',#1184);
#996=PLANE('',#1189);
#997=PLANE('',#1192);
#998=PLANE('',#1193);
#999=PLANE('',#1194);
#1000=PLANE('',#1195);
#1001=PLANE('',#1196);
#1002=PLANE('',#1197);
#1003=PLANE('',#1198);
#1004=PLANE('',#1199);
#1005=PLANE('',#1200);
#1006=PLANE('',#1201);
#1007=ADVANCED_FACE('',(#90),#967,.T.);
#1008=ADVANCED_FACE('',(#91),#968,.F.);
#1009=ADVANCED_FACE('',(#92),#969,.T.);
#1010=ADVANCED_FACE('',(#93),#970,.F.);
#1011=ADVANCED_FACE('',(#94),#971,.T.);
#1012=ADVANCED_FACE('',(#95),#972,.F.);
#1013=ADVANCED_FACE('',(#96),#973,.T.);
#1014=ADVANCED_FACE('',(#97),#974,.F.);
#1015=ADVANCED_FACE('',(#98),#975,.T.);
#1016=ADVANCED_FACE('',(#99),#976,.F.);
#1017=ADVANCED_FACE('',(#100),#977,.F.);
#1018=ADVANCED_FACE('',(#101),#978,.T.);
#1019=ADVANCED_FACE('',(#102),#979,.T.);
#1020=ADVANCED_FACE('',(#103),#980,.F.);
#1021=ADVANCED_FACE('',(#104),#981,.F.);
#1022=ADVANCED_FACE('',(#105),#982,.T.);
#1023=ADVANCED_FACE('',(#106),#67,.T.);
#1024=ADVANCED_FACE('',(#107,#20,#21,#22),#983,.T.);
#1025=ADVANCED_FACE('',(#108),#984,.T.);
#1026=ADVANCED_FACE('',(#109),#68,.T.);
#1027=ADVANCED_FACE('',(#110),#18,.T.);
#1028=ADVANCED_FACE('',(#111),#69,.T.);
#1029=ADVANCED_FACE('',(#112),#19,.T.);
#1030=ADVANCED_FACE('',(#113),#70,.T.);
#1031=ADVANCED_FACE('',(#114),#71,.T.);
#1032=ADVANCED_FACE('',(#115),#72,.T.);
#1033=ADVANCED_FACE('',(#116),#73,.T.);
#1034=ADVANCED_FACE('',(#117),#74,.T.);
#1035=ADVANCED_FACE('',(#118),#75,.F.);
#1036=ADVANCED_FACE('',(#119),#985,.T.);
#1037=ADVANCED_FACE('',(#120),#76,.T.);
#1038=ADVANCED_FACE('',(#121),#986,.T.);
#1039=ADVANCED_FACE('',(#122),#77,.T.);
#1040=ADVANCED_FACE('',(#123),#987,.T.);
#1041=ADVANCED_FACE('',(#124),#988,.T.);
#1042=ADVANCED_FACE('',(#125),#78,.F.);
#1043=ADVANCED_FACE('',(#126),#79,.F.);
#1044=ADVANCED_FACE('',(#127),#989,.T.);
#1045=ADVANCED_FACE('',(#128),#80,.F.);
#1046=ADVANCED_FACE('',(#129),#81,.F.);
#1047=ADVANCED_FACE('',(#130),#990,.T.);
#1048=ADVANCED_FACE('',(#131),#82,.F.);
#1049=ADVANCED_FACE('',(#132),#991,.T.);
#1050=ADVANCED_FACE('',(#133,#23),#83,.F.);
#1051=ADVANCED_FACE('',(#134),#992,.T.);
#1052=ADVANCED_FACE('',(#135),#84,.F.);
#1053=ADVANCED_FACE('',(#136),#993,.T.);
#1054=ADVANCED_FACE('',(#137),#85,.F.);
#1055=ADVANCED_FACE('',(#138),#994,.T.);
#1056=ADVANCED_FACE('',(#139),#86,.F.);
#1057=ADVANCED_FACE('',(#140),#995,.T.);
#1058=ADVANCED_FACE('',(#141),#87,.F.);
#1059=ADVANCED_FACE('',(#142),#88,.F.);
#1060=ADVANCED_FACE('',(#143),#996,.T.);
#1061=ADVANCED_FACE('',(#144),#89,.F.);
#1062=ADVANCED_FACE('',(#145),#997,.T.);
#1063=ADVANCED_FACE('',(#146),#998,.T.);
#1064=ADVANCED_FACE('',(#147),#999,.T.);
#1065=ADVANCED_FACE('',(#148),#1000,.T.);
#1066=ADVANCED_FACE('',(#149),#1001,.T.);
#1067=ADVANCED_FACE('',(#150),#1002,.T.);
#1068=ADVANCED_FACE('',(#151),#1003,.T.);
#1069=ADVANCED_FACE('',(#152),#1004,.T.);
#1070=ADVANCED_FACE('',(#153),#1005,.T.);
#1071=ADVANCED_FACE('',(#154),#1006,.T.);
#1072=CLOSED_SHELL('',(#1007,#1008,#1009,#1010,#1011,#1012,#1013,#1014,
#1015,#1016,#1017,#1018,#1019,#1020,#1021,#1022,#1023,#1024,#1025,#1026,
#1027,#1028,#1029,#1030,#1031,#1032,#1033,#1034,#1035,#1036,#1037,#1038,
#1039,#1040,#1041,#1042,#1043,#1044,#1045,#1046,#1047,#1048,#1049,#1050,
#1051,#1052,#1053,#1054,#1055,#1056,#1057,#1058,#1059,#1060,#1061,#1062,
#1063,#1064,#1065,#1066,#1067,#1068,#1069,#1070,#1071));
#1073=DERIVED_UNIT_ELEMENT(#1075,0.);
#1074=DERIVED_UNIT_ELEMENT(#1849,0.);
#1075=(
MASS_UNIT()
NAMED_UNIT(*)
SI_UNIT($,.GRAM.)
);
#1076=DERIVED_UNIT((#1073,#1074));
#1077=MEASURE_REPRESENTATION_ITEM('density measure',
POSITIVE_RATIO_MEASURE(1.),#1076);
#1078=PROPERTY_DEFINITION_REPRESENTATION(#1083,#1080);
#1079=PROPERTY_DEFINITION_REPRESENTATION(#1084,#1081);
#1080=REPRESENTATION('material name',(#1082),#1846);
#1081=REPRESENTATION('density',(#1077),#1846);
#1082=DESCRIPTIVE_REPRESENTATION_ITEM('Generisch','Generisch');
#1083=PROPERTY_DEFINITION('material property','material name',#1856);
#1084=PROPERTY_DEFINITION('material property','density of part',#1856);
#1085=DATE_TIME_ROLE('creation_date');
#1086=APPLIED_DATE_AND_TIME_ASSIGNMENT(#1087,#1085,(#1856));
#1087=DATE_AND_TIME(#1088,#1089);
#1088=CALENDAR_DATE(2018,9,4);
#1089=LOCAL_TIME(12,37,17.,#1090);
#1090=COORDINATED_UNIVERSAL_TIME_OFFSET(0,0,.BEHIND.);
#1091=AXIS2_PLACEMENT_3D('placement',#1525,#1202,#1203);
#1092=AXIS2_PLACEMENT_3D('',#1526,#1204,#1205);
#1093=AXIS2_PLACEMENT_3D('',#1535,#1210,#1211);
#1094=AXIS2_PLACEMENT_3D('',#1541,#1215,#1216);
#1095=AXIS2_PLACEMENT_3D('',#1550,#1221,#1222);
#1096=AXIS2_PLACEMENT_3D('',#1556,#1226,#1227);
#1097=AXIS2_PLACEMENT_3D('',#1562,#1231,#1232);
#1098=AXIS2_PLACEMENT_3D('',#1564,#1234,#1235);
#1099=AXIS2_PLACEMENT_3D('',#1570,#1239,#1240);
#1100=AXIS2_PLACEMENT_3D('',#1572,#1242,#1243);
#1101=AXIS2_PLACEMENT_3D('',#1581,#1248,#1249);
#1102=AXIS2_PLACEMENT_3D('',#1587,#1253,#1254);
#1103=AXIS2_PLACEMENT_3D('',#1591,#1257,#1258);
#1104=AXIS2_PLACEMENT_3D('',#1595,#1261,#1262);
#1105=AXIS2_PLACEMENT_3D('',#1604,#1267,#1268);
#1106=AXIS2_PLACEMENT_3D('',#1610,#1272,#1273);
#1107=AXIS2_PLACEMENT_3D('',#1614,#1276,#1277);
#1108=AXIS2_PLACEMENT_3D('',#1618,#1280,#1281);
#1109=AXIS2_PLACEMENT_3D('',#1621,#1282,#1283);
#1110=AXIS2_PLACEMENT_3D('',#1625,#1285,#1286);
#1111=AXIS2_PLACEMENT_3D('',#1627,#1288,#1289);
#1112=AXIS2_PLACEMENT_3D('',#1633,#1292,#1293);
#1113=AXIS2_PLACEMENT_3D('',#1635,#1294,#1295);
#1114=AXIS2_PLACEMENT_3D('',#1637,#1296,#1297);
#1115=AXIS2_PLACEMENT_3D('',#1638,#1298,#1299);
#1116=AXIS2_PLACEMENT_3D('',#1639,#1300,#1301);
#1117=AXIS2_PLACEMENT_3D('',#1640,#1302,#1303);
#1118=AXIS2_PLACEMENT_3D('',#1642,#1304,#1305);
#1119=AXIS2_PLACEMENT_3D('',#1655,#1312,#1313);
#1120=AXIS2_PLACEMENT_3D('',#1657,#1314,#1315);
#1121=AXIS2_PLACEMENT_3D('',#1658,#1316,#1317);
#1122=AXIS2_PLACEMENT_3D('',#1659,#1318,#1319);
#1123=AXIS2_PLACEMENT_3D('',#1661,#1320,#1321);
#1124=AXIS2_PLACEMENT_3D('',#1662,#1322,#1323);
#1125=AXIS2_PLACEMENT_3D('',#1664,#1324,#1325);
#1126=AXIS2_PLACEMENT_3D('',#1665,#1326,#1327);
#1127=AXIS2_PLACEMENT_3D('',#1669,#1329,#1330);
#1128=AXIS2_PLACEMENT_3D('',#1673,#1332,#1333);
#1129=AXIS2_PLACEMENT_3D('',#1676,#1335,#1336);
#1130=AXIS2_PLACEMENT_3D('',#1678,#1337,#1338);
#1131=AXIS2_PLACEMENT_3D('',#1693,#1346,#1347);
#1132=AXIS2_PLACEMENT_3D('',#1694,#1348,#1349);
#1133=AXIS2_PLACEMENT_3D('',#1696,#1350,#1351);
#1134=AXIS2_PLACEMENT_3D('',#1698,#1353,#1354);
#1135=AXIS2_PLACEMENT_3D('',#1700,#1355,#1356);
#1136=AXIS2_PLACEMENT_3D('',#1702,#1357,#1358);
#1137=AXIS2_PLACEMENT_3D('',#1703,#1359,#1360);
#1138=AXIS2_PLACEMENT_3D('',#1704,#1361,#1362);
#1139=AXIS2_PLACEMENT_3D('',#1725,#1364,#1365);
#1140=AXIS2_PLACEMENT_3D('',#1728,#1366,#1367);
#1141=AXIS2_PLACEMENT_3D('',#1729,#1368,#1369);
#1142=AXIS2_PLACEMENT_3D('',#1730,#1370,#1371);
#1143=AXIS2_PLACEMENT_3D('',#1731,#1372,#1373);
#1144=AXIS2_PLACEMENT_3D('',#1733,#1375,#1376);
#1145=AXIS2_PLACEMENT_3D('',#1735,#1378,#1379);
#1146=AXIS2_PLACEMENT_3D('',#1740,#1382,#1383);
#1147=AXIS2_PLACEMENT_3D('',#1741,#1384,#1385);
#1148=AXIS2_PLACEMENT_3D('',#1746,#1388,#1389);
#1149=AXIS2_PLACEMENT_3D('',#1747,#1390,#1391);
#1150=AXIS2_PLACEMENT_3D('',#1750,#1394,#1395);
#1151=AXIS2_PLACEMENT_3D('',#1753,#1397,#1398);
#1152=AXIS2_PLACEMENT_3D('',#1754,#1399,#1400);
#1153=AXIS2_PLACEMENT_3D('',#1755,#1401,#1402);
#1154=AXIS2_PLACEMENT_3D('',#1758,#1403,#1404);
#1155=AXIS2_PLACEMENT_3D('',#1761,#1407,#1408);
#1156=AXIS2_PLACEMENT_3D('',#1763,#1410,#1411);
#1157=AXIS2_PLACEMENT_3D('',#1766,#1412,#1413);
#1158=AXIS2_PLACEMENT_3D('',#1769,#1416,#1417);
#1159=AXIS2_PLACEMENT_3D('',#1771,#1419,#1420);
#1160=AXIS2_PLACEMENT_3D('',#1772,#1421,#1422);
#1161=AXIS2_PLACEMENT_3D('',#1775,#1424,#1425);
#1162=AXIS2_PLACEMENT_3D('',#1776,#1426,#1427);
#1163=AXIS2_PLACEMENT_3D('',#1777,#1428,#1429);
#1164=AXIS2_PLACEMENT_3D('',#1778,#1430,#1431);
#1165=AXIS2_PLACEMENT_3D('',#1779,#1432,#1433);
#1166=AXIS2_PLACEMENT_3D('',#1782,#1435,#1436);
#1167=AXIS2_PLACEMENT_3D('',#1783,#1437,#1438);
#1168=AXIS2_PLACEMENT_3D('',#1784,#1439,#1440);
#1169=AXIS2_PLACEMENT_3D('',#1785,#1441,#1442);
#1170=AXIS2_PLACEMENT_3D('',#1786,#1443,#1444);
#1171=AXIS2_PLACEMENT_3D('',#1787,#1445,#1446);
#1172=AXIS2_PLACEMENT_3D('',#1788,#1447,#1448);
#1173=AXIS2_PLACEMENT_3D('',#1789,#1449,#1450);
#1174=AXIS2_PLACEMENT_3D('',#1791,#1451,#1452);
#1175=AXIS2_PLACEMENT_3D('',#1792,#1453,#1454);
#1176=AXIS2_PLACEMENT_3D('',#1793,#1455,#1456);
#1177=AXIS2_PLACEMENT_3D('',#1795,#1457,#1458);
#1178=AXIS2_PLACEMENT_3D('',#1797,#1460,#1461);
#1179=AXIS2_PLACEMENT_3D('',#1798,#1462,#1463);
#1180=AXIS2_PLACEMENT_3D('',#1799,#1464,#1465);
#1181=AXIS2_PLACEMENT_3D('',#1800,#1466,#1467);
#1182=AXIS2_PLACEMENT_3D('',#1801,#1468,#1469);
#1183=AXIS2_PLACEMENT_3D('',#1803,#1470,#1471);
#1184=AXIS2_PLACEMENT_3D('',#1805,#1473,#1474);
#1185=AXIS2_PLACEMENT_3D('',#1806,#1475,#1476);
#1186=AXIS2_PLACEMENT_3D('',#1809,#1478,#1479);
#1187=AXIS2_PLACEMENT_3D('',#1810,#1480,#1481);
#1188=AXIS2_PLACEMENT_3D('',#1811,#1482,#1483);
#1189=AXIS2_PLACEMENT_3D('',#1812,#1484,#1485);
#1190=AXIS2_PLACEMENT_3D('',#1813,#1486,#1487);
#1191=AXIS2_PLACEMENT_3D('',#1814,#1488,#1489);
#1192=AXIS2_PLACEMENT_3D('',#1815,#1490,#1491);
#1193=AXIS2_PLACEMENT_3D('',#1816,#1492,#1493);
#1194=AXIS2_PLACEMENT_3D('',#1825,#1498,#1499);
#1195=AXIS2_PLACEMENT_3D('',#1828,#1502,#1503);
#1196=AXIS2_PLACEMENT_3D('',#1836,#1511,#1512);
#1197=AXIS2_PLACEMENT_3D('',#1837,#1513,#1514);
#1198=AXIS2_PLACEMENT_3D('',#1838,#1515,#1516);
#1199=AXIS2_PLACEMENT_3D('',#1840,#1518,#1519);
#1200=AXIS2_PLACEMENT_3D('',#1841,#1520,#1521);
#1201=AXIS2_PLACEMENT_3D('',#1843,#1523,#1524);
#1202=DIRECTION('axis',(0.,0.,1.));
#1203=DIRECTION('refdir',(1.,0.,0.));
#1204=DIRECTION('center_axis',(0.707106781186546,-1.57009245868377E-15,
0.707106781186549));
#1205=DIRECTION('ref_axis',(0.707106781186549,0.,-0.707106781186546));
#1206=DIRECTION('',(0.707106781186549,-1.57009245868378E-15,-0.707106781186546));
#1207=DIRECTION('',(-2.22044604925031E-15,-1.,0.));
#1208=DIRECTION('',(0.707106781186549,4.76275830929522E-16,-0.707106781186546));
#1209=DIRECTION('',(-2.41352831440251E-16,-1.,0.));
#1210=DIRECTION('center_axis',(-1.,2.22044604925031E-15,0.));
#1211=DIRECTION('ref_axis',(0.,0.,1.));
#1212=DIRECTION('',(0.,0.,1.));
#1213=DIRECTION('',(2.22044604925031E-15,1.,0.));
#1214=DIRECTION('',(0.,0.,1.));
#1215=DIRECTION('center_axis',(0.707106781186546,-1.57009245868377E-15,
0.707106781186549));
#1216=DIRECTION('ref_axis',(0.707106781186549,0.,-0.707106781186546));
#1217=DIRECTION('',(0.707106781186549,-1.57009245868378E-15,-0.707106781186546));
#1218=DIRECTION('',(-2.22044604925031E-15,-1.,0.));
#1219=DIRECTION('',(0.707106781186549,4.76275830929522E-16,-0.707106781186546));
#1220=DIRECTION('',(-2.41352831440251E-16,-1.,0.));
#1221=DIRECTION('center_axis',(-1.,2.22044604925031E-15,-9.25185853854298E-17));
#1222=DIRECTION('ref_axis',(-9.25185853854298E-17,2.06245531708187E-31,
1.));
#1223=DIRECTION('',(-9.25185853854298E-17,2.06245531708187E-31,1.));
#1224=DIRECTION('',(2.22044604925031E-15,1.,0.));
#1225=DIRECTION('',(-9.25185853854298E-17,2.06245531708187E-31,1.));
#1226=DIRECTION('center_axis',(0.707106781186546,-1.57009245868377E-15,
-0.707106781186549));
#1227=DIRECTION('ref_axis',(-0.707106781186549,0.,-0.707106781186546));
#1228=DIRECTION('',(-0.707106781186549,1.57009245868378E-15,-0.707106781186546));
#1229=DIRECTION('',(2.41352831440251E-16,1.,4.39446971658444E-30));
#1230=DIRECTION('',(-0.707106781186549,-4.76275830929522E-16,-0.707106781186546));
#1231=DIRECTION('center_axis',(2.22044604925031E-15,1.,0.));
#1232=DIRECTION('ref_axis',(0.,0.,1.));
#1233=DIRECTION('',(0.,0.,-1.));
#1234=DIRECTION('center_axis',(0.707106781186546,-1.57009245868377E-15,
-0.707106781186549));
#1235=DIRECTION('ref_axis',(-0.707106781186549,0.,-0.707106781186546));
#1236=DIRECTION('',(-0.707106781186549,1.57009245868378E-15,-0.707106781186546));
#1237=DIRECTION('',(2.41352831440251E-16,1.,0.));
#1238=DIRECTION('',(-0.707106781186549,-4.76275830929522E-16,-0.707106781186546));
#1239=DIRECTION('center_axis',(2.22044604925031E-15,1.,0.));
#1240=DIRECTION('ref_axis',(0.,0.,1.));
#1241=DIRECTION('',(0.,0.,-1.));
#1242=DIRECTION('center_axis',(0.707106781186546,-1.57009245868377E-15,
-0.707106781186549));
#1243=DIRECTION('ref_axis',(-0.707106781186549,0.,-0.707106781186546));
#1244=DIRECTION('',(-0.707106781186549,1.57009245868378E-15,-0.707106781186546));
#1245=DIRECTION('',(2.41352831440251E-16,1.,0.));
#1246=DIRECTION('',(-0.707106781186549,-4.76275830929522E-16,-0.707106781186546));
#1247=DIRECTION('',(2.22044604925031E-15,1.,0.));
#1248=DIRECTION('center_axis',(2.22044604925031E-15,1.,0.));
#1249=DIRECTION('ref_axis',(0.,0.,1.));
#1250=DIRECTION('',(4.62592926927149E-16,-1.03122765854093E-30,1.));
#1251=DIRECTION('',(0.707106781186551,-1.57009245868378E-15,-0.707106781186544));
#1252=DIRECTION('',(0.,0.,-1.));
#1253=DIRECTION('center_axis',(-1.,2.22044604925031E-15,4.62592926927149E-16));
#1254=DIRECTION('ref_axis',(4.62592926927149E-16,-1.03122765854093E-30,
1.));
#1255=DIRECTION('',(4.62592926927149E-16,-1.03122765854093E-30,1.));
#1256=DIRECTION('',(-2.22044604925031E-15,-1.,0.));
#1257=DIRECTION('center_axis',(0.707106781186544,-1.57009245868377E-15,
0.707106781186551));
#1258=DIRECTION('ref_axis',(0.707106781186551,0.,-0.707106781186544));
#1259=DIRECTION('',(0.707106781186551,4.76275830929524E-16,-0.707106781186544));
#1260=DIRECTION('',(-2.41352831440251E-16,-1.,8.78893943316888E-30));
#1261=DIRECTION('center_axis',(0.707106781186547,-1.57009245868377E-15,
-0.707106781186548));
#1262=DIRECTION('ref_axis',(-0.707106781186548,0.,-0.707106781186547));
#1263=DIRECTION('',(-0.707106781186548,1.57009245868378E-15,-0.707106781186547));
#1264=DIRECTION('',(2.41352831440251E-16,1.,0.));
#1265=DIRECTION('',(-0.707106781186548,-4.76275830929522E-16,-0.707106781186547));
#1266=DIRECTION('',(2.22044604925031E-15,1.,0.));
#1267=DIRECTION('center_axis',(2.22044604925031E-15,1.,0.));
#1268=DIRECTION('ref_axis',(0.,0.,1.));
#1269=DIRECTION('',(9.25185853854299E-17,-2.06245531708187E-31,1.));
#1270=DIRECTION('',(0.707106781186549,-1.57009245868378E-15,-0.707106781186546));
#1271=DIRECTION('',(0.,0.,-1.));
#1272=DIRECTION('center_axis',(-1.,2.22044604925031E-15,9.25185853854299E-17));
#1273=DIRECTION('ref_axis',(9.25185853854299E-17,-2.06245531708187E-31,
1.));
#1274=DIRECTION('',(9.25185853854299E-17,-2.06245531708187E-31,1.));
#1275=DIRECTION('',(-2.22044604925031E-15,-1.,0.));
#1276=DIRECTION('center_axis',(0.707106781186546,-1.57009245868377E-15,
0.707106781186549));
#1277=DIRECTION('ref_axis',(0.707106781186549,0.,-0.707106781186546));
#1278=DIRECTION('',(0.707106781186549,4.76275830929522E-16,-0.707106781186546));
#1279=DIRECTION('',(-2.41352831440251E-16,-1.,0.));
#1280=DIRECTION('center_axis',(0.,0.,-1.));
#1281=DIRECTION('ref_axis',(-0.707106781186548,0.707106781186547,0.));
#1282=DIRECTION('center_axis',(0.,0.,1.));
#1283=DIRECTION('ref_axis',(-0.707106781186548,0.707106781186547,0.));
#1284=DIRECTION('',(0.,0.,1.));
#1285=DIRECTION('center_axis',(0.,0.,-1.));
#1286=DIRECTION('ref_axis',(-0.707106781186548,0.707106781186547,0.));
#1287=DIRECTION('',(0.,0.,-1.));
#1288=DIRECTION('center_axis',(0.,1.,0.));
#1289=DIRECTION('ref_axis',(-1.,0.,0.));
#1290=DIRECTION('',(1.,0.,0.));
#1291=DIRECTION('',(0.,0.,-1.));
#1292=DIRECTION('center_axis',(0.,-1.,0.));
#1293=DIRECTION('ref_axis',(1.,0.,0.));
#1294=DIRECTION('center_axis',(0.,-1.,0.));
#1295=DIRECTION('ref_axis',(1.,0.,0.));
#1296=DIRECTION('center_axis',(0.,-1.,0.));
#1297=DIRECTION('ref_axis',(1.,0.,0.));
#1298=DIRECTION('center_axis',(0.,-1.,0.));
#1299=DIRECTION('ref_axis',(1.,0.,0.));
#1300=DIRECTION('center_axis',(0.,-1.,0.));
#1301=DIRECTION('ref_axis',(1.,0.,0.));
#1302=DIRECTION('center_axis',(0.,-1.,0.));
#1303=DIRECTION('ref_axis',(1.,0.,0.));
#1304=DIRECTION('center_axis',(0.,-1.,0.));
#1305=DIRECTION('ref_axis',(1.,0.,0.));
#1306=DIRECTION('',(0.,0.,-1.));
#1307=DIRECTION('',(-1.,0.,0.));
#1308=DIRECTION('',(0.,0.,1.));
#1309=DIRECTION('',(1.,0.,0.));
#1310=DIRECTION('',(0.,0.,1.));
#1311=DIRECTION('',(1.,0.,0.));
#1312=DIRECTION('center_axis',(0.,-1.,0.));
#1313=DIRECTION('ref_axis',(1.,0.,0.));
#1314=DIRECTION('center_axis',(0.,-1.,0.));
#1315=DIRECTION('ref_axis',(1.,0.,0.));
#1316=DIRECTION('center_axis',(0.,-1.,0.));
#1317=DIRECTION('ref_axis',(1.,0.,0.));
#1318=DIRECTION('center_axis',(0.,-1.,0.));
#1319=DIRECTION('ref_axis',(1.,0.,0.));
#1320=DIRECTION('center_axis',(0.,-1.,0.));
#1321=DIRECTION('ref_axis',(1.,0.,0.));
#1322=DIRECTION('center_axis',(0.,-1.,0.));
#1323=DIRECTION('ref_axis',(1.,0.,0.));
#1324=DIRECTION('center_axis',(0.,-1.,0.));
#1325=DIRECTION('ref_axis',(1.,0.,0.));
#1326=DIRECTION('center_axis',(0.,0.,1.));
#1327=DIRECTION('ref_axis',(1.,0.,0.));
#1328=DIRECTION('',(-1.66533453693773E-16,1.,0.));
#1329=DIRECTION('center_axis',(0.,0.,-1.));
#1330=DIRECTION('ref_axis',(-0.707106781186548,-0.707106781186547,0.));
#1331=DIRECTION('',(-1.,0.,0.));
#1332=DIRECTION('center_axis',(0.,0.,-1.));
#1333=DIRECTION('ref_axis',(0.707106781186548,-0.707106781186547,0.));
#1334=DIRECTION('',(1.11022302462516E-16,-1.,0.));
#1335=DIRECTION('center_axis',(0.,0.,-1.));
#1336=DIRECTION('ref_axis',(0.707106781186548,0.707106781186547,0.));
#1337=DIRECTION('center_axis',(0.,0.,-1.));
#1338=DIRECTION('ref_axis',(0.707106781186548,0.707106781186547,0.));
#1339=DIRECTION('',(-2.41352831440251E-16,-1.,0.));
#1340=DIRECTION('',(-1.,2.22923351939477E-15,0.));
#1341=DIRECTION('',(-3.26536183713282E-16,1.,0.));
#1342=DIRECTION('',(-1.,-5.20417042793042E-16,0.));
#1343=DIRECTION('',(6.12255344462403E-16,-1.,0.));
#1344=DIRECTION('',(-1.,-6.73555739531044E-16,0.));
#1345=DIRECTION('',(0.,1.,0.));
#1346=DIRECTION('center_axis',(0.,0.,-1.));
#1347=DIRECTION('ref_axis',(-0.707106781186548,0.707106781186547,0.));
#1348=DIRECTION('center_axis',(0.,0.,-1.));
#1349=DIRECTION('ref_axis',(0.707106781186548,0.707106781186547,0.));
#1350=DIRECTION('center_axis',(0.,0.,1.));
#1351=DIRECTION('ref_axis',(0.707106781186548,0.707106781186547,0.));
#1352=DIRECTION('',(0.,0.,-1.));
#1353=DIRECTION('center_axis',(-0.408248290463863,0.408248290463862,-0.816496580927727));
#1354=DIRECTION('ref_axis',(-0.577350269189628,0.577350269189627,0.577350269189623));
#1355=DIRECTION('center_axis',(-1.,0.,-5.5511151231258E-16));
#1356=DIRECTION('ref_axis',(0.,1.,0.));
#1357=DIRECTION('center_axis',(0.,0.,1.));
#1358=DIRECTION('ref_axis',(-1.,0.,0.));
#1359=DIRECTION('center_axis',(0.,1.,0.));
#1360=DIRECTION('ref_axis',(0.,0.,1.));
#1361=DIRECTION('center_axis',(0.,0.,1.));
#1362=DIRECTION('ref_axis',(-0.707106781186548,0.707106781186547,0.));
#1363=DIRECTION('',(0.,0.,1.));
#1364=DIRECTION('center_axis',(0.408248290463863,0.408248290463862,-0.816496580927727));
#1365=DIRECTION('ref_axis',(0.577350269189628,0.577350269189627,0.577350269189623));
#1366=DIRECTION('center_axis',(0.,1.,0.));
#1367=DIRECTION('ref_axis',(1.,0.,0.));
#1368=DIRECTION('center_axis',(0.,0.,1.));
#1369=DIRECTION('ref_axis',(0.,1.,0.));
#1370=DIRECTION('center_axis',(1.,0.,0.));
#1371=DIRECTION('ref_axis',(0.,0.,1.));
#1372=DIRECTION('center_axis',(0.,0.,1.));
#1373=DIRECTION('ref_axis',(0.707106781186548,0.707106781186547,0.));
#1374=DIRECTION('',(0.,0.,-1.));
#1375=DIRECTION('center_axis',(-1.,0.,0.));
#1376=DIRECTION('ref_axis',(0.,0.707106781186549,0.707106781186546));
#1377=DIRECTION('',(1.,0.,0.));
#1378=DIRECTION('center_axis',(2.41352831440251E-16,1.,0.));
#1379=DIRECTION('ref_axis',(0.707106781186549,0.,0.707106781186546));
#1380=DIRECTION('',(2.41352831440251E-16,1.,0.));
#1381=DIRECTION('',(-2.41352831440251E-16,-1.,0.));
#1382=DIRECTION('center_axis',(0.707106781186549,0.707106781186546,0.));
#1383=DIRECTION('ref_axis',(0.707106781186546,-0.707106781186549,0.));
#1384=DIRECTION('center_axis',(1.,6.73555739531044E-16,0.));
#1385=DIRECTION('ref_axis',(3.92523114670944E-16,-0.707106781186549,0.707106781186546));
#1386=DIRECTION('',(1.,6.73555739531044E-16,0.));
#1387=DIRECTION('',(-1.,-6.73555739531044E-16,0.));
#1388=DIRECTION('center_axis',(0.707106781186548,-0.707106781186547,9.81307786677363E-17));
#1389=DIRECTION('ref_axis',(-0.707106781186547,-0.707106781186548,9.81307786677362E-17));
#1390=DIRECTION('center_axis',(0.,-1.,0.));
#1391=DIRECTION('ref_axis',(-0.707106781186549,0.,0.707106781186546));
#1392=DIRECTION('',(0.,1.,0.));
#1393=DIRECTION('',(0.,-1.,0.));
#1394=DIRECTION('center_axis',(0.,1.,0.));
#1395=DIRECTION('ref_axis',(1.,0.,0.));
#1396=DIRECTION('',(0.,1.,0.));
#1397=DIRECTION('center_axis',(0.,1.,0.));
#1398=DIRECTION('ref_axis',(1.,0.,0.));
#1399=DIRECTION('center_axis',(0.,0.,1.));
#1400=DIRECTION('ref_axis',(1.,0.,0.));
#1401=DIRECTION('center_axis',(0.,0.,-1.));
#1402=DIRECTION('ref_axis',(-0.707106781186548,-0.707106781186547,0.));
#1403=DIRECTION('center_axis',(0.,0.,1.));
#1404=DIRECTION('ref_axis',(-0.707106781186548,-0.707106781186547,0.));
#1405=DIRECTION('',(0.,0.,1.));
#1406=DIRECTION('',(0.,0.,-1.));
#1407=DIRECTION('center_axis',(-1.,-1.66533453693773E-16,0.));
#1408=DIRECTION('ref_axis',(-1.66533453693773E-16,1.,0.));
#1409=DIRECTION('',(-1.66533453693773E-16,1.,0.));
#1410=DIRECTION('center_axis',(0.,0.,-1.));
#1411=DIRECTION('ref_axis',(0.707106781186548,-0.707106781186547,0.));
#1412=DIRECTION('center_axis',(0.,0.,1.));
#1413=DIRECTION('ref_axis',(0.707106781186548,-0.707106781186547,0.));
#1414=DIRECTION('',(0.,0.,1.));
#1415=DIRECTION('',(0.,0.,-1.));
#1416=DIRECTION('center_axis',(1.,1.11022302462516E-16,0.));
#1417=DIRECTION('ref_axis',(1.11022302462516E-16,-1.,0.));
#1418=DIRECTION('',(1.11022302462516E-16,-1.,0.));
#1419=DIRECTION('center_axis',(0.,1.,0.));
#1420=DIRECTION('ref_axis',(1.,0.,0.));
#1421=DIRECTION('center_axis',(0.,1.,0.));
#1422=DIRECTION('ref_axis',(1.,0.,0.));
#1423=DIRECTION('',(0.,1.,0.));
#1424=DIRECTION('center_axis',(0.,1.,0.));
#1425=DIRECTION('ref_axis',(1.,0.,0.));
#1426=DIRECTION('center_axis',(0.,1.,0.));
#1427=DIRECTION('ref_axis',(1.,0.,0.));
#1428=DIRECTION('center_axis',(0.,1.,0.));
#1429=DIRECTION('ref_axis',(1.,0.,0.));
#1430=DIRECTION('center_axis',(0.,1.,0.));
#1431=DIRECTION('ref_axis',(1.,0.,0.));
#1432=DIRECTION('center_axis',(0.,1.,0.));
#1433=DIRECTION('ref_axis',(1.,0.,0.));
#1434=DIRECTION('',(0.,1.,0.));
#1435=DIRECTION('center_axis',(0.,1.,0.));
#1436=DIRECTION('ref_axis',(1.,0.,0.));
#1437=DIRECTION('center_axis',(0.,1.,0.));
#1438=DIRECTION('ref_axis',(1.,0.,0.));
#1439=DIRECTION('center_axis',(0.,1.,0.));
#1440=DIRECTION('ref_axis',(1.,0.,0.));
#1441=DIRECTION('center_axis',(0.,1.,0.));
#1442=DIRECTION('ref_axis',(1.,0.,0.));
#1443=DIRECTION('center_axis',(0.,1.,0.));
#1444=DIRECTION('ref_axis',(1.,0.,0.));
#1445=DIRECTION('center_axis',(0.,1.,0.));
#1446=DIRECTION('ref_axis',(1.,0.,0.));
#1447=DIRECTION('center_axis',(0.,1.,0.));
#1448=DIRECTION('ref_axis',(1.,0.,0.));
#1449=DIRECTION('center_axis',(0.,1.,0.));
#1450=DIRECTION('ref_axis',(1.,0.,0.));
#1451=DIRECTION('center_axis',(0.,1.,0.));
#1452=DIRECTION('ref_axis',(1.,0.,0.));
#1453=DIRECTION('center_axis',(0.,1.,0.));
#1454=DIRECTION('ref_axis',(1.,0.,0.));
#1455=DIRECTION('center_axis',(0.,1.,0.));
#1456=DIRECTION('ref_axis',(1.,0.,0.));
#1457=DIRECTION('center_axis',(0.,1.,0.));
#1458=DIRECTION('ref_axis',(1.,0.,0.));
#1459=DIRECTION('',(0.,1.,0.));
#1460=DIRECTION('center_axis',(0.,1.,0.));
#1461=DIRECTION('ref_axis',(1.,0.,0.));
#1462=DIRECTION('center_axis',(0.,1.,0.));
#1463=DIRECTION('ref_axis',(1.,0.,0.));
#1464=DIRECTION('center_axis',(0.,1.,0.));
#1465=DIRECTION('ref_axis',(1.,0.,0.));
#1466=DIRECTION('center_axis',(0.,1.,0.));
#1467=DIRECTION('ref_axis',(1.,0.,0.));
#1468=DIRECTION('center_axis',(0.,1.,0.));
#1469=DIRECTION('ref_axis',(1.,0.,0.));
#1470=DIRECTION('center_axis',(0.,1.,0.));
#1471=DIRECTION('ref_axis',(1.,0.,0.));
#1472=DIRECTION('',(0.,1.,0.));
#1473=DIRECTION('center_axis',(0.,1.,0.));
#1474=DIRECTION('ref_axis',(1.,0.,0.));
#1475=DIRECTION('center_axis',(0.,1.,0.));
#1476=DIRECTION('ref_axis',(1.,0.,0.));
#1477=DIRECTION('',(0.,1.,0.));
#1478=DIRECTION('center_axis',(0.,1.,0.));
#1479=DIRECTION('ref_axis',(1.,0.,0.));
#1480=DIRECTION('center_axis',(0.,1.,0.));
#1481=DIRECTION('ref_axis',(1.,0.,0.));
#1482=DIRECTION('center_axis',(0.,1.,0.));
#1483=DIRECTION('ref_axis',(1.,0.,0.));
#1484=DIRECTION('center_axis',(0.,1.,0.));
#1485=DIRECTION('ref_axis',(1.,0.,0.));
#1486=DIRECTION('center_axis',(0.,1.,0.));
#1487=DIRECTION('ref_axis',(1.,0.,0.));
#1488=DIRECTION('center_axis',(0.,1.,0.));
#1489=DIRECTION('ref_axis',(1.,0.,0.));
#1490=DIRECTION('center_axis',(0.,1.,0.));
#1491=DIRECTION('ref_axis',(1.,0.,0.));
#1492=DIRECTION('center_axis',(0.,0.,-1.));
#1493=DIRECTION('ref_axis',(-1.,0.,0.));
#1494=DIRECTION('',(6.12255344462403E-16,-1.,0.));
#1495=DIRECTION('',(-1.,-5.20417042793042E-16,0.));
#1496=DIRECTION('',(-3.26536183713282E-16,1.,0.));
#1497=DIRECTION('',(-1.,-1.22464679914735E-16,0.));
#1498=DIRECTION('center_axis',(1.,6.12255344462403E-16,0.));
#1499=DIRECTION('ref_axis',(-6.12255344462403E-16,1.,0.));
#1500=DIRECTION('',(0.,0.,1.));
#1501=DIRECTION('',(0.,0.,1.));
#1502=DIRECTION('center_axis',(6.73555739531044E-16,-1.,0.));
#1503=DIRECTION('ref_axis',(1.,6.73555739531044E-16,0.));
#1504=DIRECTION('',(0.,0.,1.));
#1505=DIRECTION('',(0.,0.,1.));
#1506=DIRECTION('',(0.,0.,1.));
#1507=DIRECTION('',(0.,0.,1.));
#1508=DIRECTION('',(0.,0.,1.));
#1509=DIRECTION('',(0.,0.,1.));
#1510=DIRECTION('',(0.,0.,1.));
#1511=DIRECTION('center_axis',(-1.,0.,0.));
#1512=DIRECTION('ref_axis',(0.,-1.,0.));
#1513=DIRECTION('center_axis',(1.,-2.41352831440251E-16,0.));
#1514=DIRECTION('ref_axis',(2.41352831440251E-16,1.,0.));
#1515=DIRECTION('center_axis',(0.,-1.,0.));
#1516=DIRECTION('ref_axis',(-1.,0.,0.));
#1517=DIRECTION('',(-1.,0.,0.));
#1518=DIRECTION('center_axis',(0.,0.,-1.));
#1519=DIRECTION('ref_axis',(-1.,0.,0.));
#1520=DIRECTION('center_axis',(-1.,-3.26536183713282E-16,0.));
#1521=DIRECTION('ref_axis',(3.26536183713282E-16,-1.,0.));
#1522=DIRECTION('',(0.,0.,1.));
#1523=DIRECTION('center_axis',(5.20417042793042E-16,-1.,0.));
#1524=DIRECTION('ref_axis',(1.,5.20417042793042E-16,0.));
#1525=CARTESIAN_POINT('',(0.,0.,0.));
#1526=CARTESIAN_POINT('Origin',(5.74999999999999,5.5730837984871E-16,39.25));
#1527=CARTESIAN_POINT('',(5.5,3.5,39.5));
#1528=CARTESIAN_POINT('',(6.,3.5,39.));
#1529=CARTESIAN_POINT('',(5.625,3.5,39.375));
#1530=CARTESIAN_POINT('',(5.49999999999999,1.1146167596974E-15,39.5));
#1531=CARTESIAN_POINT('',(5.49999999999999,1.11241989216129E-15,39.5));
#1532=CARTESIAN_POINT('',(5.99999999999999,1.8735446498999E-29,39.));
#1533=CARTESIAN_POINT('',(14.125,9.51397482087599E-15,30.875));
#1534=CARTESIAN_POINT('',(6.,8.31733780504763E-30,39.));
#1535=CARTESIAN_POINT('Origin',(5.49999999999999,1.1146167596974E-15,39.));
#1536=CARTESIAN_POINT('',(5.5,3.5,40.));
#1537=CARTESIAN_POINT('',(5.5,3.5,40.5));
#1538=CARTESIAN_POINT('',(5.49999999999999,1.1146167596974E-15,40.));
#1539=CARTESIAN_POINT('',(5.49999999999999,1.1146167596974E-15,40.));
#1540=CARTESIAN_POINT('',(5.49999999999999,1.1146167596974E-15,19.5));
#1541=CARTESIAN_POINT('Origin',(5.74999999999999,5.5730837984871E-16,36.25));
#1542=CARTESIAN_POINT('',(5.5,3.5,36.5));
#1543=CARTESIAN_POINT('',(6.,3.5,36.));
#1544=CARTESIAN_POINT('',(5.625,3.5,36.375));
#1545=CARTESIAN_POINT('',(5.49999999999999,1.1146167596974E-15,36.5));
#1546=CARTESIAN_POINT('',(5.49999999999999,1.11241989216129E-15,36.5));
#1547=CARTESIAN_POINT('',(5.99999999999999,1.8735446498999E-29,36.));
#1548=CARTESIAN_POINT('',(13.375,9.00880801622771E-15,28.625));
#1549=CARTESIAN_POINT('',(6.,8.19407828860684E-30,36.));
#1550=CARTESIAN_POINT('Origin',(5.49999999999999,1.1146167596974E-15,36.));
#1551=CARTESIAN_POINT('',(5.5,3.5,37.));
#1552=CARTESIAN_POINT('',(5.5,3.5,37.5));
#1553=CARTESIAN_POINT('',(5.49999999999999,1.1146167596974E-15,37.));
#1554=CARTESIAN_POINT('',(5.49999999999999,1.1146167596974E-15,37.));
#1555=CARTESIAN_POINT('',(5.49999999999999,1.1146167596974E-15,18.));
#1556=CARTESIAN_POINT('Origin',(5.74999999999999,5.59505247384823E-16,40.25));
#1557=CARTESIAN_POINT('',(6.,3.5,40.5));
#1558=CARTESIAN_POINT('',(5.625,3.5,40.125));
#1559=CARTESIAN_POINT('',(5.99999999999999,1.97215226305253E-29,40.5));
#1560=CARTESIAN_POINT('',(6.,4.96970171988548E-16,40.5));
#1561=CARTESIAN_POINT('',(-5.75000000000002,-3.87294550230352E-15,28.7500000000001));
#1562=CARTESIAN_POINT('Origin',(5.75,3.5,39.75));
#1563=CARTESIAN_POINT('',(6.,3.5,19.875));
#1564=CARTESIAN_POINT('Origin',(5.74999999999999,5.59505247384823E-16,37.25));
#1565=CARTESIAN_POINT('',(6.,3.5,37.5));
#1566=CARTESIAN_POINT('',(5.625,3.5,37.125));
#1567=CARTESIAN_POINT('',(5.99999999999999,1.97215226305253E-29,37.5));
#1568=CARTESIAN_POINT('',(6.,4.96970171988637E-16,37.5));
#1569=CARTESIAN_POINT('',(-5.00000000000001,-3.36777869765523E-15,26.5));
#1570=CARTESIAN_POINT('Origin',(5.75,3.5,36.75));
#1571=CARTESIAN_POINT('',(6.,3.5,18.375));
#1572=CARTESIAN_POINT('Origin',(5.74999999999999,5.59505247384822E-16,35.25));
#1573=CARTESIAN_POINT('',(6.,3.5,35.5));
#1574=CARTESIAN_POINT('',(5.5,3.5,35.));
#1575=CARTESIAN_POINT('',(5.625,3.5,35.125));
#1576=CARTESIAN_POINT('',(5.99999999999999,1.97215226305253E-29,35.5));
#1577=CARTESIAN_POINT('',(6.,4.96970171988637E-16,35.5));
#1578=CARTESIAN_POINT('',(5.49999999999999,1.1146167596974E-15,35.));
#1579=CARTESIAN_POINT('',(-4.50000000000002,-3.03100082788971E-15,25.));
#1580=CARTESIAN_POINT('',(5.49999999999999,1.1146167596974E-15,35.));
#1581=CARTESIAN_POINT('Origin',(5.75,3.5,34.75));
#1582=CARTESIAN_POINT('',(5.5,3.5,34.5));
#1583=CARTESIAN_POINT('',(5.5,3.5,35.5));
#1584=CARTESIAN_POINT('',(6.,3.5,34.));
#1585=CARTESIAN_POINT('',(5.625,3.5,34.375));
#1586=CARTESIAN_POINT('',(6.,3.5,17.375));
#1587=CARTESIAN_POINT('Origin',(5.49999999999999,1.1146167596974E-15,34.));
#1588=CARTESIAN_POINT('',(5.49999999999999,1.1146167596974E-15,34.5));
#1589=CARTESIAN_POINT('',(5.49999999999998,1.11461675969742E-15,17.));
#1590=CARTESIAN_POINT('',(5.49999999999999,1.11241989216129E-15,34.5));
#1591=CARTESIAN_POINT('Origin',(5.74999999999999,5.57308379848711E-16,34.25));
#1592=CARTESIAN_POINT('',(5.99999999999999,1.97215226305253E-29,34.));
#1593=CARTESIAN_POINT('',(12.875,8.67203014646218E-15,27.1250000000001));
#1594=CARTESIAN_POINT('',(6.,1.57831131247718E-28,34.));
#1595=CARTESIAN_POINT('Origin',(5.74999999999999,5.59505247384818E-16,30.75));
#1596=CARTESIAN_POINT('',(6.,3.5,31.));
#1597=CARTESIAN_POINT('',(5.5,3.5,30.5));
#1598=CARTESIAN_POINT('',(5.625,3.5,30.625));
#1599=CARTESIAN_POINT('',(5.99999999999999,1.33120277756046E-29,31.));
#1600=CARTESIAN_POINT('',(6.,4.96970171988635E-16,31.));
#1601=CARTESIAN_POINT('',(5.49999999999999,1.1146167596974E-15,30.5));
#1602=CARTESIAN_POINT('',(-3.37500000000001,-2.27325062091728E-15,21.625));
#1603=CARTESIAN_POINT('',(5.49999999999999,1.1146167596974E-15,30.5));
#1604=CARTESIAN_POINT('Origin',(5.75,3.5,30.25));
#1605=CARTESIAN_POINT('',(5.5,3.5,30.));
#1606=CARTESIAN_POINT('',(5.5,3.5,31.));
#1607=CARTESIAN_POINT('',(6.,3.5,29.5));
#1608=CARTESIAN_POINT('',(5.625,3.5,29.875));
#1609=CARTESIAN_POINT('',(6.,3.5,15.125));
#1610=CARTESIAN_POINT('Origin',(5.49999999999999,1.1146167596974E-15,29.5));
#1611=CARTESIAN_POINT('',(5.49999999999999,1.1146167596974E-15,30.));
#1612=CARTESIAN_POINT('',(5.49999999999999,1.1146167596974E-15,14.75));
#1613=CARTESIAN_POINT('',(5.49999999999999,1.11241989216129E-15,30.));
#1614=CARTESIAN_POINT('Origin',(5.74999999999999,5.57308379848707E-16,29.75));
#1615=CARTESIAN_POINT('',(5.99999999999999,1.38050658413677E-29,29.5));
#1616=CARTESIAN_POINT('',(11.75,7.91427993948977E-15,23.75));
#1617=CARTESIAN_POINT('',(6.,5.85214747623196E-30,29.5));
#1618=CARTESIAN_POINT('Origin',(-1.94289029309402E-16,3.6,0.));
#1619=CARTESIAN_POINT('',(-1.38777878078145E-16,4.6,-2.));
#1620=CARTESIAN_POINT('',(-1.,3.6,-2.));
#1621=CARTESIAN_POINT('Origin',(-1.94289029309402E-16,3.6,-2.));
#1622=CARTESIAN_POINT('',(-1.,3.6,0.));
#1623=CARTESIAN_POINT('',(-1.,3.6,0.));
#1624=CARTESIAN_POINT('',(-1.38777878078145E-16,4.6,0.));
#1625=CARTESIAN_POINT('Origin',(-1.94289029309402E-16,3.6,0.));
#1626=CARTESIAN_POINT('',(-1.94289029309402E-16,4.6,0.));
#1627=CARTESIAN_POINT('Origin',(6.,4.6,0.));
#1628=CARTESIAN_POINT('',(1.,4.6,0.));
#1629=CARTESIAN_POINT('',(-1.,4.6,0.));
#1630=CARTESIAN_POINT('',(1.,4.6,23.5));
#1631=CARTESIAN_POINT('',(1.,4.6,0.));
#1632=CARTESIAN_POINT('',(1.5,4.6,24.));
#1633=CARTESIAN_POINT('Origin',(0.999999999999999,4.6,24.));
#1634=CARTESIAN_POINT('',(2.5,4.6,24.));
#1635=CARTESIAN_POINT('Origin',(2.,4.6,24.));
#1636=CARTESIAN_POINT('',(3.5,4.6,24.));
#1637=CARTESIAN_POINT('Origin',(3.,4.6,24.));
#1638=CARTESIAN_POINT('Origin',(4.,4.6,24.));
#1639=CARTESIAN_POINT('Origin',(3.,4.6,24.));
#1640=CARTESIAN_POINT('Origin',(2.,4.6,24.));
#1641=CARTESIAN_POINT('',(1.,4.6,24.5));
#1642=CARTESIAN_POINT('Origin',(0.999999999999999,4.6,24.));
#1643=CARTESIAN_POINT('',(1.,4.6,49.));
#1644=CARTESIAN_POINT('',(1.,4.6,0.));
#1645=CARTESIAN_POINT('',(5.,4.6,49.));
#1646=CARTESIAN_POINT('',(4.47571428571429,4.6,49.));
#1647=CARTESIAN_POINT('',(5.,4.6,0.));
#1648=CARTESIAN_POINT('',(5.,4.6,0.));
#1649=CARTESIAN_POINT('',(6.,4.6,0.));
#1650=CARTESIAN_POINT('',(-1.,4.6,0.));
#1651=CARTESIAN_POINT('',(6.,4.6,-2.));
#1652=CARTESIAN_POINT('',(6.,4.6,0.));
#1653=CARTESIAN_POINT('',(-1.,4.6,-2.));
#1654=CARTESIAN_POINT('',(2.5,4.6,28.5));
#1655=CARTESIAN_POINT('Origin',(2.,4.6,28.5));
#1656=CARTESIAN_POINT('',(3.5,4.6,28.5));
#1657=CARTESIAN_POINT('Origin',(3.,4.6,28.5));
#1658=CARTESIAN_POINT('Origin',(4.,4.6,28.5));
#1659=CARTESIAN_POINT('Origin',(3.,4.6,28.5));
#1660=CARTESIAN_POINT('',(3.5,4.6,30.5));
#1661=CARTESIAN_POINT('Origin',(3.,4.6,30.5));
#1662=CARTESIAN_POINT('Origin',(4.,4.6,30.5));
#1663=CARTESIAN_POINT('',(4.5,4.6,33.5));
#1664=CARTESIAN_POINT('Origin',(4.,4.6,33.5));
#1665=CARTESIAN_POINT('Origin',(3.,-0.4,0.));
#1666=CARTESIAN_POINT('',(-1.,-3.4,0.));
#1667=CARTESIAN_POINT('',(-0.999999999999999,-5.4,0.));
#1668=CARTESIAN_POINT('',(1.,-5.4,0.));
#1669=CARTESIAN_POINT('Origin',(1.,-3.4,0.));
#1670=CARTESIAN_POINT('',(5.,-5.4,0.));
#1671=CARTESIAN_POINT('',(7.,-5.4,0.));
#1672=CARTESIAN_POINT('',(7.,-3.4,0.));
#1673=CARTESIAN_POINT('Origin',(5.,-3.4,0.));
#1674=CARTESIAN_POINT('',(7.,3.6,0.));
#1675=CARTESIAN_POINT('',(7.,4.6,0.));
#1676=CARTESIAN_POINT('Origin',(6.,3.6,0.));
#1677=CARTESIAN_POINT('',(6.,3.6,0.));
#1678=CARTESIAN_POINT('Origin',(5.,3.6,0.));
#1679=CARTESIAN_POINT('',(6.,0.,0.));
#1680=CARTESIAN_POINT('',(6.,4.6,0.));
#1681=CARTESIAN_POINT('',(4.4,3.56677363103162E-15,0.));
#1682=CARTESIAN_POINT('',(6.,0.,0.));
#1683=CARTESIAN_POINT('',(4.4,3.4,0.));
#1684=CARTESIAN_POINT('',(4.4,3.56677363103162E-15,0.));
#1685=CARTESIAN_POINT('',(1.2,3.4,0.));
#1686=CARTESIAN_POINT('',(4.4,3.4,0.));
#1687=CARTESIAN_POINT('',(1.2,8.08266887437253E-16,0.));
#1688=CARTESIAN_POINT('',(1.2,3.4,0.));
#1689=CARTESIAN_POINT('',(0.,0.,0.));
#1690=CARTESIAN_POINT('',(1.2,8.08266887437253E-16,0.));
#1691=CARTESIAN_POINT('',(0.,3.6,0.));
#1692=CARTESIAN_POINT('',(0.,0.,0.));
#1693=CARTESIAN_POINT('Origin',(1.,3.6,0.));
#1694=CARTESIAN_POINT('Origin',(6.,3.6,0.));
#1695=CARTESIAN_POINT('',(7.,3.6,-2.));
#1696=CARTESIAN_POINT('Origin',(6.,3.6,-2.));
#1697=CARTESIAN_POINT('',(7.,3.6,0.));
#1698=CARTESIAN_POINT('Origin',(1.,3.6,49.));
#1699=CARTESIAN_POINT('',(1.,3.6,50.));
#1700=CARTESIAN_POINT('Origin',(1.,3.6,49.));
#1701=CARTESIAN_POINT('',(0.,3.6,49.));
#1702=CARTESIAN_POINT('Origin',(1.,3.6,49.));
#1703=CARTESIAN_POINT('Origin',(1.,3.6,49.));
#1704=CARTESIAN_POINT('Origin',(1.,3.6,0.));
#1705=CARTESIAN_POINT('Ctrl Pts',(0.999999999999999,4.6,24.5));
#1706=CARTESIAN_POINT('Ctrl Pts',(0.936022349445655,4.6,24.5));
#1707=CARTESIAN_POINT('Ctrl Pts',(0.868527462255569,4.59329598417533,24.4869819529346));
#1708=CARTESIAN_POINT('Ctrl Pts',(0.745629620942811,4.56913242051974,24.4355825399623));
#1709=CARTESIAN_POINT('Ctrl Pts',(0.690151665096868,4.55193330503525,24.3972584462834));
#1710=CARTESIAN_POINT('Ctrl Pts',(0.602622085934482,4.51885023377442,24.309728867121));
#1711=CARTESIAN_POINT('Ctrl Pts',(0.564385645131886,4.50059800623034,24.2542911797539));
#1712=CARTESIAN_POINT('Ctrl Pts',(0.51305720776162,4.47391271797647,24.1315693006316));
#1713=CARTESIAN_POINT('Ctrl Pts',(0.499999999999999,4.46602540378444,24.0641525334802));
#1714=CARTESIAN_POINT('Ctrl Pts',(0.499999999999999,4.46602540378444,24.));
#1715=CARTESIAN_POINT('Ctrl Pts',(0.499999999999999,4.46602540378444,23.9358474665198));
#1716=CARTESIAN_POINT('Ctrl Pts',(0.51305720776162,4.47391271797647,23.8684306993684));
#1717=CARTESIAN_POINT('Ctrl Pts',(0.564385645131886,4.50059800623034,23.7457088202461));
#1718=CARTESIAN_POINT('Ctrl Pts',(0.602622085934482,4.51885023377442,23.690271132879));
#1719=CARTESIAN_POINT('Ctrl Pts',(0.690151665096868,4.55193330503525,23.6027415537166));
#1720=CARTESIAN_POINT('Ctrl Pts',(0.745629620942811,4.56913242051974,23.5644174600377));
#1721=CARTESIAN_POINT('Ctrl Pts',(0.868527462255569,4.59329598417533,23.5130180470654));
#1722=CARTESIAN_POINT('Ctrl Pts',(0.936022349445655,4.6,23.5));
#1723=CARTESIAN_POINT('Ctrl Pts',(1.,4.6,23.5));
#1724=CARTESIAN_POINT('',(0.,3.6,0.));
#1725=CARTESIAN_POINT('Origin',(5.,3.6,49.));
#1726=CARTESIAN_POINT('',(6.,3.6,49.));
#1727=CARTESIAN_POINT('',(5.,3.6,50.));
#1728=CARTESIAN_POINT('Origin',(5.,3.6,49.));
#1729=CARTESIAN_POINT('Origin',(5.,3.6,49.));
#1730=CARTESIAN_POINT('Origin',(5.,3.6,49.));
#1731=CARTESIAN_POINT('Origin',(5.,3.6,0.));
#1732=CARTESIAN_POINT('',(6.,3.6,0.));
#1733=CARTESIAN_POINT('Origin',(4.47571428571429,3.6,49.));
#1734=CARTESIAN_POINT('',(4.47571428571429,3.6,50.));
#1735=CARTESIAN_POINT('Origin',(5.,1.27142857142857,49.));
#1736=CARTESIAN_POINT('',(6.,0.,49.));
#1737=CARTESIAN_POINT('',(6.,1.27142857142857,49.));
#1738=CARTESIAN_POINT('',(5.,1.,50.));
#1739=CARTESIAN_POINT('',(5.,1.27142857142857,50.));
#1740=CARTESIAN_POINT('Origin',(5.,1.,49.));
#1741=CARTESIAN_POINT('Origin',(1.47571428571429,1.,49.));
#1742=CARTESIAN_POINT('',(0.,0.,49.));
#1743=CARTESIAN_POINT('',(1.47571428571429,9.71445146547012E-16,49.));
#1744=CARTESIAN_POINT('',(1.,1.,50.));
#1745=CARTESIAN_POINT('',(1.47571428571429,1.,50.));
#1746=CARTESIAN_POINT('Origin',(1.,1.,49.));
#1747=CARTESIAN_POINT('Origin',(1.,3.57142857142857,49.));
#1748=CARTESIAN_POINT('',(1.,3.57142857142857,50.));
#1749=CARTESIAN_POINT('',(0.,3.57142857142857,49.));
#1750=CARTESIAN_POINT('Origin',(0.999999999999999,4.3,24.));
#1751=CARTESIAN_POINT('',(1.5,4.,24.));
#1752=CARTESIAN_POINT('',(1.5,4.3,24.));
#1753=CARTESIAN_POINT('Origin',(0.999999999999999,4.,24.));
#1754=CARTESIAN_POINT('Origin',(2.95142857142857,2.54285714285714,50.));
#1755=CARTESIAN_POINT('Origin',(1.,-3.4,0.));
#1756=CARTESIAN_POINT('',(-1.,-3.4,-2.));
#1757=CARTESIAN_POINT('',(1.,-5.4,-2.));
#1758=CARTESIAN_POINT('Origin',(1.,-3.4,-2.));
#1759=CARTESIAN_POINT('',(1.,-5.4,0.));
#1760=CARTESIAN_POINT('',(-1.,-3.4,0.));
#1761=CARTESIAN_POINT('Origin',(-0.999999999999999,-5.4,0.));
#1762=CARTESIAN_POINT('',(-0.999999999999999,-5.4,-2.));
#1763=CARTESIAN_POINT('Origin',(5.,-3.4,0.));
#1764=CARTESIAN_POINT('',(5.,-5.4,-2.));
#1765=CARTESIAN_POINT('',(7.,-3.4,-2.));
#1766=CARTESIAN_POINT('Origin',(5.,-3.4,-2.));
#1767=CARTESIAN_POINT('',(7.,-3.4,0.));
#1768=CARTESIAN_POINT('',(5.,-5.4,0.));
#1769=CARTESIAN_POINT('Origin',(7.,4.6,0.));
#1770=CARTESIAN_POINT('',(7.,4.6,-2.));
#1771=CARTESIAN_POINT('Origin',(0.999999999999999,4.,24.));
#1772=CARTESIAN_POINT('Origin',(2.,4.3,24.));
#1773=CARTESIAN_POINT('',(2.5,4.,24.));
#1774=CARTESIAN_POINT('',(2.5,4.3,24.));
#1775=CARTESIAN_POINT('Origin',(2.,4.,24.));
#1776=CARTESIAN_POINT('Origin',(2.,4.3,24.));
#1777=CARTESIAN_POINT('Origin',(2.,4.,24.));
#1778=CARTESIAN_POINT('Origin',(2.,4.,24.));
#1779=CARTESIAN_POINT('Origin',(3.,4.3,24.));
#1780=CARTESIAN_POINT('',(3.5,4.,24.));
#1781=CARTESIAN_POINT('',(3.5,4.3,24.));
#1782=CARTESIAN_POINT('Origin',(3.,4.,24.));
#1783=CARTESIAN_POINT('Origin',(3.,4.3,24.));
#1784=CARTESIAN_POINT('Origin',(3.,4.,24.));
#1785=CARTESIAN_POINT('Origin',(3.,4.,24.));
#1786=CARTESIAN_POINT('Origin',(4.,4.3,24.));
#1787=CARTESIAN_POINT('Origin',(4.,4.,24.));
#1788=CARTESIAN_POINT('Origin',(4.,4.,24.));
#1789=CARTESIAN_POINT('Origin',(4.,4.3,33.5));
#1790=CARTESIAN_POINT('',(4.5,4.,33.5));
#1791=CARTESIAN_POINT('Origin',(4.,4.,33.5));
#1792=CARTESIAN_POINT('Origin',(4.,4.,33.5));
#1793=CARTESIAN_POINT('Origin',(3.,4.3,30.5));
#1794=CARTESIAN_POINT('',(3.5,4.,30.5));
#1795=CARTESIAN_POINT('Origin',(3.,4.,30.5));
#1796=CARTESIAN_POINT('',(3.5,4.3,30.5));
#1797=CARTESIAN_POINT('Origin',(3.,4.,30.5));
#1798=CARTESIAN_POINT('Origin',(4.,4.3,30.5));
#1799=CARTESIAN_POINT('Origin',(4.,4.,30.5));
#1800=CARTESIAN_POINT('Origin',(4.,4.,30.5));
#1801=CARTESIAN_POINT('Origin',(2.,4.3,28.5));
#1802=CARTESIAN_POINT('',(2.5,4.,28.5));
#1803=CARTESIAN_POINT('Origin',(2.,4.,28.5));
#1804=CARTESIAN_POINT('',(2.5,4.3,28.5));
#1805=CARTESIAN_POINT('Origin',(2.,4.,28.5));
#1806=CARTESIAN_POINT('Origin',(3.,4.3,28.5));
#1807=CARTESIAN_POINT('',(3.5,4.,28.5));
#1808=CARTESIAN_POINT('',(3.5,4.3,28.5));
#1809=CARTESIAN_POINT('Origin',(3.,4.,28.5));
#1810=CARTESIAN_POINT('Origin',(4.,4.3,28.5));
#1811=CARTESIAN_POINT('Origin',(4.,4.,28.5));
#1812=CARTESIAN_POINT('Origin',(4.,4.,28.5));
#1813=CARTESIAN_POINT('Origin',(3.,4.3,28.5));
#1814=CARTESIAN_POINT('Origin',(3.,4.,28.5));
#1815=CARTESIAN_POINT('Origin',(3.,4.,28.5));
#1816=CARTESIAN_POINT('Origin',(3.,2.3,48.4));
#1817=CARTESIAN_POINT('',(1.2,3.4,48.4));
#1818=CARTESIAN_POINT('',(1.2,1.46957615897682E-16,48.4));
#1819=CARTESIAN_POINT('',(1.2,1.15,48.4));
#1820=CARTESIAN_POINT('',(4.4,3.4,48.4));
#1821=CARTESIAN_POINT('',(2.1,3.4,48.4));
#1822=CARTESIAN_POINT('',(4.4,5.38844591624836E-16,48.4));
#1823=CARTESIAN_POINT('',(4.4,2.85,48.4));
#1824=CARTESIAN_POINT('',(6.,7.34788079488412E-16,48.4));
#1825=CARTESIAN_POINT('Origin',(1.2,5.55111512312578E-16,0.));
#1826=CARTESIAN_POINT('',(1.2,8.08266887437253E-16,0.));
#1827=CARTESIAN_POINT('',(1.2,3.4,0.));
#1828=CARTESIAN_POINT('Origin',(0.,0.,0.));
#1829=CARTESIAN_POINT('',(0.,0.,0.));
#1830=CARTESIAN_POINT('',(4.4,3.56677363103162E-15,0.));
#1831=CARTESIAN_POINT('',(6.,0.,0.));
#1832=CARTESIAN_POINT('',(6.,0.,0.));
#1833=CARTESIAN_POINT('',(6.,0.,0.));
#1834=CARTESIAN_POINT('',(6.,0.,0.));
#1835=CARTESIAN_POINT('',(6.,0.,0.));
#1836=CARTESIAN_POINT('Origin',(0.,4.6,0.));
#1837=CARTESIAN_POINT('Origin',(6.,0.,0.));
#1838=CARTESIAN_POINT('Origin',(7.,-5.4,0.));
#1839=CARTESIAN_POINT('',(7.,-5.4,-2.));
#1840=CARTESIAN_POINT('Origin',(3.,-0.4,-2.));
#1841=CARTESIAN_POINT('Origin',(4.4,3.4,0.));
#1842=CARTESIAN_POINT('',(4.4,3.4,0.));
#1843=CARTESIAN_POINT('Origin',(1.2,3.4,0.));
#1844=UNCERTAINTY_MEASURE_WITH_UNIT(LENGTH_MEASURE(0.01),#1848,
'DISTANCE_ACCURACY_VALUE',
'Maximum model space distance between geometric entities at asserted c
onnectivities');
#1845=UNCERTAINTY_MEASURE_WITH_UNIT(LENGTH_MEASURE(0.01),#1848,
'DISTANCE_ACCURACY_VALUE',
'Maximum model space distance between geometric entities at asserted c
onnectivities');
#1846=(
GEOMETRIC_REPRESENTATION_CONTEXT(3)
GLOBAL_UNCERTAINTY_ASSIGNED_CONTEXT((#1844))
GLOBAL_UNIT_ASSIGNED_CONTEXT((#1848,#1851,#1850))
REPRESENTATION_CONTEXT('','3D')
);
#1847=(
GEOMETRIC_REPRESENTATION_CONTEXT(3)
GLOBAL_UNCERTAINTY_ASSIGNED_CONTEXT((#1845))
GLOBAL_UNIT_ASSIGNED_CONTEXT((#1848,#1851,#1850))
REPRESENTATION_CONTEXT('','3D')
);
#1848=(
LENGTH_UNIT()
NAMED_UNIT(*)
SI_UNIT(.MILLI.,.METRE.)
);
#1849=(
LENGTH_UNIT()
NAMED_UNIT(*)
SI_UNIT(.CENTI.,.METRE.)
);
#1850=(
NAMED_UNIT(*)
SI_UNIT($,.STERADIAN.)
SOLID_ANGLE_UNIT()
);
#1851=(
NAMED_UNIT(*)
PLANE_ANGLE_UNIT()
SI_UNIT($,.RADIAN.)
);
#1852=SHAPE_DEFINITION_REPRESENTATION(#1853,#1854);
#1853=PRODUCT_DEFINITION_SHAPE('',$,#1856);
#1854=SHAPE_REPRESENTATION('',(#1091),#1846);
#1855=PRODUCT_DEFINITION_CONTEXT('part definition',#1860,'design');
#1856=PRODUCT_DEFINITION('Stopper','Stopper',#1857,#1855);
#1857=PRODUCT_DEFINITION_FORMATION('',$,#1862);
#1858=PRODUCT_RELATED_PRODUCT_CATEGORY('Stopper','Stopper',(#1862));
#1859=APPLICATION_PROTOCOL_DEFINITION('international standard',
'automotive_design',2009,#1860);
#1860=APPLICATION_CONTEXT(
'Core Data for Automotive Mechanical Design Process');
#1861=PRODUCT_CONTEXT('part definition',#1860,'mechanical');
#1862=PRODUCT('Stopper','Stopper',$,(#1861));
#1863=PRESENTATION_STYLE_ASSIGNMENT((#1864));
#1864=SURFACE_STYLE_USAGE(.BOTH.,#1865);
#1865=SURFACE_SIDE_STYLE('',(#1866));
#1866=SURFACE_STYLE_FILL_AREA(#1867);
#1867=FILL_AREA_STYLE('',(#1868));
#1868=FILL_AREA_STYLE_COLOUR('',#1869);
#1869=COLOUR_RGB('',0.749019607843137,0.749019607843137,0.749019607843137);
ENDSEC;
END-ISO-10303-21;
