# Supplementary material for: Low-budget 3D-printed equipment for continuous flow reactions
Source: Beilstein J Org Chem. 2019 Feb 26;15:558–66. doi: 10.3762/bjoc.15.50 (PMC6404462; doi:10.3762/bjoc.15.50)
Supplement: File 2 — This zip-file includes all 3D-printed parts as stl-files for direct 3D printing, as well as stp-files for editing the 3D models, if necessary. It also contains the Arduino software code as an ino-file for controlling of the syringe pumps. [file Beilstein_J_Org_Chem-15-558-s002.zip › general syringe pump/cap end stop.stp]

ISO-10303-21;
HEADER;
/* Generated by software containing ST-Developer
 * from STEP Tools, Inc. (www.steptools.com) 
 */

FILE_DESCRIPTION(
/* description */ (''),
/* implementation_level */ '2;1');

FILE_NAME(
/* name */ 
'Z:\\Flow\\Inventor\\Spritzenpumpe\\Spritzenpumpe Kappe Endstopp.stp',
/* time_stamp */ '2018-09-10T15:59:48+02:00',
/* author */ ('JN'),
/* organization */ (''),
/* preprocessor_version */ 'ST-DEVELOPER v16.13',
/* originating_system */ 'Autodesk Inventor 2018',
/* authorisation */ '');

FILE_SCHEMA (('AUTOMOTIVE_DESIGN { 1 0 10303 214 3 1 1 }'));
ENDSEC;

DATA;
#10=MECHANICAL_DESIGN_GEOMETRIC_PRESENTATION_REPRESENTATION('',(#13),#1295);
#11=SHAPE_REPRESENTATION_RELATIONSHIP('SRR','None',#1302,#12);
#12=ADVANCED_BREP_SHAPE_REPRESENTATION('',(#14),#1294);
#13=STYLED_ITEM('',(#1311),#14);
#14=MANIFOLD_SOLID_BREP('Volumenk\X\F6rper1',#735);
#15=CONICAL_SURFACE('',#787,1.675,0.785398163397448);
#16=CONICAL_SURFACE('',#820,1.675,0.785398163397448);
#17=FACE_BOUND('',#113,.T.);
#18=FACE_BOUND('',#114,.T.);
#19=FACE_BOUND('',#118,.T.);
#20=FACE_BOUND('',#131,.T.);
#21=FACE_BOUND('',#134,.T.);
#22=FACE_BOUND('',#136,.T.);
#23=FACE_BOUND('',#138,.T.);
#24=FACE_BOUND('',#140,.T.);
#25=FACE_BOUND('',#142,.T.);
#26=FACE_BOUND('',#144,.T.);
#27=FACE_BOUND('',#146,.T.);
#28=B_SPLINE_CURVE_WITH_KNOTS('',3,(#1124,#1125,#1126,#1127,#1128,#1129,
#1130,#1131,#1132,#1133,#1134),.UNSPECIFIED.,.F.,.F.,(4,2,3,2,4),(-0.0620015085369564,
-0.0562705208385786,0.,0.0562705208385787,0.0620015085369561),
 .UNSPECIFIED.);
#29=B_SPLINE_CURVE_WITH_KNOTS('',3,(#1150,#1151,#1152,#1153,#1154,#1155,
#1156,#1157,#1158,#1159),.UNSPECIFIED.,.F.,.F.,(4,2,2,2,4),(0.270524667003143,
0.276255654756475,0.332526175607902,0.388796696459328,0.39452768421266),
 .UNSPECIFIED.);
#30=SPHERICAL_SURFACE('',#762,1.);
#31=SPHERICAL_SURFACE('',#768,1.);
#32=SPHERICAL_SURFACE('',#794,1.);
#33=SPHERICAL_SURFACE('',#804,1.);
#34=PLANE('',#758);
#35=PLANE('',#759);
#36=PLANE('',#760);
#37=PLANE('',#761);
#38=PLANE('',#779);
#39=PLANE('',#780);
#40=PLANE('',#783);
#41=PLANE('',#785);
#42=PLANE('',#815);
#43=PLANE('',#817);
#44=PLANE('',#826);
#45=PLANE('',#829);
#46=PLANE('',#830);
#47=PLANE('',#831);
#48=PLANE('',#832);
#49=PLANE('',#833);
#50=PLANE('',#834);
#51=PLANE('',#835);
#52=PLANE('',#836);
#53=PLANE('',#837);
#54=FACE_OUTER_BOUND('',#99,.T.);
#55=FACE_OUTER_BOUND('',#100,.T.);
#56=FACE_OUTER_BOUND('',#101,.T.);
#57=FACE_OUTER_BOUND('',#102,.T.);
#58=FACE_OUTER_BOUND('',#103,.T.);
#59=FACE_OUTER_BOUND('',#104,.T.);
#60=FACE_OUTER_BOUND('',#105,.T.);
#61=FACE_OUTER_BOUND('',#106,.T.);
#62=FACE_OUTER_BOUND('',#107,.T.);
#63=FACE_OUTER_BOUND('',#108,.T.);
#64=FACE_OUTER_BOUND('',#109,.T.);
#65=FACE_OUTER_BOUND('',#110,.T.);
#66=FACE_OUTER_BOUND('',#111,.T.);
#67=FACE_OUTER_BOUND('',#112,.T.);
#68=FACE_OUTER_BOUND('',#115,.T.);
#69=FACE_OUTER_BOUND('',#116,.T.);
#70=FACE_OUTER_BOUND('',#117,.T.);
#71=FACE_OUTER_BOUND('',#119,.T.);
#72=FACE_OUTER_BOUND('',#120,.T.);
#73=FACE_OUTER_BOUND('',#121,.T.);
#74=FACE_OUTER_BOUND('',#122,.T.);
#75=FACE_OUTER_BOUND('',#123,.T.);
#76=FACE_OUTER_BOUND('',#124,.T.);
#77=FACE_OUTER_BOUND('',#125,.T.);
#78=FACE_OUTER_BOUND('',#126,.T.);
#79=FACE_OUTER_BOUND('',#127,.T.);
#80=FACE_OUTER_BOUND('',#128,.T.);
#81=FACE_OUTER_BOUND('',#129,.T.);
#82=FACE_OUTER_BOUND('',#130,.T.);
#83=FACE_OUTER_BOUND('',#132,.T.);
#84=FACE_OUTER_BOUND('',#133,.T.);
#85=FACE_OUTER_BOUND('',#135,.T.);
#86=FACE_OUTER_BOUND('',#137,.T.);
#87=FACE_OUTER_BOUND('',#139,.T.);
#88=FACE_OUTER_BOUND('',#141,.T.);
#89=FACE_OUTER_BOUND('',#143,.T.);
#90=FACE_OUTER_BOUND('',#145,.T.);
#91=FACE_OUTER_BOUND('',#147,.T.);
#92=FACE_OUTER_BOUND('',#148,.T.);
#93=FACE_OUTER_BOUND('',#149,.T.);
#94=FACE_OUTER_BOUND('',#150,.T.);
#95=FACE_OUTER_BOUND('',#151,.T.);
#96=FACE_OUTER_BOUND('',#152,.T.);
#97=FACE_OUTER_BOUND('',#153,.T.);
#98=FACE_OUTER_BOUND('',#154,.T.);
#99=EDGE_LOOP('',(#473,#474,#475,#476));
#100=EDGE_LOOP('',(#477,#478,#479,#480));
#101=EDGE_LOOP('',(#481,#482,#483,#484,#485));
#102=EDGE_LOOP('',(#486,#487,#488,#489));
#103=EDGE_LOOP('',(#490,#491,#492,#493,#494,#495));
#104=EDGE_LOOP('',(#496,#497,#498));
#105=EDGE_LOOP('',(#499,#500,#501,#502));
#106=EDGE_LOOP('',(#503,#504,#505));
#107=EDGE_LOOP('',(#506,#507,#508,#509,#510,#511));
#108=EDGE_LOOP('',(#512,#513,#514,#515));
#109=EDGE_LOOP('',(#516,#517,#518,#519,#520,#521));
#110=EDGE_LOOP('',(#522,#523,#524,#525));
#111=EDGE_LOOP('',(#526,#527,#528,#529,#530,#531,#532,#533,#534,#535));
#112=EDGE_LOOP('',(#536,#537,#538,#539,#540,#541,#542,#543,#544,#545));
#113=EDGE_LOOP('',(#546));
#114=EDGE_LOOP('',(#547));
#115=EDGE_LOOP('',(#548,#549,#550));
#116=EDGE_LOOP('',(#551,#552,#553,#554,#555));
#117=EDGE_LOOP('',(#556));
#118=EDGE_LOOP('',(#557,#558,#559,#560));
#119=EDGE_LOOP('',(#561,#562,#563,#564,#565,#566));
#120=EDGE_LOOP('',(#567,#568,#569));
#121=EDGE_LOOP('',(#570,#571,#572,#573,#574,#575));
#122=EDGE_LOOP('',(#576,#577,#578,#579,#580,#581,#582));
#123=EDGE_LOOP('',(#583,#584,#585,#586));
#124=EDGE_LOOP('',(#587,#588,#589));
#125=EDGE_LOOP('',(#590,#591,#592,#593));
#126=EDGE_LOOP('',(#594,#595,#596,#597));
#127=EDGE_LOOP('',(#598,#599,#600,#601));
#128=EDGE_LOOP('',(#602,#603,#604,#605));
#129=EDGE_LOOP('',(#606,#607,#608,#609));
#130=EDGE_LOOP('',(#610,#611,#612,#613));
#131=EDGE_LOOP('',(#614));
#132=EDGE_LOOP('',(#615,#616,#617,#618));
#133=EDGE_LOOP('',(#619));
#134=EDGE_LOOP('',(#620));
#135=EDGE_LOOP('',(#621));
#136=EDGE_LOOP('',(#622));
#137=EDGE_LOOP('',(#623));
#138=EDGE_LOOP('',(#624));
#139=EDGE_LOOP('',(#625));
#140=EDGE_LOOP('',(#626));
#141=EDGE_LOOP('',(#627));
#142=EDGE_LOOP('',(#628));
#143=EDGE_LOOP('',(#629));
#144=EDGE_LOOP('',(#630));
#145=EDGE_LOOP('',(#631));
#146=EDGE_LOOP('',(#632));
#147=EDGE_LOOP('',(#633,#634,#635,#636));
#148=EDGE_LOOP('',(#637,#638,#639,#640));
#149=EDGE_LOOP('',(#641,#642,#643,#644));
#150=EDGE_LOOP('',(#645,#646,#647,#648));
#151=EDGE_LOOP('',(#649,#650,#651,#652));
#152=EDGE_LOOP('',(#653,#654,#655,#656));
#153=EDGE_LOOP('',(#657,#658,#659,#660));
#154=EDGE_LOOP('',(#661,#662,#663,#664,#665,#666,#667,#668,#669,#670));
#155=ELLIPSE('',#757,1.41421356237309,1.);
#156=ELLIPSE('',#790,1.41421356237309,1.);
#157=ELLIPSE('',#791,1.41421356237309,1.);
#158=ELLIPSE('',#793,1.4142135623731,1.);
#159=ELLIPSE('',#799,1.41421356237309,1.);
#160=ELLIPSE('',#801,1.4142135623731,1.);
#161=ELLIPSE('',#803,1.4142135623731,1.);
#162=ELLIPSE('',#811,1.4142135623731,1.);
#163=ELLIPSE('',#813,1.4142135623731,1.);
#164=LINE('',#1071,#223);
#165=LINE('',#1074,#224);
#166=LINE('',#1077,#225);
#167=LINE('',#1079,#226);
#168=LINE('',#1080,#227);
#169=LINE('',#1083,#228);
#170=LINE('',#1085,#229);
#171=LINE('',#1086,#230);
#172=LINE('',#1089,#231);
#173=LINE('',#1090,#232);
#174=LINE('',#1093,#233);
#175=LINE('',#1095,#234);
#176=LINE('',#1097,#235);
#177=LINE('',#1099,#236);
#178=LINE('',#1100,#237);
#179=LINE('',#1112,#238);
#180=LINE('',#1113,#239);
#181=LINE('',#1136,#240);
#182=LINE('',#1139,#241);
#183=LINE('',#1140,#242);
#184=LINE('',#1145,#243);
#185=LINE('',#1146,#244);
#186=LINE('',#1160,#245);
#187=LINE('',#1161,#246);
#188=LINE('',#1162,#247);
#189=LINE('',#1167,#248);
#190=LINE('',#1168,#249);
#191=LINE('',#1171,#250);
#192=LINE('',#1172,#251);
#193=LINE('',#1173,#252);
#194=LINE('',#1175,#253);
#195=LINE('',#1176,#254);
#196=LINE('',#1180,#255);
#197=LINE('',#1182,#256);
#198=LINE('',#1184,#257);
#199=LINE('',#1185,#258);
#200=LINE('',#1186,#259);
#201=LINE('',#1188,#260);
#202=LINE('',#1189,#261);
#203=LINE('',#1198,#262);
#204=LINE('',#1207,#263);
#205=LINE('',#1220,#264);
#206=LINE('',#1221,#265);
#207=LINE('',#1225,#266);
#208=LINE('',#1230,#267);
#209=LINE('',#1239,#268);
#210=LINE('',#1240,#269);
#211=LINE('',#1242,#270);
#212=LINE('',#1243,#271);
#213=LINE('',#1246,#272);
#214=LINE('',#1248,#273);
#215=LINE('',#1252,#274);
#216=LINE('',#1254,#275);
#217=LINE('',#1257,#276);
#218=LINE('',#1258,#277);
#219=LINE('',#1260,#278);
#220=LINE('',#1282,#279);
#221=LINE('',#1285,#280);
#222=LINE('',#1290,#281);
#223=VECTOR('',#844,10.);
#224=VECTOR('',#847,10.);
#225=VECTOR('',#850,10.);
#226=VECTOR('',#851,10.);
#227=VECTOR('',#852,10.);
#228=VECTOR('',#855,10.);
#229=VECTOR('',#856,10.);
#230=VECTOR('',#857,10.);
#231=VECTOR('',#860,10.);
#232=VECTOR('',#861,10.);
#233=VECTOR('',#864,10.);
#234=VECTOR('',#865,10.);
#235=VECTOR('',#866,10.);
#236=VECTOR('',#867,10.);
#237=VECTOR('',#868,10.);
#238=VECTOR('',#881,10.);
#239=VECTOR('',#882,10.);
#240=VECTOR('',#893,10.);
#241=VECTOR('',#896,10.);
#242=VECTOR('',#897,10.);
#243=VECTOR('',#902,10.);
#244=VECTOR('',#903,10.);
#245=VECTOR('',#906,10.);
#246=VECTOR('',#907,10.);
#247=VECTOR('',#908,10.);
#248=VECTOR('',#913,10.);
#249=VECTOR('',#914,10.);
#250=VECTOR('',#917,10.);
#251=VECTOR('',#918,10.);
#252=VECTOR('',#919,10.);
#253=VECTOR('',#920,10.);
#254=VECTOR('',#921,10.);
#255=VECTOR('',#924,10.);
#256=VECTOR('',#925,10.);
#257=VECTOR('',#926,10.);
#258=VECTOR('',#927,10.);
#259=VECTOR('',#928,10.);
#260=VECTOR('',#929,10.);
#261=VECTOR('',#930,10.);
#262=VECTOR('',#943,10.);
#263=VECTOR('',#952,10.);
#264=VECTOR('',#969,10.);
#265=VECTOR('',#970,10.);
#266=VECTOR('',#975,10.);
#267=VECTOR('',#982,10.);
#268=VECTOR('',#993,10.);
#269=VECTOR('',#994,10.);
#270=VECTOR('',#997,10.);
#271=VECTOR('',#998,10.);
#272=VECTOR('',#1001,10.);
#273=VECTOR('',#1002,10.);
#274=VECTOR('',#1007,10.);
#275=VECTOR('',#1008,10.);
#276=VECTOR('',#1013,10.);
#277=VECTOR('',#1014,10.);
#278=VECTOR('',#1017,10.);
#279=VECTOR('',#1048,10.);
#280=VECTOR('',#1053,10.);
#281=VECTOR('',#1062,10.);
#282=CIRCLE('',#756,1.);
#283=CIRCLE('',#763,1.);
#284=CIRCLE('',#764,1.);
#285=CIRCLE('',#765,1.00000000000001);
#286=CIRCLE('',#767,1.);
#287=CIRCLE('',#769,1.);
#288=CIRCLE('',#770,1.);
#289=CIRCLE('',#771,1.);
#290=CIRCLE('',#773,1.);
#291=CIRCLE('',#775,1.);
#292=CIRCLE('',#778,1.);
#293=CIRCLE('',#781,2.5);
#294=CIRCLE('',#782,2.5);
#295=CIRCLE('',#784,2.1);
#296=CIRCLE('',#786,2.1);
#297=CIRCLE('',#788,1.25);
#298=CIRCLE('',#792,1.);
#299=CIRCLE('',#795,0.999999999999996);
#300=CIRCLE('',#796,1.);
#301=CIRCLE('',#797,1.);
#302=CIRCLE('',#805,0.999999999999996);
#303=CIRCLE('',#806,1.);
#304=CIRCLE('',#807,1.);
#305=CIRCLE('',#816,2.1);
#306=CIRCLE('',#819,1.25);
#307=CIRCLE('',#821,1.25);
#308=CIRCLE('',#823,1.25);
#309=CIRCLE('',#825,2.5);
#310=CIRCLE('',#828,2.5);
#311=VERTEX_POINT('',#1067);
#312=VERTEX_POINT('',#1068);
#313=VERTEX_POINT('',#1070);
#314=VERTEX_POINT('',#1072);
#315=VERTEX_POINT('',#1076);
#316=VERTEX_POINT('',#1078);
#317=VERTEX_POINT('',#1082);
#318=VERTEX_POINT('',#1084);
#319=VERTEX_POINT('',#1088);
#320=VERTEX_POINT('',#1092);
#321=VERTEX_POINT('',#1094);
#322=VERTEX_POINT('',#1096);
#323=VERTEX_POINT('',#1098);
#324=VERTEX_POINT('',#1102);
#325=VERTEX_POINT('',#1103);
#326=VERTEX_POINT('',#1105);
#327=VERTEX_POINT('',#1109);
#328=VERTEX_POINT('',#1110);
#329=VERTEX_POINT('',#1115);
#330=VERTEX_POINT('',#1116);
#331=VERTEX_POINT('',#1118);
#332=VERTEX_POINT('',#1122);
#333=VERTEX_POINT('',#1123);
#334=VERTEX_POINT('',#1135);
#335=VERTEX_POINT('',#1137);
#336=VERTEX_POINT('',#1142);
#337=VERTEX_POINT('',#1143);
#338=VERTEX_POINT('',#1148);
#339=VERTEX_POINT('',#1149);
#340=VERTEX_POINT('',#1164);
#341=VERTEX_POINT('',#1165);
#342=VERTEX_POINT('',#1170);
#343=VERTEX_POINT('',#1174);
#344=VERTEX_POINT('',#1178);
#345=VERTEX_POINT('',#1179);
#346=VERTEX_POINT('',#1181);
#347=VERTEX_POINT('',#1183);
#348=VERTEX_POINT('',#1187);
#349=VERTEX_POINT('',#1190);
#350=VERTEX_POINT('',#1192);
#351=VERTEX_POINT('',#1200);
#352=VERTEX_POINT('',#1203);
#353=VERTEX_POINT('',#1204);
#354=VERTEX_POINT('',#1206);
#355=VERTEX_POINT('',#1208);
#356=VERTEX_POINT('',#1213);
#357=VERTEX_POINT('',#1214);
#358=VERTEX_POINT('',#1216);
#359=VERTEX_POINT('',#1224);
#360=VERTEX_POINT('',#1228);
#361=VERTEX_POINT('',#1232);
#362=VERTEX_POINT('',#1233);
#363=VERTEX_POINT('',#1235);
#364=VERTEX_POINT('',#1245);
#365=VERTEX_POINT('',#1247);
#366=VERTEX_POINT('',#1251);
#367=VERTEX_POINT('',#1253);
#368=VERTEX_POINT('',#1261);
#369=VERTEX_POINT('',#1265);
#370=VERTEX_POINT('',#1268);
#371=VERTEX_POINT('',#1271);
#372=VERTEX_POINT('',#1274);
#373=VERTEX_POINT('',#1278);
#374=EDGE_CURVE('',#311,#312,#282,.T.);
#375=EDGE_CURVE('',#312,#313,#164,.T.);
#376=EDGE_CURVE('',#314,#313,#155,.T.);
#377=EDGE_CURVE('',#314,#311,#165,.T.);
#378=EDGE_CURVE('',#315,#312,#166,.T.);
#379=EDGE_CURVE('',#316,#315,#167,.T.);
#380=EDGE_CURVE('',#313,#316,#168,.T.);
#381=EDGE_CURVE('',#311,#317,#169,.T.);
#382=EDGE_CURVE('',#317,#318,#170,.T.);
#383=EDGE_CURVE('',#318,#315,#171,.T.);
#384=EDGE_CURVE('',#319,#314,#172,.T.);
#385=EDGE_CURVE('',#319,#317,#173,.T.);
#386=EDGE_CURVE('',#320,#314,#174,.T.);
#387=EDGE_CURVE('',#320,#321,#175,.T.);
#388=EDGE_CURVE('',#321,#322,#176,.T.);
#389=EDGE_CURVE('',#323,#322,#177,.T.);
#390=EDGE_CURVE('',#323,#319,#178,.T.);
#391=EDGE_CURVE('',#324,#325,#283,.F.);
#392=EDGE_CURVE('',#326,#324,#284,.F.);
#393=EDGE_CURVE('',#325,#326,#285,.F.);
#394=EDGE_CURVE('',#327,#328,#286,.F.);
#395=EDGE_CURVE('',#328,#326,#179,.T.);
#396=EDGE_CURVE('',#324,#327,#180,.T.);
#397=EDGE_CURVE('',#329,#330,#287,.F.);
#398=EDGE_CURVE('',#331,#329,#288,.F.);
#399=EDGE_CURVE('',#330,#331,#289,.F.);
#400=EDGE_CURVE('',#332,#333,#28,.T.);
#401=EDGE_CURVE('',#333,#334,#181,.T.);
#402=EDGE_CURVE('',#334,#335,#290,.F.);
#403=EDGE_CURVE('',#335,#331,#182,.T.);
#404=EDGE_CURVE('',#329,#332,#183,.T.);
#405=EDGE_CURVE('',#336,#337,#291,.T.);
#406=EDGE_CURVE('',#337,#330,#184,.T.);
#407=EDGE_CURVE('',#331,#336,#185,.T.);
#408=EDGE_CURVE('',#338,#339,#29,.T.);
#409=EDGE_CURVE('',#339,#329,#186,.T.);
#410=EDGE_CURVE('',#330,#325,#187,.T.);
#411=EDGE_CURVE('',#326,#338,#188,.T.);
#412=EDGE_CURVE('',#340,#341,#292,.T.);
#413=EDGE_CURVE('',#341,#324,#189,.T.);
#414=EDGE_CURVE('',#325,#340,#190,.T.);
#415=EDGE_CURVE('',#342,#335,#191,.T.);
#416=EDGE_CURVE('',#316,#342,#192,.T.);
#417=EDGE_CURVE('',#323,#318,#193,.T.);
#418=EDGE_CURVE('',#343,#322,#194,.T.);
#419=EDGE_CURVE('',#343,#336,#195,.T.);
#420=EDGE_CURVE('',#344,#345,#196,.T.);
#421=EDGE_CURVE('',#344,#346,#197,.T.);
#422=EDGE_CURVE('',#347,#346,#198,.T.);
#423=EDGE_CURVE('',#347,#341,#199,.T.);
#424=EDGE_CURVE('',#337,#340,#200,.T.);
#425=EDGE_CURVE('',#348,#343,#201,.T.);
#426=EDGE_CURVE('',#345,#348,#202,.T.);
#427=EDGE_CURVE('',#349,#349,#293,.T.);
#428=EDGE_CURVE('',#350,#350,#294,.T.);
#429=EDGE_CURVE('',#339,#332,#295,.T.);
#430=EDGE_CURVE('',#333,#338,#296,.T.);
#431=EDGE_CURVE('',#334,#328,#203,.T.);
#432=EDGE_CURVE('',#351,#351,#297,.T.);
#433=EDGE_CURVE('',#352,#353,#156,.T.);
#434=EDGE_CURVE('',#353,#354,#204,.T.);
#435=EDGE_CURVE('',#354,#355,#157,.T.);
#436=EDGE_CURVE('',#355,#344,#298,.T.);
#437=EDGE_CURVE('',#352,#345,#158,.T.);
#438=EDGE_CURVE('',#356,#357,#299,.F.);
#439=EDGE_CURVE('',#358,#356,#300,.F.);
#440=EDGE_CURVE('',#357,#358,#301,.F.);
#441=EDGE_CURVE('',#356,#353,#205,.T.);
#442=EDGE_CURVE('',#345,#320,#206,.T.);
#443=EDGE_CURVE('',#358,#320,#159,.T.);
#444=EDGE_CURVE('',#359,#357,#207,.T.);
#445=EDGE_CURVE('',#316,#359,#160,.T.);
#446=EDGE_CURVE('',#342,#360,#161,.T.);
#447=EDGE_CURVE('',#360,#359,#208,.T.);
#448=EDGE_CURVE('',#361,#362,#302,.F.);
#449=EDGE_CURVE('',#363,#361,#303,.F.);
#450=EDGE_CURVE('',#362,#363,#304,.F.);
#451=EDGE_CURVE('',#361,#356,#209,.T.);
#452=EDGE_CURVE('',#357,#363,#210,.T.);
#453=EDGE_CURVE('',#342,#362,#211,.T.);
#454=EDGE_CURVE('',#363,#360,#212,.T.);
#455=EDGE_CURVE('',#364,#361,#213,.T.);
#456=EDGE_CURVE('',#362,#365,#214,.T.);
#457=EDGE_CURVE('',#365,#364,#162,.T.);
#458=EDGE_CURVE('',#366,#364,#215,.T.);
#459=EDGE_CURVE('',#365,#367,#216,.T.);
#460=EDGE_CURVE('',#366,#367,#163,.T.);
#461=EDGE_CURVE('',#367,#355,#217,.T.);
#462=EDGE_CURVE('',#354,#366,#218,.T.);
#463=EDGE_CURVE('',#353,#364,#219,.T.);
#464=EDGE_CURVE('',#368,#368,#305,.T.);
#465=EDGE_CURVE('',#369,#369,#306,.T.);
#466=EDGE_CURVE('',#370,#370,#307,.T.);
#467=EDGE_CURVE('',#371,#371,#308,.T.);
#468=EDGE_CURVE('',#372,#372,#309,.T.);
#469=EDGE_CURVE('',#373,#373,#310,.T.);
#470=EDGE_CURVE('',#327,#347,#220,.T.);
#471=EDGE_CURVE('',#348,#321,#221,.T.);
#472=EDGE_CURVE('',#346,#367,#222,.T.);
#473=ORIENTED_EDGE('',*,*,#374,.T.);
#474=ORIENTED_EDGE('',*,*,#375,.T.);
#475=ORIENTED_EDGE('',*,*,#376,.F.);
#476=ORIENTED_EDGE('',*,*,#377,.T.);
#477=ORIENTED_EDGE('',*,*,#375,.F.);
#478=ORIENTED_EDGE('',*,*,#378,.F.);
#479=ORIENTED_EDGE('',*,*,#379,.F.);
#480=ORIENTED_EDGE('',*,*,#380,.F.);
#481=ORIENTED_EDGE('',*,*,#374,.F.);
#482=ORIENTED_EDGE('',*,*,#381,.T.);
#483=ORIENTED_EDGE('',*,*,#382,.T.);
#484=ORIENTED_EDGE('',*,*,#383,.T.);
#485=ORIENTED_EDGE('',*,*,#378,.T.);
#486=ORIENTED_EDGE('',*,*,#377,.F.);
#487=ORIENTED_EDGE('',*,*,#384,.F.);
#488=ORIENTED_EDGE('',*,*,#385,.T.);
#489=ORIENTED_EDGE('',*,*,#381,.F.);
#490=ORIENTED_EDGE('',*,*,#386,.F.);
#491=ORIENTED_EDGE('',*,*,#387,.T.);
#492=ORIENTED_EDGE('',*,*,#388,.T.);
#493=ORIENTED_EDGE('',*,*,#389,.F.);
#494=ORIENTED_EDGE('',*,*,#390,.T.);
#495=ORIENTED_EDGE('',*,*,#384,.T.);
#496=ORIENTED_EDGE('',*,*,#391,.F.);
#497=ORIENTED_EDGE('',*,*,#392,.F.);
#498=ORIENTED_EDGE('',*,*,#393,.F.);
#499=ORIENTED_EDGE('',*,*,#394,.T.);
#500=ORIENTED_EDGE('',*,*,#395,.T.);
#501=ORIENTED_EDGE('',*,*,#392,.T.);
#502=ORIENTED_EDGE('',*,*,#396,.T.);
#503=ORIENTED_EDGE('',*,*,#397,.F.);
#504=ORIENTED_EDGE('',*,*,#398,.F.);
#505=ORIENTED_EDGE('',*,*,#399,.F.);
#506=ORIENTED_EDGE('',*,*,#400,.T.);
#507=ORIENTED_EDGE('',*,*,#401,.T.);
#508=ORIENTED_EDGE('',*,*,#402,.T.);
#509=ORIENTED_EDGE('',*,*,#403,.T.);
#510=ORIENTED_EDGE('',*,*,#398,.T.);
#511=ORIENTED_EDGE('',*,*,#404,.T.);
#512=ORIENTED_EDGE('',*,*,#405,.T.);
#513=ORIENTED_EDGE('',*,*,#406,.T.);
#514=ORIENTED_EDGE('',*,*,#399,.T.);
#515=ORIENTED_EDGE('',*,*,#407,.T.);
#516=ORIENTED_EDGE('',*,*,#408,.T.);
#517=ORIENTED_EDGE('',*,*,#409,.T.);
#518=ORIENTED_EDGE('',*,*,#397,.T.);
#519=ORIENTED_EDGE('',*,*,#410,.T.);
#520=ORIENTED_EDGE('',*,*,#393,.T.);
#521=ORIENTED_EDGE('',*,*,#411,.T.);
#522=ORIENTED_EDGE('',*,*,#412,.T.);
#523=ORIENTED_EDGE('',*,*,#413,.T.);
#524=ORIENTED_EDGE('',*,*,#391,.T.);
#525=ORIENTED_EDGE('',*,*,#414,.T.);
#526=ORIENTED_EDGE('',*,*,#407,.F.);
#527=ORIENTED_EDGE('',*,*,#403,.F.);
#528=ORIENTED_EDGE('',*,*,#415,.F.);
#529=ORIENTED_EDGE('',*,*,#416,.F.);
#530=ORIENTED_EDGE('',*,*,#379,.T.);
#531=ORIENTED_EDGE('',*,*,#383,.F.);
#532=ORIENTED_EDGE('',*,*,#417,.F.);
#533=ORIENTED_EDGE('',*,*,#389,.T.);
#534=ORIENTED_EDGE('',*,*,#418,.F.);
#535=ORIENTED_EDGE('',*,*,#419,.T.);
#536=ORIENTED_EDGE('',*,*,#420,.F.);
#537=ORIENTED_EDGE('',*,*,#421,.T.);
#538=ORIENTED_EDGE('',*,*,#422,.F.);
#539=ORIENTED_EDGE('',*,*,#423,.T.);
#540=ORIENTED_EDGE('',*,*,#412,.F.);
#541=ORIENTED_EDGE('',*,*,#424,.F.);
#542=ORIENTED_EDGE('',*,*,#405,.F.);
#543=ORIENTED_EDGE('',*,*,#419,.F.);
#544=ORIENTED_EDGE('',*,*,#425,.F.);
#545=ORIENTED_EDGE('',*,*,#426,.F.);
#546=ORIENTED_EDGE('',*,*,#427,.T.);
#547=ORIENTED_EDGE('',*,*,#428,.T.);
#548=ORIENTED_EDGE('',*,*,#404,.F.);
#549=ORIENTED_EDGE('',*,*,#409,.F.);
#550=ORIENTED_EDGE('',*,*,#429,.T.);
#551=ORIENTED_EDGE('',*,*,#401,.F.);
#552=ORIENTED_EDGE('',*,*,#430,.T.);
#553=ORIENTED_EDGE('',*,*,#411,.F.);
#554=ORIENTED_EDGE('',*,*,#395,.F.);
#555=ORIENTED_EDGE('',*,*,#431,.F.);
#556=ORIENTED_EDGE('',*,*,#432,.F.);
#557=ORIENTED_EDGE('',*,*,#400,.F.);
#558=ORIENTED_EDGE('',*,*,#429,.F.);
#559=ORIENTED_EDGE('',*,*,#408,.F.);
#560=ORIENTED_EDGE('',*,*,#430,.F.);
#561=ORIENTED_EDGE('',*,*,#433,.T.);
#562=ORIENTED_EDGE('',*,*,#434,.T.);
#563=ORIENTED_EDGE('',*,*,#435,.T.);
#564=ORIENTED_EDGE('',*,*,#436,.T.);
#565=ORIENTED_EDGE('',*,*,#420,.T.);
#566=ORIENTED_EDGE('',*,*,#437,.F.);
#567=ORIENTED_EDGE('',*,*,#438,.F.);
#568=ORIENTED_EDGE('',*,*,#439,.F.);
#569=ORIENTED_EDGE('',*,*,#440,.F.);
#570=ORIENTED_EDGE('',*,*,#439,.T.);
#571=ORIENTED_EDGE('',*,*,#441,.T.);
#572=ORIENTED_EDGE('',*,*,#433,.F.);
#573=ORIENTED_EDGE('',*,*,#437,.T.);
#574=ORIENTED_EDGE('',*,*,#442,.T.);
#575=ORIENTED_EDGE('',*,*,#443,.F.);
#576=ORIENTED_EDGE('',*,*,#444,.T.);
#577=ORIENTED_EDGE('',*,*,#440,.T.);
#578=ORIENTED_EDGE('',*,*,#443,.T.);
#579=ORIENTED_EDGE('',*,*,#386,.T.);
#580=ORIENTED_EDGE('',*,*,#376,.T.);
#581=ORIENTED_EDGE('',*,*,#380,.T.);
#582=ORIENTED_EDGE('',*,*,#445,.T.);
#583=ORIENTED_EDGE('',*,*,#416,.T.);
#584=ORIENTED_EDGE('',*,*,#446,.T.);
#585=ORIENTED_EDGE('',*,*,#447,.T.);
#586=ORIENTED_EDGE('',*,*,#445,.F.);
#587=ORIENTED_EDGE('',*,*,#448,.F.);
#588=ORIENTED_EDGE('',*,*,#449,.F.);
#589=ORIENTED_EDGE('',*,*,#450,.F.);
#590=ORIENTED_EDGE('',*,*,#449,.T.);
#591=ORIENTED_EDGE('',*,*,#451,.T.);
#592=ORIENTED_EDGE('',*,*,#438,.T.);
#593=ORIENTED_EDGE('',*,*,#452,.T.);
#594=ORIENTED_EDGE('',*,*,#453,.T.);
#595=ORIENTED_EDGE('',*,*,#450,.T.);
#596=ORIENTED_EDGE('',*,*,#454,.T.);
#597=ORIENTED_EDGE('',*,*,#446,.F.);
#598=ORIENTED_EDGE('',*,*,#455,.T.);
#599=ORIENTED_EDGE('',*,*,#448,.T.);
#600=ORIENTED_EDGE('',*,*,#456,.T.);
#601=ORIENTED_EDGE('',*,*,#457,.T.);
#602=ORIENTED_EDGE('',*,*,#458,.T.);
#603=ORIENTED_EDGE('',*,*,#457,.F.);
#604=ORIENTED_EDGE('',*,*,#459,.T.);
#605=ORIENTED_EDGE('',*,*,#460,.F.);
#606=ORIENTED_EDGE('',*,*,#461,.T.);
#607=ORIENTED_EDGE('',*,*,#435,.F.);
#608=ORIENTED_EDGE('',*,*,#462,.T.);
#609=ORIENTED_EDGE('',*,*,#460,.T.);
#610=ORIENTED_EDGE('',*,*,#458,.F.);
#611=ORIENTED_EDGE('',*,*,#462,.F.);
#612=ORIENTED_EDGE('',*,*,#434,.F.);
#613=ORIENTED_EDGE('',*,*,#463,.T.);
#614=ORIENTED_EDGE('',*,*,#464,.T.);
#615=ORIENTED_EDGE('',*,*,#444,.F.);
#616=ORIENTED_EDGE('',*,*,#447,.F.);
#617=ORIENTED_EDGE('',*,*,#454,.F.);
#618=ORIENTED_EDGE('',*,*,#452,.F.);
#619=ORIENTED_EDGE('',*,*,#465,.F.);
#620=ORIENTED_EDGE('',*,*,#432,.T.);
#621=ORIENTED_EDGE('',*,*,#464,.F.);
#622=ORIENTED_EDGE('',*,*,#466,.F.);
#623=ORIENTED_EDGE('',*,*,#467,.F.);
#624=ORIENTED_EDGE('',*,*,#466,.T.);
#625=ORIENTED_EDGE('',*,*,#468,.F.);
#626=ORIENTED_EDGE('',*,*,#428,.F.);
#627=ORIENTED_EDGE('',*,*,#468,.T.);
#628=ORIENTED_EDGE('',*,*,#467,.T.);
#629=ORIENTED_EDGE('',*,*,#469,.F.);
#630=ORIENTED_EDGE('',*,*,#427,.F.);
#631=ORIENTED_EDGE('',*,*,#469,.T.);
#632=ORIENTED_EDGE('',*,*,#465,.T.);
#633=ORIENTED_EDGE('',*,*,#413,.F.);
#634=ORIENTED_EDGE('',*,*,#423,.F.);
#635=ORIENTED_EDGE('',*,*,#470,.F.);
#636=ORIENTED_EDGE('',*,*,#396,.F.);
#637=ORIENTED_EDGE('',*,*,#406,.F.);
#638=ORIENTED_EDGE('',*,*,#424,.T.);
#639=ORIENTED_EDGE('',*,*,#414,.F.);
#640=ORIENTED_EDGE('',*,*,#410,.F.);
#641=ORIENTED_EDGE('',*,*,#471,.F.);
#642=ORIENTED_EDGE('',*,*,#425,.T.);
#643=ORIENTED_EDGE('',*,*,#418,.T.);
#644=ORIENTED_EDGE('',*,*,#388,.F.);
#645=ORIENTED_EDGE('',*,*,#442,.F.);
#646=ORIENTED_EDGE('',*,*,#426,.T.);
#647=ORIENTED_EDGE('',*,*,#471,.T.);
#648=ORIENTED_EDGE('',*,*,#387,.F.);
#649=ORIENTED_EDGE('',*,*,#417,.T.);
#650=ORIENTED_EDGE('',*,*,#382,.F.);
#651=ORIENTED_EDGE('',*,*,#385,.F.);
#652=ORIENTED_EDGE('',*,*,#390,.F.);
#653=ORIENTED_EDGE('',*,*,#455,.F.);
#654=ORIENTED_EDGE('',*,*,#463,.F.);
#655=ORIENTED_EDGE('',*,*,#441,.F.);
#656=ORIENTED_EDGE('',*,*,#451,.F.);
#657=ORIENTED_EDGE('',*,*,#436,.F.);
#658=ORIENTED_EDGE('',*,*,#461,.F.);
#659=ORIENTED_EDGE('',*,*,#472,.F.);
#660=ORIENTED_EDGE('',*,*,#421,.F.);
#661=ORIENTED_EDGE('',*,*,#453,.F.);
#662=ORIENTED_EDGE('',*,*,#415,.T.);
#663=ORIENTED_EDGE('',*,*,#402,.F.);
#664=ORIENTED_EDGE('',*,*,#431,.T.);
#665=ORIENTED_EDGE('',*,*,#394,.F.);
#666=ORIENTED_EDGE('',*,*,#470,.T.);
#667=ORIENTED_EDGE('',*,*,#422,.T.);
#668=ORIENTED_EDGE('',*,*,#472,.T.);
#669=ORIENTED_EDGE('',*,*,#459,.F.);
#670=ORIENTED_EDGE('',*,*,#456,.F.);
#671=CYLINDRICAL_SURFACE('',#755,1.);
#672=CYLINDRICAL_SURFACE('',#766,1.);
#673=CYLINDRICAL_SURFACE('',#772,1.);
#674=CYLINDRICAL_SURFACE('',#774,1.);
#675=CYLINDRICAL_SURFACE('',#776,1.);
#676=CYLINDRICAL_SURFACE('',#777,1.);
#677=CYLINDRICAL_SURFACE('',#789,1.);
#678=CYLINDRICAL_SURFACE('',#798,1.);
#679=CYLINDRICAL_SURFACE('',#800,1.);
#680=CYLINDRICAL_SURFACE('',#802,1.);
#681=CYLINDRICAL_SURFACE('',#808,1.);
#682=CYLINDRICAL_SURFACE('',#809,1.);
#683=CYLINDRICAL_SURFACE('',#810,1.);
#684=CYLINDRICAL_SURFACE('',#812,1.);
#685=CYLINDRICAL_SURFACE('',#814,1.);
#686=CYLINDRICAL_SURFACE('',#818,1.25);
#687=CYLINDRICAL_SURFACE('',#822,1.25);
#688=CYLINDRICAL_SURFACE('',#824,2.5);
#689=CYLINDRICAL_SURFACE('',#827,2.5);
#690=ADVANCED_FACE('',(#54),#671,.T.);
#691=ADVANCED_FACE('',(#55),#34,.T.);
#692=ADVANCED_FACE('',(#56),#35,.T.);
#693=ADVANCED_FACE('',(#57),#36,.T.);
#694=ADVANCED_FACE('',(#58),#37,.T.);
#695=ADVANCED_FACE('',(#59),#30,.T.);
#696=ADVANCED_FACE('',(#60),#672,.T.);
#697=ADVANCED_FACE('',(#61),#31,.T.);
#698=ADVANCED_FACE('',(#62),#673,.T.);
#699=ADVANCED_FACE('',(#63),#674,.T.);
#700=ADVANCED_FACE('',(#64),#675,.T.);
#701=ADVANCED_FACE('',(#65),#676,.T.);
#702=ADVANCED_FACE('',(#66),#38,.T.);
#703=ADVANCED_FACE('',(#67,#17,#18),#39,.T.);
#704=ADVANCED_FACE('',(#68),#40,.T.);
#705=ADVANCED_FACE('',(#69),#41,.T.);
#706=ADVANCED_FACE('',(#70,#19),#15,.F.);
#707=ADVANCED_FACE('',(#71),#677,.T.);
#708=ADVANCED_FACE('',(#72),#32,.T.);
#709=ADVANCED_FACE('',(#73),#678,.T.);
#710=ADVANCED_FACE('',(#74),#679,.T.);
#711=ADVANCED_FACE('',(#75),#680,.T.);
#712=ADVANCED_FACE('',(#76),#33,.T.);
#713=ADVANCED_FACE('',(#77),#681,.T.);
#714=ADVANCED_FACE('',(#78),#682,.T.);
#715=ADVANCED_FACE('',(#79),#683,.T.);
#716=ADVANCED_FACE('',(#80),#684,.T.);
#717=ADVANCED_FACE('',(#81),#685,.T.);
#718=ADVANCED_FACE('',(#82,#20),#42,.T.);
#719=ADVANCED_FACE('',(#83),#43,.T.);
#720=ADVANCED_FACE('',(#84,#21),#686,.F.);
#721=ADVANCED_FACE('',(#85,#22),#16,.F.);
#722=ADVANCED_FACE('',(#86,#23),#687,.F.);
#723=ADVANCED_FACE('',(#87,#24),#688,.T.);
#724=ADVANCED_FACE('',(#88,#25),#44,.T.);
#725=ADVANCED_FACE('',(#89,#26),#689,.T.);
#726=ADVANCED_FACE('',(#90,#27),#45,.T.);
#727=ADVANCED_FACE('',(#91),#46,.T.);
#728=ADVANCED_FACE('',(#92),#47,.T.);
#729=ADVANCED_FACE('',(#93),#48,.T.);
#730=ADVANCED_FACE('',(#94),#49,.T.);
#731=ADVANCED_FACE('',(#95),#50,.T.);
#732=ADVANCED_FACE('',(#96),#51,.T.);
#733=ADVANCED_FACE('',(#97),#52,.T.);
#734=ADVANCED_FACE('',(#98),#53,.T.);
#735=CLOSED_SHELL('',(#690,#691,#692,#693,#694,#695,#696,#697,#698,#699,
#700,#701,#702,#703,#704,#705,#706,#707,#708,#709,#710,#711,#712,#713,#714,
#715,#716,#717,#718,#719,#720,#721,#722,#723,#724,#725,#726,#727,#728,#729,
#730,#731,#732,#733,#734));
#736=DERIVED_UNIT_ELEMENT(#738,0.);
#737=DERIVED_UNIT_ELEMENT(#1297,0.);
#738=(
MASS_UNIT()
NAMED_UNIT(*)
SI_UNIT($,.GRAM.)
);
#739=DERIVED_UNIT((#736,#737));
#740=MEASURE_REPRESENTATION_ITEM('density measure',
POSITIVE_RATIO_MEASURE(1.),#739);
#741=PROPERTY_DEFINITION_REPRESENTATION(#746,#743);
#742=PROPERTY_DEFINITION_REPRESENTATION(#747,#744);
#743=REPRESENTATION('material name',(#745),#1294);
#744=REPRESENTATION('density',(#740),#1294);
#745=DESCRIPTIVE_REPRESENTATION_ITEM('Generisch','Generisch');
#746=PROPERTY_DEFINITION('material property','material name',#1304);
#747=PROPERTY_DEFINITION('material property','density of part',#1304);
#748=DATE_TIME_ROLE('creation_date');
#749=APPLIED_DATE_AND_TIME_ASSIGNMENT(#750,#748,(#1304));
#750=DATE_AND_TIME(#751,#752);
#751=CALENDAR_DATE(2018,28,3);
#752=LOCAL_TIME(8,24,7.,#753);
#753=COORDINATED_UNIVERSAL_TIME_OFFSET(0,0,.BEHIND.);
#754=AXIS2_PLACEMENT_3D('placement',#1065,#838,#839);
#755=AXIS2_PLACEMENT_3D('',#1066,#840,#841);
#756=AXIS2_PLACEMENT_3D('',#1069,#842,#843);
#757=AXIS2_PLACEMENT_3D('',#1073,#845,#846);
#758=AXIS2_PLACEMENT_3D('',#1075,#848,#849);
#759=AXIS2_PLACEMENT_3D('',#1081,#853,#854);
#760=AXIS2_PLACEMENT_3D('',#1087,#858,#859);
#761=AXIS2_PLACEMENT_3D('',#1091,#862,#863);
#762=AXIS2_PLACEMENT_3D('',#1101,#869,#870);
#763=AXIS2_PLACEMENT_3D('',#1104,#871,#872);
#764=AXIS2_PLACEMENT_3D('',#1106,#873,#874);
#765=AXIS2_PLACEMENT_3D('',#1107,#875,#876);
#766=AXIS2_PLACEMENT_3D('',#1108,#877,#878);
#767=AXIS2_PLACEMENT_3D('',#1111,#879,#880);
#768=AXIS2_PLACEMENT_3D('',#1114,#883,#884);
#769=AXIS2_PLACEMENT_3D('',#1117,#885,#886);
#770=AXIS2_PLACEMENT_3D('',#1119,#887,#888);
#771=AXIS2_PLACEMENT_3D('',#1120,#889,#890);
#772=AXIS2_PLACEMENT_3D('',#1121,#891,#892);
#773=AXIS2_PLACEMENT_3D('',#1138,#894,#895);
#774=AXIS2_PLACEMENT_3D('',#1141,#898,#899);
#775=AXIS2_PLACEMENT_3D('',#1144,#900,#901);
#776=AXIS2_PLACEMENT_3D('',#1147,#904,#905);
#777=AXIS2_PLACEMENT_3D('',#1163,#909,#910);
#778=AXIS2_PLACEMENT_3D('',#1166,#911,#912);
#779=AXIS2_PLACEMENT_3D('',#1169,#915,#916);
#780=AXIS2_PLACEMENT_3D('',#1177,#922,#923);
#781=AXIS2_PLACEMENT_3D('',#1191,#931,#932);
#782=AXIS2_PLACEMENT_3D('',#1193,#933,#934);
#783=AXIS2_PLACEMENT_3D('',#1194,#935,#936);
#784=AXIS2_PLACEMENT_3D('',#1195,#937,#938);
#785=AXIS2_PLACEMENT_3D('',#1196,#939,#940);
#786=AXIS2_PLACEMENT_3D('',#1197,#941,#942);
#787=AXIS2_PLACEMENT_3D('',#1199,#944,#945);
#788=AXIS2_PLACEMENT_3D('',#1201,#946,#947);
#789=AXIS2_PLACEMENT_3D('',#1202,#948,#949);
#790=AXIS2_PLACEMENT_3D('',#1205,#950,#951);
#791=AXIS2_PLACEMENT_3D('',#1209,#953,#954);
#792=AXIS2_PLACEMENT_3D('',#1210,#955,#956);
#793=AXIS2_PLACEMENT_3D('',#1211,#957,#958);
#794=AXIS2_PLACEMENT_3D('',#1212,#959,#960);
#795=AXIS2_PLACEMENT_3D('',#1215,#961,#962);
#796=AXIS2_PLACEMENT_3D('',#1217,#963,#964);
#797=AXIS2_PLACEMENT_3D('',#1218,#965,#966);
#798=AXIS2_PLACEMENT_3D('',#1219,#967,#968);
#799=AXIS2_PLACEMENT_3D('',#1222,#971,#972);
#800=AXIS2_PLACEMENT_3D('',#1223,#973,#974);
#801=AXIS2_PLACEMENT_3D('',#1226,#976,#977);
#802=AXIS2_PLACEMENT_3D('',#1227,#978,#979);
#803=AXIS2_PLACEMENT_3D('',#1229,#980,#981);
#804=AXIS2_PLACEMENT_3D('',#1231,#983,#984);
#805=AXIS2_PLACEMENT_3D('',#1234,#985,#986);
#806=AXIS2_PLACEMENT_3D('',#1236,#987,#988);
#807=AXIS2_PLACEMENT_3D('',#1237,#989,#990);
#808=AXIS2_PLACEMENT_3D('',#1238,#991,#992);
#809=AXIS2_PLACEMENT_3D('',#1241,#995,#996);
#810=AXIS2_PLACEMENT_3D('',#1244,#999,#1000);
#811=AXIS2_PLACEMENT_3D('',#1249,#1003,#1004);
#812=AXIS2_PLACEMENT_3D('',#1250,#1005,#1006);
#813=AXIS2_PLACEMENT_3D('',#1255,#1009,#1010);
#814=AXIS2_PLACEMENT_3D('',#1256,#1011,#1012);
#815=AXIS2_PLACEMENT_3D('',#1259,#1015,#1016);
#816=AXIS2_PLACEMENT_3D('',#1262,#1018,#1019);
#817=AXIS2_PLACEMENT_3D('',#1263,#1020,#1021);
#818=AXIS2_PLACEMENT_3D('',#1264,#1022,#1023);
#819=AXIS2_PLACEMENT_3D('',#1266,#1024,#1025);
#820=AXIS2_PLACEMENT_3D('',#1267,#1026,#1027);
#821=AXIS2_PLACEMENT_3D('',#1269,#1028,#1029);
#822=AXIS2_PLACEMENT_3D('',#1270,#1030,#1031);
#823=AXIS2_PLACEMENT_3D('',#1272,#1032,#1033);
#824=AXIS2_PLACEMENT_3D('',#1273,#1034,#1035);
#825=AXIS2_PLACEMENT_3D('',#1275,#1036,#1037);
#826=AXIS2_PLACEMENT_3D('',#1276,#1038,#1039);
#827=AXIS2_PLACEMENT_3D('',#1277,#1040,#1041);
#828=AXIS2_PLACEMENT_3D('',#1279,#1042,#1043);
#829=AXIS2_PLACEMENT_3D('',#1280,#1044,#1045);
#830=AXIS2_PLACEMENT_3D('',#1281,#1046,#1047);
#831=AXIS2_PLACEMENT_3D('',#1283,#1049,#1050);
#832=AXIS2_PLACEMENT_3D('',#1284,#1051,#1052);
#833=AXIS2_PLACEMENT_3D('',#1286,#1054,#1055);
#834=AXIS2_PLACEMENT_3D('',#1287,#1056,#1057);
#835=AXIS2_PLACEMENT_3D('',#1288,#1058,#1059);
#836=AXIS2_PLACEMENT_3D('',#1289,#1060,#1061);
#837=AXIS2_PLACEMENT_3D('',#1291,#1063,#1064);
#838=DIRECTION('axis',(0.,0.,1.));
#839=DIRECTION('refdir',(1.,0.,0.));
#840=DIRECTION('center_axis',(0.,-8.07434927000114E-16,1.));
#841=DIRECTION('ref_axis',(0.707106781186547,0.707106781186548,0.));
#842=DIRECTION('center_axis',(0.,0.,-1.));
#843=DIRECTION('ref_axis',(0.707106781186547,0.707106781186548,0.));
#844=DIRECTION('',(0.,8.07434927000114E-16,-1.));
#845=DIRECTION('center_axis',(0.,0.707106781186548,-0.707106781186547));
#846=DIRECTION('ref_axis',(0.,-0.707106781186547,-0.707106781186548));
#847=DIRECTION('',(0.,-8.07434927000114E-16,1.));
#848=DIRECTION('center_axis',(1.,0.,0.));
#849=DIRECTION('ref_axis',(0.,0.,-1.));
#850=DIRECTION('',(0.,1.,0.));
#851=DIRECTION('',(0.,-2.18314255567057E-11,1.));
#852=DIRECTION('',(0.,-1.,-2.06553120860914E-16));
#853=DIRECTION('center_axis',(0.,0.,1.));
#854=DIRECTION('ref_axis',(1.,0.,0.));
#855=DIRECTION('',(-1.,0.,0.));
#856=DIRECTION('',(0.,-1.,0.));
#857=DIRECTION('',(1.,0.,0.));
#858=DIRECTION('center_axis',(0.,1.,8.07434927000114E-16));
#859=DIRECTION('ref_axis',(0.,8.07434927000114E-16,-1.));
#860=DIRECTION('',(1.,0.,0.));
#861=DIRECTION('',(0.,0.,1.));
#862=DIRECTION('center_axis',(0.,-2.70786103567111E-16,1.));
#863=DIRECTION('ref_axis',(0.,1.,2.70786103567111E-16));
#864=DIRECTION('',(0.,-1.,-2.70786103567111E-16));
#865=DIRECTION('',(-1.,0.,0.));
#866=DIRECTION('',(0.,-1.,-2.70786103567111E-16));
#867=DIRECTION('',(-1.,0.,0.));
#868=DIRECTION('',(0.,1.,2.70786103567111E-16));
#869=DIRECTION('center_axis',(0.408248290463863,-0.408248290463861,-0.816496580927727));
#870=DIRECTION('ref_axis',(-0.577350269189627,0.577350269189626,-0.577350269189625));
#871=DIRECTION('center_axis',(0.,0.,-1.));
#872=DIRECTION('ref_axis',(0.,1.,0.));
#873=DIRECTION('center_axis',(-1.,0.,0.));
#874=DIRECTION('ref_axis',(0.,0.,-1.));
#875=DIRECTION('center_axis',(0.,1.,-1.11022302462516E-15));
#876=DIRECTION('ref_axis',(-1.,0.,0.));
#877=DIRECTION('center_axis',(-1.,0.,0.));
#878=DIRECTION('ref_axis',(0.,0.707106781186548,-0.707106781186547));
#879=DIRECTION('center_axis',(1.,0.,0.));
#880=DIRECTION('ref_axis',(0.,0.707106781186548,-0.707106781186547));
#881=DIRECTION('',(-1.,0.,0.));
#882=DIRECTION('',(1.,0.,0.));
#883=DIRECTION('center_axis',(0.408248290456438,-0.816496580930696,0.40824829046535));
#884=DIRECTION('ref_axis',(-0.577350269185423,-0.577350269185426,-0.577350269198029));
#885=DIRECTION('center_axis',(1.11022302462515E-15,-1.,0.));
#886=DIRECTION('ref_axis',(0.,0.,-1.));
#887=DIRECTION('center_axis',(-1.,9.69510052516624E-26,-4.44089209850063E-15));
#888=DIRECTION('ref_axis',(0.,-1.,-2.18314255562291E-11));
#889=DIRECTION('center_axis',(0.,2.18325357792537E-11,-1.));
#890=DIRECTION('ref_axis',(-1.,0.,0.));
#891=DIRECTION('center_axis',(-1.,0.,0.));
#892=DIRECTION('ref_axis',(0.,-0.707106781178829,-0.707106781194266));
#893=DIRECTION('',(1.,0.,0.));
#894=DIRECTION('center_axis',(1.,0.,0.));
#895=DIRECTION('ref_axis',(0.,-0.707106781178829,-0.707106781194266));
#896=DIRECTION('',(-1.,0.,0.));
#897=DIRECTION('',(1.,0.,0.));
#898=DIRECTION('center_axis',(0.,-2.18314255567057E-11,1.));
#899=DIRECTION('ref_axis',(-0.707106781186549,-0.707106781186546,-1.54371490537788E-11));
#900=DIRECTION('center_axis',(0.,0.,-1.));
#901=DIRECTION('ref_axis',(-0.707106781186549,-0.707106781186546,-1.54371490537788E-11));
#902=DIRECTION('',(0.,2.18314255567057E-11,-1.));
#903=DIRECTION('',(0.,-2.18314255567057E-11,1.));
#904=DIRECTION('center_axis',(0.,-1.,0.));
#905=DIRECTION('ref_axis',(-0.707106781186549,0.,-0.707106781186546));
#906=DIRECTION('',(0.,-1.,0.));
#907=DIRECTION('',(0.,1.,0.));
#908=DIRECTION('',(0.,-1.,0.));
#909=DIRECTION('center_axis',(0.,0.,-1.));
#910=DIRECTION('ref_axis',(-0.70710678118655,0.707106781186545,0.));
#911=DIRECTION('center_axis',(0.,0.,-1.));
#912=DIRECTION('ref_axis',(-0.70710678118655,0.707106781186545,0.));
#913=DIRECTION('',(0.,0.,-1.));
#914=DIRECTION('',(0.,0.,1.));
#915=DIRECTION('center_axis',(0.,-1.,-2.18314255567057E-11));
#916=DIRECTION('ref_axis',(0.,-2.18314255567057E-11,1.));
#917=DIRECTION('',(0.,-2.18314255567057E-11,1.));
#918=DIRECTION('',(-1.,0.,0.));
#919=DIRECTION('',(0.,0.,1.));
#920=DIRECTION('',(0.,0.,-1.));
#921=DIRECTION('',(-1.,0.,0.));
#922=DIRECTION('center_axis',(0.,0.,1.));
#923=DIRECTION('ref_axis',(0.,1.,0.));
#924=DIRECTION('',(0.,-1.,0.));
#925=DIRECTION('',(-1.,0.,0.));
#926=DIRECTION('',(0.,1.,0.));
#927=DIRECTION('',(-1.,0.,0.));
#928=DIRECTION('',(0.,1.,1.17168733020458E-32));
#929=DIRECTION('',(0.,-1.,1.83697019872103E-16));
#930=DIRECTION('',(-1.,0.,0.));
#931=DIRECTION('center_axis',(0.,0.,-1.));
#932=DIRECTION('ref_axis',(-1.,0.,0.));
#933=DIRECTION('center_axis',(0.,0.,-1.));
#934=DIRECTION('ref_axis',(-1.,0.,0.));
#935=DIRECTION('center_axis',(0.,0.,-1.));
#936=DIRECTION('ref_axis',(0.,-1.,0.));
#937=DIRECTION('center_axis',(0.,0.,1.));
#938=DIRECTION('ref_axis',(-1.,0.,0.));
#939=DIRECTION('center_axis',(0.,0.,-1.));
#940=DIRECTION('ref_axis',(0.,-1.,0.));
#941=DIRECTION('center_axis',(0.,0.,1.));
#942=DIRECTION('ref_axis',(-1.,0.,0.));
#943=DIRECTION('',(0.,1.,0.));
#944=DIRECTION('center_axis',(0.,0.,-1.));
#945=DIRECTION('ref_axis',(-1.,0.,0.));
#946=DIRECTION('center_axis',(0.,0.,-1.));
#947=DIRECTION('ref_axis',(-1.,0.,0.));
#948=DIRECTION('center_axis',(0.,-1.,0.));
#949=DIRECTION('ref_axis',(0.707106781186547,0.,-0.707106781186548));
#950=DIRECTION('center_axis',(0.,0.707106781186549,0.707106781186546));
#951=DIRECTION('ref_axis',(0.,0.707106781186546,-0.707106781186549));
#952=DIRECTION('',(0.,1.,0.));
#953=DIRECTION('center_axis',(0.707106781186546,-0.707106781186549,0.));
#954=DIRECTION('ref_axis',(0.707106781186549,0.707106781186546,0.));
#955=DIRECTION('center_axis',(0.,-1.,0.));
#956=DIRECTION('ref_axis',(0.707106781186547,0.,0.707106781186548));
#957=DIRECTION('center_axis',(3.92523114670943E-16,-0.707106781186549,-0.707106781186546));
#958=DIRECTION('ref_axis',(-3.92523114670941E-16,0.707106781186546,-0.707106781186549));
#959=DIRECTION('center_axis',(0.408248290463862,-0.816496580927727,-0.408248290463862));
#960=DIRECTION('ref_axis',(0.577350269189627,0.577350269189623,-0.577350269189627));
#961=DIRECTION('center_axis',(1.,0.,0.));
#962=DIRECTION('ref_axis',(0.,1.,0.));
#963=DIRECTION('center_axis',(0.,0.,-1.));
#964=DIRECTION('ref_axis',(1.,0.,0.));
#965=DIRECTION('center_axis',(0.,1.,0.));
#966=DIRECTION('ref_axis',(0.,0.,-1.));
#967=DIRECTION('center_axis',(0.,0.,-1.));
#968=DIRECTION('ref_axis',(0.707106781186549,0.707106781186546,0.));
#969=DIRECTION('',(0.,0.,1.));
#970=DIRECTION('',(0.,8.07434927000114E-16,-1.));
#971=DIRECTION('center_axis',(0.,-0.707106781186549,-0.707106781186546));
#972=DIRECTION('ref_axis',(0.,-0.707106781186546,0.707106781186549));
#973=DIRECTION('center_axis',(0.,-1.,-2.06553120860914E-16));
#974=DIRECTION('ref_axis',(0.707106781186547,0.,-0.707106781186548));
#975=DIRECTION('',(0.,1.,2.06553120860914E-16));
#976=DIRECTION('center_axis',(0.707106781186548,0.707106781186547,9.81307786677358E-17));
#977=DIRECTION('ref_axis',(-0.707106781186547,0.707106781186548,1.93979446204257E-16));
#978=DIRECTION('center_axis',(-1.,0.,0.));
#979=DIRECTION('ref_axis',(0.,-0.707106781178829,-0.707106781194266));
#980=DIRECTION('center_axis',(0.707106781186548,-0.707106781186548,0.));
#981=DIRECTION('ref_axis',(0.707106781186548,0.707106781186548,0.));
#982=DIRECTION('',(1.,0.,0.));
#983=DIRECTION('center_axis',(-0.408248290463863,-0.816496580927726,-0.408248290463863));
#984=DIRECTION('ref_axis',(-0.577350269189626,0.577350269189623,-0.577350269189628));
#985=DIRECTION('center_axis',(0.,0.,-1.));
#986=DIRECTION('ref_axis',(0.,1.,0.));
#987=DIRECTION('center_axis',(-1.,0.,0.));
#988=DIRECTION('ref_axis',(0.,0.,-1.));
#989=DIRECTION('center_axis',(0.,1.,0.));
#990=DIRECTION('ref_axis',(-1.,0.,0.));
#991=DIRECTION('center_axis',(-1.,0.,0.));
#992=DIRECTION('ref_axis',(0.,0.707106781186546,-0.707106781186549));
#993=DIRECTION('',(1.,0.,0.));
#994=DIRECTION('',(-1.,0.,0.));
#995=DIRECTION('center_axis',(0.,-1.,-2.06553120860914E-16));
#996=DIRECTION('ref_axis',(-0.707106781186549,0.,-0.707106781186546));
#997=DIRECTION('',(0.,1.,2.06553120860914E-16));
#998=DIRECTION('',(0.,-1.,-2.06553120860914E-16));
#999=DIRECTION('center_axis',(0.,0.,-1.));
#1000=DIRECTION('ref_axis',(-0.707106781186551,0.707106781186544,0.));
#1001=DIRECTION('',(0.,0.,-1.));
#1002=DIRECTION('',(0.,0.,1.));
#1003=DIRECTION('center_axis',(0.,-0.707106781186549,-0.707106781186546));
#1004=DIRECTION('ref_axis',(0.,-0.707106781186546,0.707106781186549));
#1005=DIRECTION('center_axis',(0.,-1.,0.));
#1006=DIRECTION('ref_axis',(-0.707106781186549,0.,-0.707106781186546));
#1007=DIRECTION('',(0.,-1.,0.));
#1008=DIRECTION('',(0.,1.,0.));
#1009=DIRECTION('center_axis',(0.707106781186546,0.707106781186549,0.));
#1010=DIRECTION('ref_axis',(0.707106781186549,-0.707106781186546,0.));
#1011=DIRECTION('center_axis',(-1.,0.,0.));
#1012=DIRECTION('ref_axis',(0.,0.707106781186546,-0.707106781186549));
#1013=DIRECTION('',(1.,0.,0.));
#1014=DIRECTION('',(-1.,0.,0.));
#1015=DIRECTION('center_axis',(0.,0.,-1.));
#1016=DIRECTION('ref_axis',(0.,-1.,0.));
#1017=DIRECTION('',(-1.,0.,0.));
#1018=DIRECTION('center_axis',(0.,0.,1.));
#1019=DIRECTION('ref_axis',(-1.,0.,0.));
#1020=DIRECTION('center_axis',(0.,2.06553120860914E-16,-1.));
#1021=DIRECTION('ref_axis',(0.,-1.,-2.06553120860914E-16));
#1022=DIRECTION('center_axis',(0.,0.,-1.));
#1023=DIRECTION('ref_axis',(-1.,0.,0.));
#1024=DIRECTION('center_axis',(0.,0.,-1.));
#1025=DIRECTION('ref_axis',(-1.,0.,0.));
#1026=DIRECTION('center_axis',(0.,0.,-1.));
#1027=DIRECTION('ref_axis',(-1.,0.,0.));
#1028=DIRECTION('center_axis',(0.,0.,-1.));
#1029=DIRECTION('ref_axis',(-1.,0.,0.));
#1030=DIRECTION('center_axis',(0.,0.,-1.));
#1031=DIRECTION('ref_axis',(-1.,0.,0.));
#1032=DIRECTION('center_axis',(0.,0.,-1.));
#1033=DIRECTION('ref_axis',(-1.,0.,0.));
#1034=DIRECTION('center_axis',(0.,0.,1.));
#1035=DIRECTION('ref_axis',(-1.,0.,0.));
#1036=DIRECTION('center_axis',(0.,0.,1.));
#1037=DIRECTION('ref_axis',(-1.,0.,0.));
#1038=DIRECTION('center_axis',(0.,0.,1.));
#1039=DIRECTION('ref_axis',(1.,0.,0.));
#1040=DIRECTION('center_axis',(0.,0.,1.));
#1041=DIRECTION('ref_axis',(-1.,0.,0.));
#1042=DIRECTION('center_axis',(0.,0.,1.));
#1043=DIRECTION('ref_axis',(-1.,0.,0.));
#1044=DIRECTION('center_axis',(0.,0.,1.));
#1045=DIRECTION('ref_axis',(1.,0.,0.));
#1046=DIRECTION('center_axis',(0.,1.,0.));
#1047=DIRECTION('ref_axis',(0.,0.,-1.));
#1048=DIRECTION('',(0.,0.,1.));
#1049=DIRECTION('center_axis',(-1.,0.,0.));
#1050=DIRECTION('ref_axis',(0.,0.,1.));
#1051=DIRECTION('center_axis',(1.,0.,0.));
#1052=DIRECTION('ref_axis',(0.,0.,-1.));
#1053=DIRECTION('',(0.,8.07434927000114E-16,-1.));
#1054=DIRECTION('center_axis',(0.,-1.,-8.07434927000114E-16));
#1055=DIRECTION('ref_axis',(0.,-8.07434927000114E-16,1.));
#1056=DIRECTION('center_axis',(-1.,0.,0.));
#1057=DIRECTION('ref_axis',(0.,0.,1.));
#1058=DIRECTION('center_axis',(0.,1.,0.));
#1059=DIRECTION('ref_axis',(0.,0.,-1.));
#1060=DIRECTION('center_axis',(0.,1.,0.));
#1061=DIRECTION('ref_axis',(0.,0.,-1.));
#1062=DIRECTION('',(0.,0.,-1.));
#1063=DIRECTION('center_axis',(-1.,0.,0.));
#1064=DIRECTION('ref_axis',(0.,0.,1.));
#1065=CARTESIAN_POINT('',(0.,0.,0.));
#1066=CARTESIAN_POINT('Origin',(-1.,19.,-4.54166666665414));
#1067=CARTESIAN_POINT('',(-1.,20.,1.));
#1068=CARTESIAN_POINT('',(0.,19.,1.));
#1069=CARTESIAN_POINT('Origin',(-1.,19.,1.00000000000001));
#1070=CARTESIAN_POINT('',(0.,19.,-12.));
#1071=CARTESIAN_POINT('',(0.,19.,-4.54166666665414));
#1072=CARTESIAN_POINT('',(-1.,20.,-11.));
#1073=CARTESIAN_POINT('Origin',(-1.,19.,-12.));
#1074=CARTESIAN_POINT('',(-1.,20.,-4.54166666665414));
#1075=CARTESIAN_POINT('Origin',(0.,29.0833333333414,-9.08333333330827));
#1076=CARTESIAN_POINT('',(0.,0.,1.));
#1077=CARTESIAN_POINT('',(0.,20.,1.));
#1078=CARTESIAN_POINT('',(0.,2.18314255562291E-11,-11.9999999999782));
#1079=CARTESIAN_POINT('',(0.,4.36628511124582E-11,-12.9999999999563));
#1080=CARTESIAN_POINT('',(0.,36.0416666666489,-11.9999999999563));
#1081=CARTESIAN_POINT('Origin',(-1.,10.,1.));
#1082=CARTESIAN_POINT('',(-2.,20.,1.));
#1083=CARTESIAN_POINT('',(-2.,20.,1.));
#1084=CARTESIAN_POINT('',(-2.,0.,1.));
#1085=CARTESIAN_POINT('',(-2.,0.,1.));
#1086=CARTESIAN_POINT('',(0.,0.,1.));
#1087=CARTESIAN_POINT('Origin',(0.,20.,0.));
#1088=CARTESIAN_POINT('',(-2.,20.,-11.));
#1089=CARTESIAN_POINT('',(0.,20.,-11.));
#1090=CARTESIAN_POINT('',(-2.,20.,0.));
#1091=CARTESIAN_POINT('Origin',(0.,0.,-11.));
#1092=CARTESIAN_POINT('',(-1.,41.,-11.));
#1093=CARTESIAN_POINT('',(-1.,14.5416666666707,-11.));
#1094=CARTESIAN_POINT('',(-20.,41.,-11.));
#1095=CARTESIAN_POINT('',(0.,41.,-11.));
#1096=CARTESIAN_POINT('',(-20.,0.,-11.));
#1097=CARTESIAN_POINT('',(-20.,10.3803755365633,-11.));
#1098=CARTESIAN_POINT('',(-2.,0.,-11.));
#1099=CARTESIAN_POINT('',(0.,0.,-11.));
#1100=CARTESIAN_POINT('',(-2.,5.,-11.));
#1101=CARTESIAN_POINT('Origin',(-29.,7.,-1.));
#1102=CARTESIAN_POINT('',(-29.,8.,-1.));
#1103=CARTESIAN_POINT('',(-30.,7.,-1.));
#1104=CARTESIAN_POINT('Origin',(-29.,7.,-1.));
#1105=CARTESIAN_POINT('',(-29.,7.,-2.));
#1106=CARTESIAN_POINT('Origin',(-29.,7.,-1.));
#1107=CARTESIAN_POINT('Origin',(-29.,7.,-1.));
#1108=CARTESIAN_POINT('Origin',(-22.,7.,-1.));
#1109=CARTESIAN_POINT('',(-22.,8.,-1.));
#1110=CARTESIAN_POINT('',(-22.,7.,-2.));
#1111=CARTESIAN_POINT('Origin',(-22.,7.,-1.));
#1112=CARTESIAN_POINT('',(-22.,7.,-2.));
#1113=CARTESIAN_POINT('',(-22.,8.,-1.));
#1114=CARTESIAN_POINT('Origin',(-29.,0.999999999781686,-1.));
#1115=CARTESIAN_POINT('',(-29.,0.999999999781686,-2.));
#1116=CARTESIAN_POINT('',(-30.,0.999999999781686,-1.));
#1117=CARTESIAN_POINT('Origin',(-29.,0.999999999781687,-1.));
#1118=CARTESIAN_POINT('',(-29.,-2.18314255565151E-10,-1.00000000002183));
#1119=CARTESIAN_POINT('Origin',(-29.,0.999999999781686,-1.));
#1120=CARTESIAN_POINT('Origin',(-29.,0.999999999781686,-1.));
#1121=CARTESIAN_POINT('Origin',(-11.,0.999999999781686,-1.));
#1122=CARTESIAN_POINT('',(-27.6403124230614,0.999999999781686,-2.));
#1123=CARTESIAN_POINT('',(-26.3596875769386,0.999999999781686,-2.));
#1124=CARTESIAN_POINT('Ctrl Pts',(-27.6403124230614,0.999999999781686,-2.));
#1125=CARTESIAN_POINT('Ctrl Pts',(-27.621109321329,0.993852007482061,-2.));
#1126=CARTESIAN_POINT('Ctrl Pts',(-27.6017526043664,0.988019270882853,-1.99994348340969));
#1127=CARTESIAN_POINT('Ctrl Pts',(-27.3909876348197,0.928278942105233,-1.99889767170521));
#1128=CARTESIAN_POINT('Ctrl Pts',(-27.1875684027953,0.904564394249115,-1.99543560575089));
#1129=CARTESIAN_POINT('Ctrl Pts',(-27.,0.904564394249115,-1.99543560575089));
#1130=CARTESIAN_POINT('Ctrl Pts',(-26.8124315972047,0.904564394249115,-1.99543560575089));
#1131=CARTESIAN_POINT('Ctrl Pts',(-26.6090123651803,0.928278942105233,-1.99889767170521));
#1132=CARTESIAN_POINT('Ctrl Pts',(-26.3982473956337,0.988019270882853,-1.99994348340969));
#1133=CARTESIAN_POINT('Ctrl Pts',(-26.3788906786711,0.993852007482061,-2.));
#1134=CARTESIAN_POINT('Ctrl Pts',(-26.3596875769386,0.999999999781686,-2.));
#1135=CARTESIAN_POINT('',(-22.,0.999999999781687,-2.));
#1136=CARTESIAN_POINT('',(-11.,0.999999999781686,-2.));
#1137=CARTESIAN_POINT('',(-22.,-2.18314255562291E-10,-1.00000000002183));
#1138=CARTESIAN_POINT('Origin',(-22.,0.999999999781686,-1.));
#1139=CARTESIAN_POINT('',(-11.,-2.18314255562291E-10,-1.00000000002183));
#1140=CARTESIAN_POINT('',(-11.,0.999999999781686,-2.));
#1141=CARTESIAN_POINT('Origin',(-29.,0.999999999912674,-7.));
#1142=CARTESIAN_POINT('',(-29.,0.,0.));
#1143=CARTESIAN_POINT('',(-30.,0.999999999759854,1.1716873299232E-32));
#1144=CARTESIAN_POINT('Origin',(-29.,0.999999999759854,-8.73257022249163E-10));
#1145=CARTESIAN_POINT('',(-30.,0.999999999912674,-7.));
#1146=CARTESIAN_POINT('',(-29.,-8.73257022249163E-11,-7.00000000002183));
#1147=CARTESIAN_POINT('Origin',(-29.,6.,-1.));
#1148=CARTESIAN_POINT('',(-29.,3.64031242374331,-2.));
#1149=CARTESIAN_POINT('',(-29.,2.35968757625669,-2.));
#1150=CARTESIAN_POINT('Ctrl Pts',(-29.,3.64031242374331,-2.));
#1151=CARTESIAN_POINT('Ctrl Pts',(-29.0061479923648,3.62110932182988,-2.));
#1152=CARTESIAN_POINT('Ctrl Pts',(-29.0119807290231,3.60175260468308,-1.9999434834085));
#1153=CARTESIAN_POINT('Ctrl Pts',(-29.0717210578691,3.39098763490834,-1.99889767169221));
#1154=CARTESIAN_POINT('Ctrl Pts',(-29.0954356057318,3.18756840283809,-1.99543560573179));
#1155=CARTESIAN_POINT('Ctrl Pts',(-29.0954356057318,2.81243159716191,-1.99543560573179));
#1156=CARTESIAN_POINT('Ctrl Pts',(-29.0717210578691,2.60901236509166,-1.99889767169221));
#1157=CARTESIAN_POINT('Ctrl Pts',(-29.0119807290231,2.39824739531692,-1.9999434834085));
#1158=CARTESIAN_POINT('Ctrl Pts',(-29.0061479923648,2.37889067817013,-2.));
#1159=CARTESIAN_POINT('Ctrl Pts',(-29.,2.35968757625669,-2.));
#1160=CARTESIAN_POINT('',(-29.,6.,-2.));
#1161=CARTESIAN_POINT('',(-30.,6.,-1.));
#1162=CARTESIAN_POINT('',(-29.,6.,-2.));
#1163=CARTESIAN_POINT('Origin',(-29.,7.,-0.5));
#1164=CARTESIAN_POINT('',(-30.,7.,8.20181131143203E-32));
#1165=CARTESIAN_POINT('',(-29.,8.,9.37349864163661E-32));
#1166=CARTESIAN_POINT('Origin',(-29.,7.,0.));
#1167=CARTESIAN_POINT('',(-29.,8.,-0.5));
#1168=CARTESIAN_POINT('',(-30.,7.,-0.5));
#1169=CARTESIAN_POINT('Origin',(0.,4.36628511124582E-11,-12.9999999999563));
#1170=CARTESIAN_POINT('',(-22.,2.18314255557525E-11,-11.9999999999563));
#1171=CARTESIAN_POINT('',(-22.,4.36628511124582E-11,-12.9999999999563));
#1172=CARTESIAN_POINT('',(0.,2.18314255562291E-11,-11.9999999999782));
#1173=CARTESIAN_POINT('',(-2.,0.,-5.50306660903015E-15));
#1174=CARTESIAN_POINT('',(-20.,0.,8.88178419700125E-15));
#1175=CARTESIAN_POINT('',(-20.,0.,-11.));
#1176=CARTESIAN_POINT('',(-22.,0.,0.));
#1177=CARTESIAN_POINT('Origin',(0.,41.,0.));
#1178=CARTESIAN_POINT('',(-1.,53.,0.));
#1179=CARTESIAN_POINT('',(-1.,41.,0.));
#1180=CARTESIAN_POINT('',(-1.,35.0416666666707,0.));
#1181=CARTESIAN_POINT('',(-22.,53.,0.));
#1182=CARTESIAN_POINT('',(0.,53.,0.));
#1183=CARTESIAN_POINT('',(-22.,8.,9.37349864163661E-32));
#1184=CARTESIAN_POINT('',(-22.,41.,0.));
#1185=CARTESIAN_POINT('',(-22.,8.,9.37349864163661E-32));
#1186=CARTESIAN_POINT('',(-30.,8.,9.37349864163661E-32));
#1187=CARTESIAN_POINT('',(-20.,41.,1.84802504988281E-15));
#1188=CARTESIAN_POINT('',(-20.,0.,9.37960286463903E-15));
#1189=CARTESIAN_POINT('',(0.,41.,0.));
#1190=CARTESIAN_POINT('',(-24.5,3.,0.));
#1191=CARTESIAN_POINT('Origin',(-27.,3.,0.));
#1192=CARTESIAN_POINT('',(-2.5,48.,0.));
#1193=CARTESIAN_POINT('Origin',(-5.,48.,0.));
#1194=CARTESIAN_POINT('Origin',(-22.,8.,-2.));
#1195=CARTESIAN_POINT('Origin',(-27.,3.,-2.));
#1196=CARTESIAN_POINT('Origin',(-22.,8.,-2.));
#1197=CARTESIAN_POINT('Origin',(-27.,3.,-2.));
#1198=CARTESIAN_POINT('',(-22.,18.5416666666707,-2.));
#1199=CARTESIAN_POINT('Origin',(-27.,3.,-1.575));
#1200=CARTESIAN_POINT('',(-28.25,3.,-1.15));
#1201=CARTESIAN_POINT('Origin',(-27.,3.,-1.15));
#1202=CARTESIAN_POINT('Origin',(-1.,41.0416666666707,-0.999999999956339));
#1203=CARTESIAN_POINT('',(0.,41.9999999999563,-0.999999999956339));
#1204=CARTESIAN_POINT('',(-1.,42.9999999999563,-1.99999999995634));
#1205=CARTESIAN_POINT('Origin',(-1.,41.9999999999563,-0.999999999956339));
#1206=CARTESIAN_POINT('',(-1.,52.,-1.99999999995634));
#1207=CARTESIAN_POINT('',(-1.,41.0416666666707,-1.99999999995634));
#1208=CARTESIAN_POINT('',(0.,53.,-0.999999999956339));
#1209=CARTESIAN_POINT('Origin',(-1.,52.,-0.999999999956339));
#1210=CARTESIAN_POINT('Origin',(-1.,53.,-1.));
#1211=CARTESIAN_POINT('Origin',(-1.,42.,-1.));
#1212=CARTESIAN_POINT('Origin',(-1.,41.9999999999563,-11.9999999999563));
#1213=CARTESIAN_POINT('',(-1.,42.9999999999563,-11.9999999999563));
#1214=CARTESIAN_POINT('',(-1.,41.9999999999563,-12.9999999999563));
#1215=CARTESIAN_POINT('Origin',(-1.,41.9999999999563,-11.9999999999563));
#1216=CARTESIAN_POINT('',(0.,41.9999999999563,-11.9999999999563));
#1217=CARTESIAN_POINT('Origin',(-1.,41.9999999999563,-11.9999999999563));
#1218=CARTESIAN_POINT('Origin',(-1.,41.9999999999563,-11.9999999999563));
#1219=CARTESIAN_POINT('Origin',(-1.,41.9999999999563,-5.54166666663231));
#1220=CARTESIAN_POINT('',(-1.,42.9999999999563,-5.54166666663231));
#1221=CARTESIAN_POINT('',(-1.,41.,-10.0416666666541));
#1222=CARTESIAN_POINT('Origin',(-1.,42.,-12.));
#1223=CARTESIAN_POINT('Origin',(-1.,36.0416666666489,-11.9999999999563));
#1224=CARTESIAN_POINT('',(-1.,1.00000000002183,-12.9999999999563));
#1225=CARTESIAN_POINT('',(-1.,36.0416666666489,-12.9999999999563));
#1226=CARTESIAN_POINT('Origin',(-1.,1.00000000002183,-11.9999999999563));
#1227=CARTESIAN_POINT('Origin',(0.,1.00000000002183,-11.9999999999563));
#1228=CARTESIAN_POINT('',(-21.,1.00000000002183,-12.9999999999563));
#1229=CARTESIAN_POINT('Origin',(-21.,1.00000000002183,-11.9999999999563));
#1230=CARTESIAN_POINT('',(0.,1.00000000002183,-12.9999999999563));
#1231=CARTESIAN_POINT('Origin',(-21.,41.9999999999563,-11.9999999999563));
#1232=CARTESIAN_POINT('',(-21.,42.9999999999563,-11.9999999999563));
#1233=CARTESIAN_POINT('',(-22.,41.9999999999563,-11.9999999999563));
#1234=CARTESIAN_POINT('Origin',(-21.,41.9999999999563,-11.9999999999563));
#1235=CARTESIAN_POINT('',(-21.,41.9999999999563,-12.9999999999563));
#1236=CARTESIAN_POINT('Origin',(-21.,41.9999999999563,-11.9999999999563));
#1237=CARTESIAN_POINT('Origin',(-21.,41.9999999999563,-11.9999999999563));
#1238=CARTESIAN_POINT('Origin',(0.,41.9999999999563,-11.9999999999563));
#1239=CARTESIAN_POINT('',(0.,42.9999999999563,-11.9999999999563));
#1240=CARTESIAN_POINT('',(0.,41.9999999999563,-12.9999999999563));
#1241=CARTESIAN_POINT('Origin',(-21.,36.0416666666489,-11.9999999999563));
#1242=CARTESIAN_POINT('',(-22.,36.0416666666489,-11.9999999999563));
#1243=CARTESIAN_POINT('',(-21.,36.0416666666489,-12.9999999999563));
#1244=CARTESIAN_POINT('Origin',(-21.,41.9999999999563,-5.54166666663231));
#1245=CARTESIAN_POINT('',(-21.,42.9999999999563,-1.99999999995634));
#1246=CARTESIAN_POINT('',(-21.,42.9999999999563,-5.54166666663231));
#1247=CARTESIAN_POINT('',(-22.,41.9999999999563,-0.999999999956339));
#1248=CARTESIAN_POINT('',(-22.,41.9999999999563,-5.54166666663231));
#1249=CARTESIAN_POINT('Origin',(-21.,41.9999999999563,-0.999999999956339));
#1250=CARTESIAN_POINT('Origin',(-21.,41.0416666666707,-0.999999999956339));
#1251=CARTESIAN_POINT('',(-21.,52.,-1.99999999995634));
#1252=CARTESIAN_POINT('',(-21.,41.0416666666707,-1.99999999995634));
#1253=CARTESIAN_POINT('',(-22.,53.,-0.999999999956339));
#1254=CARTESIAN_POINT('',(-22.,41.0416666666707,-0.999999999956339));
#1255=CARTESIAN_POINT('Origin',(-21.,52.,-0.999999999956339));
#1256=CARTESIAN_POINT('Origin',(0.,52.,-0.999999999956339));
#1257=CARTESIAN_POINT('',(0.,53.,-0.999999999956339));
#1258=CARTESIAN_POINT('',(0.,52.,-1.99999999995634));
#1259=CARTESIAN_POINT('Origin',(0.,53.,-1.99999999995634));
#1260=CARTESIAN_POINT('',(0.,42.9999999999563,-1.99999999995634));
#1261=CARTESIAN_POINT('',(-7.1,48.,-1.99999999995634));
#1262=CARTESIAN_POINT('Origin',(-5.,48.,-1.99999999995634));
#1263=CARTESIAN_POINT('Origin',(0.,42.9999999999563,-12.9999999999563));
#1264=CARTESIAN_POINT('Origin',(-27.,3.,2.));
#1265=CARTESIAN_POINT('',(-25.75,3.,1.));
#1266=CARTESIAN_POINT('Origin',(-27.,3.,1.));
#1267=CARTESIAN_POINT('Origin',(-5.,48.,-1.57499999995634));
#1268=CARTESIAN_POINT('',(-6.25,48.,-1.14999999995634));
#1269=CARTESIAN_POINT('Origin',(-5.,48.,-1.14999999995634));
#1270=CARTESIAN_POINT('Origin',(-5.,48.,2.00000000004366));
#1271=CARTESIAN_POINT('',(-3.75,48.,1.));
#1272=CARTESIAN_POINT('Origin',(-5.,48.,1.));
#1273=CARTESIAN_POINT('Origin',(-5.,48.,0.));
#1274=CARTESIAN_POINT('',(-2.5,48.,1.));
#1275=CARTESIAN_POINT('Origin',(-5.,48.,1.));
#1276=CARTESIAN_POINT('Origin',(-5.,48.,1.));
#1277=CARTESIAN_POINT('Origin',(-27.,3.,0.));
#1278=CARTESIAN_POINT('',(-24.5,3.,1.));
#1279=CARTESIAN_POINT('Origin',(-27.,3.,1.));
#1280=CARTESIAN_POINT('Origin',(-27.,3.,1.));
#1281=CARTESIAN_POINT('Origin',(-22.,8.,0.));
#1282=CARTESIAN_POINT('',(-22.,8.,-4.54166666665414));
#1283=CARTESIAN_POINT('Origin',(-30.,4.,-1.));
#1284=CARTESIAN_POINT('Origin',(-20.,20.7607510731267,-5.5));
#1285=CARTESIAN_POINT('',(-20.,41.,-8.24999999999999));
#1286=CARTESIAN_POINT('Origin',(0.,41.,-11.));
#1287=CARTESIAN_POINT('Origin',(-2.,10.,-5.5));
#1288=CARTESIAN_POINT('Origin',(0.,42.9999999999563,-1.99999999995634));
#1289=CARTESIAN_POINT('Origin',(0.,53.,0.));
#1290=CARTESIAN_POINT('',(-22.,53.,0.));
#1291=CARTESIAN_POINT('Origin',(-22.,29.0833333333414,-9.08333333330827));
#1292=UNCERTAINTY_MEASURE_WITH_UNIT(LENGTH_MEASURE(0.01),#1296,
'DISTANCE_ACCURACY_VALUE',
'Maximum model space distance between geometric entities at asserted c
onnectivities');
#1293=UNCERTAINTY_MEASURE_WITH_UNIT(LENGTH_MEASURE(0.01),#1296,
'DISTANCE_ACCURACY_VALUE',
'Maximum model space distance between geometric entities at asserted c
onnectivities');
#1294=(
GEOMETRIC_REPRESENTATION_CONTEXT(3)
GLOBAL_UNCERTAINTY_ASSIGNED_CONTEXT((#1292))
GLOBAL_UNIT_ASSIGNED_CONTEXT((#1296,#1299,#1298))
REPRESENTATION_CONTEXT('','3D')
);
#1295=(
GEOMETRIC_REPRESENTATION_CONTEXT(3)
GLOBAL_UNCERTAINTY_ASSIGNED_CONTEXT((#1293))
GLOBAL_UNIT_ASSIGNED_CONTEXT((#1296,#1299,#1298))
REPRESENTATION_CONTEXT('','3D')
);
#1296=(
LENGTH_UNIT()
NAMED_UNIT(*)
SI_UNIT(.MILLI.,.METRE.)
);
#1297=(
LENGTH_UNIT()
NAMED_UNIT(*)
SI_UNIT(.CENTI.,.METRE.)
);
#1298=(
NAMED_UNIT(*)
SI_UNIT($,.STERADIAN.)
SOLID_ANGLE_UNIT()
);
#1299=(
NAMED_UNIT(*)
PLANE_ANGLE_UNIT()
SI_UNIT($,.RADIAN.)
);
#1300=SHAPE_DEFINITION_REPRESENTATION(#1301,#1302);
#1301=PRODUCT_DEFINITION_SHAPE('',$,#1304);
#1302=SHAPE_REPRESENTATION('',(#754),#1294);
#1303=PRODUCT_DEFINITION_CONTEXT('part definition',#1308,'design');
#1304=PRODUCT_DEFINITION('Spritzenpumpe Kappe Endstopp',
'Spritzenpumpe Kappe Endstopp',#1305,#1303);
#1305=PRODUCT_DEFINITION_FORMATION('',$,#1310);
#1306=PRODUCT_RELATED_PRODUCT_CATEGORY('Spritzenpumpe Kappe Endstopp',
'Spritzenpumpe Kappe Endstopp',(#1310));
#1307=APPLICATION_PROTOCOL_DEFINITION('international standard',
'automotive_design',2009,#1308);
#1308=APPLICATION_CONTEXT(
'Core Data for Automotive Mechanical Design Process');
#1309=PRODUCT_CONTEXT('part definition',#1308,'mechanical');
#1310=PRODUCT('Spritzenpumpe Kappe Endstopp',
'Spritzenpumpe Kappe Endstopp',$,(#1309));
#1311=PRESENTATION_STYLE_ASSIGNMENT((#1312));
#1312=SURFACE_STYLE_USAGE(.BOTH.,#1313);
#1313=SURFACE_SIDE_STYLE('',(#1314));
#1314=SURFACE_STYLE_FILL_AREA(#1315);
#1315=FILL_AREA_STYLE('',(#1316));
#1316=FILL_AREA_STYLE_COLOUR('',#1317);
#1317=COLOUR_RGB('',0.749019607843137,0.749019607843137,0.749019607843137);
ENDSEC;
END-ISO-10303-21;
