# Supplementary material for: Low-budget 3D-printed equipment for continuous flow reactions
Source: Beilstein J Org Chem. 2019 Feb 26;15:558–66. doi: 10.3762/bjoc.15.50 (PMC6404462; doi:10.3762/bjoc.15.50)
Supplement: File 2 — This zip-file includes all 3D-printed parts as stl-files for direct 3D printing, as well as stp-files for editing the 3D models, if necessary. It also contains the Arduino software code as an ino-file for controlling of the syringe pumps. [file Beilstein_J_Org_Chem-15-558-s002.zip › general syringe pump/main body.stp]

ISO-10303-21;
HEADER;
/* Generated by software containing ST-Developer
 * from STEP Tools, Inc. (www.steptools.com) 
 */

FILE_DESCRIPTION(
/* description */ (''),
/* implementation_level */ '2;1');

FILE_NAME(
/* name */ 'V:\\Flow\\Inventor\\Spritzenpumpe\\Spritzenpumpe.stp',
/* time_stamp */ '2019-01-23T10:44:52+01:00',
/* author */ ('JN'),
/* organization */ (''),
/* preprocessor_version */ 'ST-DEVELOPER v16.13',
/* originating_system */ 'Autodesk Inventor 2018',
/* authorisation */ '');

FILE_SCHEMA (('AUTOMOTIVE_DESIGN { 1 0 10303 214 3 1 1 }'));
ENDSEC;

DATA;
#10=MECHANICAL_DESIGN_GEOMETRIC_PRESENTATION_REPRESENTATION('',(#13),#3861);
#11=SHAPE_REPRESENTATION_RELATIONSHIP('SRR','None',#3868,#12);
#12=ADVANCED_BREP_SHAPE_REPRESENTATION('',(#14),#3860);
#13=STYLED_ITEM('',(#3877),#14);
#14=MANIFOLD_SOLID_BREP('Volumenk\X\F6rper1',#2200);
#15=SPHERICAL_SURFACE('',#2260,1.);
#16=SPHERICAL_SURFACE('',#2264,0.999999999999996);
#17=SPHERICAL_SURFACE('',#2272,0.999999999999996);
#18=SPHERICAL_SURFACE('',#2276,0.999999999999998);
#19=SPHERICAL_SURFACE('',#2282,0.999999999999996);
#20=SPHERICAL_SURFACE('',#2288,0.999999999999996);
#21=SPHERICAL_SURFACE('',#2384,0.999999999999996);
#22=SPHERICAL_SURFACE('',#2390,0.999999999999996);
#23=SPHERICAL_SURFACE('',#2396,1.);
#24=SPHERICAL_SURFACE('',#2399,1.);
#25=ELLIPSE('',#2258,1.41421356237309,1.);
#26=ELLIPSE('',#2259,1.41421356237311,1.);
#27=ELLIPSE('',#2270,1.41421356237309,1.);
#28=ELLIPSE('',#2271,1.41421356237311,1.);
#29=ELLIPSE('',#2281,1.4142135623731,1.);
#30=ELLIPSE('',#2293,1.4142135623731,1.);
#31=ELLIPSE('',#2302,1.4142135623731,1.);
#32=ELLIPSE('',#2305,1.41421356237311,1.);
#33=ELLIPSE('',#2307,1.41421356237309,1.);
#34=ELLIPSE('',#2312,1.41421356237309,1.);
#35=ELLIPSE('',#2333,1.20185042515466,1.);
#36=ELLIPSE('',#2334,3.45084437684403,1.);
#37=ELLIPSE('',#2339,1.80277563773199,1.);
#38=ELLIPSE('',#2340,1.80277563773199,1.);
#39=ELLIPSE('',#2347,2.11928198275464,1.);
#40=ELLIPSE('',#2348,1.4142135623731,1.);
#41=ELLIPSE('',#2350,3.45084437684397,1.);
#42=ELLIPSE('',#2354,1.20185042515466,1.);
#43=ELLIPSE('',#2355,1.20185042515466,1.);
#44=ELLIPSE('',#2364,1.4142135623731,1.);
#45=ELLIPSE('',#2365,1.4142135623731,1.);
#46=ELLIPSE('',#2368,1.4142135623731,1.);
#47=ELLIPSE('',#2369,1.4142135623731,1.);
#48=ELLIPSE('',#2372,1.4142135623731,1.);
#49=ELLIPSE('',#2373,1.41421356237309,1.);
#50=ELLIPSE('',#2376,1.41421356237309,1.);
#51=ELLIPSE('',#2377,1.41421356237309,1.);
#52=ELLIPSE('',#2380,1.13420529682652,1.);
#53=ELLIPSE('',#2381,1.04483160691278,1.);
#54=LINE('',#3278,#184);
#55=LINE('',#3280,#185);
#56=LINE('',#3282,#186);
#57=LINE('',#3284,#187);
#58=LINE('',#3286,#188);
#59=LINE('',#3290,#189);
#60=LINE('',#3291,#190);
#61=LINE('',#3313,#191);
#62=LINE('',#3317,#192);
#63=LINE('',#3333,#193);
#64=LINE('',#3334,#194);
#65=LINE('',#3338,#195);
#66=LINE('',#3341,#196);
#67=LINE('',#3358,#197);
#68=LINE('',#3360,#198);
#69=LINE('',#3369,#199);
#70=LINE('',#3370,#200);
#71=LINE('',#3372,#201);
#72=LINE('',#3381,#202);
#73=LINE('',#3383,#203);
#74=LINE('',#3386,#204);
#75=LINE('',#3390,#205);
#76=LINE('',#3396,#206);
#77=LINE('',#3399,#207);
#78=LINE('',#3400,#208);
#79=LINE('',#3403,#209);
#80=LINE('',#3406,#210);
#81=LINE('',#3408,#211);
#82=LINE('',#3411,#212);
#83=LINE('',#3413,#213);
#84=LINE('',#3416,#214);
#85=LINE('',#3419,#215);
#86=LINE('',#3422,#216);
#87=LINE('',#3425,#217);
#88=LINE('',#3427,#218);
#89=LINE('',#3431,#219);
#90=LINE('',#3434,#220);
#91=LINE('',#3437,#221);
#92=LINE('',#3439,#222);
#93=LINE('',#3441,#223);
#94=LINE('',#3443,#224);
#95=LINE('',#3445,#225);
#96=LINE('',#3446,#226);
#97=LINE('',#3449,#227);
#98=LINE('',#3451,#228);
#99=LINE('',#3452,#229);
#100=LINE('',#3455,#230);
#101=LINE('',#3457,#231);
#102=LINE('',#3458,#232);
#103=LINE('',#3463,#233);
#104=LINE('',#3466,#234);
#105=LINE('',#3469,#235);
#106=LINE('',#3473,#236);
#107=LINE('',#3476,#237);
#108=LINE('',#3478,#238);
#109=LINE('',#3480,#239);
#110=LINE('',#3481,#240);
#111=LINE('',#3495,#241);
#112=LINE('',#3501,#242);
#113=LINE('',#3504,#243);
#114=LINE('',#3506,#244);
#115=LINE('',#3507,#245);
#116=LINE('',#3510,#246);
#117=LINE('',#3512,#247);
#118=LINE('',#3514,#248);
#119=LINE('',#3516,#249);
#120=LINE('',#3520,#250);
#121=LINE('',#3523,#251);
#122=LINE('',#3536,#252);
#123=LINE('',#3540,#253);
#124=LINE('',#3544,#254);
#125=LINE('',#3545,#255);
#126=LINE('',#3548,#256);
#127=LINE('',#3551,#257);
#128=LINE('',#3552,#258);
#129=LINE('',#3555,#259);
#130=LINE('',#3559,#260);
#131=LINE('',#3562,#261);
#132=LINE('',#3565,#262);
#133=LINE('',#3567,#263);
#134=LINE('',#3569,#264);
#135=LINE('',#3571,#265);
#136=LINE('',#3573,#266);
#137=LINE('',#3575,#267);
#138=LINE('',#3579,#268);
#139=LINE('',#3583,#269);
#140=LINE('',#3584,#270);
#141=LINE('',#3597,#271);
#142=LINE('',#3599,#272);
#143=LINE('',#3604,#273);
#144=LINE('',#3607,#274);
#145=LINE('',#3610,#275);
#146=LINE('',#3614,#276);
#147=LINE('',#3619,#277);
#148=LINE('',#3622,#278);
#149=LINE('',#3623,#279);
#150=LINE('',#3626,#280);
#151=LINE('',#3632,#281);
#152=LINE('',#3637,#282);
#153=LINE('',#3641,#283);
#154=LINE('',#3649,#284);
#155=LINE('',#3651,#285);
#156=LINE('',#3659,#286);
#157=LINE('',#3661,#287);
#158=LINE('',#3662,#288);
#159=LINE('',#3672,#289);
#160=LINE('',#3675,#290);
#161=LINE('',#3677,#291);
#162=LINE('',#3694,#292);
#163=LINE('',#3696,#293);
#164=LINE('',#3699,#294);
#165=LINE('',#3706,#295);
#166=LINE('',#3707,#296);
#167=LINE('',#3718,#297);
#168=LINE('',#3719,#298);
#169=LINE('',#3722,#299);
#170=LINE('',#3726,#300);
#171=LINE('',#3727,#301);
#172=LINE('',#3732,#302);
#173=LINE('',#3739,#303);
#174=LINE('',#3742,#304);
#175=LINE('',#3744,#305);
#176=LINE('',#3745,#306);
#177=LINE('',#3749,#307);
#178=LINE('',#3751,#308);
#179=LINE('',#3753,#309);
#180=LINE('',#3755,#310);
#181=LINE('',#3757,#311);
#182=LINE('',#3759,#312);
#183=LINE('',#3844,#313);
#184=VECTOR('',#2565,10.);
#185=VECTOR('',#2566,10.);
#186=VECTOR('',#2567,10.);
#187=VECTOR('',#2568,10.);
#188=VECTOR('',#2569,10.);
#189=VECTOR('',#2572,10.);
#190=VECTOR('',#2573,10.);
#191=VECTOR('',#2600,10.);
#192=VECTOR('',#2603,10.);
#193=VECTOR('',#2624,10.);
#194=VECTOR('',#2625,10.);
#195=VECTOR('',#2628,10.);
#196=VECTOR('',#2631,10.);
#197=VECTOR('',#2652,10.);
#198=VECTOR('',#2653,10.);
#199=VECTOR('',#2666,10.);
#200=VECTOR('',#2667,10.);
#201=VECTOR('',#2670,10.);
#202=VECTOR('',#2681,10.);
#203=VECTOR('',#2682,10.);
#204=VECTOR('',#2687,10.);
#205=VECTOR('',#2692,10.);
#206=VECTOR('',#2701,10.);
#207=VECTOR('',#2704,10.);
#208=VECTOR('',#2705,10.);
#209=VECTOR('',#2710,10.);
#210=VECTOR('',#2713,10.);
#211=VECTOR('',#2714,10.);
#212=VECTOR('',#2719,10.);
#213=VECTOR('',#2720,10.);
#214=VECTOR('',#2725,10.);
#215=VECTOR('',#2728,10.);
#216=VECTOR('',#2731,10.);
#217=VECTOR('',#2734,10.);
#218=VECTOR('',#2735,10.);
#219=VECTOR('',#2740,10.);
#220=VECTOR('',#2743,10.);
#221=VECTOR('',#2746,10.);
#222=VECTOR('',#2747,10.);
#223=VECTOR('',#2748,10.);
#224=VECTOR('',#2749,10.);
#225=VECTOR('',#2750,10.);
#226=VECTOR('',#2751,10.);
#227=VECTOR('',#2752,10.);
#228=VECTOR('',#2753,10.);
#229=VECTOR('',#2754,10.);
#230=VECTOR('',#2757,10.);
#231=VECTOR('',#2758,10.);
#232=VECTOR('',#2759,10.);
#233=VECTOR('',#2764,10.);
#234=VECTOR('',#2769,10.);
#235=VECTOR('',#2772,10.);
#236=VECTOR('',#2775,10.);
#237=VECTOR('',#2780,10.);
#238=VECTOR('',#2783,10.);
#239=VECTOR('',#2784,10.);
#240=VECTOR('',#2785,10.);
#241=VECTOR('',#2800,10.);
#242=VECTOR('',#2809,10.);
#243=VECTOR('',#2812,10.);
#244=VECTOR('',#2813,10.);
#245=VECTOR('',#2814,10.);
#246=VECTOR('',#2817,10.);
#247=VECTOR('',#2818,10.);
#248=VECTOR('',#2819,10.);
#249=VECTOR('',#2820,10.);
#250=VECTOR('',#2823,10.);
#251=VECTOR('',#2826,10.);
#252=VECTOR('',#2839,10.);
#253=VECTOR('',#2842,10.);
#254=VECTOR('',#2847,10.);
#255=VECTOR('',#2848,10.);
#256=VECTOR('',#2853,10.);
#257=VECTOR('',#2856,10.);
#258=VECTOR('',#2857,10.);
#259=VECTOR('',#2860,10.);
#260=VECTOR('',#2863,10.);
#261=VECTOR('',#2866,10.);
#262=VECTOR('',#2869,10.);
#263=VECTOR('',#2870,10.);
#264=VECTOR('',#2871,10.);
#265=VECTOR('',#2872,10.);
#266=VECTOR('',#2873,10.);
#267=VECTOR('',#2874,10.);
#268=VECTOR('',#2877,10.);
#269=VECTOR('',#2880,10.);
#270=VECTOR('',#2881,10.);
#271=VECTOR('',#2894,10.);
#272=VECTOR('',#2897,10.);
#273=VECTOR('',#2904,10.);
#274=VECTOR('',#2907,10.);
#275=VECTOR('',#2910,10.);
#276=VECTOR('',#2913,10.);
#277=VECTOR('',#2918,10.);
#278=VECTOR('',#2921,10.);
#279=VECTOR('',#2922,10.);
#280=VECTOR('',#2925,10.);
#281=VECTOR('',#2930,10.);
#282=VECTOR('',#2939,10.);
#283=VECTOR('',#2944,10.);
#284=VECTOR('',#2955,10.);
#285=VECTOR('',#2958,10.);
#286=VECTOR('',#2969,10.);
#287=VECTOR('',#2972,10.);
#288=VECTOR('',#2973,10.);
#289=VECTOR('',#2990,10.);
#290=VECTOR('',#2995,10.);
#291=VECTOR('',#2998,10.);
#292=VECTOR('',#3015,10.);
#293=VECTOR('',#3016,10.);
#294=VECTOR('',#3019,10.);
#295=VECTOR('',#3028,10.);
#296=VECTOR('',#3029,10.);
#297=VECTOR('',#3042,10.);
#298=VECTOR('',#3043,10.);
#299=VECTOR('',#3046,10.);
#300=VECTOR('',#3049,10.);
#301=VECTOR('',#3050,10.);
#302=VECTOR('',#3055,10.);
#303=VECTOR('',#3066,10.);
#304=VECTOR('',#3069,10.);
#305=VECTOR('',#3070,10.);
#306=VECTOR('',#3071,10.);
#307=VECTOR('',#3076,10.);
#308=VECTOR('',#3079,10.);
#309=VECTOR('',#3082,10.);
#310=VECTOR('',#3085,10.);
#311=VECTOR('',#3088,10.);
#312=VECTOR('',#3091,10.);
#313=VECTOR('',#3214,10.);
#314=PLANE('',#2243);
#315=PLANE('',#2315);
#316=PLANE('',#2316);
#317=PLANE('',#2318);
#318=PLANE('',#2320);
#319=PLANE('',#2324);
#320=PLANE('',#2325);
#321=PLANE('',#2330);
#322=PLANE('',#2331);
#323=PLANE('',#2337);
#324=PLANE('',#2338);
#325=PLANE('',#2352);
#326=PLANE('',#2353);
#327=PLANE('',#2356);
#328=PLANE('',#2366);
#329=PLANE('',#2374);
#330=PLANE('',#2406);
#331=PLANE('',#2414);
#332=PLANE('',#2416);
#333=PLANE('',#2417);
#334=PLANE('',#2426);
#335=PLANE('',#2435);
#336=PLANE('',#2438);
#337=PLANE('',#2439);
#338=PLANE('',#2441);
#339=PLANE('',#2442);
#340=PLANE('',#2444);
#341=PLANE('',#2448);
#342=PLANE('',#2451);
#343=PLANE('',#2454);
#344=PLANE('',#2460);
#345=PLANE('',#2463);
#346=PLANE('',#2464);
#347=PLANE('',#2469);
#348=PLANE('',#2474);
#349=PLANE('',#2479);
#350=PLANE('',#2486);
#351=PLANE('',#2489);
#352=PLANE('',#2492);
#353=PLANE('',#2495);
#354=PLANE('',#2498);
#355=PLANE('',#2502);
#356=PLANE('',#2503);
#357=PLANE('',#2504);
#358=PLANE('',#2505);
#359=PLANE('',#2508);
#360=PLANE('',#2511);
#361=PLANE('',#2512);
#362=PLANE('',#2513);
#363=PLANE('',#2514);
#364=TOROIDAL_SURFACE('',#2240,10.7,1.);
#365=TOROIDAL_SURFACE('',#2249,5.15,1.);
#366=TOROIDAL_SURFACE('',#2253,5.15,1.);
#367=TOROIDAL_SURFACE('',#2297,7.,1.);
#368=TOROIDAL_SURFACE('',#2420,4.70000000000005,1.3);
#369=TOROIDAL_SURFACE('',#2431,7.3,1.3);
#370=CYLINDRICAL_SURFACE('',#2223,1.75);
#371=CYLINDRICAL_SURFACE('',#2228,1.75);
#372=CYLINDRICAL_SURFACE('',#2233,1.75);
#373=CYLINDRICAL_SURFACE('',#2238,1.75);
#374=CYLINDRICAL_SURFACE('',#2247,9.7);
#375=CYLINDRICAL_SURFACE('',#2251,4.15);
#376=CYLINDRICAL_SURFACE('',#2255,4.15);
#377=CYLINDRICAL_SURFACE('',#2257,1.);
#378=CYLINDRICAL_SURFACE('',#2268,1.);
#379=CYLINDRICAL_SURFACE('',#2269,1.);
#380=CYLINDRICAL_SURFACE('',#2280,1.);
#381=CYLINDRICAL_SURFACE('',#2286,1.);
#382=CYLINDRICAL_SURFACE('',#2287,1.);
#383=CYLINDRICAL_SURFACE('',#2292,1.);
#384=CYLINDRICAL_SURFACE('',#2294,1.);
#385=CYLINDRICAL_SURFACE('',#2295,1.);
#386=CYLINDRICAL_SURFACE('',#2300,1.);
#387=CYLINDRICAL_SURFACE('',#2301,1.);
#388=CYLINDRICAL_SURFACE('',#2303,1.);
#389=CYLINDRICAL_SURFACE('',#2304,1.);
#390=CYLINDRICAL_SURFACE('',#2306,1.);
#391=CYLINDRICAL_SURFACE('',#2308,1.);
#392=CYLINDRICAL_SURFACE('',#2309,1.);
#393=CYLINDRICAL_SURFACE('',#2311,1.);
#394=CYLINDRICAL_SURFACE('',#2313,1.);
#395=CYLINDRICAL_SURFACE('',#2321,6.);
#396=CYLINDRICAL_SURFACE('',#2332,1.);
#397=CYLINDRICAL_SURFACE('',#2335,1.);
#398=CYLINDRICAL_SURFACE('',#2346,1.);
#399=CYLINDRICAL_SURFACE('',#2349,1.);
#400=CYLINDRICAL_SURFACE('',#2351,1.);
#401=CYLINDRICAL_SURFACE('',#2363,1.);
#402=CYLINDRICAL_SURFACE('',#2367,1.);
#403=CYLINDRICAL_SURFACE('',#2370,1.);
#404=CYLINDRICAL_SURFACE('',#2375,1.);
#405=CYLINDRICAL_SURFACE('',#2379,1.);
#406=CYLINDRICAL_SURFACE('',#2382,1.);
#407=CYLINDRICAL_SURFACE('',#2388,1.);
#408=CYLINDRICAL_SURFACE('',#2389,1.);
#409=CYLINDRICAL_SURFACE('',#2394,1.);
#410=CYLINDRICAL_SURFACE('',#2395,1.);
#411=CYLINDRICAL_SURFACE('',#2402,1.);
#412=CYLINDRICAL_SURFACE('',#2404,1.);
#413=CYLINDRICAL_SURFACE('',#2405,1.);
#414=CYLINDRICAL_SURFACE('',#2418,1.3);
#415=CYLINDRICAL_SURFACE('',#2424,1.3);
#416=CYLINDRICAL_SURFACE('',#2428,1.3);
#417=CYLINDRICAL_SURFACE('',#2434,1.3);
#418=CYLINDRICAL_SURFACE('',#2436,6.00000000000005);
#419=CYLINDRICAL_SURFACE('',#2440,6.);
#420=CYLINDRICAL_SURFACE('',#2443,12.);
#421=CYLINDRICAL_SURFACE('',#2446,0.899999999999995);
#422=CYLINDRICAL_SURFACE('',#2450,0.900000000000003);
#423=CYLINDRICAL_SURFACE('',#2453,0.9);
#424=CYLINDRICAL_SURFACE('',#2456,0.9);
#425=CYLINDRICAL_SURFACE('',#2458,2.5);
#426=CYLINDRICAL_SURFACE('',#2461,2.5);
#427=CYLINDRICAL_SURFACE('',#2467,3.1);
#428=CYLINDRICAL_SURFACE('',#2468,1.75);
#429=CYLINDRICAL_SURFACE('',#2472,3.1);
#430=CYLINDRICAL_SURFACE('',#2473,1.75);
#431=CYLINDRICAL_SURFACE('',#2477,3.1);
#432=CYLINDRICAL_SURFACE('',#2478,1.75);
#433=CYLINDRICAL_SURFACE('',#2482,3.1);
#434=CYLINDRICAL_SURFACE('',#2483,1.75);
#435=CYLINDRICAL_SURFACE('',#2484,1.4);
#436=CYLINDRICAL_SURFACE('',#2487,1.4);
#437=CYLINDRICAL_SURFACE('',#2490,1.4);
#438=CYLINDRICAL_SURFACE('',#2493,1.4);
#439=CYLINDRICAL_SURFACE('',#2496,2.75);
#440=CYLINDRICAL_SURFACE('',#2499,2.75);
#441=CYLINDRICAL_SURFACE('',#2506,4.15);
#442=CYLINDRICAL_SURFACE('',#2509,4.15);
#443=FACE_BOUND('',#667,.T.);
#444=FACE_BOUND('',#669,.T.);
#445=FACE_BOUND('',#671,.T.);
#446=FACE_BOUND('',#673,.T.);
#447=FACE_BOUND('',#675,.T.);
#448=FACE_BOUND('',#677,.T.);
#449=FACE_BOUND('',#679,.T.);
#450=FACE_BOUND('',#681,.T.);
#451=FACE_BOUND('',#683,.T.);
#452=FACE_BOUND('',#685,.T.);
#453=FACE_BOUND('',#686,.T.);
#454=FACE_BOUND('',#687,.T.);
#455=FACE_BOUND('',#689,.T.);
#456=FACE_BOUND('',#691,.T.);
#457=FACE_BOUND('',#693,.T.);
#458=FACE_BOUND('',#695,.T.);
#459=FACE_BOUND('',#697,.T.);
#460=FACE_BOUND('',#724,.T.);
#461=FACE_BOUND('',#726,.T.);
#462=FACE_BOUND('',#732,.T.);
#463=FACE_BOUND('',#733,.T.);
#464=FACE_BOUND('',#734,.T.);
#465=FACE_BOUND('',#735,.T.);
#466=FACE_BOUND('',#736,.T.);
#467=FACE_BOUND('',#737,.T.);
#468=FACE_BOUND('',#744,.T.);
#469=FACE_BOUND('',#745,.T.);
#470=FACE_BOUND('',#746,.T.);
#471=FACE_BOUND('',#747,.T.);
#472=FACE_BOUND('',#748,.T.);
#473=FACE_BOUND('',#755,.T.);
#474=FACE_BOUND('',#756,.T.);
#475=FACE_BOUND('',#757,.T.);
#476=FACE_BOUND('',#758,.T.);
#477=FACE_BOUND('',#759,.T.);
#478=FACE_BOUND('',#780,.T.);
#479=FACE_BOUND('',#781,.T.);
#480=FACE_BOUND('',#782,.T.);
#481=FACE_BOUND('',#783,.T.);
#482=FACE_BOUND('',#784,.T.);
#483=FACE_BOUND('',#785,.T.);
#484=FACE_BOUND('',#786,.T.);
#485=FACE_BOUND('',#788,.T.);
#486=FACE_BOUND('',#789,.T.);
#487=FACE_BOUND('',#806,.T.);
#488=FACE_BOUND('',#807,.T.);
#489=FACE_BOUND('',#809,.T.);
#490=FACE_BOUND('',#812,.T.);
#491=FACE_BOUND('',#815,.T.);
#492=FACE_BOUND('',#818,.T.);
#493=FACE_BOUND('',#821,.T.);
#494=FACE_BOUND('',#823,.T.);
#495=FACE_BOUND('',#825,.T.);
#496=FACE_BOUND('',#827,.T.);
#497=FACE_BOUND('',#829,.T.);
#498=FACE_BOUND('',#831,.T.);
#499=FACE_BOUND('',#833,.T.);
#500=FACE_BOUND('',#835,.T.);
#501=FACE_BOUND('',#837,.T.);
#502=FACE_BOUND('',#839,.T.);
#503=FACE_BOUND('',#841,.T.);
#504=FACE_BOUND('',#843,.T.);
#505=FACE_BOUND('',#845,.T.);
#506=FACE_BOUND('',#847,.T.);
#507=FACE_BOUND('',#849,.T.);
#508=FACE_BOUND('',#851,.T.);
#509=FACE_BOUND('',#853,.T.);
#510=FACE_BOUND('',#855,.T.);
#511=FACE_BOUND('',#858,.T.);
#512=FACE_BOUND('',#861,.T.);
#513=FACE_BOUND('',#864,.T.);
#514=FACE_BOUND('',#867,.T.);
#515=FACE_BOUND('',#870,.T.);
#516=FACE_BOUND('',#873,.T.);
#517=FACE_BOUND('',#877,.T.);
#518=FACE_BOUND('',#880,.T.);
#519=FACE_BOUND('',#884,.T.);
#520=FACE_BOUND('',#885,.T.);
#521=FACE_BOUND('',#886,.T.);
#522=FACE_BOUND('',#887,.T.);
#523=FACE_OUTER_BOUND('',#666,.T.);
#524=FACE_OUTER_BOUND('',#668,.T.);
#525=FACE_OUTER_BOUND('',#670,.T.);
#526=FACE_OUTER_BOUND('',#672,.T.);
#527=FACE_OUTER_BOUND('',#674,.T.);
#528=FACE_OUTER_BOUND('',#676,.T.);
#529=FACE_OUTER_BOUND('',#678,.T.);
#530=FACE_OUTER_BOUND('',#680,.T.);
#531=FACE_OUTER_BOUND('',#682,.T.);
#532=FACE_OUTER_BOUND('',#684,.T.);
#533=FACE_OUTER_BOUND('',#688,.T.);
#534=FACE_OUTER_BOUND('',#690,.T.);
#535=FACE_OUTER_BOUND('',#692,.T.);
#536=FACE_OUTER_BOUND('',#694,.T.);
#537=FACE_OUTER_BOUND('',#696,.T.);
#538=FACE_OUTER_BOUND('',#698,.T.);
#539=FACE_OUTER_BOUND('',#699,.T.);
#540=FACE_OUTER_BOUND('',#700,.T.);
#541=FACE_OUTER_BOUND('',#701,.T.);
#542=FACE_OUTER_BOUND('',#702,.T.);
#543=FACE_OUTER_BOUND('',#703,.T.);
#544=FACE_OUTER_BOUND('',#704,.T.);
#545=FACE_OUTER_BOUND('',#705,.T.);
#546=FACE_OUTER_BOUND('',#706,.T.);
#547=FACE_OUTER_BOUND('',#707,.T.);
#548=FACE_OUTER_BOUND('',#708,.T.);
#549=FACE_OUTER_BOUND('',#709,.T.);
#550=FACE_OUTER_BOUND('',#710,.T.);
#551=FACE_OUTER_BOUND('',#711,.T.);
#552=FACE_OUTER_BOUND('',#712,.T.);
#553=FACE_OUTER_BOUND('',#713,.T.);
#554=FACE_OUTER_BOUND('',#714,.T.);
#555=FACE_OUTER_BOUND('',#715,.T.);
#556=FACE_OUTER_BOUND('',#716,.T.);
#557=FACE_OUTER_BOUND('',#717,.T.);
#558=FACE_OUTER_BOUND('',#718,.T.);
#559=FACE_OUTER_BOUND('',#719,.T.);
#560=FACE_OUTER_BOUND('',#720,.T.);
#561=FACE_OUTER_BOUND('',#721,.T.);
#562=FACE_OUTER_BOUND('',#722,.T.);
#563=FACE_OUTER_BOUND('',#723,.T.);
#564=FACE_OUTER_BOUND('',#725,.T.);
#565=FACE_OUTER_BOUND('',#727,.T.);
#566=FACE_OUTER_BOUND('',#728,.T.);
#567=FACE_OUTER_BOUND('',#729,.T.);
#568=FACE_OUTER_BOUND('',#730,.T.);
#569=FACE_OUTER_BOUND('',#731,.T.);
#570=FACE_OUTER_BOUND('',#738,.T.);
#571=FACE_OUTER_BOUND('',#739,.T.);
#572=FACE_OUTER_BOUND('',#740,.T.);
#573=FACE_OUTER_BOUND('',#741,.T.);
#574=FACE_OUTER_BOUND('',#742,.T.);
#575=FACE_OUTER_BOUND('',#743,.T.);
#576=FACE_OUTER_BOUND('',#749,.T.);
#577=FACE_OUTER_BOUND('',#750,.T.);
#578=FACE_OUTER_BOUND('',#751,.T.);
#579=FACE_OUTER_BOUND('',#752,.T.);
#580=FACE_OUTER_BOUND('',#753,.T.);
#581=FACE_OUTER_BOUND('',#754,.T.);
#582=FACE_OUTER_BOUND('',#760,.T.);
#583=FACE_OUTER_BOUND('',#761,.T.);
#584=FACE_OUTER_BOUND('',#762,.T.);
#585=FACE_OUTER_BOUND('',#763,.T.);
#586=FACE_OUTER_BOUND('',#764,.T.);
#587=FACE_OUTER_BOUND('',#765,.T.);
#588=FACE_OUTER_BOUND('',#766,.T.);
#589=FACE_OUTER_BOUND('',#767,.T.);
#590=FACE_OUTER_BOUND('',#768,.T.);
#591=FACE_OUTER_BOUND('',#769,.T.);
#592=FACE_OUTER_BOUND('',#770,.T.);
#593=FACE_OUTER_BOUND('',#771,.T.);
#594=FACE_OUTER_BOUND('',#772,.T.);
#595=FACE_OUTER_BOUND('',#773,.T.);
#596=FACE_OUTER_BOUND('',#774,.T.);
#597=FACE_OUTER_BOUND('',#775,.T.);
#598=FACE_OUTER_BOUND('',#776,.T.);
#599=FACE_OUTER_BOUND('',#777,.T.);
#600=FACE_OUTER_BOUND('',#778,.T.);
#601=FACE_OUTER_BOUND('',#779,.T.);
#602=FACE_OUTER_BOUND('',#787,.T.);
#603=FACE_OUTER_BOUND('',#790,.T.);
#604=FACE_OUTER_BOUND('',#791,.T.);
#605=FACE_OUTER_BOUND('',#792,.T.);
#606=FACE_OUTER_BOUND('',#793,.T.);
#607=FACE_OUTER_BOUND('',#794,.T.);
#608=FACE_OUTER_BOUND('',#795,.T.);
#609=FACE_OUTER_BOUND('',#796,.T.);
#610=FACE_OUTER_BOUND('',#797,.T.);
#611=FACE_OUTER_BOUND('',#798,.T.);
#612=FACE_OUTER_BOUND('',#799,.T.);
#613=FACE_OUTER_BOUND('',#800,.T.);
#614=FACE_OUTER_BOUND('',#801,.T.);
#615=FACE_OUTER_BOUND('',#802,.T.);
#616=FACE_OUTER_BOUND('',#803,.T.);
#617=FACE_OUTER_BOUND('',#804,.T.);
#618=FACE_OUTER_BOUND('',#805,.T.);
#619=FACE_OUTER_BOUND('',#808,.T.);
#620=FACE_OUTER_BOUND('',#810,.T.);
#621=FACE_OUTER_BOUND('',#811,.T.);
#622=FACE_OUTER_BOUND('',#813,.T.);
#623=FACE_OUTER_BOUND('',#814,.T.);
#624=FACE_OUTER_BOUND('',#816,.T.);
#625=FACE_OUTER_BOUND('',#817,.T.);
#626=FACE_OUTER_BOUND('',#819,.T.);
#627=FACE_OUTER_BOUND('',#820,.T.);
#628=FACE_OUTER_BOUND('',#822,.T.);
#629=FACE_OUTER_BOUND('',#824,.T.);
#630=FACE_OUTER_BOUND('',#826,.T.);
#631=FACE_OUTER_BOUND('',#828,.T.);
#632=FACE_OUTER_BOUND('',#830,.T.);
#633=FACE_OUTER_BOUND('',#832,.T.);
#634=FACE_OUTER_BOUND('',#834,.T.);
#635=FACE_OUTER_BOUND('',#836,.T.);
#636=FACE_OUTER_BOUND('',#838,.T.);
#637=FACE_OUTER_BOUND('',#840,.T.);
#638=FACE_OUTER_BOUND('',#842,.T.);
#639=FACE_OUTER_BOUND('',#844,.T.);
#640=FACE_OUTER_BOUND('',#846,.T.);
#641=FACE_OUTER_BOUND('',#848,.T.);
#642=FACE_OUTER_BOUND('',#850,.T.);
#643=FACE_OUTER_BOUND('',#852,.T.);
#644=FACE_OUTER_BOUND('',#854,.T.);
#645=FACE_OUTER_BOUND('',#856,.T.);
#646=FACE_OUTER_BOUND('',#857,.T.);
#647=FACE_OUTER_BOUND('',#859,.T.);
#648=FACE_OUTER_BOUND('',#860,.T.);
#649=FACE_OUTER_BOUND('',#862,.T.);
#650=FACE_OUTER_BOUND('',#863,.T.);
#651=FACE_OUTER_BOUND('',#865,.T.);
#652=FACE_OUTER_BOUND('',#866,.T.);
#653=FACE_OUTER_BOUND('',#868,.T.);
#654=FACE_OUTER_BOUND('',#869,.T.);
#655=FACE_OUTER_BOUND('',#871,.T.);
#656=FACE_OUTER_BOUND('',#872,.T.);
#657=FACE_OUTER_BOUND('',#874,.T.);
#658=FACE_OUTER_BOUND('',#875,.T.);
#659=FACE_OUTER_BOUND('',#876,.T.);
#660=FACE_OUTER_BOUND('',#878,.T.);
#661=FACE_OUTER_BOUND('',#879,.T.);
#662=FACE_OUTER_BOUND('',#881,.T.);
#663=FACE_OUTER_BOUND('',#882,.T.);
#664=FACE_OUTER_BOUND('',#883,.T.);
#665=FACE_OUTER_BOUND('',#888,.T.);
#666=EDGE_LOOP('',(#1489));
#667=EDGE_LOOP('',(#1490));
#668=EDGE_LOOP('',(#1491));
#669=EDGE_LOOP('',(#1492));
#670=EDGE_LOOP('',(#1493));
#671=EDGE_LOOP('',(#1494));
#672=EDGE_LOOP('',(#1495));
#673=EDGE_LOOP('',(#1496));
#674=EDGE_LOOP('',(#1497));
#675=EDGE_LOOP('',(#1498));
#676=EDGE_LOOP('',(#1499));
#677=EDGE_LOOP('',(#1500));
#678=EDGE_LOOP('',(#1501));
#679=EDGE_LOOP('',(#1502));
#680=EDGE_LOOP('',(#1503));
#681=EDGE_LOOP('',(#1504));
#682=EDGE_LOOP('',(#1505));
#683=EDGE_LOOP('',(#1506));
#684=EDGE_LOOP('',(#1507,#1508,#1509,#1510,#1511,#1512,#1513,#1514));
#685=EDGE_LOOP('',(#1515));
#686=EDGE_LOOP('',(#1516));
#687=EDGE_LOOP('',(#1517));
#688=EDGE_LOOP('',(#1518));
#689=EDGE_LOOP('',(#1519));
#690=EDGE_LOOP('',(#1520));
#691=EDGE_LOOP('',(#1521));
#692=EDGE_LOOP('',(#1522));
#693=EDGE_LOOP('',(#1523));
#694=EDGE_LOOP('',(#1524));
#695=EDGE_LOOP('',(#1525));
#696=EDGE_LOOP('',(#1526));
#697=EDGE_LOOP('',(#1527));
#698=EDGE_LOOP('',(#1528,#1529,#1530,#1531));
#699=EDGE_LOOP('',(#1532,#1533,#1534));
#700=EDGE_LOOP('',(#1535,#1536,#1537));
#701=EDGE_LOOP('',(#1538,#1539,#1540,#1541));
#702=EDGE_LOOP('',(#1542,#1543,#1544,#1545));
#703=EDGE_LOOP('',(#1546,#1547,#1548));
#704=EDGE_LOOP('',(#1549,#1550,#1551));
#705=EDGE_LOOP('',(#1552,#1553,#1554,#1555));
#706=EDGE_LOOP('',(#1556,#1557,#1558));
#707=EDGE_LOOP('',(#1559,#1560,#1561,#1562));
#708=EDGE_LOOP('',(#1563,#1564,#1565,#1566));
#709=EDGE_LOOP('',(#1567,#1568,#1569));
#710=EDGE_LOOP('',(#1570,#1571,#1572,#1573));
#711=EDGE_LOOP('',(#1574,#1575,#1576,#1577));
#712=EDGE_LOOP('',(#1578,#1579,#1580,#1581));
#713=EDGE_LOOP('',(#1582,#1583,#1584,#1585));
#714=EDGE_LOOP('',(#1586,#1587,#1588,#1589));
#715=EDGE_LOOP('',(#1590,#1591,#1592,#1593,#1594));
#716=EDGE_LOOP('',(#1595,#1596,#1597,#1598));
#717=EDGE_LOOP('',(#1599,#1600,#1601,#1602));
#718=EDGE_LOOP('',(#1603,#1604,#1605,#1606,#1607));
#719=EDGE_LOOP('',(#1608,#1609,#1610,#1611));
#720=EDGE_LOOP('',(#1612,#1613,#1614,#1615));
#721=EDGE_LOOP('',(#1616,#1617,#1618,#1619));
#722=EDGE_LOOP('',(#1620,#1621,#1622,#1623));
#723=EDGE_LOOP('',(#1624,#1625,#1626,#1627,#1628,#1629,#1630,#1631,#1632,
#1633,#1634));
#724=EDGE_LOOP('',(#1635,#1636,#1637));
#725=EDGE_LOOP('',(#1638,#1639,#1640,#1641));
#726=EDGE_LOOP('',(#1642));
#727=EDGE_LOOP('',(#1643,#1644,#1645,#1646,#1647));
#728=EDGE_LOOP('',(#1648,#1649,#1650,#1651,#1652));
#729=EDGE_LOOP('',(#1653,#1654,#1655,#1656,#1657,#1658,#1659,#1660));
#730=EDGE_LOOP('',(#1661,#1662,#1663,#1664,#1665));
#731=EDGE_LOOP('',(#1666,#1667,#1668,#1669,#1670,#1671,#1672,#1673));
#732=EDGE_LOOP('',(#1674));
#733=EDGE_LOOP('',(#1675));
#734=EDGE_LOOP('',(#1676));
#735=EDGE_LOOP('',(#1677));
#736=EDGE_LOOP('',(#1678));
#737=EDGE_LOOP('',(#1679));
#738=EDGE_LOOP('',(#1680,#1681,#1682,#1683));
#739=EDGE_LOOP('',(#1684,#1685,#1686,#1687));
#740=EDGE_LOOP('',(#1688,#1689,#1690,#1691));
#741=EDGE_LOOP('',(#1692,#1693,#1694,#1695));
#742=EDGE_LOOP('',(#1696,#1697,#1698,#1699));
#743=EDGE_LOOP('',(#1700,#1701,#1702,#1703,#1704,#1705,#1706,#1707,#1708,
#1709));
#744=EDGE_LOOP('',(#1710));
#745=EDGE_LOOP('',(#1711));
#746=EDGE_LOOP('',(#1712));
#747=EDGE_LOOP('',(#1713));
#748=EDGE_LOOP('',(#1714));
#749=EDGE_LOOP('',(#1715,#1716,#1717,#1718));
#750=EDGE_LOOP('',(#1719,#1720,#1721,#1722));
#751=EDGE_LOOP('',(#1723,#1724,#1725,#1726));
#752=EDGE_LOOP('',(#1727,#1728,#1729,#1730));
#753=EDGE_LOOP('',(#1731,#1732,#1733,#1734,#1735,#1736,#1737,#1738,#1739,
#1740,#1741,#1742));
#754=EDGE_LOOP('',(#1743,#1744,#1745,#1746,#1747,#1748,#1749,#1750,#1751,
#1752,#1753,#1754,#1755,#1756,#1757,#1758,#1759));
#755=EDGE_LOOP('',(#1760));
#756=EDGE_LOOP('',(#1761));
#757=EDGE_LOOP('',(#1762));
#758=EDGE_LOOP('',(#1763));
#759=EDGE_LOOP('',(#1764,#1765,#1766));
#760=EDGE_LOOP('',(#1767,#1768,#1769,#1770,#1771,#1772));
#761=EDGE_LOOP('',(#1773,#1774,#1775,#1776));
#762=EDGE_LOOP('',(#1777,#1778,#1779,#1780,#1781,#1782));
#763=EDGE_LOOP('',(#1783,#1784,#1785,#1786,#1787,#1788,#1789,#1790,#1791));
#764=EDGE_LOOP('',(#1792,#1793,#1794,#1795));
#765=EDGE_LOOP('',(#1796,#1797,#1798,#1799,#1800,#1801,#1802,#1803,#1804));
#766=EDGE_LOOP('',(#1805,#1806,#1807,#1808,#1809,#1810));
#767=EDGE_LOOP('',(#1811,#1812,#1813,#1814,#1815));
#768=EDGE_LOOP('',(#1816,#1817,#1818));
#769=EDGE_LOOP('',(#1819,#1820,#1821,#1822));
#770=EDGE_LOOP('',(#1823,#1824,#1825,#1826,#1827));
#771=EDGE_LOOP('',(#1828,#1829,#1830));
#772=EDGE_LOOP('',(#1831,#1832,#1833,#1834));
#773=EDGE_LOOP('',(#1835,#1836,#1837,#1838));
#774=EDGE_LOOP('',(#1839,#1840,#1841));
#775=EDGE_LOOP('',(#1842,#1843,#1844));
#776=EDGE_LOOP('',(#1845,#1846,#1847,#1848));
#777=EDGE_LOOP('',(#1849,#1850,#1851,#1852));
#778=EDGE_LOOP('',(#1853,#1854,#1855,#1856));
#779=EDGE_LOOP('',(#1857,#1858,#1859,#1860));
#780=EDGE_LOOP('',(#1861));
#781=EDGE_LOOP('',(#1862));
#782=EDGE_LOOP('',(#1863));
#783=EDGE_LOOP('',(#1864));
#784=EDGE_LOOP('',(#1865));
#785=EDGE_LOOP('',(#1866));
#786=EDGE_LOOP('',(#1867));
#787=EDGE_LOOP('',(#1868,#1869,#1870,#1871,#1872,#1873));
#788=EDGE_LOOP('',(#1874));
#789=EDGE_LOOP('',(#1875));
#790=EDGE_LOOP('',(#1876,#1877,#1878,#1879));
#791=EDGE_LOOP('',(#1880,#1881,#1882,#1883));
#792=EDGE_LOOP('',(#1884,#1885,#1886,#1887));
#793=EDGE_LOOP('',(#1888,#1889,#1890,#1891));
#794=EDGE_LOOP('',(#1892,#1893,#1894,#1895));
#795=EDGE_LOOP('',(#1896,#1897,#1898,#1899,#1900,#1901,#1902,#1903));
#796=EDGE_LOOP('',(#1904,#1905,#1906,#1907));
#797=EDGE_LOOP('',(#1908,#1909,#1910,#1911));
#798=EDGE_LOOP('',(#1912,#1913,#1914,#1915));
#799=EDGE_LOOP('',(#1916,#1917,#1918,#1919));
#800=EDGE_LOOP('',(#1920,#1921,#1922,#1923));
#801=EDGE_LOOP('',(#1924,#1925,#1926,#1927));
#802=EDGE_LOOP('',(#1928,#1929,#1930,#1931));
#803=EDGE_LOOP('',(#1932,#1933,#1934,#1935));
#804=EDGE_LOOP('',(#1936,#1937,#1938,#1939));
#805=EDGE_LOOP('',(#1940,#1941,#1942,#1943,#1944,#1945,#1946,#1947));
#806=EDGE_LOOP('',(#1948));
#807=EDGE_LOOP('',(#1949));
#808=EDGE_LOOP('',(#1950));
#809=EDGE_LOOP('',(#1951));
#810=EDGE_LOOP('',(#1952));
#811=EDGE_LOOP('',(#1953));
#812=EDGE_LOOP('',(#1954));
#813=EDGE_LOOP('',(#1955));
#814=EDGE_LOOP('',(#1956));
#815=EDGE_LOOP('',(#1957));
#816=EDGE_LOOP('',(#1958));
#817=EDGE_LOOP('',(#1959));
#818=EDGE_LOOP('',(#1960));
#819=EDGE_LOOP('',(#1961));
#820=EDGE_LOOP('',(#1962));
#821=EDGE_LOOP('',(#1963));
#822=EDGE_LOOP('',(#1964));
#823=EDGE_LOOP('',(#1965));
#824=EDGE_LOOP('',(#1966));
#825=EDGE_LOOP('',(#1967));
#826=EDGE_LOOP('',(#1968));
#827=EDGE_LOOP('',(#1969));
#828=EDGE_LOOP('',(#1970));
#829=EDGE_LOOP('',(#1971));
#830=EDGE_LOOP('',(#1972));
#831=EDGE_LOOP('',(#1973));
#832=EDGE_LOOP('',(#1974));
#833=EDGE_LOOP('',(#1975));
#834=EDGE_LOOP('',(#1976));
#835=EDGE_LOOP('',(#1977));
#836=EDGE_LOOP('',(#1978));
#837=EDGE_LOOP('',(#1979));
#838=EDGE_LOOP('',(#1980));
#839=EDGE_LOOP('',(#1981));
#840=EDGE_LOOP('',(#1982));
#841=EDGE_LOOP('',(#1983));
#842=EDGE_LOOP('',(#1984));
#843=EDGE_LOOP('',(#1985));
#844=EDGE_LOOP('',(#1986));
#845=EDGE_LOOP('',(#1987));
#846=EDGE_LOOP('',(#1988));
#847=EDGE_LOOP('',(#1989));
#848=EDGE_LOOP('',(#1990));
#849=EDGE_LOOP('',(#1991));
#850=EDGE_LOOP('',(#1992));
#851=EDGE_LOOP('',(#1993));
#852=EDGE_LOOP('',(#1994));
#853=EDGE_LOOP('',(#1995));
#854=EDGE_LOOP('',(#1996));
#855=EDGE_LOOP('',(#1997));
#856=EDGE_LOOP('',(#1998));
#857=EDGE_LOOP('',(#1999));
#858=EDGE_LOOP('',(#2000));
#859=EDGE_LOOP('',(#2001));
#860=EDGE_LOOP('',(#2002));
#861=EDGE_LOOP('',(#2003));
#862=EDGE_LOOP('',(#2004));
#863=EDGE_LOOP('',(#2005));
#864=EDGE_LOOP('',(#2006));
#865=EDGE_LOOP('',(#2007));
#866=EDGE_LOOP('',(#2008));
#867=EDGE_LOOP('',(#2009));
#868=EDGE_LOOP('',(#2010));
#869=EDGE_LOOP('',(#2011));
#870=EDGE_LOOP('',(#2012));
#871=EDGE_LOOP('',(#2013));
#872=EDGE_LOOP('',(#2014,#2015,#2016,#2017));
#873=EDGE_LOOP('',(#2018));
#874=EDGE_LOOP('',(#2019,#2020,#2021,#2022,#2023));
#875=EDGE_LOOP('',(#2024));
#876=EDGE_LOOP('',(#2025));
#877=EDGE_LOOP('',(#2026));
#878=EDGE_LOOP('',(#2027));
#879=EDGE_LOOP('',(#2028));
#880=EDGE_LOOP('',(#2029));
#881=EDGE_LOOP('',(#2030));
#882=EDGE_LOOP('',(#2031,#2032,#2033,#2034));
#883=EDGE_LOOP('',(#2035,#2036,#2037,#2038));
#884=EDGE_LOOP('',(#2039));
#885=EDGE_LOOP('',(#2040));
#886=EDGE_LOOP('',(#2041));
#887=EDGE_LOOP('',(#2042));
#888=EDGE_LOOP('',(#2043,#2044,#2045,#2046,#2047,#2048,#2049,#2050,#2051,
#2052));
#889=CIRCLE('',#2221,2.9);
#890=CIRCLE('',#2222,1.75);
#891=CIRCLE('',#2224,1.75);
#892=CIRCLE('',#2226,2.9);
#893=CIRCLE('',#2227,1.75);
#894=CIRCLE('',#2229,1.75);
#895=CIRCLE('',#2231,2.9);
#896=CIRCLE('',#2232,1.75);
#897=CIRCLE('',#2234,1.75);
#898=CIRCLE('',#2236,2.9);
#899=CIRCLE('',#2237,1.75);
#900=CIRCLE('',#2239,1.75);
#901=CIRCLE('',#2241,9.7);
#902=CIRCLE('',#2242,10.7);
#903=CIRCLE('',#2244,7.);
#904=CIRCLE('',#2245,5.15);
#905=CIRCLE('',#2246,5.15);
#906=CIRCLE('',#2248,9.7);
#907=CIRCLE('',#2250,4.15);
#908=CIRCLE('',#2252,4.15);
#909=CIRCLE('',#2254,4.15);
#910=CIRCLE('',#2256,4.15);
#911=CIRCLE('',#2261,0.999999999999996);
#912=CIRCLE('',#2262,1.);
#913=CIRCLE('',#2263,1.00000000000001);
#914=CIRCLE('',#2265,1.);
#915=CIRCLE('',#2266,0.999999999999996);
#916=CIRCLE('',#2267,1.00000000000001);
#917=CIRCLE('',#2273,0.999999999999996);
#918=CIRCLE('',#2274,0.999999999999996);
#919=CIRCLE('',#2275,1.00000000000001);
#920=CIRCLE('',#2277,0.999999999999996);
#921=CIRCLE('',#2278,0.999999999999998);
#922=CIRCLE('',#2279,1.00000000000001);
#923=CIRCLE('',#2283,0.999999999999996);
#924=CIRCLE('',#2284,0.999999999999996);
#925=CIRCLE('',#2285,1.00000000000001);
#926=CIRCLE('',#2289,0.999999999999998);
#927=CIRCLE('',#2290,0.999999999999996);
#928=CIRCLE('',#2291,1.00000000000005);
#929=CIRCLE('',#2296,1.);
#930=CIRCLE('',#2298,0.999999999999998);
#931=CIRCLE('',#2299,6.);
#932=CIRCLE('',#2310,1.);
#933=CIRCLE('',#2314,1.);
#934=CIRCLE('',#2317,2.75);
#935=CIRCLE('',#2319,6.);
#936=CIRCLE('',#2322,6.);
#937=CIRCLE('',#2323,6.);
#938=CIRCLE('',#2326,1.4);
#939=CIRCLE('',#2327,1.4);
#940=CIRCLE('',#2328,1.4);
#941=CIRCLE('',#2329,1.4);
#942=CIRCLE('',#2336,1.);
#943=CIRCLE('',#2341,1.75);
#944=CIRCLE('',#2342,1.75);
#945=CIRCLE('',#2343,1.75);
#946=CIRCLE('',#2344,1.75);
#947=CIRCLE('',#2345,12.);
#948=CIRCLE('',#2357,1.3);
#949=CIRCLE('',#2358,1.3);
#950=CIRCLE('',#2359,2.5);
#951=CIRCLE('',#2360,2.5);
#952=CIRCLE('',#2361,0.9);
#953=CIRCLE('',#2362,0.900000000000003);
#954=CIRCLE('',#2371,0.999999999999999);
#955=CIRCLE('',#2378,1.);
#956=CIRCLE('',#2383,1.);
#957=CIRCLE('',#2385,0.999999999999996);
#958=CIRCLE('',#2386,0.999999999999996);
#959=CIRCLE('',#2387,0.999999999999996);
#960=CIRCLE('',#2391,1.);
#961=CIRCLE('',#2392,0.999999999999996);
#962=CIRCLE('',#2393,0.999999999999996);
#963=CIRCLE('',#2397,1.);
#964=CIRCLE('',#2398,0.999999999999996);
#965=CIRCLE('',#2400,1.);
#966=CIRCLE('',#2401,0.999999999999995);
#967=CIRCLE('',#2403,1.);
#968=CIRCLE('',#2407,4.15);
#969=CIRCLE('',#2408,4.15);
#970=CIRCLE('',#2409,3.1);
#971=CIRCLE('',#2410,3.1);
#972=CIRCLE('',#2411,3.1);
#973=CIRCLE('',#2412,3.1);
#974=CIRCLE('',#2413,12.);
#975=CIRCLE('',#2415,6.);
#976=CIRCLE('',#2419,1.3);
#977=CIRCLE('',#2421,1.3);
#978=CIRCLE('',#2422,6.00000000000005);
#979=CIRCLE('',#2423,4.70000000000005);
#980=CIRCLE('',#2425,1.3);
#981=CIRCLE('',#2427,7.3);
#982=CIRCLE('',#2429,1.3);
#983=CIRCLE('',#2430,1.3);
#984=CIRCLE('',#2432,1.3);
#985=CIRCLE('',#2433,6.);
#986=CIRCLE('',#2437,6.00000000000005);
#987=CIRCLE('',#2445,0.899999999999995);
#988=CIRCLE('',#2447,0.899999999999995);
#989=CIRCLE('',#2449,0.900000000000003);
#990=CIRCLE('',#2452,0.9);
#991=CIRCLE('',#2455,0.9);
#992=CIRCLE('',#2457,0.9);
#993=CIRCLE('',#2459,2.5);
#994=CIRCLE('',#2462,2.5);
#995=CIRCLE('',#2465,3.1);
#996=CIRCLE('',#2466,1.75);
#997=CIRCLE('',#2470,3.1);
#998=CIRCLE('',#2471,1.75);
#999=CIRCLE('',#2475,3.1);
#1000=CIRCLE('',#2476,1.75);
#1001=CIRCLE('',#2480,3.1);
#1002=CIRCLE('',#2481,1.75);
#1003=CIRCLE('',#2485,1.4);
#1004=CIRCLE('',#2488,1.4);
#1005=CIRCLE('',#2491,1.4);
#1006=CIRCLE('',#2494,1.4);
#1007=CIRCLE('',#2497,2.75);
#1008=CIRCLE('',#2500,2.75);
#1009=CIRCLE('',#2501,2.75);
#1010=CIRCLE('',#2507,4.15);
#1011=CIRCLE('',#2510,4.15);
#1012=VERTEX_POINT('',#3239);
#1013=VERTEX_POINT('',#3241);
#1014=VERTEX_POINT('',#3244);
#1015=VERTEX_POINT('',#3247);
#1016=VERTEX_POINT('',#3249);
#1017=VERTEX_POINT('',#3252);
#1018=VERTEX_POINT('',#3255);
#1019=VERTEX_POINT('',#3257);
#1020=VERTEX_POINT('',#3260);
#1021=VERTEX_POINT('',#3263);
#1022=VERTEX_POINT('',#3265);
#1023=VERTEX_POINT('',#3268);
#1024=VERTEX_POINT('',#3271);
#1025=VERTEX_POINT('',#3273);
#1026=VERTEX_POINT('',#3276);
#1027=VERTEX_POINT('',#3277);
#1028=VERTEX_POINT('',#3279);
#1029=VERTEX_POINT('',#3281);
#1030=VERTEX_POINT('',#3283);
#1031=VERTEX_POINT('',#3285);
#1032=VERTEX_POINT('',#3287);
#1033=VERTEX_POINT('',#3289);
#1034=VERTEX_POINT('',#3292);
#1035=VERTEX_POINT('',#3294);
#1036=VERTEX_POINT('',#3297);
#1037=VERTEX_POINT('',#3300);
#1038=VERTEX_POINT('',#3303);
#1039=VERTEX_POINT('',#3306);
#1040=VERTEX_POINT('',#3309);
#1041=VERTEX_POINT('',#3312);
#1042=VERTEX_POINT('',#3314);
#1043=VERTEX_POINT('',#3316);
#1044=VERTEX_POINT('',#3320);
#1045=VERTEX_POINT('',#3321);
#1046=VERTEX_POINT('',#3323);
#1047=VERTEX_POINT('',#3327);
#1048=VERTEX_POINT('',#3329);
#1049=VERTEX_POINT('',#3336);
#1050=VERTEX_POINT('',#3337);
#1051=VERTEX_POINT('',#3339);
#1052=VERTEX_POINT('',#3344);
#1053=VERTEX_POINT('',#3345);
#1054=VERTEX_POINT('',#3347);
#1055=VERTEX_POINT('',#3351);
#1056=VERTEX_POINT('',#3353);
#1057=VERTEX_POINT('',#3357);
#1058=VERTEX_POINT('',#3359);
#1059=VERTEX_POINT('',#3363);
#1060=VERTEX_POINT('',#3365);
#1061=VERTEX_POINT('',#3374);
#1062=VERTEX_POINT('',#3376);
#1063=VERTEX_POINT('',#3380);
#1064=VERTEX_POINT('',#3382);
#1065=VERTEX_POINT('',#3388);
#1066=VERTEX_POINT('',#3392);
#1067=VERTEX_POINT('',#3398);
#1068=VERTEX_POINT('',#3405);
#1069=VERTEX_POINT('',#3407);
#1070=VERTEX_POINT('',#3412);
#1071=VERTEX_POINT('',#3418);
#1072=VERTEX_POINT('',#3420);
#1073=VERTEX_POINT('',#3424);
#1074=VERTEX_POINT('',#3426);
#1075=VERTEX_POINT('',#3430);
#1076=VERTEX_POINT('',#3432);
#1077=VERTEX_POINT('',#3436);
#1078=VERTEX_POINT('',#3438);
#1079=VERTEX_POINT('',#3440);
#1080=VERTEX_POINT('',#3442);
#1081=VERTEX_POINT('',#3444);
#1082=VERTEX_POINT('',#3447);
#1083=VERTEX_POINT('',#3448);
#1084=VERTEX_POINT('',#3450);
#1085=VERTEX_POINT('',#3454);
#1086=VERTEX_POINT('',#3456);
#1087=VERTEX_POINT('',#3459);
#1088=VERTEX_POINT('',#3462);
#1089=VERTEX_POINT('',#3468);
#1090=VERTEX_POINT('',#3470);
#1091=VERTEX_POINT('',#3472);
#1092=VERTEX_POINT('',#3479);
#1093=VERTEX_POINT('',#3482);
#1094=VERTEX_POINT('',#3484);
#1095=VERTEX_POINT('',#3486);
#1096=VERTEX_POINT('',#3488);
#1097=VERTEX_POINT('',#3493);
#1098=VERTEX_POINT('',#3494);
#1099=VERTEX_POINT('',#3499);
#1100=VERTEX_POINT('',#3503);
#1101=VERTEX_POINT('',#3505);
#1102=VERTEX_POINT('',#3509);
#1103=VERTEX_POINT('',#3511);
#1104=VERTEX_POINT('',#3513);
#1105=VERTEX_POINT('',#3515);
#1106=VERTEX_POINT('',#3517);
#1107=VERTEX_POINT('',#3519);
#1108=VERTEX_POINT('',#3521);
#1109=VERTEX_POINT('',#3524);
#1110=VERTEX_POINT('',#3526);
#1111=VERTEX_POINT('',#3528);
#1112=VERTEX_POINT('',#3530);
#1113=VERTEX_POINT('',#3532);
#1114=VERTEX_POINT('',#3535);
#1115=VERTEX_POINT('',#3537);
#1116=VERTEX_POINT('',#3539);
#1117=VERTEX_POINT('',#3543);
#1118=VERTEX_POINT('',#3550);
#1119=VERTEX_POINT('',#3554);
#1120=VERTEX_POINT('',#3556);
#1121=VERTEX_POINT('',#3558);
#1122=VERTEX_POINT('',#3560);
#1123=VERTEX_POINT('',#3564);
#1124=VERTEX_POINT('',#3566);
#1125=VERTEX_POINT('',#3568);
#1126=VERTEX_POINT('',#3570);
#1127=VERTEX_POINT('',#3572);
#1128=VERTEX_POINT('',#3574);
#1129=VERTEX_POINT('',#3576);
#1130=VERTEX_POINT('',#3578);
#1131=VERTEX_POINT('',#3580);
#1132=VERTEX_POINT('',#3582);
#1133=VERTEX_POINT('',#3585);
#1134=VERTEX_POINT('',#3587);
#1135=VERTEX_POINT('',#3589);
#1136=VERTEX_POINT('',#3591);
#1137=VERTEX_POINT('',#3594);
#1138=VERTEX_POINT('',#3596);
#1139=VERTEX_POINT('',#3602);
#1140=VERTEX_POINT('',#3605);
#1141=VERTEX_POINT('',#3609);
#1142=VERTEX_POINT('',#3611);
#1143=VERTEX_POINT('',#3613);
#1144=VERTEX_POINT('',#3615);
#1145=VERTEX_POINT('',#3617);
#1146=VERTEX_POINT('',#3621);
#1147=VERTEX_POINT('',#3625);
#1148=VERTEX_POINT('',#3627);
#1149=VERTEX_POINT('',#3629);
#1150=VERTEX_POINT('',#3631);
#1151=VERTEX_POINT('',#3639);
#1152=VERTEX_POINT('',#3643);
#1153=VERTEX_POINT('',#3644);
#1154=VERTEX_POINT('',#3653);
#1155=VERTEX_POINT('',#3655);
#1156=VERTEX_POINT('',#3670);
#1157=VERTEX_POINT('',#3678);
#1158=VERTEX_POINT('',#3680);
#1159=VERTEX_POINT('',#3682);
#1160=VERTEX_POINT('',#3684);
#1161=VERTEX_POINT('',#3686);
#1162=VERTEX_POINT('',#3688);
#1163=VERTEX_POINT('',#3690);
#1164=VERTEX_POINT('',#3693);
#1165=VERTEX_POINT('',#3695);
#1166=VERTEX_POINT('',#3697);
#1167=VERTEX_POINT('',#3703);
#1168=VERTEX_POINT('',#3704);
#1169=VERTEX_POINT('',#3709);
#1170=VERTEX_POINT('',#3710);
#1171=VERTEX_POINT('',#3715);
#1172=VERTEX_POINT('',#3716);
#1173=VERTEX_POINT('',#3721);
#1174=VERTEX_POINT('',#3723);
#1175=VERTEX_POINT('',#3725);
#1176=VERTEX_POINT('',#3729);
#1177=VERTEX_POINT('',#3731);
#1178=VERTEX_POINT('',#3735);
#1179=VERTEX_POINT('',#3741);
#1180=VERTEX_POINT('',#3743);
#1181=VERTEX_POINT('',#3747);
#1182=VERTEX_POINT('',#3762);
#1183=VERTEX_POINT('',#3765);
#1184=VERTEX_POINT('',#3768);
#1185=VERTEX_POINT('',#3772);
#1186=VERTEX_POINT('',#3776);
#1187=VERTEX_POINT('',#3779);
#1188=VERTEX_POINT('',#3782);
#1189=VERTEX_POINT('',#3786);
#1190=VERTEX_POINT('',#3790);
#1191=VERTEX_POINT('',#3792);
#1192=VERTEX_POINT('',#3797);
#1193=VERTEX_POINT('',#3799);
#1194=VERTEX_POINT('',#3804);
#1195=VERTEX_POINT('',#3806);
#1196=VERTEX_POINT('',#3811);
#1197=VERTEX_POINT('',#3813);
#1198=VERTEX_POINT('',#3818);
#1199=VERTEX_POINT('',#3822);
#1200=VERTEX_POINT('',#3826);
#1201=VERTEX_POINT('',#3830);
#1202=VERTEX_POINT('',#3834);
#1203=VERTEX_POINT('',#3838);
#1204=VERTEX_POINT('',#3840);
#1205=VERTEX_POINT('',#3848);
#1206=VERTEX_POINT('',#3852);
#1207=EDGE_CURVE('',#1012,#1012,#889,.T.);
#1208=EDGE_CURVE('',#1013,#1013,#890,.T.);
#1209=EDGE_CURVE('',#1014,#1014,#891,.T.);
#1210=EDGE_CURVE('',#1015,#1015,#892,.T.);
#1211=EDGE_CURVE('',#1016,#1016,#893,.T.);
#1212=EDGE_CURVE('',#1017,#1017,#894,.T.);
#1213=EDGE_CURVE('',#1018,#1018,#895,.T.);
#1214=EDGE_CURVE('',#1019,#1019,#896,.T.);
#1215=EDGE_CURVE('',#1020,#1020,#897,.T.);
#1216=EDGE_CURVE('',#1021,#1021,#898,.T.);
#1217=EDGE_CURVE('',#1022,#1022,#899,.T.);
#1218=EDGE_CURVE('',#1023,#1023,#900,.T.);
#1219=EDGE_CURVE('',#1024,#1024,#901,.T.);
#1220=EDGE_CURVE('',#1025,#1025,#902,.T.);
#1221=EDGE_CURVE('',#1026,#1027,#54,.T.);
#1222=EDGE_CURVE('',#1028,#1026,#55,.T.);
#1223=EDGE_CURVE('',#1029,#1028,#56,.T.);
#1224=EDGE_CURVE('',#1030,#1029,#57,.T.);
#1225=EDGE_CURVE('',#1031,#1030,#58,.T.);
#1226=EDGE_CURVE('',#1032,#1031,#903,.T.);
#1227=EDGE_CURVE('',#1033,#1032,#59,.T.);
#1228=EDGE_CURVE('',#1027,#1033,#60,.T.);
#1229=EDGE_CURVE('',#1034,#1034,#904,.T.);
#1230=EDGE_CURVE('',#1035,#1035,#905,.T.);
#1231=EDGE_CURVE('',#1036,#1036,#906,.T.);
#1232=EDGE_CURVE('',#1037,#1037,#907,.T.);
#1233=EDGE_CURVE('',#1038,#1038,#908,.T.);
#1234=EDGE_CURVE('',#1039,#1039,#909,.T.);
#1235=EDGE_CURVE('',#1040,#1040,#910,.T.);
#1236=EDGE_CURVE('',#1028,#1041,#61,.T.);
#1237=EDGE_CURVE('',#1041,#1042,#25,.F.);
#1238=EDGE_CURVE('',#1042,#1043,#62,.T.);
#1239=EDGE_CURVE('',#1043,#1028,#26,.T.);
#1240=EDGE_CURVE('',#1044,#1045,#911,.F.);
#1241=EDGE_CURVE('',#1046,#1044,#912,.F.);
#1242=EDGE_CURVE('',#1045,#1046,#913,.F.);
#1243=EDGE_CURVE('',#1047,#1029,#914,.F.);
#1244=EDGE_CURVE('',#1048,#1047,#915,.F.);
#1245=EDGE_CURVE('',#1029,#1048,#916,.F.);
#1246=EDGE_CURVE('',#1047,#1046,#63,.T.);
#1247=EDGE_CURVE('',#1044,#1048,#64,.T.);
#1248=EDGE_CURVE('',#1049,#1050,#65,.T.);
#1249=EDGE_CURVE('',#1050,#1051,#27,.F.);
#1250=EDGE_CURVE('',#1051,#1026,#66,.T.);
#1251=EDGE_CURVE('',#1026,#1049,#28,.T.);
#1252=EDGE_CURVE('',#1052,#1053,#917,.F.);
#1253=EDGE_CURVE('',#1054,#1052,#918,.F.);
#1254=EDGE_CURVE('',#1053,#1054,#919,.F.);
#1255=EDGE_CURVE('',#1055,#1030,#920,.F.);
#1256=EDGE_CURVE('',#1056,#1055,#921,.F.);
#1257=EDGE_CURVE('',#1030,#1056,#922,.F.);
#1258=EDGE_CURVE('',#1057,#1056,#67,.T.);
#1259=EDGE_CURVE('',#1055,#1058,#68,.T.);
#1260=EDGE_CURVE('',#1058,#1057,#29,.T.);
#1261=EDGE_CURVE('',#1059,#1027,#923,.F.);
#1262=EDGE_CURVE('',#1060,#1059,#924,.F.);
#1263=EDGE_CURVE('',#1027,#1060,#925,.F.);
#1264=EDGE_CURVE('',#1059,#1054,#69,.T.);
#1265=EDGE_CURVE('',#1052,#1060,#70,.T.);
#1266=EDGE_CURVE('',#1060,#1049,#71,.T.);
#1267=EDGE_CURVE('',#1061,#1033,#926,.F.);
#1268=EDGE_CURVE('',#1062,#1061,#927,.F.);
#1269=EDGE_CURVE('',#1033,#1062,#928,.F.);
#1270=EDGE_CURVE('',#1063,#1062,#72,.T.);
#1271=EDGE_CURVE('',#1061,#1064,#73,.T.);
#1272=EDGE_CURVE('',#1064,#1063,#30,.T.);
#1273=EDGE_CURVE('',#1062,#1059,#74,.T.);
#1274=EDGE_CURVE('',#1065,#1031,#929,.T.);
#1275=EDGE_CURVE('',#1056,#1065,#75,.T.);
#1276=EDGE_CURVE('',#1066,#1032,#930,.T.);
#1277=EDGE_CURVE('',#1065,#1066,#931,.T.);
#1278=EDGE_CURVE('',#1066,#1061,#76,.T.);
#1279=EDGE_CURVE('',#1067,#1053,#77,.T.);
#1280=EDGE_CURVE('',#1054,#1063,#78,.T.);
#1281=EDGE_CURVE('',#1064,#1067,#31,.T.);
#1282=EDGE_CURVE('',#1048,#1055,#79,.T.);
#1283=EDGE_CURVE('',#1068,#1052,#80,.T.);
#1284=EDGE_CURVE('',#1053,#1069,#81,.T.);
#1285=EDGE_CURVE('',#1069,#1068,#32,.T.);
#1286=EDGE_CURVE('',#1058,#1044,#82,.T.);
#1287=EDGE_CURVE('',#1045,#1070,#83,.T.);
#1288=EDGE_CURVE('',#1070,#1057,#33,.T.);
#1289=EDGE_CURVE('',#1043,#1047,#84,.T.);
#1290=EDGE_CURVE('',#1069,#1071,#85,.T.);
#1291=EDGE_CURVE('',#1071,#1072,#932,.T.);
#1292=EDGE_CURVE('',#1072,#1068,#86,.T.);
#1293=EDGE_CURVE('',#1073,#1045,#87,.T.);
#1294=EDGE_CURVE('',#1046,#1074,#88,.T.);
#1295=EDGE_CURVE('',#1074,#1073,#34,.T.);
#1296=EDGE_CURVE('',#1074,#1075,#89,.T.);
#1297=EDGE_CURVE('',#1075,#1076,#933,.T.);
#1298=EDGE_CURVE('',#1076,#1073,#90,.T.);
#1299=EDGE_CURVE('',#1050,#1077,#91,.T.);
#1300=EDGE_CURVE('',#1078,#1072,#92,.T.);
#1301=EDGE_CURVE('',#1079,#1078,#93,.T.);
#1302=EDGE_CURVE('',#1080,#1079,#94,.T.);
#1303=EDGE_CURVE('',#1081,#1080,#95,.T.);
#1304=EDGE_CURVE('',#1077,#1081,#96,.T.);
#1305=EDGE_CURVE('',#1082,#1083,#97,.T.);
#1306=EDGE_CURVE('',#1084,#1082,#98,.T.);
#1307=EDGE_CURVE('',#1083,#1084,#99,.T.);
#1308=EDGE_CURVE('',#1085,#1069,#100,.T.);
#1309=EDGE_CURVE('',#1086,#1085,#101,.T.);
#1310=EDGE_CURVE('',#1071,#1086,#102,.F.);
#1311=EDGE_CURVE('',#1087,#1087,#934,.T.);
#1312=EDGE_CURVE('',#1088,#1067,#103,.T.);
#1313=EDGE_CURVE('',#1088,#1085,#935,.F.);
#1314=EDGE_CURVE('',#1088,#1066,#104,.T.);
#1315=EDGE_CURVE('',#1065,#1089,#105,.T.);
#1316=EDGE_CURVE('',#1090,#1089,#936,.F.);
#1317=EDGE_CURVE('',#1090,#1091,#106,.T.);
#1318=EDGE_CURVE('',#1091,#1086,#937,.T.);
#1319=EDGE_CURVE('',#1070,#1089,#107,.T.);
#1320=EDGE_CURVE('',#1076,#1091,#108,.F.);
#1321=EDGE_CURVE('',#1075,#1092,#109,.T.);
#1322=EDGE_CURVE('',#1078,#1092,#110,.T.);
#1323=EDGE_CURVE('',#1093,#1093,#938,.T.);
#1324=EDGE_CURVE('',#1094,#1094,#939,.T.);
#1325=EDGE_CURVE('',#1095,#1095,#940,.T.);
#1326=EDGE_CURVE('',#1096,#1096,#941,.T.);
#1327=EDGE_CURVE('',#1097,#1098,#111,.T.);
#1328=EDGE_CURVE('',#1098,#1083,#35,.F.);
#1329=EDGE_CURVE('',#1084,#1097,#36,.T.);
#1330=EDGE_CURVE('',#1082,#1099,#942,.F.);
#1331=EDGE_CURVE('',#1099,#1097,#112,.T.);
#1332=EDGE_CURVE('',#1100,#1097,#113,.T.);
#1333=EDGE_CURVE('',#1100,#1101,#114,.T.);
#1334=EDGE_CURVE('',#1098,#1101,#115,.T.);
#1335=EDGE_CURVE('',#1102,#1099,#116,.T.);
#1336=EDGE_CURVE('',#1103,#1102,#117,.T.);
#1337=EDGE_CURVE('',#1103,#1104,#118,.T.);
#1338=EDGE_CURVE('',#1104,#1105,#119,.T.);
#1339=EDGE_CURVE('',#1105,#1106,#37,.T.);
#1340=EDGE_CURVE('',#1106,#1107,#120,.T.);
#1341=EDGE_CURVE('',#1108,#1107,#38,.F.);
#1342=EDGE_CURVE('',#1108,#1100,#121,.T.);
#1343=EDGE_CURVE('',#1109,#1109,#943,.T.);
#1344=EDGE_CURVE('',#1110,#1110,#944,.T.);
#1345=EDGE_CURVE('',#1111,#1111,#945,.T.);
#1346=EDGE_CURVE('',#1112,#1112,#946,.T.);
#1347=EDGE_CURVE('',#1113,#1113,#947,.T.);
#1348=EDGE_CURVE('',#1102,#1114,#122,.T.);
#1349=EDGE_CURVE('',#1114,#1115,#39,.T.);
#1350=EDGE_CURVE('',#1115,#1116,#123,.T.);
#1351=EDGE_CURVE('',#1116,#1102,#40,.T.);
#1352=EDGE_CURVE('',#1117,#1115,#124,.T.);
#1353=EDGE_CURVE('',#1114,#1103,#125,.T.);
#1354=EDGE_CURVE('',#1117,#1103,#41,.T.);
#1355=EDGE_CURVE('',#1116,#1117,#126,.T.);
#1356=EDGE_CURVE('',#1118,#1114,#127,.T.);
#1357=EDGE_CURVE('',#1104,#1118,#128,.T.);
#1358=EDGE_CURVE('',#1101,#1119,#129,.T.);
#1359=EDGE_CURVE('',#1119,#1120,#42,.T.);
#1360=EDGE_CURVE('',#1120,#1121,#130,.T.);
#1361=EDGE_CURVE('',#1122,#1121,#43,.F.);
#1362=EDGE_CURVE('',#1122,#1118,#131,.T.);
#1363=EDGE_CURVE('',#1123,#1042,#132,.T.);
#1364=EDGE_CURVE('',#1124,#1123,#133,.T.);
#1365=EDGE_CURVE('',#1125,#1124,#134,.T.);
#1366=EDGE_CURVE('',#1126,#1125,#135,.T.);
#1367=EDGE_CURVE('',#1127,#1126,#136,.T.);
#1368=EDGE_CURVE('',#1127,#1128,#137,.T.);
#1369=EDGE_CURVE('',#1129,#1128,#948,.T.);
#1370=EDGE_CURVE('',#1129,#1130,#138,.T.);
#1371=EDGE_CURVE('',#1131,#1130,#949,.T.);
#1372=EDGE_CURVE('',#1131,#1132,#139,.T.);
#1373=EDGE_CURVE('',#1092,#1132,#140,.T.);
#1374=EDGE_CURVE('',#1133,#1133,#950,.T.);
#1375=EDGE_CURVE('',#1134,#1134,#951,.T.);
#1376=EDGE_CURVE('',#1135,#1135,#952,.T.);
#1377=EDGE_CURVE('',#1136,#1136,#953,.T.);
#1378=EDGE_CURVE('',#1107,#1137,#44,.T.);
#1379=EDGE_CURVE('',#1137,#1138,#141,.T.);
#1380=EDGE_CURVE('',#1138,#1120,#45,.T.);
#1381=EDGE_CURVE('',#1119,#1108,#142,.T.);
#1382=EDGE_CURVE('',#1139,#1106,#46,.T.);
#1383=EDGE_CURVE('',#1105,#1122,#143,.T.);
#1384=EDGE_CURVE('',#1121,#1140,#47,.T.);
#1385=EDGE_CURVE('',#1140,#1139,#144,.T.);
#1386=EDGE_CURVE('',#1139,#1141,#145,.T.);
#1387=EDGE_CURVE('',#1141,#1142,#954,.F.);
#1388=EDGE_CURVE('',#1142,#1143,#146,.T.);
#1389=EDGE_CURVE('',#1144,#1143,#48,.T.);
#1390=EDGE_CURVE('',#1144,#1145,#49,.T.);
#1391=EDGE_CURVE('',#1145,#1137,#147,.T.);
#1392=EDGE_CURVE('',#1146,#1140,#148,.T.);
#1393=EDGE_CURVE('',#1141,#1146,#149,.T.);
#1394=EDGE_CURVE('',#1147,#1138,#150,.T.);
#1395=EDGE_CURVE('',#1147,#1148,#50,.T.);
#1396=EDGE_CURVE('',#1148,#1149,#51,.T.);
#1397=EDGE_CURVE('',#1149,#1150,#151,.T.);
#1398=EDGE_CURVE('',#1150,#1146,#955,.F.);
#1399=EDGE_CURVE('',#1081,#1144,#52,.T.);
#1400=EDGE_CURVE('',#1080,#1148,#53,.T.);
#1401=EDGE_CURVE('',#1147,#1145,#152,.T.);
#1402=EDGE_CURVE('',#1079,#1151,#956,.T.);
#1403=EDGE_CURVE('',#1151,#1149,#153,.T.);
#1404=EDGE_CURVE('',#1152,#1153,#957,.F.);
#1405=EDGE_CURVE('',#1077,#1152,#958,.F.);
#1406=EDGE_CURVE('',#1153,#1077,#959,.F.);
#1407=EDGE_CURVE('',#1152,#1051,#154,.T.);
#1408=EDGE_CURVE('',#1143,#1153,#155,.T.);
#1409=EDGE_CURVE('',#1123,#1154,#960,.F.);
#1410=EDGE_CURVE('',#1155,#1123,#961,.F.);
#1411=EDGE_CURVE('',#1154,#1155,#962,.F.);
#1412=EDGE_CURVE('',#1041,#1155,#156,.T.);
#1413=EDGE_CURVE('',#1153,#1154,#157,.T.);
#1414=EDGE_CURVE('',#1155,#1152,#158,.T.);
#1415=EDGE_CURVE('',#1124,#1141,#963,.F.);
#1416=EDGE_CURVE('',#1142,#1124,#964,.F.);
#1417=EDGE_CURVE('',#1125,#1150,#965,.F.);
#1418=EDGE_CURVE('',#1146,#1125,#966,.F.);
#1419=EDGE_CURVE('',#1156,#1126,#967,.T.);
#1420=EDGE_CURVE('',#1150,#1156,#159,.T.);
#1421=EDGE_CURVE('',#1154,#1142,#160,.T.);
#1422=EDGE_CURVE('',#1051,#1041,#161,.T.);
#1423=EDGE_CURVE('',#1157,#1157,#968,.T.);
#1424=EDGE_CURVE('',#1158,#1158,#969,.T.);
#1425=EDGE_CURVE('',#1159,#1159,#970,.T.);
#1426=EDGE_CURVE('',#1160,#1160,#971,.T.);
#1427=EDGE_CURVE('',#1161,#1161,#972,.T.);
#1428=EDGE_CURVE('',#1162,#1162,#973,.T.);
#1429=EDGE_CURVE('',#1163,#1163,#974,.T.);
#1430=EDGE_CURVE('',#1156,#1164,#162,.T.);
#1431=EDGE_CURVE('',#1164,#1165,#163,.T.);
#1432=EDGE_CURVE('',#1165,#1166,#975,.T.);
#1433=EDGE_CURVE('',#1166,#1127,#164,.T.);
#1434=EDGE_CURVE('',#1167,#1168,#976,.T.);
#1435=EDGE_CURVE('',#1168,#1131,#165,.T.);
#1436=EDGE_CURVE('',#1130,#1167,#166,.T.);
#1437=EDGE_CURVE('',#1169,#1170,#977,.T.);
#1438=EDGE_CURVE('',#1170,#1168,#978,.T.);
#1439=EDGE_CURVE('',#1167,#1169,#979,.T.);
#1440=EDGE_CURVE('',#1171,#1172,#980,.T.);
#1441=EDGE_CURVE('',#1172,#1170,#167,.T.);
#1442=EDGE_CURVE('',#1169,#1171,#168,.T.);
#1443=EDGE_CURVE('',#1173,#1129,#169,.T.);
#1444=EDGE_CURVE('',#1174,#1173,#981,.T.);
#1445=EDGE_CURVE('',#1175,#1174,#170,.T.);
#1446=EDGE_CURVE('',#1171,#1175,#171,.T.);
#1447=EDGE_CURVE('',#1174,#1176,#982,.T.);
#1448=EDGE_CURVE('',#1176,#1177,#172,.T.);
#1449=EDGE_CURVE('',#1177,#1175,#983,.T.);
#1450=EDGE_CURVE('',#1173,#1178,#984,.T.);
#1451=EDGE_CURVE('',#1178,#1176,#985,.T.);
#1452=EDGE_CURVE('',#1128,#1178,#173,.T.);
#1453=EDGE_CURVE('',#1179,#1172,#174,.T.);
#1454=EDGE_CURVE('',#1180,#1179,#175,.T.);
#1455=EDGE_CURVE('',#1180,#1170,#176,.T.);
#1456=EDGE_CURVE('',#1181,#1180,#986,.T.);
#1457=EDGE_CURVE('',#1181,#1168,#177,.T.);
#1458=EDGE_CURVE('',#1132,#1181,#178,.T.);
#1459=EDGE_CURVE('',#1166,#1178,#179,.T.);
#1460=EDGE_CURVE('',#1165,#1176,#180,.T.);
#1461=EDGE_CURVE('',#1177,#1164,#181,.T.);
#1462=EDGE_CURVE('',#1179,#1151,#182,.T.);
#1463=EDGE_CURVE('',#1182,#1182,#987,.T.);
#1464=EDGE_CURVE('',#1183,#1183,#988,.T.);
#1465=EDGE_CURVE('',#1184,#1184,#989,.T.);
#1466=EDGE_CURVE('',#1185,#1185,#990,.T.);
#1467=EDGE_CURVE('',#1186,#1186,#991,.T.);
#1468=EDGE_CURVE('',#1187,#1187,#992,.T.);
#1469=EDGE_CURVE('',#1188,#1188,#993,.T.);
#1470=EDGE_CURVE('',#1189,#1189,#994,.T.);
#1471=EDGE_CURVE('',#1190,#1190,#995,.T.);
#1472=EDGE_CURVE('',#1191,#1191,#996,.T.);
#1473=EDGE_CURVE('',#1192,#1192,#997,.T.);
#1474=EDGE_CURVE('',#1193,#1193,#998,.T.);
#1475=EDGE_CURVE('',#1194,#1194,#999,.T.);
#1476=EDGE_CURVE('',#1195,#1195,#1000,.T.);
#1477=EDGE_CURVE('',#1196,#1196,#1001,.T.);
#1478=EDGE_CURVE('',#1197,#1197,#1002,.T.);
#1479=EDGE_CURVE('',#1198,#1198,#1003,.T.);
#1480=EDGE_CURVE('',#1199,#1199,#1004,.T.);
#1481=EDGE_CURVE('',#1200,#1200,#1005,.T.);
#1482=EDGE_CURVE('',#1201,#1201,#1006,.T.);
#1483=EDGE_CURVE('',#1202,#1202,#1007,.T.);
#1484=EDGE_CURVE('',#1203,#1203,#1008,.T.);
#1485=EDGE_CURVE('',#1204,#1204,#1009,.T.);
#1486=EDGE_CURVE('',#1073,#1090,#183,.F.);
#1487=EDGE_CURVE('',#1205,#1205,#1010,.T.);
#1488=EDGE_CURVE('',#1206,#1206,#1011,.T.);
#1489=ORIENTED_EDGE('',*,*,#1207,.F.);
#1490=ORIENTED_EDGE('',*,*,#1208,.F.);
#1491=ORIENTED_EDGE('',*,*,#1209,.F.);
#1492=ORIENTED_EDGE('',*,*,#1208,.T.);
#1493=ORIENTED_EDGE('',*,*,#1210,.F.);
#1494=ORIENTED_EDGE('',*,*,#1211,.F.);
#1495=ORIENTED_EDGE('',*,*,#1212,.F.);
#1496=ORIENTED_EDGE('',*,*,#1211,.T.);
#1497=ORIENTED_EDGE('',*,*,#1213,.F.);
#1498=ORIENTED_EDGE('',*,*,#1214,.F.);
#1499=ORIENTED_EDGE('',*,*,#1215,.F.);
#1500=ORIENTED_EDGE('',*,*,#1214,.T.);
#1501=ORIENTED_EDGE('',*,*,#1216,.F.);
#1502=ORIENTED_EDGE('',*,*,#1217,.F.);
#1503=ORIENTED_EDGE('',*,*,#1218,.F.);
#1504=ORIENTED_EDGE('',*,*,#1217,.T.);
#1505=ORIENTED_EDGE('',*,*,#1219,.T.);
#1506=ORIENTED_EDGE('',*,*,#1220,.T.);
#1507=ORIENTED_EDGE('',*,*,#1221,.F.);
#1508=ORIENTED_EDGE('',*,*,#1222,.F.);
#1509=ORIENTED_EDGE('',*,*,#1223,.F.);
#1510=ORIENTED_EDGE('',*,*,#1224,.F.);
#1511=ORIENTED_EDGE('',*,*,#1225,.F.);
#1512=ORIENTED_EDGE('',*,*,#1226,.F.);
#1513=ORIENTED_EDGE('',*,*,#1227,.F.);
#1514=ORIENTED_EDGE('',*,*,#1228,.F.);
#1515=ORIENTED_EDGE('',*,*,#1229,.F.);
#1516=ORIENTED_EDGE('',*,*,#1230,.F.);
#1517=ORIENTED_EDGE('',*,*,#1220,.F.);
#1518=ORIENTED_EDGE('',*,*,#1231,.T.);
#1519=ORIENTED_EDGE('',*,*,#1219,.F.);
#1520=ORIENTED_EDGE('',*,*,#1232,.T.);
#1521=ORIENTED_EDGE('',*,*,#1229,.T.);
#1522=ORIENTED_EDGE('',*,*,#1233,.F.);
#1523=ORIENTED_EDGE('',*,*,#1232,.F.);
#1524=ORIENTED_EDGE('',*,*,#1234,.T.);
#1525=ORIENTED_EDGE('',*,*,#1230,.T.);
#1526=ORIENTED_EDGE('',*,*,#1235,.F.);
#1527=ORIENTED_EDGE('',*,*,#1234,.F.);
#1528=ORIENTED_EDGE('',*,*,#1236,.T.);
#1529=ORIENTED_EDGE('',*,*,#1237,.T.);
#1530=ORIENTED_EDGE('',*,*,#1238,.T.);
#1531=ORIENTED_EDGE('',*,*,#1239,.T.);
#1532=ORIENTED_EDGE('',*,*,#1240,.F.);
#1533=ORIENTED_EDGE('',*,*,#1241,.F.);
#1534=ORIENTED_EDGE('',*,*,#1242,.F.);
#1535=ORIENTED_EDGE('',*,*,#1243,.F.);
#1536=ORIENTED_EDGE('',*,*,#1244,.F.);
#1537=ORIENTED_EDGE('',*,*,#1245,.F.);
#1538=ORIENTED_EDGE('',*,*,#1244,.T.);
#1539=ORIENTED_EDGE('',*,*,#1246,.T.);
#1540=ORIENTED_EDGE('',*,*,#1241,.T.);
#1541=ORIENTED_EDGE('',*,*,#1247,.T.);
#1542=ORIENTED_EDGE('',*,*,#1248,.T.);
#1543=ORIENTED_EDGE('',*,*,#1249,.T.);
#1544=ORIENTED_EDGE('',*,*,#1250,.T.);
#1545=ORIENTED_EDGE('',*,*,#1251,.T.);
#1546=ORIENTED_EDGE('',*,*,#1252,.F.);
#1547=ORIENTED_EDGE('',*,*,#1253,.F.);
#1548=ORIENTED_EDGE('',*,*,#1254,.F.);
#1549=ORIENTED_EDGE('',*,*,#1255,.F.);
#1550=ORIENTED_EDGE('',*,*,#1256,.F.);
#1551=ORIENTED_EDGE('',*,*,#1257,.F.);
#1552=ORIENTED_EDGE('',*,*,#1258,.T.);
#1553=ORIENTED_EDGE('',*,*,#1256,.T.);
#1554=ORIENTED_EDGE('',*,*,#1259,.T.);
#1555=ORIENTED_EDGE('',*,*,#1260,.T.);
#1556=ORIENTED_EDGE('',*,*,#1261,.F.);
#1557=ORIENTED_EDGE('',*,*,#1262,.F.);
#1558=ORIENTED_EDGE('',*,*,#1263,.F.);
#1559=ORIENTED_EDGE('',*,*,#1262,.T.);
#1560=ORIENTED_EDGE('',*,*,#1264,.T.);
#1561=ORIENTED_EDGE('',*,*,#1253,.T.);
#1562=ORIENTED_EDGE('',*,*,#1265,.T.);
#1563=ORIENTED_EDGE('',*,*,#1221,.T.);
#1564=ORIENTED_EDGE('',*,*,#1263,.T.);
#1565=ORIENTED_EDGE('',*,*,#1266,.T.);
#1566=ORIENTED_EDGE('',*,*,#1251,.F.);
#1567=ORIENTED_EDGE('',*,*,#1267,.F.);
#1568=ORIENTED_EDGE('',*,*,#1268,.F.);
#1569=ORIENTED_EDGE('',*,*,#1269,.F.);
#1570=ORIENTED_EDGE('',*,*,#1270,.T.);
#1571=ORIENTED_EDGE('',*,*,#1268,.T.);
#1572=ORIENTED_EDGE('',*,*,#1271,.T.);
#1573=ORIENTED_EDGE('',*,*,#1272,.T.);
#1574=ORIENTED_EDGE('',*,*,#1261,.T.);
#1575=ORIENTED_EDGE('',*,*,#1228,.T.);
#1576=ORIENTED_EDGE('',*,*,#1269,.T.);
#1577=ORIENTED_EDGE('',*,*,#1273,.T.);
#1578=ORIENTED_EDGE('',*,*,#1274,.T.);
#1579=ORIENTED_EDGE('',*,*,#1225,.T.);
#1580=ORIENTED_EDGE('',*,*,#1257,.T.);
#1581=ORIENTED_EDGE('',*,*,#1275,.T.);
#1582=ORIENTED_EDGE('',*,*,#1276,.T.);
#1583=ORIENTED_EDGE('',*,*,#1226,.T.);
#1584=ORIENTED_EDGE('',*,*,#1274,.F.);
#1585=ORIENTED_EDGE('',*,*,#1277,.T.);
#1586=ORIENTED_EDGE('',*,*,#1267,.T.);
#1587=ORIENTED_EDGE('',*,*,#1227,.T.);
#1588=ORIENTED_EDGE('',*,*,#1276,.F.);
#1589=ORIENTED_EDGE('',*,*,#1278,.T.);
#1590=ORIENTED_EDGE('',*,*,#1279,.T.);
#1591=ORIENTED_EDGE('',*,*,#1254,.T.);
#1592=ORIENTED_EDGE('',*,*,#1280,.T.);
#1593=ORIENTED_EDGE('',*,*,#1272,.F.);
#1594=ORIENTED_EDGE('',*,*,#1281,.T.);
#1595=ORIENTED_EDGE('',*,*,#1255,.T.);
#1596=ORIENTED_EDGE('',*,*,#1224,.T.);
#1597=ORIENTED_EDGE('',*,*,#1245,.T.);
#1598=ORIENTED_EDGE('',*,*,#1282,.T.);
#1599=ORIENTED_EDGE('',*,*,#1283,.T.);
#1600=ORIENTED_EDGE('',*,*,#1252,.T.);
#1601=ORIENTED_EDGE('',*,*,#1284,.T.);
#1602=ORIENTED_EDGE('',*,*,#1285,.T.);
#1603=ORIENTED_EDGE('',*,*,#1286,.T.);
#1604=ORIENTED_EDGE('',*,*,#1240,.T.);
#1605=ORIENTED_EDGE('',*,*,#1287,.T.);
#1606=ORIENTED_EDGE('',*,*,#1288,.T.);
#1607=ORIENTED_EDGE('',*,*,#1260,.F.);
#1608=ORIENTED_EDGE('',*,*,#1289,.T.);
#1609=ORIENTED_EDGE('',*,*,#1243,.T.);
#1610=ORIENTED_EDGE('',*,*,#1223,.T.);
#1611=ORIENTED_EDGE('',*,*,#1239,.F.);
#1612=ORIENTED_EDGE('',*,*,#1290,.T.);
#1613=ORIENTED_EDGE('',*,*,#1291,.T.);
#1614=ORIENTED_EDGE('',*,*,#1292,.T.);
#1615=ORIENTED_EDGE('',*,*,#1285,.F.);
#1616=ORIENTED_EDGE('',*,*,#1293,.T.);
#1617=ORIENTED_EDGE('',*,*,#1242,.T.);
#1618=ORIENTED_EDGE('',*,*,#1294,.T.);
#1619=ORIENTED_EDGE('',*,*,#1295,.T.);
#1620=ORIENTED_EDGE('',*,*,#1296,.T.);
#1621=ORIENTED_EDGE('',*,*,#1297,.T.);
#1622=ORIENTED_EDGE('',*,*,#1298,.T.);
#1623=ORIENTED_EDGE('',*,*,#1295,.F.);
#1624=ORIENTED_EDGE('',*,*,#1299,.F.);
#1625=ORIENTED_EDGE('',*,*,#1248,.F.);
#1626=ORIENTED_EDGE('',*,*,#1266,.F.);
#1627=ORIENTED_EDGE('',*,*,#1265,.F.);
#1628=ORIENTED_EDGE('',*,*,#1283,.F.);
#1629=ORIENTED_EDGE('',*,*,#1292,.F.);
#1630=ORIENTED_EDGE('',*,*,#1300,.F.);
#1631=ORIENTED_EDGE('',*,*,#1301,.F.);
#1632=ORIENTED_EDGE('',*,*,#1302,.F.);
#1633=ORIENTED_EDGE('',*,*,#1303,.F.);
#1634=ORIENTED_EDGE('',*,*,#1304,.F.);
#1635=ORIENTED_EDGE('',*,*,#1305,.F.);
#1636=ORIENTED_EDGE('',*,*,#1306,.F.);
#1637=ORIENTED_EDGE('',*,*,#1307,.F.);
#1638=ORIENTED_EDGE('',*,*,#1290,.F.);
#1639=ORIENTED_EDGE('',*,*,#1308,.F.);
#1640=ORIENTED_EDGE('',*,*,#1309,.F.);
#1641=ORIENTED_EDGE('',*,*,#1310,.F.);
#1642=ORIENTED_EDGE('',*,*,#1311,.T.);
#1643=ORIENTED_EDGE('',*,*,#1284,.F.);
#1644=ORIENTED_EDGE('',*,*,#1279,.F.);
#1645=ORIENTED_EDGE('',*,*,#1312,.F.);
#1646=ORIENTED_EDGE('',*,*,#1313,.T.);
#1647=ORIENTED_EDGE('',*,*,#1308,.T.);
#1648=ORIENTED_EDGE('',*,*,#1281,.F.);
#1649=ORIENTED_EDGE('',*,*,#1271,.F.);
#1650=ORIENTED_EDGE('',*,*,#1278,.F.);
#1651=ORIENTED_EDGE('',*,*,#1314,.F.);
#1652=ORIENTED_EDGE('',*,*,#1312,.T.);
#1653=ORIENTED_EDGE('',*,*,#1277,.F.);
#1654=ORIENTED_EDGE('',*,*,#1315,.T.);
#1655=ORIENTED_EDGE('',*,*,#1316,.F.);
#1656=ORIENTED_EDGE('',*,*,#1317,.T.);
#1657=ORIENTED_EDGE('',*,*,#1318,.T.);
#1658=ORIENTED_EDGE('',*,*,#1309,.T.);
#1659=ORIENTED_EDGE('',*,*,#1313,.F.);
#1660=ORIENTED_EDGE('',*,*,#1314,.T.);
#1661=ORIENTED_EDGE('',*,*,#1275,.F.);
#1662=ORIENTED_EDGE('',*,*,#1258,.F.);
#1663=ORIENTED_EDGE('',*,*,#1288,.F.);
#1664=ORIENTED_EDGE('',*,*,#1319,.T.);
#1665=ORIENTED_EDGE('',*,*,#1315,.F.);
#1666=ORIENTED_EDGE('',*,*,#1291,.F.);
#1667=ORIENTED_EDGE('',*,*,#1310,.T.);
#1668=ORIENTED_EDGE('',*,*,#1318,.F.);
#1669=ORIENTED_EDGE('',*,*,#1320,.F.);
#1670=ORIENTED_EDGE('',*,*,#1297,.F.);
#1671=ORIENTED_EDGE('',*,*,#1321,.T.);
#1672=ORIENTED_EDGE('',*,*,#1322,.F.);
#1673=ORIENTED_EDGE('',*,*,#1300,.T.);
#1674=ORIENTED_EDGE('',*,*,#1233,.T.);
#1675=ORIENTED_EDGE('',*,*,#1235,.T.);
#1676=ORIENTED_EDGE('',*,*,#1323,.T.);
#1677=ORIENTED_EDGE('',*,*,#1324,.T.);
#1678=ORIENTED_EDGE('',*,*,#1325,.T.);
#1679=ORIENTED_EDGE('',*,*,#1326,.T.);
#1680=ORIENTED_EDGE('',*,*,#1259,.F.);
#1681=ORIENTED_EDGE('',*,*,#1282,.F.);
#1682=ORIENTED_EDGE('',*,*,#1247,.F.);
#1683=ORIENTED_EDGE('',*,*,#1286,.F.);
#1684=ORIENTED_EDGE('',*,*,#1270,.F.);
#1685=ORIENTED_EDGE('',*,*,#1280,.F.);
#1686=ORIENTED_EDGE('',*,*,#1264,.F.);
#1687=ORIENTED_EDGE('',*,*,#1273,.F.);
#1688=ORIENTED_EDGE('',*,*,#1327,.T.);
#1689=ORIENTED_EDGE('',*,*,#1328,.T.);
#1690=ORIENTED_EDGE('',*,*,#1307,.T.);
#1691=ORIENTED_EDGE('',*,*,#1329,.T.);
#1692=ORIENTED_EDGE('',*,*,#1306,.T.);
#1693=ORIENTED_EDGE('',*,*,#1330,.T.);
#1694=ORIENTED_EDGE('',*,*,#1331,.T.);
#1695=ORIENTED_EDGE('',*,*,#1329,.F.);
#1696=ORIENTED_EDGE('',*,*,#1327,.F.);
#1697=ORIENTED_EDGE('',*,*,#1332,.F.);
#1698=ORIENTED_EDGE('',*,*,#1333,.T.);
#1699=ORIENTED_EDGE('',*,*,#1334,.F.);
#1700=ORIENTED_EDGE('',*,*,#1331,.F.);
#1701=ORIENTED_EDGE('',*,*,#1335,.F.);
#1702=ORIENTED_EDGE('',*,*,#1336,.F.);
#1703=ORIENTED_EDGE('',*,*,#1337,.T.);
#1704=ORIENTED_EDGE('',*,*,#1338,.T.);
#1705=ORIENTED_EDGE('',*,*,#1339,.T.);
#1706=ORIENTED_EDGE('',*,*,#1340,.T.);
#1707=ORIENTED_EDGE('',*,*,#1341,.F.);
#1708=ORIENTED_EDGE('',*,*,#1342,.T.);
#1709=ORIENTED_EDGE('',*,*,#1332,.T.);
#1710=ORIENTED_EDGE('',*,*,#1343,.T.);
#1711=ORIENTED_EDGE('',*,*,#1344,.T.);
#1712=ORIENTED_EDGE('',*,*,#1345,.T.);
#1713=ORIENTED_EDGE('',*,*,#1346,.T.);
#1714=ORIENTED_EDGE('',*,*,#1347,.T.);
#1715=ORIENTED_EDGE('',*,*,#1348,.T.);
#1716=ORIENTED_EDGE('',*,*,#1349,.T.);
#1717=ORIENTED_EDGE('',*,*,#1350,.T.);
#1718=ORIENTED_EDGE('',*,*,#1351,.T.);
#1719=ORIENTED_EDGE('',*,*,#1352,.T.);
#1720=ORIENTED_EDGE('',*,*,#1349,.F.);
#1721=ORIENTED_EDGE('',*,*,#1353,.T.);
#1722=ORIENTED_EDGE('',*,*,#1354,.F.);
#1723=ORIENTED_EDGE('',*,*,#1336,.T.);
#1724=ORIENTED_EDGE('',*,*,#1351,.F.);
#1725=ORIENTED_EDGE('',*,*,#1355,.T.);
#1726=ORIENTED_EDGE('',*,*,#1354,.T.);
#1727=ORIENTED_EDGE('',*,*,#1353,.F.);
#1728=ORIENTED_EDGE('',*,*,#1356,.F.);
#1729=ORIENTED_EDGE('',*,*,#1357,.F.);
#1730=ORIENTED_EDGE('',*,*,#1337,.F.);
#1731=ORIENTED_EDGE('',*,*,#1348,.F.);
#1732=ORIENTED_EDGE('',*,*,#1335,.T.);
#1733=ORIENTED_EDGE('',*,*,#1330,.F.);
#1734=ORIENTED_EDGE('',*,*,#1305,.T.);
#1735=ORIENTED_EDGE('',*,*,#1328,.F.);
#1736=ORIENTED_EDGE('',*,*,#1334,.T.);
#1737=ORIENTED_EDGE('',*,*,#1358,.T.);
#1738=ORIENTED_EDGE('',*,*,#1359,.T.);
#1739=ORIENTED_EDGE('',*,*,#1360,.T.);
#1740=ORIENTED_EDGE('',*,*,#1361,.F.);
#1741=ORIENTED_EDGE('',*,*,#1362,.T.);
#1742=ORIENTED_EDGE('',*,*,#1356,.T.);
#1743=ORIENTED_EDGE('',*,*,#1363,.F.);
#1744=ORIENTED_EDGE('',*,*,#1364,.F.);
#1745=ORIENTED_EDGE('',*,*,#1365,.F.);
#1746=ORIENTED_EDGE('',*,*,#1366,.F.);
#1747=ORIENTED_EDGE('',*,*,#1367,.F.);
#1748=ORIENTED_EDGE('',*,*,#1368,.T.);
#1749=ORIENTED_EDGE('',*,*,#1369,.F.);
#1750=ORIENTED_EDGE('',*,*,#1370,.T.);
#1751=ORIENTED_EDGE('',*,*,#1371,.F.);
#1752=ORIENTED_EDGE('',*,*,#1372,.T.);
#1753=ORIENTED_EDGE('',*,*,#1373,.F.);
#1754=ORIENTED_EDGE('',*,*,#1321,.F.);
#1755=ORIENTED_EDGE('',*,*,#1296,.F.);
#1756=ORIENTED_EDGE('',*,*,#1294,.F.);
#1757=ORIENTED_EDGE('',*,*,#1246,.F.);
#1758=ORIENTED_EDGE('',*,*,#1289,.F.);
#1759=ORIENTED_EDGE('',*,*,#1238,.F.);
#1760=ORIENTED_EDGE('',*,*,#1374,.T.);
#1761=ORIENTED_EDGE('',*,*,#1375,.T.);
#1762=ORIENTED_EDGE('',*,*,#1376,.T.);
#1763=ORIENTED_EDGE('',*,*,#1377,.T.);
#1764=ORIENTED_EDGE('',*,*,#1350,.F.);
#1765=ORIENTED_EDGE('',*,*,#1352,.F.);
#1766=ORIENTED_EDGE('',*,*,#1355,.F.);
#1767=ORIENTED_EDGE('',*,*,#1378,.T.);
#1768=ORIENTED_EDGE('',*,*,#1379,.T.);
#1769=ORIENTED_EDGE('',*,*,#1380,.T.);
#1770=ORIENTED_EDGE('',*,*,#1359,.F.);
#1771=ORIENTED_EDGE('',*,*,#1381,.T.);
#1772=ORIENTED_EDGE('',*,*,#1341,.T.);
#1773=ORIENTED_EDGE('',*,*,#1381,.F.);
#1774=ORIENTED_EDGE('',*,*,#1358,.F.);
#1775=ORIENTED_EDGE('',*,*,#1333,.F.);
#1776=ORIENTED_EDGE('',*,*,#1342,.F.);
#1777=ORIENTED_EDGE('',*,*,#1382,.T.);
#1778=ORIENTED_EDGE('',*,*,#1339,.F.);
#1779=ORIENTED_EDGE('',*,*,#1383,.T.);
#1780=ORIENTED_EDGE('',*,*,#1361,.T.);
#1781=ORIENTED_EDGE('',*,*,#1384,.T.);
#1782=ORIENTED_EDGE('',*,*,#1385,.T.);
#1783=ORIENTED_EDGE('',*,*,#1340,.F.);
#1784=ORIENTED_EDGE('',*,*,#1382,.F.);
#1785=ORIENTED_EDGE('',*,*,#1386,.T.);
#1786=ORIENTED_EDGE('',*,*,#1387,.T.);
#1787=ORIENTED_EDGE('',*,*,#1388,.T.);
#1788=ORIENTED_EDGE('',*,*,#1389,.F.);
#1789=ORIENTED_EDGE('',*,*,#1390,.T.);
#1790=ORIENTED_EDGE('',*,*,#1391,.T.);
#1791=ORIENTED_EDGE('',*,*,#1378,.F.);
#1792=ORIENTED_EDGE('',*,*,#1385,.F.);
#1793=ORIENTED_EDGE('',*,*,#1392,.F.);
#1794=ORIENTED_EDGE('',*,*,#1393,.F.);
#1795=ORIENTED_EDGE('',*,*,#1386,.F.);
#1796=ORIENTED_EDGE('',*,*,#1380,.F.);
#1797=ORIENTED_EDGE('',*,*,#1394,.F.);
#1798=ORIENTED_EDGE('',*,*,#1395,.T.);
#1799=ORIENTED_EDGE('',*,*,#1396,.T.);
#1800=ORIENTED_EDGE('',*,*,#1397,.T.);
#1801=ORIENTED_EDGE('',*,*,#1398,.T.);
#1802=ORIENTED_EDGE('',*,*,#1392,.T.);
#1803=ORIENTED_EDGE('',*,*,#1384,.F.);
#1804=ORIENTED_EDGE('',*,*,#1360,.F.);
#1805=ORIENTED_EDGE('',*,*,#1390,.F.);
#1806=ORIENTED_EDGE('',*,*,#1399,.F.);
#1807=ORIENTED_EDGE('',*,*,#1303,.T.);
#1808=ORIENTED_EDGE('',*,*,#1400,.T.);
#1809=ORIENTED_EDGE('',*,*,#1395,.F.);
#1810=ORIENTED_EDGE('',*,*,#1401,.T.);
#1811=ORIENTED_EDGE('',*,*,#1396,.F.);
#1812=ORIENTED_EDGE('',*,*,#1400,.F.);
#1813=ORIENTED_EDGE('',*,*,#1302,.T.);
#1814=ORIENTED_EDGE('',*,*,#1402,.T.);
#1815=ORIENTED_EDGE('',*,*,#1403,.T.);
#1816=ORIENTED_EDGE('',*,*,#1404,.F.);
#1817=ORIENTED_EDGE('',*,*,#1405,.F.);
#1818=ORIENTED_EDGE('',*,*,#1406,.F.);
#1819=ORIENTED_EDGE('',*,*,#1299,.T.);
#1820=ORIENTED_EDGE('',*,*,#1405,.T.);
#1821=ORIENTED_EDGE('',*,*,#1407,.T.);
#1822=ORIENTED_EDGE('',*,*,#1249,.F.);
#1823=ORIENTED_EDGE('',*,*,#1389,.T.);
#1824=ORIENTED_EDGE('',*,*,#1408,.T.);
#1825=ORIENTED_EDGE('',*,*,#1406,.T.);
#1826=ORIENTED_EDGE('',*,*,#1304,.T.);
#1827=ORIENTED_EDGE('',*,*,#1399,.T.);
#1828=ORIENTED_EDGE('',*,*,#1409,.F.);
#1829=ORIENTED_EDGE('',*,*,#1410,.F.);
#1830=ORIENTED_EDGE('',*,*,#1411,.F.);
#1831=ORIENTED_EDGE('',*,*,#1412,.T.);
#1832=ORIENTED_EDGE('',*,*,#1410,.T.);
#1833=ORIENTED_EDGE('',*,*,#1363,.T.);
#1834=ORIENTED_EDGE('',*,*,#1237,.F.);
#1835=ORIENTED_EDGE('',*,*,#1404,.T.);
#1836=ORIENTED_EDGE('',*,*,#1413,.T.);
#1837=ORIENTED_EDGE('',*,*,#1411,.T.);
#1838=ORIENTED_EDGE('',*,*,#1414,.T.);
#1839=ORIENTED_EDGE('',*,*,#1387,.F.);
#1840=ORIENTED_EDGE('',*,*,#1415,.F.);
#1841=ORIENTED_EDGE('',*,*,#1416,.F.);
#1842=ORIENTED_EDGE('',*,*,#1398,.F.);
#1843=ORIENTED_EDGE('',*,*,#1417,.F.);
#1844=ORIENTED_EDGE('',*,*,#1418,.F.);
#1845=ORIENTED_EDGE('',*,*,#1419,.T.);
#1846=ORIENTED_EDGE('',*,*,#1366,.T.);
#1847=ORIENTED_EDGE('',*,*,#1417,.T.);
#1848=ORIENTED_EDGE('',*,*,#1420,.T.);
#1849=ORIENTED_EDGE('',*,*,#1415,.T.);
#1850=ORIENTED_EDGE('',*,*,#1393,.T.);
#1851=ORIENTED_EDGE('',*,*,#1418,.T.);
#1852=ORIENTED_EDGE('',*,*,#1365,.T.);
#1853=ORIENTED_EDGE('',*,*,#1409,.T.);
#1854=ORIENTED_EDGE('',*,*,#1421,.T.);
#1855=ORIENTED_EDGE('',*,*,#1416,.T.);
#1856=ORIENTED_EDGE('',*,*,#1364,.T.);
#1857=ORIENTED_EDGE('',*,*,#1407,.F.);
#1858=ORIENTED_EDGE('',*,*,#1414,.F.);
#1859=ORIENTED_EDGE('',*,*,#1412,.F.);
#1860=ORIENTED_EDGE('',*,*,#1422,.F.);
#1861=ORIENTED_EDGE('',*,*,#1423,.T.);
#1862=ORIENTED_EDGE('',*,*,#1424,.T.);
#1863=ORIENTED_EDGE('',*,*,#1425,.T.);
#1864=ORIENTED_EDGE('',*,*,#1426,.T.);
#1865=ORIENTED_EDGE('',*,*,#1427,.T.);
#1866=ORIENTED_EDGE('',*,*,#1428,.T.);
#1867=ORIENTED_EDGE('',*,*,#1429,.T.);
#1868=ORIENTED_EDGE('',*,*,#1419,.F.);
#1869=ORIENTED_EDGE('',*,*,#1430,.T.);
#1870=ORIENTED_EDGE('',*,*,#1431,.T.);
#1871=ORIENTED_EDGE('',*,*,#1432,.T.);
#1872=ORIENTED_EDGE('',*,*,#1433,.T.);
#1873=ORIENTED_EDGE('',*,*,#1367,.T.);
#1874=ORIENTED_EDGE('',*,*,#1209,.T.);
#1875=ORIENTED_EDGE('',*,*,#1215,.T.);
#1876=ORIENTED_EDGE('',*,*,#1383,.F.);
#1877=ORIENTED_EDGE('',*,*,#1338,.F.);
#1878=ORIENTED_EDGE('',*,*,#1357,.T.);
#1879=ORIENTED_EDGE('',*,*,#1362,.F.);
#1880=ORIENTED_EDGE('',*,*,#1408,.F.);
#1881=ORIENTED_EDGE('',*,*,#1388,.F.);
#1882=ORIENTED_EDGE('',*,*,#1421,.F.);
#1883=ORIENTED_EDGE('',*,*,#1413,.F.);
#1884=ORIENTED_EDGE('',*,*,#1434,.T.);
#1885=ORIENTED_EDGE('',*,*,#1435,.T.);
#1886=ORIENTED_EDGE('',*,*,#1371,.T.);
#1887=ORIENTED_EDGE('',*,*,#1436,.T.);
#1888=ORIENTED_EDGE('',*,*,#1437,.T.);
#1889=ORIENTED_EDGE('',*,*,#1438,.T.);
#1890=ORIENTED_EDGE('',*,*,#1434,.F.);
#1891=ORIENTED_EDGE('',*,*,#1439,.T.);
#1892=ORIENTED_EDGE('',*,*,#1440,.T.);
#1893=ORIENTED_EDGE('',*,*,#1441,.T.);
#1894=ORIENTED_EDGE('',*,*,#1437,.F.);
#1895=ORIENTED_EDGE('',*,*,#1442,.T.);
#1896=ORIENTED_EDGE('',*,*,#1442,.F.);
#1897=ORIENTED_EDGE('',*,*,#1439,.F.);
#1898=ORIENTED_EDGE('',*,*,#1436,.F.);
#1899=ORIENTED_EDGE('',*,*,#1370,.F.);
#1900=ORIENTED_EDGE('',*,*,#1443,.F.);
#1901=ORIENTED_EDGE('',*,*,#1444,.F.);
#1902=ORIENTED_EDGE('',*,*,#1445,.F.);
#1903=ORIENTED_EDGE('',*,*,#1446,.F.);
#1904=ORIENTED_EDGE('',*,*,#1447,.T.);
#1905=ORIENTED_EDGE('',*,*,#1448,.T.);
#1906=ORIENTED_EDGE('',*,*,#1449,.T.);
#1907=ORIENTED_EDGE('',*,*,#1445,.T.);
#1908=ORIENTED_EDGE('',*,*,#1450,.T.);
#1909=ORIENTED_EDGE('',*,*,#1451,.T.);
#1910=ORIENTED_EDGE('',*,*,#1447,.F.);
#1911=ORIENTED_EDGE('',*,*,#1444,.T.);
#1912=ORIENTED_EDGE('',*,*,#1369,.T.);
#1913=ORIENTED_EDGE('',*,*,#1452,.T.);
#1914=ORIENTED_EDGE('',*,*,#1450,.F.);
#1915=ORIENTED_EDGE('',*,*,#1443,.T.);
#1916=ORIENTED_EDGE('',*,*,#1441,.F.);
#1917=ORIENTED_EDGE('',*,*,#1453,.F.);
#1918=ORIENTED_EDGE('',*,*,#1454,.F.);
#1919=ORIENTED_EDGE('',*,*,#1455,.T.);
#1920=ORIENTED_EDGE('',*,*,#1438,.F.);
#1921=ORIENTED_EDGE('',*,*,#1455,.F.);
#1922=ORIENTED_EDGE('',*,*,#1456,.F.);
#1923=ORIENTED_EDGE('',*,*,#1457,.T.);
#1924=ORIENTED_EDGE('',*,*,#1435,.F.);
#1925=ORIENTED_EDGE('',*,*,#1457,.F.);
#1926=ORIENTED_EDGE('',*,*,#1458,.F.);
#1927=ORIENTED_EDGE('',*,*,#1372,.F.);
#1928=ORIENTED_EDGE('',*,*,#1452,.F.);
#1929=ORIENTED_EDGE('',*,*,#1368,.F.);
#1930=ORIENTED_EDGE('',*,*,#1433,.F.);
#1931=ORIENTED_EDGE('',*,*,#1459,.T.);
#1932=ORIENTED_EDGE('',*,*,#1451,.F.);
#1933=ORIENTED_EDGE('',*,*,#1459,.F.);
#1934=ORIENTED_EDGE('',*,*,#1432,.F.);
#1935=ORIENTED_EDGE('',*,*,#1460,.T.);
#1936=ORIENTED_EDGE('',*,*,#1448,.F.);
#1937=ORIENTED_EDGE('',*,*,#1460,.F.);
#1938=ORIENTED_EDGE('',*,*,#1431,.F.);
#1939=ORIENTED_EDGE('',*,*,#1461,.F.);
#1940=ORIENTED_EDGE('',*,*,#1402,.F.);
#1941=ORIENTED_EDGE('',*,*,#1301,.T.);
#1942=ORIENTED_EDGE('',*,*,#1322,.T.);
#1943=ORIENTED_EDGE('',*,*,#1373,.T.);
#1944=ORIENTED_EDGE('',*,*,#1458,.T.);
#1945=ORIENTED_EDGE('',*,*,#1456,.T.);
#1946=ORIENTED_EDGE('',*,*,#1454,.T.);
#1947=ORIENTED_EDGE('',*,*,#1462,.T.);
#1948=ORIENTED_EDGE('',*,*,#1212,.T.);
#1949=ORIENTED_EDGE('',*,*,#1218,.T.);
#1950=ORIENTED_EDGE('',*,*,#1347,.F.);
#1951=ORIENTED_EDGE('',*,*,#1429,.F.);
#1952=ORIENTED_EDGE('',*,*,#1463,.F.);
#1953=ORIENTED_EDGE('',*,*,#1464,.F.);
#1954=ORIENTED_EDGE('',*,*,#1463,.T.);
#1955=ORIENTED_EDGE('',*,*,#1465,.F.);
#1956=ORIENTED_EDGE('',*,*,#1377,.F.);
#1957=ORIENTED_EDGE('',*,*,#1465,.T.);
#1958=ORIENTED_EDGE('',*,*,#1466,.F.);
#1959=ORIENTED_EDGE('',*,*,#1376,.F.);
#1960=ORIENTED_EDGE('',*,*,#1466,.T.);
#1961=ORIENTED_EDGE('',*,*,#1467,.F.);
#1962=ORIENTED_EDGE('',*,*,#1468,.F.);
#1963=ORIENTED_EDGE('',*,*,#1467,.T.);
#1964=ORIENTED_EDGE('',*,*,#1469,.F.);
#1965=ORIENTED_EDGE('',*,*,#1375,.F.);
#1966=ORIENTED_EDGE('',*,*,#1469,.T.);
#1967=ORIENTED_EDGE('',*,*,#1464,.T.);
#1968=ORIENTED_EDGE('',*,*,#1470,.F.);
#1969=ORIENTED_EDGE('',*,*,#1374,.F.);
#1970=ORIENTED_EDGE('',*,*,#1470,.T.);
#1971=ORIENTED_EDGE('',*,*,#1468,.T.);
#1972=ORIENTED_EDGE('',*,*,#1471,.F.);
#1973=ORIENTED_EDGE('',*,*,#1472,.T.);
#1974=ORIENTED_EDGE('',*,*,#1428,.F.);
#1975=ORIENTED_EDGE('',*,*,#1471,.T.);
#1976=ORIENTED_EDGE('',*,*,#1346,.F.);
#1977=ORIENTED_EDGE('',*,*,#1472,.F.);
#1978=ORIENTED_EDGE('',*,*,#1473,.F.);
#1979=ORIENTED_EDGE('',*,*,#1474,.T.);
#1980=ORIENTED_EDGE('',*,*,#1427,.F.);
#1981=ORIENTED_EDGE('',*,*,#1473,.T.);
#1982=ORIENTED_EDGE('',*,*,#1345,.F.);
#1983=ORIENTED_EDGE('',*,*,#1474,.F.);
#1984=ORIENTED_EDGE('',*,*,#1475,.F.);
#1985=ORIENTED_EDGE('',*,*,#1476,.T.);
#1986=ORIENTED_EDGE('',*,*,#1426,.F.);
#1987=ORIENTED_EDGE('',*,*,#1475,.T.);
#1988=ORIENTED_EDGE('',*,*,#1344,.F.);
#1989=ORIENTED_EDGE('',*,*,#1476,.F.);
#1990=ORIENTED_EDGE('',*,*,#1477,.F.);
#1991=ORIENTED_EDGE('',*,*,#1478,.T.);
#1992=ORIENTED_EDGE('',*,*,#1425,.F.);
#1993=ORIENTED_EDGE('',*,*,#1477,.T.);
#1994=ORIENTED_EDGE('',*,*,#1343,.F.);
#1995=ORIENTED_EDGE('',*,*,#1478,.F.);
#1996=ORIENTED_EDGE('',*,*,#1326,.F.);
#1997=ORIENTED_EDGE('',*,*,#1479,.F.);
#1998=ORIENTED_EDGE('',*,*,#1479,.T.);
#1999=ORIENTED_EDGE('',*,*,#1325,.F.);
#2000=ORIENTED_EDGE('',*,*,#1480,.F.);
#2001=ORIENTED_EDGE('',*,*,#1480,.T.);
#2002=ORIENTED_EDGE('',*,*,#1324,.F.);
#2003=ORIENTED_EDGE('',*,*,#1481,.F.);
#2004=ORIENTED_EDGE('',*,*,#1481,.T.);
#2005=ORIENTED_EDGE('',*,*,#1323,.F.);
#2006=ORIENTED_EDGE('',*,*,#1482,.F.);
#2007=ORIENTED_EDGE('',*,*,#1482,.T.);
#2008=ORIENTED_EDGE('',*,*,#1483,.T.);
#2009=ORIENTED_EDGE('',*,*,#1311,.F.);
#2010=ORIENTED_EDGE('',*,*,#1483,.F.);
#2011=ORIENTED_EDGE('',*,*,#1484,.T.);
#2012=ORIENTED_EDGE('',*,*,#1485,.F.);
#2013=ORIENTED_EDGE('',*,*,#1484,.F.);
#2014=ORIENTED_EDGE('',*,*,#1298,.F.);
#2015=ORIENTED_EDGE('',*,*,#1320,.T.);
#2016=ORIENTED_EDGE('',*,*,#1317,.F.);
#2017=ORIENTED_EDGE('',*,*,#1486,.F.);
#2018=ORIENTED_EDGE('',*,*,#1485,.T.);
#2019=ORIENTED_EDGE('',*,*,#1293,.F.);
#2020=ORIENTED_EDGE('',*,*,#1486,.T.);
#2021=ORIENTED_EDGE('',*,*,#1316,.T.);
#2022=ORIENTED_EDGE('',*,*,#1319,.F.);
#2023=ORIENTED_EDGE('',*,*,#1287,.F.);
#2024=ORIENTED_EDGE('',*,*,#1231,.F.);
#2025=ORIENTED_EDGE('',*,*,#1487,.T.);
#2026=ORIENTED_EDGE('',*,*,#1424,.F.);
#2027=ORIENTED_EDGE('',*,*,#1487,.F.);
#2028=ORIENTED_EDGE('',*,*,#1488,.T.);
#2029=ORIENTED_EDGE('',*,*,#1423,.F.);
#2030=ORIENTED_EDGE('',*,*,#1488,.F.);
#2031=ORIENTED_EDGE('',*,*,#1379,.F.);
#2032=ORIENTED_EDGE('',*,*,#1391,.F.);
#2033=ORIENTED_EDGE('',*,*,#1401,.F.);
#2034=ORIENTED_EDGE('',*,*,#1394,.T.);
#2035=ORIENTED_EDGE('',*,*,#1250,.F.);
#2036=ORIENTED_EDGE('',*,*,#1422,.T.);
#2037=ORIENTED_EDGE('',*,*,#1236,.F.);
#2038=ORIENTED_EDGE('',*,*,#1222,.T.);
#2039=ORIENTED_EDGE('',*,*,#1207,.T.);
#2040=ORIENTED_EDGE('',*,*,#1210,.T.);
#2041=ORIENTED_EDGE('',*,*,#1213,.T.);
#2042=ORIENTED_EDGE('',*,*,#1216,.T.);
#2043=ORIENTED_EDGE('',*,*,#1403,.F.);
#2044=ORIENTED_EDGE('',*,*,#1462,.F.);
#2045=ORIENTED_EDGE('',*,*,#1453,.T.);
#2046=ORIENTED_EDGE('',*,*,#1440,.F.);
#2047=ORIENTED_EDGE('',*,*,#1446,.T.);
#2048=ORIENTED_EDGE('',*,*,#1449,.F.);
#2049=ORIENTED_EDGE('',*,*,#1461,.T.);
#2050=ORIENTED_EDGE('',*,*,#1430,.F.);
#2051=ORIENTED_EDGE('',*,*,#1420,.F.);
#2052=ORIENTED_EDGE('',*,*,#1397,.F.);
#2053=CONICAL_SURFACE('',#2220,2.325,0.785398163397448);
#2054=CONICAL_SURFACE('',#2225,2.325,0.785398163397448);
#2055=CONICAL_SURFACE('',#2230,2.325,0.785398163397448);
#2056=CONICAL_SURFACE('',#2235,2.325,0.785398163397448);
#2057=ADVANCED_FACE('',(#523,#443),#2053,.F.);
#2058=ADVANCED_FACE('',(#524,#444),#370,.F.);
#2059=ADVANCED_FACE('',(#525,#445),#2054,.F.);
#2060=ADVANCED_FACE('',(#526,#446),#371,.F.);
#2061=ADVANCED_FACE('',(#527,#447),#2055,.F.);
#2062=ADVANCED_FACE('',(#528,#448),#372,.F.);
#2063=ADVANCED_FACE('',(#529,#449),#2056,.F.);
#2064=ADVANCED_FACE('',(#530,#450),#373,.F.);
#2065=ADVANCED_FACE('',(#531,#451),#364,.T.);
#2066=ADVANCED_FACE('',(#532,#452,#453,#454),#314,.T.);
#2067=ADVANCED_FACE('',(#533,#455),#374,.F.);
#2068=ADVANCED_FACE('',(#534,#456),#365,.T.);
#2069=ADVANCED_FACE('',(#535,#457),#375,.F.);
#2070=ADVANCED_FACE('',(#536,#458),#366,.T.);
#2071=ADVANCED_FACE('',(#537,#459),#376,.F.);
#2072=ADVANCED_FACE('',(#538),#377,.T.);
#2073=ADVANCED_FACE('',(#539),#15,.T.);
#2074=ADVANCED_FACE('',(#540),#16,.T.);
#2075=ADVANCED_FACE('',(#541),#378,.T.);
#2076=ADVANCED_FACE('',(#542),#379,.T.);
#2077=ADVANCED_FACE('',(#543),#17,.T.);
#2078=ADVANCED_FACE('',(#544),#18,.T.);
#2079=ADVANCED_FACE('',(#545),#380,.T.);
#2080=ADVANCED_FACE('',(#546),#19,.T.);
#2081=ADVANCED_FACE('',(#547),#381,.T.);
#2082=ADVANCED_FACE('',(#548),#382,.T.);
#2083=ADVANCED_FACE('',(#549),#20,.T.);
#2084=ADVANCED_FACE('',(#550),#383,.T.);
#2085=ADVANCED_FACE('',(#551),#384,.T.);
#2086=ADVANCED_FACE('',(#552),#385,.T.);
#2087=ADVANCED_FACE('',(#553),#367,.T.);
#2088=ADVANCED_FACE('',(#554),#386,.T.);
#2089=ADVANCED_FACE('',(#555),#387,.T.);
#2090=ADVANCED_FACE('',(#556),#388,.T.);
#2091=ADVANCED_FACE('',(#557),#389,.T.);
#2092=ADVANCED_FACE('',(#558),#390,.T.);
#2093=ADVANCED_FACE('',(#559),#391,.T.);
#2094=ADVANCED_FACE('',(#560),#392,.T.);
#2095=ADVANCED_FACE('',(#561),#393,.T.);
#2096=ADVANCED_FACE('',(#562),#394,.T.);
#2097=ADVANCED_FACE('',(#563,#460),#315,.T.);
#2098=ADVANCED_FACE('',(#564,#461),#316,.F.);
#2099=ADVANCED_FACE('',(#565),#317,.F.);
#2100=ADVANCED_FACE('',(#566),#318,.T.);
#2101=ADVANCED_FACE('',(#567),#395,.F.);
#2102=ADVANCED_FACE('',(#568),#319,.T.);
#2103=ADVANCED_FACE('',(#569,#462,#463,#464,#465,#466,#467),#320,.T.);
#2104=ADVANCED_FACE('',(#570),#321,.T.);
#2105=ADVANCED_FACE('',(#571),#322,.T.);
#2106=ADVANCED_FACE('',(#572),#396,.T.);
#2107=ADVANCED_FACE('',(#573),#397,.T.);
#2108=ADVANCED_FACE('',(#574),#323,.F.);
#2109=ADVANCED_FACE('',(#575,#468,#469,#470,#471,#472),#324,.T.);
#2110=ADVANCED_FACE('',(#576),#398,.T.);
#2111=ADVANCED_FACE('',(#577),#399,.T.);
#2112=ADVANCED_FACE('',(#578),#400,.T.);
#2113=ADVANCED_FACE('',(#579),#325,.T.);
#2114=ADVANCED_FACE('',(#580),#326,.T.);
#2115=ADVANCED_FACE('',(#581,#473,#474,#475,#476,#477),#327,.T.);
#2116=ADVANCED_FACE('',(#582),#401,.T.);
#2117=ADVANCED_FACE('',(#583),#328,.F.);
#2118=ADVANCED_FACE('',(#584),#402,.T.);
#2119=ADVANCED_FACE('',(#585),#403,.T.);
#2120=ADVANCED_FACE('',(#586),#329,.T.);
#2121=ADVANCED_FACE('',(#587),#404,.T.);
#2122=ADVANCED_FACE('',(#588),#405,.T.);
#2123=ADVANCED_FACE('',(#589),#406,.T.);
#2124=ADVANCED_FACE('',(#590),#21,.T.);
#2125=ADVANCED_FACE('',(#591),#407,.T.);
#2126=ADVANCED_FACE('',(#592),#408,.T.);
#2127=ADVANCED_FACE('',(#593),#22,.T.);
#2128=ADVANCED_FACE('',(#594),#409,.T.);
#2129=ADVANCED_FACE('',(#595),#410,.T.);
#2130=ADVANCED_FACE('',(#596),#23,.T.);
#2131=ADVANCED_FACE('',(#597),#24,.T.);
#2132=ADVANCED_FACE('',(#598),#411,.T.);
#2133=ADVANCED_FACE('',(#599),#412,.T.);
#2134=ADVANCED_FACE('',(#600),#413,.T.);
#2135=ADVANCED_FACE('',(#601,#478,#479,#480,#481,#482,#483,#484),#330,.T.);
#2136=ADVANCED_FACE('',(#602,#485,#486),#331,.T.);
#2137=ADVANCED_FACE('',(#603),#332,.T.);
#2138=ADVANCED_FACE('',(#604),#333,.T.);
#2139=ADVANCED_FACE('',(#605),#414,.F.);
#2140=ADVANCED_FACE('',(#606),#368,.F.);
#2141=ADVANCED_FACE('',(#607),#415,.F.);
#2142=ADVANCED_FACE('',(#608),#334,.F.);
#2143=ADVANCED_FACE('',(#609),#416,.F.);
#2144=ADVANCED_FACE('',(#610),#369,.F.);
#2145=ADVANCED_FACE('',(#611),#417,.F.);
#2146=ADVANCED_FACE('',(#612),#335,.F.);
#2147=ADVANCED_FACE('',(#613),#418,.F.);
#2148=ADVANCED_FACE('',(#614),#336,.F.);
#2149=ADVANCED_FACE('',(#615),#337,.F.);
#2150=ADVANCED_FACE('',(#616),#419,.T.);
#2151=ADVANCED_FACE('',(#617),#338,.F.);
#2152=ADVANCED_FACE('',(#618,#487,#488),#339,.T.);
#2153=ADVANCED_FACE('',(#619,#489),#420,.F.);
#2154=ADVANCED_FACE('',(#620),#340,.T.);
#2155=ADVANCED_FACE('',(#621,#490),#421,.F.);
#2156=ADVANCED_FACE('',(#622),#341,.T.);
#2157=ADVANCED_FACE('',(#623,#491),#422,.F.);
#2158=ADVANCED_FACE('',(#624),#342,.T.);
#2159=ADVANCED_FACE('',(#625,#492),#423,.F.);
#2160=ADVANCED_FACE('',(#626),#343,.T.);
#2161=ADVANCED_FACE('',(#627,#493),#424,.F.);
#2162=ADVANCED_FACE('',(#628,#494),#425,.T.);
#2163=ADVANCED_FACE('',(#629,#495),#344,.T.);
#2164=ADVANCED_FACE('',(#630,#496),#426,.T.);
#2165=ADVANCED_FACE('',(#631,#497),#345,.T.);
#2166=ADVANCED_FACE('',(#632,#498),#346,.F.);
#2167=ADVANCED_FACE('',(#633,#499),#427,.F.);
#2168=ADVANCED_FACE('',(#634,#500),#428,.F.);
#2169=ADVANCED_FACE('',(#635,#501),#347,.F.);
#2170=ADVANCED_FACE('',(#636,#502),#429,.F.);
#2171=ADVANCED_FACE('',(#637,#503),#430,.F.);
#2172=ADVANCED_FACE('',(#638,#504),#348,.F.);
#2173=ADVANCED_FACE('',(#639,#505),#431,.F.);
#2174=ADVANCED_FACE('',(#640,#506),#432,.F.);
#2175=ADVANCED_FACE('',(#641,#507),#349,.F.);
#2176=ADVANCED_FACE('',(#642,#508),#433,.F.);
#2177=ADVANCED_FACE('',(#643,#509),#434,.F.);
#2178=ADVANCED_FACE('',(#644,#510),#435,.F.);
#2179=ADVANCED_FACE('',(#645),#350,.T.);
#2180=ADVANCED_FACE('',(#646,#511),#436,.F.);
#2181=ADVANCED_FACE('',(#647),#351,.T.);
#2182=ADVANCED_FACE('',(#648,#512),#437,.F.);
#2183=ADVANCED_FACE('',(#649),#352,.T.);
#2184=ADVANCED_FACE('',(#650,#513),#438,.F.);
#2185=ADVANCED_FACE('',(#651),#353,.T.);
#2186=ADVANCED_FACE('',(#652,#514),#439,.F.);
#2187=ADVANCED_FACE('',(#653),#354,.T.);
#2188=ADVANCED_FACE('',(#654,#515),#440,.F.);
#2189=ADVANCED_FACE('',(#655),#355,.T.);
#2190=ADVANCED_FACE('',(#656,#516),#356,.F.);
#2191=ADVANCED_FACE('',(#657),#357,.F.);
#2192=ADVANCED_FACE('',(#658),#358,.T.);
#2193=ADVANCED_FACE('',(#659,#517),#441,.F.);
#2194=ADVANCED_FACE('',(#660),#359,.T.);
#2195=ADVANCED_FACE('',(#661,#518),#442,.F.);
#2196=ADVANCED_FACE('',(#662),#360,.T.);
#2197=ADVANCED_FACE('',(#663),#361,.F.);
#2198=ADVANCED_FACE('',(#664,#519,#520,#521,#522),#362,.T.);
#2199=ADVANCED_FACE('',(#665),#363,.T.);
#2200=CLOSED_SHELL('',(#2057,#2058,#2059,#2060,#2061,#2062,#2063,#2064,
#2065,#2066,#2067,#2068,#2069,#2070,#2071,#2072,#2073,#2074,#2075,#2076,
#2077,#2078,#2079,#2080,#2081,#2082,#2083,#2084,#2085,#2086,#2087,#2088,
#2089,#2090,#2091,#2092,#2093,#2094,#2095,#2096,#2097,#2098,#2099,#2100,
#2101,#2102,#2103,#2104,#2105,#2106,#2107,#2108,#2109,#2110,#2111,#2112,
#2113,#2114,#2115,#2116,#2117,#2118,#2119,#2120,#2121,#2122,#2123,#2124,
#2125,#2126,#2127,#2128,#2129,#2130,#2131,#2132,#2133,#2134,#2135,#2136,
#2137,#2138,#2139,#2140,#2141,#2142,#2143,#2144,#2145,#2146,#2147,#2148,
#2149,#2150,#2151,#2152,#2153,#2154,#2155,#2156,#2157,#2158,#2159,#2160,
#2161,#2162,#2163,#2164,#2165,#2166,#2167,#2168,#2169,#2170,#2171,#2172,
#2173,#2174,#2175,#2176,#2177,#2178,#2179,#2180,#2181,#2182,#2183,#2184,
#2185,#2186,#2187,#2188,#2189,#2190,#2191,#2192,#2193,#2194,#2195,#2196,
#2197,#2198,#2199));
#2201=DERIVED_UNIT_ELEMENT(#2203,0.);
#2202=DERIVED_UNIT_ELEMENT(#3863,0.);
#2203=(
MASS_UNIT()
NAMED_UNIT(*)
SI_UNIT($,.GRAM.)
);
#2204=DERIVED_UNIT((#2201,#2202));
#2205=MEASURE_REPRESENTATION_ITEM('density measure',
POSITIVE_RATIO_MEASURE(1.),#2204);
#2206=PROPERTY_DEFINITION_REPRESENTATION(#2211,#2208);
#2207=PROPERTY_DEFINITION_REPRESENTATION(#2212,#2209);
#2208=REPRESENTATION('material name',(#2210),#3860);
#2209=REPRESENTATION('density',(#2205),#3860);
#2210=DESCRIPTIVE_REPRESENTATION_ITEM('Generisch','Generisch');
#2211=PROPERTY_DEFINITION('material property','material name',#3870);
#2212=PROPERTY_DEFINITION('material property','density of part',#3870);
#2213=DATE_TIME_ROLE('creation_date');
#2214=APPLIED_DATE_AND_TIME_ASSIGNMENT(#2215,#2213,(#3870));
#2215=DATE_AND_TIME(#2216,#2217);
#2216=CALENDAR_DATE(2018,15,3);
#2217=LOCAL_TIME(13,27,38.,#2218);
#2218=COORDINATED_UNIVERSAL_TIME_OFFSET(0,0,.BEHIND.);
#2219=AXIS2_PLACEMENT_3D('placement',#3237,#2515,#2516);
#2220=AXIS2_PLACEMENT_3D('',#3238,#2517,#2518);
#2221=AXIS2_PLACEMENT_3D('',#3240,#2519,#2520);
#2222=AXIS2_PLACEMENT_3D('',#3242,#2521,#2522);
#2223=AXIS2_PLACEMENT_3D('',#3243,#2523,#2524);
#2224=AXIS2_PLACEMENT_3D('',#3245,#2525,#2526);
#2225=AXIS2_PLACEMENT_3D('',#3246,#2527,#2528);
#2226=AXIS2_PLACEMENT_3D('',#3248,#2529,#2530);
#2227=AXIS2_PLACEMENT_3D('',#3250,#2531,#2532);
#2228=AXIS2_PLACEMENT_3D('',#3251,#2533,#2534);
#2229=AXIS2_PLACEMENT_3D('',#3253,#2535,#2536);
#2230=AXIS2_PLACEMENT_3D('',#3254,#2537,#2538);
#2231=AXIS2_PLACEMENT_3D('',#3256,#2539,#2540);
#2232=AXIS2_PLACEMENT_3D('',#3258,#2541,#2542);
#2233=AXIS2_PLACEMENT_3D('',#3259,#2543,#2544);
#2234=AXIS2_PLACEMENT_3D('',#3261,#2545,#2546);
#2235=AXIS2_PLACEMENT_3D('',#3262,#2547,#2548);
#2236=AXIS2_PLACEMENT_3D('',#3264,#2549,#2550);
#2237=AXIS2_PLACEMENT_3D('',#3266,#2551,#2552);
#2238=AXIS2_PLACEMENT_3D('',#3267,#2553,#2554);
#2239=AXIS2_PLACEMENT_3D('',#3269,#2555,#2556);
#2240=AXIS2_PLACEMENT_3D('',#3270,#2557,#2558);
#2241=AXIS2_PLACEMENT_3D('',#3272,#2559,#2560);
#2242=AXIS2_PLACEMENT_3D('',#3274,#2561,#2562);
#2243=AXIS2_PLACEMENT_3D('',#3275,#2563,#2564);
#2244=AXIS2_PLACEMENT_3D('',#3288,#2570,#2571);
#2245=AXIS2_PLACEMENT_3D('',#3293,#2574,#2575);
#2246=AXIS2_PLACEMENT_3D('',#3295,#2576,#2577);
#2247=AXIS2_PLACEMENT_3D('',#3296,#2578,#2579);
#2248=AXIS2_PLACEMENT_3D('',#3298,#2580,#2581);
#2249=AXIS2_PLACEMENT_3D('',#3299,#2582,#2583);
#2250=AXIS2_PLACEMENT_3D('',#3301,#2584,#2585);
#2251=AXIS2_PLACEMENT_3D('',#3302,#2586,#2587);
#2252=AXIS2_PLACEMENT_3D('',#3304,#2588,#2589);
#2253=AXIS2_PLACEMENT_3D('',#3305,#2590,#2591);
#2254=AXIS2_PLACEMENT_3D('',#3307,#2592,#2593);
#2255=AXIS2_PLACEMENT_3D('',#3308,#2594,#2595);
#2256=AXIS2_PLACEMENT_3D('',#3310,#2596,#2597);
#2257=AXIS2_PLACEMENT_3D('',#3311,#2598,#2599);
#2258=AXIS2_PLACEMENT_3D('',#3315,#2601,#2602);
#2259=AXIS2_PLACEMENT_3D('',#3318,#2604,#2605);
#2260=AXIS2_PLACEMENT_3D('',#3319,#2606,#2607);
#2261=AXIS2_PLACEMENT_3D('',#3322,#2608,#2609);
#2262=AXIS2_PLACEMENT_3D('',#3324,#2610,#2611);
#2263=AXIS2_PLACEMENT_3D('',#3325,#2612,#2613);
#2264=AXIS2_PLACEMENT_3D('',#3326,#2614,#2615);
#2265=AXIS2_PLACEMENT_3D('',#3328,#2616,#2617);
#2266=AXIS2_PLACEMENT_3D('',#3330,#2618,#2619);
#2267=AXIS2_PLACEMENT_3D('',#3331,#2620,#2621);
#2268=AXIS2_PLACEMENT_3D('',#3332,#2622,#2623);
#2269=AXIS2_PLACEMENT_3D('',#3335,#2626,#2627);
#2270=AXIS2_PLACEMENT_3D('',#3340,#2629,#2630);
#2271=AXIS2_PLACEMENT_3D('',#3342,#2632,#2633);
#2272=AXIS2_PLACEMENT_3D('',#3343,#2634,#2635);
#2273=AXIS2_PLACEMENT_3D('',#3346,#2636,#2637);
#2274=AXIS2_PLACEMENT_3D('',#3348,#2638,#2639);
#2275=AXIS2_PLACEMENT_3D('',#3349,#2640,#2641);
#2276=AXIS2_PLACEMENT_3D('',#3350,#2642,#2643);
#2277=AXIS2_PLACEMENT_3D('',#3352,#2644,#2645);
#2278=AXIS2_PLACEMENT_3D('',#3354,#2646,#2647);
#2279=AXIS2_PLACEMENT_3D('',#3355,#2648,#2649);
#2280=AXIS2_PLACEMENT_3D('',#3356,#2650,#2651);
#2281=AXIS2_PLACEMENT_3D('',#3361,#2654,#2655);
#2282=AXIS2_PLACEMENT_3D('',#3362,#2656,#2657);
#2283=AXIS2_PLACEMENT_3D('',#3364,#2658,#2659);
#2284=AXIS2_PLACEMENT_3D('',#3366,#2660,#2661);
#2285=AXIS2_PLACEMENT_3D('',#3367,#2662,#2663);
#2286=AXIS2_PLACEMENT_3D('',#3368,#2664,#2665);
#2287=AXIS2_PLACEMENT_3D('',#3371,#2668,#2669);
#2288=AXIS2_PLACEMENT_3D('',#3373,#2671,#2672);
#2289=AXIS2_PLACEMENT_3D('',#3375,#2673,#2674);
#2290=AXIS2_PLACEMENT_3D('',#3377,#2675,#2676);
#2291=AXIS2_PLACEMENT_3D('',#3378,#2677,#2678);
#2292=AXIS2_PLACEMENT_3D('',#3379,#2679,#2680);
#2293=AXIS2_PLACEMENT_3D('',#3384,#2683,#2684);
#2294=AXIS2_PLACEMENT_3D('',#3385,#2685,#2686);
#2295=AXIS2_PLACEMENT_3D('',#3387,#2688,#2689);
#2296=AXIS2_PLACEMENT_3D('',#3389,#2690,#2691);
#2297=AXIS2_PLACEMENT_3D('',#3391,#2693,#2694);
#2298=AXIS2_PLACEMENT_3D('',#3393,#2695,#2696);
#2299=AXIS2_PLACEMENT_3D('',#3394,#2697,#2698);
#2300=AXIS2_PLACEMENT_3D('',#3395,#2699,#2700);
#2301=AXIS2_PLACEMENT_3D('',#3397,#2702,#2703);
#2302=AXIS2_PLACEMENT_3D('',#3401,#2706,#2707);
#2303=AXIS2_PLACEMENT_3D('',#3402,#2708,#2709);
#2304=AXIS2_PLACEMENT_3D('',#3404,#2711,#2712);
#2305=AXIS2_PLACEMENT_3D('',#3409,#2715,#2716);
#2306=AXIS2_PLACEMENT_3D('',#3410,#2717,#2718);
#2307=AXIS2_PLACEMENT_3D('',#3414,#2721,#2722);
#2308=AXIS2_PLACEMENT_3D('',#3415,#2723,#2724);
#2309=AXIS2_PLACEMENT_3D('',#3417,#2726,#2727);
#2310=AXIS2_PLACEMENT_3D('',#3421,#2729,#2730);
#2311=AXIS2_PLACEMENT_3D('',#3423,#2732,#2733);
#2312=AXIS2_PLACEMENT_3D('',#3428,#2736,#2737);
#2313=AXIS2_PLACEMENT_3D('',#3429,#2738,#2739);
#2314=AXIS2_PLACEMENT_3D('',#3433,#2741,#2742);
#2315=AXIS2_PLACEMENT_3D('',#3435,#2744,#2745);
#2316=AXIS2_PLACEMENT_3D('',#3453,#2755,#2756);
#2317=AXIS2_PLACEMENT_3D('',#3460,#2760,#2761);
#2318=AXIS2_PLACEMENT_3D('',#3461,#2762,#2763);
#2319=AXIS2_PLACEMENT_3D('',#3464,#2765,#2766);
#2320=AXIS2_PLACEMENT_3D('',#3465,#2767,#2768);
#2321=AXIS2_PLACEMENT_3D('',#3467,#2770,#2771);
#2322=AXIS2_PLACEMENT_3D('',#3471,#2773,#2774);
#2323=AXIS2_PLACEMENT_3D('',#3474,#2776,#2777);
#2324=AXIS2_PLACEMENT_3D('',#3475,#2778,#2779);
#2325=AXIS2_PLACEMENT_3D('',#3477,#2781,#2782);
#2326=AXIS2_PLACEMENT_3D('',#3483,#2786,#2787);
#2327=AXIS2_PLACEMENT_3D('',#3485,#2788,#2789);
#2328=AXIS2_PLACEMENT_3D('',#3487,#2790,#2791);
#2329=AXIS2_PLACEMENT_3D('',#3489,#2792,#2793);
#2330=AXIS2_PLACEMENT_3D('',#3490,#2794,#2795);
#2331=AXIS2_PLACEMENT_3D('',#3491,#2796,#2797);
#2332=AXIS2_PLACEMENT_3D('',#3492,#2798,#2799);
#2333=AXIS2_PLACEMENT_3D('',#3496,#2801,#2802);
#2334=AXIS2_PLACEMENT_3D('',#3497,#2803,#2804);
#2335=AXIS2_PLACEMENT_3D('',#3498,#2805,#2806);
#2336=AXIS2_PLACEMENT_3D('',#3500,#2807,#2808);
#2337=AXIS2_PLACEMENT_3D('',#3502,#2810,#2811);
#2338=AXIS2_PLACEMENT_3D('',#3508,#2815,#2816);
#2339=AXIS2_PLACEMENT_3D('',#3518,#2821,#2822);
#2340=AXIS2_PLACEMENT_3D('',#3522,#2824,#2825);
#2341=AXIS2_PLACEMENT_3D('',#3525,#2827,#2828);
#2342=AXIS2_PLACEMENT_3D('',#3527,#2829,#2830);
#2343=AXIS2_PLACEMENT_3D('',#3529,#2831,#2832);
#2344=AXIS2_PLACEMENT_3D('',#3531,#2833,#2834);
#2345=AXIS2_PLACEMENT_3D('',#3533,#2835,#2836);
#2346=AXIS2_PLACEMENT_3D('',#3534,#2837,#2838);
#2347=AXIS2_PLACEMENT_3D('',#3538,#2840,#2841);
#2348=AXIS2_PLACEMENT_3D('',#3541,#2843,#2844);
#2349=AXIS2_PLACEMENT_3D('',#3542,#2845,#2846);
#2350=AXIS2_PLACEMENT_3D('',#3546,#2849,#2850);
#2351=AXIS2_PLACEMENT_3D('',#3547,#2851,#2852);
#2352=AXIS2_PLACEMENT_3D('',#3549,#2854,#2855);
#2353=AXIS2_PLACEMENT_3D('',#3553,#2858,#2859);
#2354=AXIS2_PLACEMENT_3D('',#3557,#2861,#2862);
#2355=AXIS2_PLACEMENT_3D('',#3561,#2864,#2865);
#2356=AXIS2_PLACEMENT_3D('',#3563,#2867,#2868);
#2357=AXIS2_PLACEMENT_3D('',#3577,#2875,#2876);
#2358=AXIS2_PLACEMENT_3D('',#3581,#2878,#2879);
#2359=AXIS2_PLACEMENT_3D('',#3586,#2882,#2883);
#2360=AXIS2_PLACEMENT_3D('',#3588,#2884,#2885);
#2361=AXIS2_PLACEMENT_3D('',#3590,#2886,#2887);
#2362=AXIS2_PLACEMENT_3D('',#3592,#2888,#2889);
#2363=AXIS2_PLACEMENT_3D('',#3593,#2890,#2891);
#2364=AXIS2_PLACEMENT_3D('',#3595,#2892,#2893);
#2365=AXIS2_PLACEMENT_3D('',#3598,#2895,#2896);
#2366=AXIS2_PLACEMENT_3D('',#3600,#2898,#2899);
#2367=AXIS2_PLACEMENT_3D('',#3601,#2900,#2901);
#2368=AXIS2_PLACEMENT_3D('',#3603,#2902,#2903);
#2369=AXIS2_PLACEMENT_3D('',#3606,#2905,#2906);
#2370=AXIS2_PLACEMENT_3D('',#3608,#2908,#2909);
#2371=AXIS2_PLACEMENT_3D('',#3612,#2911,#2912);
#2372=AXIS2_PLACEMENT_3D('',#3616,#2914,#2915);
#2373=AXIS2_PLACEMENT_3D('',#3618,#2916,#2917);
#2374=AXIS2_PLACEMENT_3D('',#3620,#2919,#2920);
#2375=AXIS2_PLACEMENT_3D('',#3624,#2923,#2924);
#2376=AXIS2_PLACEMENT_3D('',#3628,#2926,#2927);
#2377=AXIS2_PLACEMENT_3D('',#3630,#2928,#2929);
#2378=AXIS2_PLACEMENT_3D('',#3633,#2931,#2932);
#2379=AXIS2_PLACEMENT_3D('',#3634,#2933,#2934);
#2380=AXIS2_PLACEMENT_3D('',#3635,#2935,#2936);
#2381=AXIS2_PLACEMENT_3D('',#3636,#2937,#2938);
#2382=AXIS2_PLACEMENT_3D('',#3638,#2940,#2941);
#2383=AXIS2_PLACEMENT_3D('',#3640,#2942,#2943);
#2384=AXIS2_PLACEMENT_3D('',#3642,#2945,#2946);
#2385=AXIS2_PLACEMENT_3D('',#3645,#2947,#2948);
#2386=AXIS2_PLACEMENT_3D('',#3646,#2949,#2950);
#2387=AXIS2_PLACEMENT_3D('',#3647,#2951,#2952);
#2388=AXIS2_PLACEMENT_3D('',#3648,#2953,#2954);
#2389=AXIS2_PLACEMENT_3D('',#3650,#2956,#2957);
#2390=AXIS2_PLACEMENT_3D('',#3652,#2959,#2960);
#2391=AXIS2_PLACEMENT_3D('',#3654,#2961,#2962);
#2392=AXIS2_PLACEMENT_3D('',#3656,#2963,#2964);
#2393=AXIS2_PLACEMENT_3D('',#3657,#2965,#2966);
#2394=AXIS2_PLACEMENT_3D('',#3658,#2967,#2968);
#2395=AXIS2_PLACEMENT_3D('',#3660,#2970,#2971);
#2396=AXIS2_PLACEMENT_3D('',#3663,#2974,#2975);
#2397=AXIS2_PLACEMENT_3D('',#3664,#2976,#2977);
#2398=AXIS2_PLACEMENT_3D('',#3665,#2978,#2979);
#2399=AXIS2_PLACEMENT_3D('',#3666,#2980,#2981);
#2400=AXIS2_PLACEMENT_3D('',#3667,#2982,#2983);
#2401=AXIS2_PLACEMENT_3D('',#3668,#2984,#2985);
#2402=AXIS2_PLACEMENT_3D('',#3669,#2986,#2987);
#2403=AXIS2_PLACEMENT_3D('',#3671,#2988,#2989);
#2404=AXIS2_PLACEMENT_3D('',#3673,#2991,#2992);
#2405=AXIS2_PLACEMENT_3D('',#3674,#2993,#2994);
#2406=AXIS2_PLACEMENT_3D('',#3676,#2996,#2997);
#2407=AXIS2_PLACEMENT_3D('',#3679,#2999,#3000);
#2408=AXIS2_PLACEMENT_3D('',#3681,#3001,#3002);
#2409=AXIS2_PLACEMENT_3D('',#3683,#3003,#3004);
#2410=AXIS2_PLACEMENT_3D('',#3685,#3005,#3006);
#2411=AXIS2_PLACEMENT_3D('',#3687,#3007,#3008);
#2412=AXIS2_PLACEMENT_3D('',#3689,#3009,#3010);
#2413=AXIS2_PLACEMENT_3D('',#3691,#3011,#3012);
#2414=AXIS2_PLACEMENT_3D('',#3692,#3013,#3014);
#2415=AXIS2_PLACEMENT_3D('',#3698,#3017,#3018);
#2416=AXIS2_PLACEMENT_3D('',#3700,#3020,#3021);
#2417=AXIS2_PLACEMENT_3D('',#3701,#3022,#3023);
#2418=AXIS2_PLACEMENT_3D('',#3702,#3024,#3025);
#2419=AXIS2_PLACEMENT_3D('',#3705,#3026,#3027);
#2420=AXIS2_PLACEMENT_3D('',#3708,#3030,#3031);
#2421=AXIS2_PLACEMENT_3D('',#3711,#3032,#3033);
#2422=AXIS2_PLACEMENT_3D('',#3712,#3034,#3035);
#2423=AXIS2_PLACEMENT_3D('',#3713,#3036,#3037);
#2424=AXIS2_PLACEMENT_3D('',#3714,#3038,#3039);
#2425=AXIS2_PLACEMENT_3D('',#3717,#3040,#3041);
#2426=AXIS2_PLACEMENT_3D('',#3720,#3044,#3045);
#2427=AXIS2_PLACEMENT_3D('',#3724,#3047,#3048);
#2428=AXIS2_PLACEMENT_3D('',#3728,#3051,#3052);
#2429=AXIS2_PLACEMENT_3D('',#3730,#3053,#3054);
#2430=AXIS2_PLACEMENT_3D('',#3733,#3056,#3057);
#2431=AXIS2_PLACEMENT_3D('',#3734,#3058,#3059);
#2432=AXIS2_PLACEMENT_3D('',#3736,#3060,#3061);
#2433=AXIS2_PLACEMENT_3D('',#3737,#3062,#3063);
#2434=AXIS2_PLACEMENT_3D('',#3738,#3064,#3065);
#2435=AXIS2_PLACEMENT_3D('',#3740,#3067,#3068);
#2436=AXIS2_PLACEMENT_3D('',#3746,#3072,#3073);
#2437=AXIS2_PLACEMENT_3D('',#3748,#3074,#3075);
#2438=AXIS2_PLACEMENT_3D('',#3750,#3077,#3078);
#2439=AXIS2_PLACEMENT_3D('',#3752,#3080,#3081);
#2440=AXIS2_PLACEMENT_3D('',#3754,#3083,#3084);
#2441=AXIS2_PLACEMENT_3D('',#3756,#3086,#3087);
#2442=AXIS2_PLACEMENT_3D('',#3758,#3089,#3090);
#2443=AXIS2_PLACEMENT_3D('',#3760,#3092,#3093);
#2444=AXIS2_PLACEMENT_3D('',#3761,#3094,#3095);
#2445=AXIS2_PLACEMENT_3D('',#3763,#3096,#3097);
#2446=AXIS2_PLACEMENT_3D('',#3764,#3098,#3099);
#2447=AXIS2_PLACEMENT_3D('',#3766,#3100,#3101);
#2448=AXIS2_PLACEMENT_3D('',#3767,#3102,#3103);
#2449=AXIS2_PLACEMENT_3D('',#3769,#3104,#3105);
#2450=AXIS2_PLACEMENT_3D('',#3770,#3106,#3107);
#2451=AXIS2_PLACEMENT_3D('',#3771,#3108,#3109);
#2452=AXIS2_PLACEMENT_3D('',#3773,#3110,#3111);
#2453=AXIS2_PLACEMENT_3D('',#3774,#3112,#3113);
#2454=AXIS2_PLACEMENT_3D('',#3775,#3114,#3115);
#2455=AXIS2_PLACEMENT_3D('',#3777,#3116,#3117);
#2456=AXIS2_PLACEMENT_3D('',#3778,#3118,#3119);
#2457=AXIS2_PLACEMENT_3D('',#3780,#3120,#3121);
#2458=AXIS2_PLACEMENT_3D('',#3781,#3122,#3123);
#2459=AXIS2_PLACEMENT_3D('',#3783,#3124,#3125);
#2460=AXIS2_PLACEMENT_3D('',#3784,#3126,#3127);
#2461=AXIS2_PLACEMENT_3D('',#3785,#3128,#3129);
#2462=AXIS2_PLACEMENT_3D('',#3787,#3130,#3131);
#2463=AXIS2_PLACEMENT_3D('',#3788,#3132,#3133);
#2464=AXIS2_PLACEMENT_3D('',#3789,#3134,#3135);
#2465=AXIS2_PLACEMENT_3D('',#3791,#3136,#3137);
#2466=AXIS2_PLACEMENT_3D('',#3793,#3138,#3139);
#2467=AXIS2_PLACEMENT_3D('',#3794,#3140,#3141);
#2468=AXIS2_PLACEMENT_3D('',#3795,#3142,#3143);
#2469=AXIS2_PLACEMENT_3D('',#3796,#3144,#3145);
#2470=AXIS2_PLACEMENT_3D('',#3798,#3146,#3147);
#2471=AXIS2_PLACEMENT_3D('',#3800,#3148,#3149);
#2472=AXIS2_PLACEMENT_3D('',#3801,#3150,#3151);
#2473=AXIS2_PLACEMENT_3D('',#3802,#3152,#3153);
#2474=AXIS2_PLACEMENT_3D('',#3803,#3154,#3155);
#2475=AXIS2_PLACEMENT_3D('',#3805,#3156,#3157);
#2476=AXIS2_PLACEMENT_3D('',#3807,#3158,#3159);
#2477=AXIS2_PLACEMENT_3D('',#3808,#3160,#3161);
#2478=AXIS2_PLACEMENT_3D('',#3809,#3162,#3163);
#2479=AXIS2_PLACEMENT_3D('',#3810,#3164,#3165);
#2480=AXIS2_PLACEMENT_3D('',#3812,#3166,#3167);
#2481=AXIS2_PLACEMENT_3D('',#3814,#3168,#3169);
#2482=AXIS2_PLACEMENT_3D('',#3815,#3170,#3171);
#2483=AXIS2_PLACEMENT_3D('',#3816,#3172,#3173);
#2484=AXIS2_PLACEMENT_3D('',#3817,#3174,#3175);
#2485=AXIS2_PLACEMENT_3D('',#3819,#3176,#3177);
#2486=AXIS2_PLACEMENT_3D('',#3820,#3178,#3179);
#2487=AXIS2_PLACEMENT_3D('',#3821,#3180,#3181);
#2488=AXIS2_PLACEMENT_3D('',#3823,#3182,#3183);
#2489=AXIS2_PLACEMENT_3D('',#3824,#3184,#3185);
#2490=AXIS2_PLACEMENT_3D('',#3825,#3186,#3187);
#2491=AXIS2_PLACEMENT_3D('',#3827,#3188,#3189);
#2492=AXIS2_PLACEMENT_3D('',#3828,#3190,#3191);
#2493=AXIS2_PLACEMENT_3D('',#3829,#3192,#3193);
#2494=AXIS2_PLACEMENT_3D('',#3831,#3194,#3195);
#2495=AXIS2_PLACEMENT_3D('',#3832,#3196,#3197);
#2496=AXIS2_PLACEMENT_3D('',#3833,#3198,#3199);
#2497=AXIS2_PLACEMENT_3D('',#3835,#3200,#3201);
#2498=AXIS2_PLACEMENT_3D('',#3836,#3202,#3203);
#2499=AXIS2_PLACEMENT_3D('',#3837,#3204,#3205);
#2500=AXIS2_PLACEMENT_3D('',#3839,#3206,#3207);
#2501=AXIS2_PLACEMENT_3D('',#3841,#3208,#3209);
#2502=AXIS2_PLACEMENT_3D('',#3842,#3210,#3211);
#2503=AXIS2_PLACEMENT_3D('',#3843,#3212,#3213);
#2504=AXIS2_PLACEMENT_3D('',#3845,#3215,#3216);
#2505=AXIS2_PLACEMENT_3D('',#3846,#3217,#3218);
#2506=AXIS2_PLACEMENT_3D('',#3847,#3219,#3220);
#2507=AXIS2_PLACEMENT_3D('',#3849,#3221,#3222);
#2508=AXIS2_PLACEMENT_3D('',#3850,#3223,#3224);
#2509=AXIS2_PLACEMENT_3D('',#3851,#3225,#3226);
#2510=AXIS2_PLACEMENT_3D('',#3853,#3227,#3228);
#2511=AXIS2_PLACEMENT_3D('',#3854,#3229,#3230);
#2512=AXIS2_PLACEMENT_3D('',#3855,#3231,#3232);
#2513=AXIS2_PLACEMENT_3D('',#3856,#3233,#3234);
#2514=AXIS2_PLACEMENT_3D('',#3857,#3235,#3236);
#2515=DIRECTION('axis',(0.,0.,1.));
#2516=DIRECTION('refdir',(1.,0.,0.));
#2517=DIRECTION('center_axis',(0.,0.,1.));
#2518=DIRECTION('ref_axis',(1.,0.,0.));
#2519=DIRECTION('center_axis',(0.,0.,-1.));
#2520=DIRECTION('ref_axis',(1.,0.,0.));
#2521=DIRECTION('center_axis',(0.,0.,1.));
#2522=DIRECTION('ref_axis',(1.,0.,0.));
#2523=DIRECTION('center_axis',(0.,0.,1.));
#2524=DIRECTION('ref_axis',(1.,0.,0.));
#2525=DIRECTION('center_axis',(0.,0.,1.));
#2526=DIRECTION('ref_axis',(1.,0.,0.));
#2527=DIRECTION('center_axis',(0.,0.,1.));
#2528=DIRECTION('ref_axis',(1.,0.,0.));
#2529=DIRECTION('center_axis',(0.,0.,-1.));
#2530=DIRECTION('ref_axis',(1.,0.,0.));
#2531=DIRECTION('center_axis',(0.,0.,1.));
#2532=DIRECTION('ref_axis',(1.,0.,0.));
#2533=DIRECTION('center_axis',(0.,0.,1.));
#2534=DIRECTION('ref_axis',(1.,0.,0.));
#2535=DIRECTION('center_axis',(0.,0.,1.));
#2536=DIRECTION('ref_axis',(1.,0.,0.));
#2537=DIRECTION('center_axis',(0.,0.,1.));
#2538=DIRECTION('ref_axis',(1.,0.,0.));
#2539=DIRECTION('center_axis',(0.,0.,-1.));
#2540=DIRECTION('ref_axis',(1.,0.,0.));
#2541=DIRECTION('center_axis',(0.,0.,1.));
#2542=DIRECTION('ref_axis',(1.,0.,0.));
#2543=DIRECTION('center_axis',(0.,0.,1.));
#2544=DIRECTION('ref_axis',(1.,0.,0.));
#2545=DIRECTION('center_axis',(0.,0.,1.));
#2546=DIRECTION('ref_axis',(1.,0.,0.));
#2547=DIRECTION('center_axis',(0.,0.,1.));
#2548=DIRECTION('ref_axis',(1.,0.,0.));
#2549=DIRECTION('center_axis',(0.,0.,-1.));
#2550=DIRECTION('ref_axis',(1.,0.,0.));
#2551=DIRECTION('center_axis',(0.,0.,1.));
#2552=DIRECTION('ref_axis',(1.,0.,0.));
#2553=DIRECTION('center_axis',(0.,0.,1.));
#2554=DIRECTION('ref_axis',(1.,0.,0.));
#2555=DIRECTION('center_axis',(0.,0.,1.));
#2556=DIRECTION('ref_axis',(1.,0.,0.));
#2557=DIRECTION('center_axis',(1.,-5.9211894646675E-16,0.));
#2558=DIRECTION('ref_axis',(0.,0.,-1.));
#2559=DIRECTION('center_axis',(1.,-5.9211894646675E-16,0.));
#2560=DIRECTION('ref_axis',(0.,-6.10431903573978E-17,-1.));
#2561=DIRECTION('center_axis',(-1.,5.9211894646675E-16,0.));
#2562=DIRECTION('ref_axis',(-3.61448295633917E-32,-6.10431903573978E-17,
-1.));
#2563=DIRECTION('center_axis',(-1.,5.9211894646675E-16,0.));
#2564=DIRECTION('ref_axis',(0.,0.,1.));
#2565=DIRECTION('',(0.,0.,1.));
#2566=DIRECTION('',(5.9211894646675E-16,1.,0.));
#2567=DIRECTION('',(0.,0.,-1.));
#2568=DIRECTION('',(-5.9211894646675E-16,-1.,0.));
#2569=DIRECTION('',(-4.18691322315673E-16,-0.707106781186547,0.707106781186548));
#2570=DIRECTION('center_axis',(-1.,5.9211894646675E-16,0.));
#2571=DIRECTION('ref_axis',(-5.84341411274832E-32,-9.86864910777931E-17,
-1.));
#2572=DIRECTION('',(-4.18691322315674E-16,-0.707106781186548,-0.707106781186547));
#2573=DIRECTION('',(-5.9211894646675E-16,-1.,0.));
#2574=DIRECTION('center_axis',(-1.,5.9211894646675E-16,0.));
#2575=DIRECTION('ref_axis',(-8.44830956059998E-32,-1.42679264208857E-16,
1.));
#2576=DIRECTION('center_axis',(-1.,5.9211894646675E-16,0.));
#2577=DIRECTION('ref_axis',(-8.44830956059998E-32,-1.42679264208857E-16,
1.));
#2578=DIRECTION('center_axis',(1.,-7.16272919113003E-16,0.));
#2579=DIRECTION('ref_axis',(0.,0.,-1.));
#2580=DIRECTION('center_axis',(1.,-5.9211894646675E-16,0.));
#2581=DIRECTION('ref_axis',(0.,0.,-1.));
#2582=DIRECTION('center_axis',(1.,-5.9211894646675E-16,0.));
#2583=DIRECTION('ref_axis',(0.,0.,-1.));
#2584=DIRECTION('center_axis',(1.,-5.9211894646675E-16,0.));
#2585=DIRECTION('ref_axis',(0.,-1.42679264208857E-16,1.));
#2586=DIRECTION('center_axis',(1.,0.,0.));
#2587=DIRECTION('ref_axis',(0.,0.,1.));
#2588=DIRECTION('center_axis',(-1.,5.9211894646675E-16,0.));
#2589=DIRECTION('ref_axis',(0.,0.,1.));
#2590=DIRECTION('center_axis',(1.,-5.9211894646675E-16,0.));
#2591=DIRECTION('ref_axis',(0.,0.,-1.));
#2592=DIRECTION('center_axis',(1.,-5.9211894646675E-16,0.));
#2593=DIRECTION('ref_axis',(0.,-1.42679264208857E-16,1.));
#2594=DIRECTION('center_axis',(1.,0.,0.));
#2595=DIRECTION('ref_axis',(0.,0.,1.));
#2596=DIRECTION('center_axis',(-1.,5.9211894646675E-16,0.));
#2597=DIRECTION('ref_axis',(0.,0.,1.));
#2598=DIRECTION('center_axis',(1.,-3.66912048940005E-32,0.));
#2599=DIRECTION('ref_axis',(0.,-0.707106781186548,0.707106781186547));
#2600=DIRECTION('',(-1.,3.66912048940005E-32,0.));
#2601=DIRECTION('center_axis',(-0.707106781186549,0.,0.707106781186546));
#2602=DIRECTION('ref_axis',(0.707106781186546,4.90653893338681E-17,0.707106781186549));
#2603=DIRECTION('',(1.,-3.66912048940005E-32,0.));
#2604=DIRECTION('center_axis',(-0.707106781186543,5.88784672006419E-16,
-0.707106781186553));
#2605=DIRECTION('ref_axis',(-0.707106781186553,-5.88784672006411E-16,0.707106781186543));
#2606=DIRECTION('center_axis',(0.408248290463861,-0.408248290463859,-0.816496580927729));
#2607=DIRECTION('ref_axis',(0.577350269189626,-0.577350269189627,0.577350269189626));
#2608=DIRECTION('center_axis',(2.77555756156285E-16,-1.,0.));
#2609=DIRECTION('ref_axis',(0.,0.,1.));
#2610=DIRECTION('center_axis',(1.,0.,0.));
#2611=DIRECTION('ref_axis',(0.,-1.,0.));
#2612=DIRECTION('center_axis',(0.,0.,1.));
#2613=DIRECTION('ref_axis',(1.,2.77555756156285E-16,0.));
#2614=DIRECTION('center_axis',(-0.408248290463861,-0.408248290463858,-0.81649658092773));
#2615=DIRECTION('ref_axis',(-0.577350269189626,-0.577350269189625,0.577350269189626));
#2616=DIRECTION('center_axis',(0.,0.,1.));
#2617=DIRECTION('ref_axis',(0.,-1.,0.));
#2618=DIRECTION('center_axis',(-1.,0.,0.));
#2619=DIRECTION('ref_axis',(0.,0.,1.));
#2620=DIRECTION('center_axis',(0.,-1.,0.));
#2621=DIRECTION('ref_axis',(-1.,0.,0.));
#2622=DIRECTION('center_axis',(-1.,3.66912048940005E-32,0.));
#2623=DIRECTION('ref_axis',(0.,-0.707106781186549,0.707106781186546));
#2624=DIRECTION('',(1.,-3.66912048940005E-32,0.));
#2625=DIRECTION('',(-1.,3.66912048940005E-32,0.));
#2626=DIRECTION('center_axis',(-1.,0.,0.));
#2627=DIRECTION('ref_axis',(0.,0.707106781186546,0.707106781186549));
#2628=DIRECTION('',(-1.,0.,0.));
#2629=DIRECTION('center_axis',(-0.707106781186549,0.,0.707106781186546));
#2630=DIRECTION('ref_axis',(0.707106781186546,0.,0.707106781186549));
#2631=DIRECTION('',(1.,0.,0.));
#2632=DIRECTION('center_axis',(-0.707106781186543,-5.88784672006422E-16,
-0.707106781186553));
#2633=DIRECTION('ref_axis',(0.707106781186553,-5.88784672006414E-16,-0.707106781186542));
#2634=DIRECTION('center_axis',(0.408248290463862,0.408248290463855,-0.816496580927731));
#2635=DIRECTION('ref_axis',(0.577350269189626,0.577350269189626,0.577350269189626));
#2636=DIRECTION('center_axis',(0.,0.,1.));
#2637=DIRECTION('ref_axis',(0.,1.,0.));
#2638=DIRECTION('center_axis',(1.,0.,0.));
#2639=DIRECTION('ref_axis',(0.,0.,1.));
#2640=DIRECTION('center_axis',(0.,1.,0.));
#2641=DIRECTION('ref_axis',(1.,0.,0.));
#2642=DIRECTION('center_axis',(-0.170112439679116,-0.941663177664661,0.290400099340396));
#2643=DIRECTION('ref_axis',(-0.475963149477967,0.336556770590778,0.812519920068746));
#2644=DIRECTION('center_axis',(-2.22044604925028E-15,1.,0.));
#2645=DIRECTION('ref_axis',(0.,0.,1.));
#2646=DIRECTION('center_axis',(-1.,0.,0.));
#2647=DIRECTION('ref_axis',(0.,0.707106781186548,0.707106781186548));
#2648=DIRECTION('center_axis',(0.,-0.707106781186546,0.707106781186549));
#2649=DIRECTION('ref_axis',(-1.,0.,0.));
#2650=DIRECTION('center_axis',(-1.,5.9211894646675E-16,0.));
#2651=DIRECTION('ref_axis',(0.,0.38268343236509,0.923879532511287));
#2652=DIRECTION('',(-1.,5.9211894646675E-16,0.));
#2653=DIRECTION('',(1.,-5.9211894646675E-16,0.));
#2654=DIRECTION('center_axis',(-0.707106781186546,0.707106781186549,0.));
#2655=DIRECTION('ref_axis',(0.707106781186549,0.707106781186546,0.));
#2656=DIRECTION('center_axis',(-0.408248290463862,-0.816496580927724,0.408248290463869));
#2657=DIRECTION('ref_axis',(-0.577350269189621,0.577350269189628,0.577350269189628));
#2658=DIRECTION('center_axis',(0.,1.,0.));
#2659=DIRECTION('ref_axis',(0.,0.,1.));
#2660=DIRECTION('center_axis',(-1.,0.,3.55271367880051E-14));
#2661=DIRECTION('ref_axis',(0.,1.,0.));
#2662=DIRECTION('center_axis',(0.,0.,1.));
#2663=DIRECTION('ref_axis',(-1.,0.,0.));
#2664=DIRECTION('center_axis',(-1.,0.,0.));
#2665=DIRECTION('ref_axis',(0.,0.707106781186548,0.707106781186548));
#2666=DIRECTION('',(1.,0.,0.));
#2667=DIRECTION('',(-1.,0.,0.));
#2668=DIRECTION('center_axis',(0.,0.,-1.));
#2669=DIRECTION('ref_axis',(-0.707106781186554,0.707106781186541,0.));
#2670=DIRECTION('',(0.,0.,-1.));
#2671=DIRECTION('center_axis',(0.170112439679117,-0.941663177664663,-0.29040009934039));
#2672=DIRECTION('ref_axis',(-0.475963149477995,-0.336556770590778,0.81251992006873));
#2673=DIRECTION('center_axis',(0.,0.707106781186548,0.707106781186548));
#2674=DIRECTION('ref_axis',(0.,-0.707106781186548,0.707106781186548));
#2675=DIRECTION('center_axis',(-1.,5.02429586778803E-14,0.));
#2676=DIRECTION('ref_axis',(0.,0.,1.));
#2677=DIRECTION('center_axis',(0.,-1.,8.88178419700128E-15));
#2678=DIRECTION('ref_axis',(-1.,0.,0.));
#2679=DIRECTION('center_axis',(-1.,5.9211894646675E-16,0.));
#2680=DIRECTION('ref_axis',(0.,-0.382683432365095,0.923879532511285));
#2681=DIRECTION('',(-1.,5.9211894646675E-16,0.));
#2682=DIRECTION('',(1.,-5.9211894646675E-16,0.));
#2683=DIRECTION('center_axis',(-0.707106781186548,-0.707106781186548,0.));
#2684=DIRECTION('ref_axis',(0.707106781186547,-0.707106781186547,0.));
#2685=DIRECTION('center_axis',(5.9211894646675E-16,1.,0.));
#2686=DIRECTION('ref_axis',(-0.707106781186554,0.,0.707106781186541));
#2687=DIRECTION('',(5.9211894646675E-16,1.,0.));
#2688=DIRECTION('center_axis',(4.18691322315673E-16,0.707106781186547,-0.707106781186548));
#2689=DIRECTION('ref_axis',(-0.707106781186551,0.500000000000001,0.499999999999994));
#2690=DIRECTION('center_axis',(0.,-0.707106781186545,0.70710678118655));
#2691=DIRECTION('ref_axis',(0.,0.70710678118655,0.707106781186545));
#2692=DIRECTION('',(4.18691322315673E-16,0.707106781186547,-0.707106781186548));
#2693=DIRECTION('center_axis',(-1.,5.9211894646675E-16,0.));
#2694=DIRECTION('ref_axis',(0.,0.,1.));
#2695=DIRECTION('center_axis',(0.,-0.707106781186548,-0.707106781186548));
#2696=DIRECTION('ref_axis',(0.,-0.707106781186548,0.707106781186548));
#2697=DIRECTION('center_axis',(1.,-5.9211894646675E-16,0.));
#2698=DIRECTION('ref_axis',(0.,-9.86864910777931E-17,-1.));
#2699=DIRECTION('center_axis',(4.18691322315674E-16,0.707106781186548,0.707106781186547));
#2700=DIRECTION('ref_axis',(-0.707106781186553,-0.499999999999996,0.499999999999996));
#2701=DIRECTION('',(4.18691322315674E-16,0.707106781186548,0.707106781186547));
#2702=DIRECTION('center_axis',(-2.96059473233375E-16,1.,0.));
#2703=DIRECTION('ref_axis',(0.707106781186554,0.,0.707106781186541));
#2704=DIRECTION('',(-2.96059473233375E-16,1.,0.));
#2705=DIRECTION('',(2.96059473233375E-16,-1.,0.));
#2706=DIRECTION('center_axis',(4.18691322315673E-16,0.707106781186547,-0.707106781186548));
#2707=DIRECTION('ref_axis',(-8.83177008009623E-16,0.707106781186548,0.707106781186547));
#2708=DIRECTION('center_axis',(5.9211894646675E-16,1.,0.));
#2709=DIRECTION('ref_axis',(-0.707106781186554,0.,0.707106781186541));
#2710=DIRECTION('',(5.9211894646675E-16,1.,0.));
#2711=DIRECTION('center_axis',(0.,0.,-1.));
#2712=DIRECTION('ref_axis',(0.707106781186554,0.707106781186541,0.));
#2713=DIRECTION('',(0.,0.,1.));
#2714=DIRECTION('',(0.,0.,-1.));
#2715=DIRECTION('center_axis',(-0.707106781186555,0.,0.70710678118654));
#2716=DIRECTION('ref_axis',(0.70710678118654,0.,0.707106781186555));
#2717=DIRECTION('center_axis',(-2.96059473233375E-16,1.,0.));
#2718=DIRECTION('ref_axis',(0.707106781186554,2.09345661157846E-16,0.707106781186541));
#2719=DIRECTION('',(2.96059473233375E-16,-1.,0.));
#2720=DIRECTION('',(-2.96059473233375E-16,1.,0.));
#2721=DIRECTION('center_axis',(-4.18691322315673E-16,-0.707106781186548,
-0.707106781186547));
#2722=DIRECTION('ref_axis',(7.3598084000802E-16,-0.707106781186547,0.707106781186547));
#2723=DIRECTION('center_axis',(0.,0.,1.));
#2724=DIRECTION('ref_axis',(-0.707106781186553,-0.707106781186543,0.));
#2725=DIRECTION('',(0.,0.,1.));
#2726=DIRECTION('center_axis',(1.,0.,0.));
#2727=DIRECTION('ref_axis',(0.,0.707106781186544,0.707106781186551));
#2728=DIRECTION('',(1.,0.,0.));
#2729=DIRECTION('center_axis',(-1.,5.9211894646675E-16,0.));
#2730=DIRECTION('ref_axis',(0.,0.707106781186544,0.707106781186551));
#2731=DIRECTION('',(-1.,0.,0.));
#2732=DIRECTION('center_axis',(0.,0.,1.));
#2733=DIRECTION('ref_axis',(0.707106781186553,-0.707106781186542,0.));
#2734=DIRECTION('',(0.,0.,1.));
#2735=DIRECTION('',(0.,0.,-1.));
#2736=DIRECTION('center_axis',(-0.707106781186543,0.,0.707106781186552));
#2737=DIRECTION('ref_axis',(-0.707106781186552,0.,-0.707106781186543));
#2738=DIRECTION('center_axis',(-1.,3.66912048940005E-32,0.));
#2739=DIRECTION('ref_axis',(0.,-0.707106781186546,0.707106781186549));
#2740=DIRECTION('',(1.,-3.66912048940005E-32,0.));
#2741=DIRECTION('center_axis',(-1.,5.9211894646675E-16,0.));
#2742=DIRECTION('ref_axis',(0.,-0.707106781186546,0.707106781186549));
#2743=DIRECTION('',(-1.,3.66912048940005E-32,0.));
#2744=DIRECTION('center_axis',(0.,1.,0.));
#2745=DIRECTION('ref_axis',(1.,0.,0.));
#2746=DIRECTION('',(0.,0.,1.));
#2747=DIRECTION('',(0.,0.,1.));
#2748=DIRECTION('',(1.,0.,0.));
#2749=DIRECTION('',(0.,0.,-1.));
#2750=DIRECTION('',(-0.554700196225229,0.,-0.832050294337844));
#2751=DIRECTION('',(-1.,0.,0.));
#2752=DIRECTION('',(-1.,0.,0.));
#2753=DIRECTION('',(0.,0.,-1.));
#2754=DIRECTION('',(0.554700196225229,0.,0.832050294337844));
#2755=DIRECTION('center_axis',(0.,0.,-1.));
#2756=DIRECTION('ref_axis',(-1.,0.,0.));
#2757=DIRECTION('',(-2.96059473233375E-16,1.,0.));
#2758=DIRECTION('',(-1.,5.9211894646675E-16,0.));
#2759=DIRECTION('',(5.9211894646675E-16,1.,0.));
#2760=DIRECTION('center_axis',(0.,0.,-1.));
#2761=DIRECTION('ref_axis',(-1.,0.,0.));
#2762=DIRECTION('center_axis',(-1.,-2.96059473233375E-16,0.));
#2763=DIRECTION('ref_axis',(-2.96059473233375E-16,1.,0.));
#2764=DIRECTION('',(-2.09345661157837E-16,0.707106781186548,0.707106781186547));
#2765=DIRECTION('center_axis',(1.,2.96059473233375E-16,0.));
#2766=DIRECTION('ref_axis',(0.,-1.04672830578918E-15,-1.));
#2767=DIRECTION('center_axis',(-4.18691322315673E-16,-0.707106781186547,
0.707106781186548));
#2768=DIRECTION('ref_axis',(4.18691322315674E-16,0.707106781186548,0.707106781186547));
#2769=DIRECTION('',(-1.,5.9211894646675E-16,6.9726111936842E-32));
#2770=DIRECTION('center_axis',(-1.,5.9211894646675E-16,0.));
#2771=DIRECTION('ref_axis',(0.,-1.04672830578918E-15,-1.));
#2772=DIRECTION('',(1.,-5.9211894646675E-16,6.9726111936842E-32));
#2773=DIRECTION('center_axis',(1.,2.96059473233375E-16,0.));
#2774=DIRECTION('ref_axis',(0.,-1.04672830578918E-15,-1.));
#2775=DIRECTION('',(1.,-5.9211894646675E-16,0.));
#2776=DIRECTION('center_axis',(1.,-5.9211894646675E-16,0.));
#2777=DIRECTION('ref_axis',(0.,-1.04672830578918E-15,-1.));
#2778=DIRECTION('center_axis',(4.18691322315673E-16,0.707106781186548,0.707106781186547));
#2779=DIRECTION('ref_axis',(4.18691322315673E-16,0.707106781186547,-0.707106781186548));
#2780=DIRECTION('',(-2.09345661157837E-16,0.707106781186547,-0.707106781186548));
#2781=DIRECTION('center_axis',(1.,-5.9211894646675E-16,0.));
#2782=DIRECTION('ref_axis',(-5.9211894646675E-16,-1.,0.));
#2783=DIRECTION('',(-5.9211894646675E-16,-1.,0.));
#2784=DIRECTION('',(-3.39708718624198E-46,-5.73717021978918E-31,-1.));
#2785=DIRECTION('',(-5.9211894646675E-16,-1.,0.));
#2786=DIRECTION('center_axis',(-1.,5.9211894646675E-16,0.));
#2787=DIRECTION('ref_axis',(0.,0.,-1.));
#2788=DIRECTION('center_axis',(-1.,5.9211894646675E-16,0.));
#2789=DIRECTION('ref_axis',(0.,0.,-1.));
#2790=DIRECTION('center_axis',(-1.,5.9211894646675E-16,0.));
#2791=DIRECTION('ref_axis',(0.,0.,-1.));
#2792=DIRECTION('center_axis',(-1.,5.9211894646675E-16,0.));
#2793=DIRECTION('ref_axis',(0.,0.,-1.));
#2794=DIRECTION('center_axis',(0.,0.,1.));
#2795=DIRECTION('ref_axis',(5.9211894646675E-16,1.,0.));
#2796=DIRECTION('center_axis',(0.,0.,1.));
#2797=DIRECTION('ref_axis',(5.9211894646675E-16,1.,0.));
#2798=DIRECTION('center_axis',(-0.554700196225229,0.,-0.832050294337844));
#2799=DIRECTION('ref_axis',(0.588348405414553,0.707106781186547,-0.392232270276369));
#2800=DIRECTION('',(-0.554700196225229,0.,-0.832050294337844));
#2801=DIRECTION('center_axis',(0.,0.,-1.));
#2802=DIRECTION('ref_axis',(1.,-3.46410522907505E-16,0.));
#2803=DIRECTION('center_axis',(-0.957092026489053,0.,0.289784148688431));
#2804=DIRECTION('ref_axis',(0.289784148688431,0.,0.957092026489053));
#2805=DIRECTION('center_axis',(0.,0.,1.));
#2806=DIRECTION('ref_axis',(-0.707106781186548,0.707106781186548,0.));
#2807=DIRECTION('center_axis',(0.,0.,-1.));
#2808=DIRECTION('ref_axis',(-0.707106781186548,0.707106781186548,0.));
#2809=DIRECTION('',(0.,0.,1.));
#2810=DIRECTION('center_axis',(-0.832050294337844,-3.05289278316633E-32,
0.554700196225229));
#2811=DIRECTION('ref_axis',(-0.554700196225229,-2.03526185544422E-32,-0.832050294337844));
#2812=DIRECTION('',(-1.48029736616688E-16,1.,-2.22044604925031E-16));
#2813=DIRECTION('',(-0.554700196225229,-2.03526185544422E-32,-0.832050294337844));
#2814=DIRECTION('',(3.66912048940005E-32,-1.,0.));
#2815=DIRECTION('center_axis',(-1.,-1.48029736616688E-16,0.));
#2816=DIRECTION('ref_axis',(1.48029736616688E-16,-1.,0.));
#2817=DIRECTION('',(-1.48029736616688E-16,1.,0.));
#2818=DIRECTION('',(0.,0.,-1.));
#2819=DIRECTION('',(-1.48029736616688E-16,1.,-2.22044604925031E-16));
#2820=DIRECTION('',(0.,0.,1.));
#2821=DIRECTION('center_axis',(1.,1.48029736616688E-16,0.));
#2822=DIRECTION('ref_axis',(-1.02558116934494E-31,-7.69801162016677E-17,
1.));
#2823=DIRECTION('',(3.66912048940005E-32,1.,0.));
#2824=DIRECTION('center_axis',(1.,1.48029736616688E-16,0.));
#2825=DIRECTION('ref_axis',(5.98255682117881E-32,-1.53960232403335E-16,
1.));
#2826=DIRECTION('',(0.,0.,-1.));
#2827=DIRECTION('center_axis',(1.,1.48029736616688E-16,0.));
#2828=DIRECTION('ref_axis',(0.,0.,1.));
#2829=DIRECTION('center_axis',(1.,1.48029736616688E-16,0.));
#2830=DIRECTION('ref_axis',(0.,0.,1.));
#2831=DIRECTION('center_axis',(1.,1.48029736616688E-16,0.));
#2832=DIRECTION('ref_axis',(0.,0.,1.));
#2833=DIRECTION('center_axis',(1.,1.48029736616688E-16,0.));
#2834=DIRECTION('ref_axis',(0.,0.,1.));
#2835=DIRECTION('center_axis',(1.,1.48029736616688E-16,0.));
#2836=DIRECTION('ref_axis',(0.,0.,-1.));
#2837=DIRECTION('center_axis',(1.,-3.66912048940005E-32,0.));
#2838=DIRECTION('ref_axis',(0.,-0.707106781186548,0.707106781186547));
#2839=DIRECTION('',(-1.,3.66912048940005E-32,0.));
#2840=DIRECTION('center_axis',(0.471857925532024,8.84050360517188E-15,-0.881674598767944));
#2841=DIRECTION('ref_axis',(-0.881674598767944,4.73129394634257E-15,-0.471857925532024));
#2842=DIRECTION('',(1.,-3.66912048940005E-32,0.));
#2843=DIRECTION('center_axis',(-0.707106781186544,-3.14018491736753E-15,
-0.707106781186551));
#2844=DIRECTION('ref_axis',(-0.707106781186551,3.1401849173675E-15,0.707106781186544));
#2845=DIRECTION('center_axis',(-0.554700196225229,2.03526185544422E-32,
-0.832050294337844));
#2846=DIRECTION('ref_axis',(0.588348405414544,-0.70710678118655,-0.392232270276375));
#2847=DIRECTION('',(-0.554700196225229,2.03526185544422E-32,-0.832050294337844));
#2848=DIRECTION('',(0.554700196225229,-2.03526185544422E-32,0.832050294337844));
#2849=DIRECTION('center_axis',(0.957092026489052,-2.96344228179198E-15,
-0.289784148688434));
#2850=DIRECTION('ref_axis',(-0.289784148688434,8.97258126751538E-16,-0.957092026489052));
#2851=DIRECTION('center_axis',(0.,0.,1.));
#2852=DIRECTION('ref_axis',(-0.707106781186552,-0.707106781186543,0.));
#2853=DIRECTION('',(0.,0.,1.));
#2854=DIRECTION('center_axis',(0.832050294337844,-3.05289278316633E-32,
-0.554700196225229));
#2855=DIRECTION('ref_axis',(-0.554700196225229,2.03526185544422E-32,-0.832050294337844));
#2856=DIRECTION('',(-3.66912048940005E-32,-1.,0.));
#2857=DIRECTION('',(-0.554700196225229,2.03526185544422E-32,-0.832050294337844));
#2858=DIRECTION('center_axis',(0.,0.,1.));
#2859=DIRECTION('ref_axis',(1.,0.,0.));
#2860=DIRECTION('',(-1.,-3.66912048940005E-32,0.));
#2861=DIRECTION('center_axis',(0.,0.,-1.));
#2862=DIRECTION('ref_axis',(-1.,-2.30940348605003E-16,0.));
#2863=DIRECTION('',(1.1842378929335E-15,-1.,1.77635683940025E-15));
#2864=DIRECTION('center_axis',(0.,0.,-1.));
#2865=DIRECTION('ref_axis',(-1.,-1.73205261453752E-16,0.));
#2866=DIRECTION('',(1.,-3.66912048940005E-32,0.));
#2867=DIRECTION('center_axis',(-3.66912048940005E-32,-1.,0.));
#2868=DIRECTION('ref_axis',(-1.,3.66912048940005E-32,0.));
#2869=DIRECTION('',(0.,0.,-1.));
#2870=DIRECTION('',(1.,-3.66912048940005E-32,0.));
#2871=DIRECTION('',(0.554700196225229,-2.03526185544422E-32,0.832050294337844));
#2872=DIRECTION('',(0.,0.,1.));
#2873=DIRECTION('',(-1.,3.66912048940005E-32,0.));
#2874=DIRECTION('',(0.,0.,1.));
#2875=DIRECTION('center_axis',(-3.66912048940005E-32,-1.,0.));
#2876=DIRECTION('ref_axis',(-0.707106781186555,-3.62329028927021E-15,0.707106781186541));
#2877=DIRECTION('',(1.,-3.66912048940005E-32,0.));
#2878=DIRECTION('center_axis',(-3.66912048940005E-32,-1.,0.));
#2879=DIRECTION('ref_axis',(0.707106781186555,0.,0.707106781186541));
#2880=DIRECTION('',(0.,0.,-1.));
#2881=DIRECTION('',(-1.,3.66912048940005E-32,0.));
#2882=DIRECTION('center_axis',(3.66912048940005E-32,1.,0.));
#2883=DIRECTION('ref_axis',(-1.,0.,0.));
#2884=DIRECTION('center_axis',(3.66912048940005E-32,1.,0.));
#2885=DIRECTION('ref_axis',(-1.,0.,0.));
#2886=DIRECTION('center_axis',(3.66912048940005E-32,1.,0.));
#2887=DIRECTION('ref_axis',(-1.,0.,0.));
#2888=DIRECTION('center_axis',(3.66912048940005E-32,1.,0.));
#2889=DIRECTION('ref_axis',(-1.,0.,0.));
#2890=DIRECTION('center_axis',(0.554700196225229,2.03526185544422E-32,0.832050294337844));
#2891=DIRECTION('ref_axis',(-0.588348405414552,-0.707106781186547,0.392232270276369));
#2892=DIRECTION('center_axis',(-0.392232270276367,-0.707106781186549,-0.588348405414551));
#2893=DIRECTION('ref_axis',(0.39223227027637,-0.707106781186546,0.588348405414553));
#2894=DIRECTION('',(-0.554700196225229,-2.03526185544422E-32,-0.832050294337844));
#2895=DIRECTION('center_axis',(0.392232270276368,-0.707106781186548,0.588348405414552));
#2896=DIRECTION('ref_axis',(-0.392232270276368,-0.707106781186547,-0.588348405414552));
#2897=DIRECTION('',(0.554700196225229,2.03526185544422E-32,0.832050294337844));
#2898=DIRECTION('center_axis',(-3.66912048940005E-32,1.,0.));
#2899=DIRECTION('ref_axis',(0.,0.,1.));
#2900=DIRECTION('center_axis',(0.554700196225229,-2.03526185544422E-32,
0.832050294337844));
#2901=DIRECTION('ref_axis',(-0.588348405414553,0.707106781186547,0.392232270276368));
#2902=DIRECTION('center_axis',(-0.392232270276367,0.707106781186548,-0.588348405414551));
#2903=DIRECTION('ref_axis',(0.392232270276369,0.707106781186547,0.588348405414553));
#2904=DIRECTION('',(-0.554700196225229,2.03526185544422E-32,-0.832050294337844));
#2905=DIRECTION('center_axis',(0.392232270276368,0.707106781186549,0.588348405414551));
#2906=DIRECTION('ref_axis',(-0.392232270276369,0.707106781186546,-0.588348405414553));
#2907=DIRECTION('',(0.554700196225229,-2.03526185544422E-32,0.832050294337844));
#2908=DIRECTION('center_axis',(-3.66912048940005E-32,-1.,0.));
#2909=DIRECTION('ref_axis',(-0.471857925532025,0.,0.881674598767944));
#2910=DIRECTION('',(-3.66912048940005E-32,-1.,0.));
#2911=DIRECTION('center_axis',(0.,-1.,0.));
#2912=DIRECTION('ref_axis',(-0.832050294337844,0.,0.554700196225229));
#2913=DIRECTION('',(3.66912048940005E-32,1.,0.));
#2914=DIRECTION('center_axis',(0.707106781186546,0.707106781186549,0.));
#2915=DIRECTION('ref_axis',(-0.707106781186549,0.707106781186546,0.));
#2916=DIRECTION('center_axis',(0.392232270276367,-0.70710678118655,0.58834840541455));
#2917=DIRECTION('ref_axis',(0.392232270276369,0.707106781186545,0.588348405414554));
#2918=DIRECTION('',(-3.66912048940005E-32,-1.,0.));
#2919=DIRECTION('center_axis',(-0.832050294337844,3.05289278316633E-32,
0.554700196225229));
#2920=DIRECTION('ref_axis',(0.554700196225229,-2.03526185544422E-32,0.832050294337844));
#2921=DIRECTION('',(-1.1842378929335E-15,1.,-1.77635683940025E-15));
#2922=DIRECTION('',(-0.554700196225229,2.03526185544422E-32,-0.832050294337844));
#2923=DIRECTION('center_axis',(1.1842378929335E-15,-1.,1.77635683940025E-15));
#2924=DIRECTION('ref_axis',(-0.957092026489053,-6.18664590320378E-16,0.28978414868843));
#2925=DIRECTION('',(1.1842378929335E-15,-1.,1.77635683940025E-15));
#2926=DIRECTION('center_axis',(-0.392232270276367,-0.70710678118655,-0.58834840541455));
#2927=DIRECTION('ref_axis',(-0.392232270276369,0.707106781186545,-0.588348405414554));
#2928=DIRECTION('center_axis',(0.,-0.707106781186548,0.707106781186547));
#2929=DIRECTION('ref_axis',(-1.57009245868378E-15,0.707106781186547,0.707106781186548));
#2930=DIRECTION('',(1.1842378929335E-15,-1.,1.77635683940025E-15));
#2931=DIRECTION('center_axis',(1.2490009027033E-15,-1.,1.87350135405495E-15));
#2932=DIRECTION('ref_axis',(-1.,-1.2490009027033E-15,0.));
#2933=DIRECTION('center_axis',(0.554700196225229,0.,0.832050294337844));
#2934=DIRECTION('ref_axis',(-0.588348405414553,0.707106781186546,0.392232270276369));
#2935=DIRECTION('center_axis',(0.881674598767942,-3.91542175911728E-15,
0.471857925532028));
#2936=DIRECTION('ref_axis',(0.471857925532028,7.31603247859969E-15,-0.881674598767942));
#2937=DIRECTION('center_axis',(0.289784148688522,0.,0.957092026489025));
#2938=DIRECTION('ref_axis',(-0.957092026489025,0.,0.289784148688523));
#2939=DIRECTION('',(0.554700196225229,0.,0.832050294337844));
#2940=DIRECTION('center_axis',(0.,0.,-1.));
#2941=DIRECTION('ref_axis',(-0.707106781186549,0.707106781186546,0.));
#2942=DIRECTION('center_axis',(0.,0.,1.));
#2943=DIRECTION('ref_axis',(-0.707106781186549,0.707106781186546,0.));
#2944=DIRECTION('',(0.,0.,1.));
#2945=DIRECTION('center_axis',(0.408248290463861,-0.816496580927728,0.408248290463861));
#2946=DIRECTION('ref_axis',(0.577350269189626,0.577350269189626,0.577350269189626));
#2947=DIRECTION('center_axis',(0.,1.,0.));
#2948=DIRECTION('ref_axis',(1.,0.,0.));
#2949=DIRECTION('center_axis',(0.,0.,1.));
#2950=DIRECTION('ref_axis',(0.,1.,0.));
#2951=DIRECTION('center_axis',(1.,0.,0.));
#2952=DIRECTION('ref_axis',(0.,0.,1.));
#2953=DIRECTION('center_axis',(0.,0.,1.));
#2954=DIRECTION('ref_axis',(0.707106781186548,0.707106781186548,0.));
#2955=DIRECTION('',(0.,0.,-1.));
#2956=DIRECTION('center_axis',(-1.,0.,0.));
#2957=DIRECTION('ref_axis',(0.,0.707106781186548,0.707106781186548));
#2958=DIRECTION('',(1.,0.,0.));
#2959=DIRECTION('center_axis',(-0.816496580927728,-0.408248290463863,0.40824829046386));
#2960=DIRECTION('ref_axis',(0.577350269189625,-0.577350269189627,0.577350269189625));
#2961=DIRECTION('center_axis',(1.,0.,0.));
#2962=DIRECTION('ref_axis',(0.,-1.,0.));
#2963=DIRECTION('center_axis',(0.,0.,1.));
#2964=DIRECTION('ref_axis',(1.,0.,0.));
#2965=DIRECTION('center_axis',(0.,-1.,0.));
#2966=DIRECTION('ref_axis',(0.,0.,1.));
#2967=DIRECTION('center_axis',(0.,0.,1.));
#2968=DIRECTION('ref_axis',(0.707106781186546,-0.707106781186549,0.));
#2969=DIRECTION('',(0.,0.,1.));
#2970=DIRECTION('center_axis',(0.,1.,0.));
#2971=DIRECTION('ref_axis',(0.707106781186548,0.,0.707106781186548));
#2972=DIRECTION('',(0.,-1.,0.));
#2973=DIRECTION('',(0.,1.,0.));
#2974=DIRECTION('center_axis',(0.232767330026196,-0.869859469143137,-0.434929734571569));
#2975=DIRECTION('ref_axis',(-0.410450084614266,-0.493299608698429,0.766932998441271));
#2976=DIRECTION('center_axis',(0.554700196225231,0.,0.832050294337842));
#2977=DIRECTION('ref_axis',(0.,-1.,0.));
#2978=DIRECTION('center_axis',(-1.,0.,0.));
#2979=DIRECTION('ref_axis',(0.,0.,1.));
#2980=DIRECTION('center_axis',(1.11022302462516E-16,0.,1.));
#2981=DIRECTION('ref_axis',(1.,0.,0.));
#2982=DIRECTION('center_axis',(-6.66133814775096E-15,0.,1.));
#2983=DIRECTION('ref_axis',(0.,-1.,0.));
#2984=DIRECTION('center_axis',(-0.554700196225231,-1.23168185922668E-14,
-0.832050294337842));
#2985=DIRECTION('ref_axis',(-0.832050294337842,0.,0.554700196225231));
#2986=DIRECTION('center_axis',(0.,0.,-1.));
#2987=DIRECTION('ref_axis',(-0.707106781186546,-0.707106781186549,0.));
#2988=DIRECTION('center_axis',(0.,0.,1.));
#2989=DIRECTION('ref_axis',(-0.707106781186546,-0.707106781186549,0.));
#2990=DIRECTION('',(0.,0.,-1.));
#2991=DIRECTION('center_axis',(0.554700196225229,-2.03526185544422E-32,
0.832050294337844));
#2992=DIRECTION('ref_axis',(-0.588348405414548,-0.707106781186548,0.392232270276374));
#2993=DIRECTION('center_axis',(1.,-3.66912048940005E-32,0.));
#2994=DIRECTION('ref_axis',(0.,-0.707106781186549,0.707106781186546));
#2995=DIRECTION('',(-1.,3.66912048940005E-32,0.));
#2996=DIRECTION('center_axis',(1.,0.,0.));
#2997=DIRECTION('ref_axis',(0.,1.,0.));
#2998=DIRECTION('',(0.,-1.,0.));
#2999=DIRECTION('center_axis',(-1.,0.,0.));
#3000=DIRECTION('ref_axis',(0.,0.,1.));
#3001=DIRECTION('center_axis',(-1.,0.,0.));
#3002=DIRECTION('ref_axis',(0.,0.,1.));
#3003=DIRECTION('center_axis',(-1.,0.,0.));
#3004=DIRECTION('ref_axis',(0.,0.,1.));
#3005=DIRECTION('center_axis',(-1.,0.,0.));
#3006=DIRECTION('ref_axis',(0.,0.,1.));
#3007=DIRECTION('center_axis',(-1.,0.,0.));
#3008=DIRECTION('ref_axis',(0.,0.,1.));
#3009=DIRECTION('center_axis',(-1.,0.,0.));
#3010=DIRECTION('ref_axis',(0.,0.,1.));
#3011=DIRECTION('center_axis',(-1.,0.,0.));
#3012=DIRECTION('ref_axis',(0.,0.,-1.));
#3013=DIRECTION('center_axis',(0.,0.,-1.));
#3014=DIRECTION('ref_axis',(-1.,0.,0.));
#3015=DIRECTION('',(-1.1842378929335E-15,1.,0.));
#3016=DIRECTION('',(1.,-1.20024110770287E-16,0.));
#3017=DIRECTION('center_axis',(0.,0.,-1.));
#3018=DIRECTION('ref_axis',(0.,1.,0.));
#3019=DIRECTION('',(5.92118946466751E-15,-1.,0.));
#3020=DIRECTION('center_axis',(3.66912048940005E-32,1.,0.));
#3021=DIRECTION('ref_axis',(0.,0.,1.));
#3022=DIRECTION('center_axis',(0.,0.,1.));
#3023=DIRECTION('ref_axis',(1.,0.,0.));
#3024=DIRECTION('center_axis',(0.,1.,0.));
#3025=DIRECTION('ref_axis',(0.707106781186555,0.,0.707106781186541));
#3026=DIRECTION('center_axis',(0.,1.,0.));
#3027=DIRECTION('ref_axis',(0.,0.,1.));
#3028=DIRECTION('',(0.,-1.,0.));
#3029=DIRECTION('',(0.,1.,0.));
#3030=DIRECTION('center_axis',(0.,0.,1.));
#3031=DIRECTION('ref_axis',(1.,0.,0.));
#3032=DIRECTION('center_axis',(-1.,0.,0.));
#3033=DIRECTION('ref_axis',(0.,0.,1.));
#3034=DIRECTION('center_axis',(0.,0.,-1.));
#3035=DIRECTION('ref_axis',(0.707106781186547,0.707106781186548,0.));
#3036=DIRECTION('center_axis',(0.,0.,1.));
#3037=DIRECTION('ref_axis',(0.707106781186547,0.707106781186548,0.));
#3038=DIRECTION('center_axis',(-1.,2.3373116307898E-16,0.));
#3039=DIRECTION('ref_axis',(0.,0.707106781186548,0.707106781186547));
#3040=DIRECTION('center_axis',(-1.,-1.1842378929335E-15,0.));
#3041=DIRECTION('ref_axis',(0.,0.707106781186548,0.707106781186547));
#3042=DIRECTION('',(1.,-2.3373116307898E-16,0.));
#3043=DIRECTION('',(-1.,2.3373116307898E-16,0.));
#3044=DIRECTION('center_axis',(0.,0.,1.));
#3045=DIRECTION('ref_axis',(1.,0.,0.));
#3046=DIRECTION('',(5.92118946466751E-15,-1.,0.));
#3047=DIRECTION('center_axis',(0.,0.,-1.));
#3048=DIRECTION('ref_axis',(0.707106781186547,0.707106781186548,0.));
#3049=DIRECTION('',(1.,-1.20024110770287E-16,0.));
#3050=DIRECTION('',(1.1842378929335E-15,-1.,0.));
#3051=DIRECTION('center_axis',(1.,-1.20024110770287E-16,0.));
#3052=DIRECTION('ref_axis',(0.,-0.707106781186548,0.707106781186547));
#3053=DIRECTION('center_axis',(1.,0.,0.));
#3054=DIRECTION('ref_axis',(0.,0.,1.));
#3055=DIRECTION('',(-1.,1.20024110770287E-16,0.));
#3056=DIRECTION('center_axis',(-1.,-1.1842378929335E-15,0.));
#3057=DIRECTION('ref_axis',(0.,-0.707106781186548,0.707106781186547));
#3058=DIRECTION('center_axis',(0.,0.,-1.));
#3059=DIRECTION('ref_axis',(-1.,0.,0.));
#3060=DIRECTION('center_axis',(0.,-1.,0.));
#3061=DIRECTION('ref_axis',(0.,0.,1.));
#3062=DIRECTION('center_axis',(0.,0.,1.));
#3063=DIRECTION('ref_axis',(0.707106781186547,0.707106781186548,0.));
#3064=DIRECTION('center_axis',(5.92118946466751E-15,-1.,0.));
#3065=DIRECTION('ref_axis',(-0.707106781186555,-3.62329028927021E-15,0.707106781186541));
#3066=DIRECTION('',(-5.92118946466751E-15,1.,0.));
#3067=DIRECTION('center_axis',(2.3373116307898E-16,1.,0.));
#3068=DIRECTION('ref_axis',(-1.,2.3373116307898E-16,0.));
#3069=DIRECTION('',(0.,0.,1.));
#3070=DIRECTION('',(-1.,2.3373116307898E-16,0.));
#3071=DIRECTION('',(0.,0.,1.));
#3072=DIRECTION('center_axis',(0.,0.,1.));
#3073=DIRECTION('ref_axis',(-5.92118946466745E-15,-1.,0.));
#3074=DIRECTION('center_axis',(0.,0.,1.));
#3075=DIRECTION('ref_axis',(-5.92118946466745E-15,-1.,0.));
#3076=DIRECTION('',(0.,0.,1.));
#3077=DIRECTION('center_axis',(1.,0.,0.));
#3078=DIRECTION('ref_axis',(0.,1.,0.));
#3079=DIRECTION('',(0.,1.,0.));
#3080=DIRECTION('center_axis',(-1.,-5.92118946466751E-15,0.));
#3081=DIRECTION('ref_axis',(5.92118946466751E-15,-1.,0.));
#3082=DIRECTION('',(0.,0.,1.));
#3083=DIRECTION('center_axis',(0.,0.,1.));
#3084=DIRECTION('ref_axis',(0.,1.,0.));
#3085=DIRECTION('',(0.,0.,1.));
#3086=DIRECTION('center_axis',(-1.20024110770287E-16,-1.,0.));
#3087=DIRECTION('ref_axis',(1.,-1.20024110770287E-16,0.));
#3088=DIRECTION('',(0.,0.,-1.));
#3089=DIRECTION('center_axis',(0.,0.,-1.));
#3090=DIRECTION('ref_axis',(-1.,0.,0.));
#3091=DIRECTION('',(-1.1842378929335E-15,1.,0.));
#3092=DIRECTION('center_axis',(-1.,-1.40980701539702E-16,0.));
#3093=DIRECTION('ref_axis',(0.,0.,-1.));
#3094=DIRECTION('center_axis',(-3.66912048940005E-32,-1.,0.));
#3095=DIRECTION('ref_axis',(0.,0.,-1.));
#3096=DIRECTION('center_axis',(3.66912048940005E-32,1.,0.));
#3097=DIRECTION('ref_axis',(-1.,3.66912048940005E-32,0.));
#3098=DIRECTION('center_axis',(0.,-1.,0.));
#3099=DIRECTION('ref_axis',(-1.,0.,0.));
#3100=DIRECTION('center_axis',(3.66912048940005E-32,1.,0.));
#3101=DIRECTION('ref_axis',(-1.,0.,0.));
#3102=DIRECTION('center_axis',(-3.66912048940005E-32,-1.,0.));
#3103=DIRECTION('ref_axis',(0.,0.,-1.));
#3104=DIRECTION('center_axis',(3.66912048940005E-32,1.,0.));
#3105=DIRECTION('ref_axis',(-1.,3.66912048940005E-32,0.));
#3106=DIRECTION('center_axis',(0.,-1.,0.));
#3107=DIRECTION('ref_axis',(-1.,0.,0.));
#3108=DIRECTION('center_axis',(-3.66912048940005E-32,-1.,0.));
#3109=DIRECTION('ref_axis',(0.,0.,-1.));
#3110=DIRECTION('center_axis',(3.66912048940005E-32,1.,0.));
#3111=DIRECTION('ref_axis',(-1.,3.66912048940005E-32,0.));
#3112=DIRECTION('center_axis',(0.,-1.,0.));
#3113=DIRECTION('ref_axis',(-1.,0.,0.));
#3114=DIRECTION('center_axis',(-3.66912048940005E-32,-1.,0.));
#3115=DIRECTION('ref_axis',(0.,0.,-1.));
#3116=DIRECTION('center_axis',(3.66912048940005E-32,1.,0.));
#3117=DIRECTION('ref_axis',(-1.,3.66912048940005E-32,0.));
#3118=DIRECTION('center_axis',(0.,-1.,0.));
#3119=DIRECTION('ref_axis',(-1.,0.,0.));
#3120=DIRECTION('center_axis',(3.66912048940005E-32,1.,0.));
#3121=DIRECTION('ref_axis',(-1.,0.,0.));
#3122=DIRECTION('center_axis',(0.,-1.,0.));
#3123=DIRECTION('ref_axis',(-1.,0.,0.));
#3124=DIRECTION('center_axis',(-3.66912048940005E-32,-1.,0.));
#3125=DIRECTION('ref_axis',(-1.,3.66912048940005E-32,0.));
#3126=DIRECTION('center_axis',(-3.66912048940005E-32,-1.,0.));
#3127=DIRECTION('ref_axis',(0.,0.,-1.));
#3128=DIRECTION('center_axis',(0.,-1.,0.));
#3129=DIRECTION('ref_axis',(-1.,0.,0.));
#3130=DIRECTION('center_axis',(-3.66912048940005E-32,-1.,0.));
#3131=DIRECTION('ref_axis',(-1.,3.66912048940005E-32,0.));
#3132=DIRECTION('center_axis',(-3.66912048940005E-32,-1.,0.));
#3133=DIRECTION('ref_axis',(0.,0.,-1.));
#3134=DIRECTION('center_axis',(-1.,-1.48029736616688E-16,0.));
#3135=DIRECTION('ref_axis',(0.,0.,1.));
#3136=DIRECTION('center_axis',(-1.,-1.48029736616688E-16,0.));
#3137=DIRECTION('ref_axis',(0.,0.,1.));
#3138=DIRECTION('center_axis',(-1.,-1.48029736616688E-16,0.));
#3139=DIRECTION('ref_axis',(0.,0.,1.));
#3140=DIRECTION('center_axis',(-1.,-1.48029736616688E-16,0.));
#3141=DIRECTION('ref_axis',(0.,0.,1.));
#3142=DIRECTION('center_axis',(-1.,-1.48029736616688E-16,0.));
#3143=DIRECTION('ref_axis',(0.,0.,1.));
#3144=DIRECTION('center_axis',(-1.,-1.48029736616688E-16,0.));
#3145=DIRECTION('ref_axis',(0.,0.,1.));
#3146=DIRECTION('center_axis',(-1.,-1.48029736616688E-16,0.));
#3147=DIRECTION('ref_axis',(0.,0.,1.));
#3148=DIRECTION('center_axis',(-1.,-1.48029736616688E-16,0.));
#3149=DIRECTION('ref_axis',(0.,0.,1.));
#3150=DIRECTION('center_axis',(-1.,-1.48029736616688E-16,0.));
#3151=DIRECTION('ref_axis',(0.,0.,1.));
#3152=DIRECTION('center_axis',(-1.,-1.48029736616688E-16,0.));
#3153=DIRECTION('ref_axis',(0.,0.,1.));
#3154=DIRECTION('center_axis',(-1.,-1.48029736616688E-16,0.));
#3155=DIRECTION('ref_axis',(0.,0.,1.));
#3156=DIRECTION('center_axis',(-1.,-1.48029736616688E-16,0.));
#3157=DIRECTION('ref_axis',(0.,0.,1.));
#3158=DIRECTION('center_axis',(-1.,-1.48029736616688E-16,0.));
#3159=DIRECTION('ref_axis',(0.,0.,1.));
#3160=DIRECTION('center_axis',(-1.,-1.48029736616688E-16,0.));
#3161=DIRECTION('ref_axis',(0.,0.,1.));
#3162=DIRECTION('center_axis',(-1.,-1.48029736616688E-16,0.));
#3163=DIRECTION('ref_axis',(0.,0.,1.));
#3164=DIRECTION('center_axis',(-1.,-1.48029736616688E-16,0.));
#3165=DIRECTION('ref_axis',(0.,0.,1.));
#3166=DIRECTION('center_axis',(-1.,-1.48029736616688E-16,0.));
#3167=DIRECTION('ref_axis',(0.,0.,1.));
#3168=DIRECTION('center_axis',(-1.,-1.48029736616688E-16,0.));
#3169=DIRECTION('ref_axis',(0.,0.,1.));
#3170=DIRECTION('center_axis',(-1.,-1.48029736616688E-16,0.));
#3171=DIRECTION('ref_axis',(0.,0.,1.));
#3172=DIRECTION('center_axis',(-1.,-1.48029736616688E-16,0.));
#3173=DIRECTION('ref_axis',(0.,0.,1.));
#3174=DIRECTION('center_axis',(1.,-5.9211894646675E-16,0.));
#3175=DIRECTION('ref_axis',(0.,0.,-1.));
#3176=DIRECTION('center_axis',(1.,-5.9211894646675E-16,0.));
#3177=DIRECTION('ref_axis',(0.,0.,-1.));
#3178=DIRECTION('center_axis',(1.,-5.9211894646675E-16,0.));
#3179=DIRECTION('ref_axis',(0.,0.,-1.));
#3180=DIRECTION('center_axis',(1.,-5.9211894646675E-16,0.));
#3181=DIRECTION('ref_axis',(0.,0.,-1.));
#3182=DIRECTION('center_axis',(1.,-5.9211894646675E-16,0.));
#3183=DIRECTION('ref_axis',(0.,0.,-1.));
#3184=DIRECTION('center_axis',(1.,-5.9211894646675E-16,0.));
#3185=DIRECTION('ref_axis',(0.,0.,-1.));
#3186=DIRECTION('center_axis',(1.,-5.9211894646675E-16,0.));
#3187=DIRECTION('ref_axis',(0.,0.,-1.));
#3188=DIRECTION('center_axis',(1.,-5.9211894646675E-16,0.));
#3189=DIRECTION('ref_axis',(0.,0.,-1.));
#3190=DIRECTION('center_axis',(1.,-5.9211894646675E-16,0.));
#3191=DIRECTION('ref_axis',(0.,0.,-1.));
#3192=DIRECTION('center_axis',(1.,-5.9211894646675E-16,0.));
#3193=DIRECTION('ref_axis',(0.,0.,-1.));
#3194=DIRECTION('center_axis',(1.,-5.9211894646675E-16,0.));
#3195=DIRECTION('ref_axis',(0.,0.,-1.));
#3196=DIRECTION('center_axis',(1.,-5.9211894646675E-16,0.));
#3197=DIRECTION('ref_axis',(0.,0.,-1.));
#3198=DIRECTION('center_axis',(0.,0.,-1.));
#3199=DIRECTION('ref_axis',(-1.,0.,0.));
#3200=DIRECTION('center_axis',(0.,0.,-1.));
#3201=DIRECTION('ref_axis',(-1.,0.,0.));
#3202=DIRECTION('center_axis',(0.,0.,1.));
#3203=DIRECTION('ref_axis',(1.,0.,0.));
#3204=DIRECTION('center_axis',(0.,0.,-1.));
#3205=DIRECTION('ref_axis',(-1.,0.,0.));
#3206=DIRECTION('center_axis',(0.,0.,-1.));
#3207=DIRECTION('ref_axis',(-1.,0.,0.));
#3208=DIRECTION('center_axis',(0.,0.,-1.));
#3209=DIRECTION('ref_axis',(-1.,0.,0.));
#3210=DIRECTION('center_axis',(0.,0.,1.));
#3211=DIRECTION('ref_axis',(1.,0.,0.));
#3212=DIRECTION('center_axis',(0.,0.,-1.));
#3213=DIRECTION('ref_axis',(-1.,0.,0.));
#3214=DIRECTION('',(2.96059473233375E-16,-1.,0.));
#3215=DIRECTION('center_axis',(-1.,-2.96059473233375E-16,0.));
#3216=DIRECTION('ref_axis',(-2.96059473233375E-16,1.,0.));
#3217=DIRECTION('center_axis',(-1.,5.9211894646675E-16,0.));
#3218=DIRECTION('ref_axis',(0.,0.,1.));
#3219=DIRECTION('center_axis',(1.,0.,0.));
#3220=DIRECTION('ref_axis',(0.,0.,1.));
#3221=DIRECTION('center_axis',(-1.,0.,0.));
#3222=DIRECTION('ref_axis',(0.,0.,1.));
#3223=DIRECTION('center_axis',(1.,0.,0.));
#3224=DIRECTION('ref_axis',(0.,0.,-1.));
#3225=DIRECTION('center_axis',(1.,0.,0.));
#3226=DIRECTION('ref_axis',(0.,0.,1.));
#3227=DIRECTION('center_axis',(-1.,0.,0.));
#3228=DIRECTION('ref_axis',(0.,0.,1.));
#3229=DIRECTION('center_axis',(1.,0.,0.));
#3230=DIRECTION('ref_axis',(0.,0.,-1.));
#3231=DIRECTION('center_axis',(0.832050294337844,3.05289278316633E-32,-0.554700196225229));
#3232=DIRECTION('ref_axis',(0.554700196225229,2.03526185544422E-32,0.832050294337844));
#3233=DIRECTION('center_axis',(0.,0.,1.));
#3234=DIRECTION('ref_axis',(1.,0.,0.));
#3235=DIRECTION('center_axis',(-1.,-1.1842378929335E-15,0.));
#3236=DIRECTION('ref_axis',(-1.1842378929335E-15,1.,0.));
#3237=CARTESIAN_POINT('',(0.,0.,0.));
#3238=CARTESIAN_POINT('Origin',(179.,6.,-0.575));
#3239=CARTESIAN_POINT('',(181.9,6.,0.));
#3240=CARTESIAN_POINT('Origin',(179.,6.,0.));
#3241=CARTESIAN_POINT('',(180.75,6.,-1.15));
#3242=CARTESIAN_POINT('Origin',(179.,6.,-1.15000000000002));
#3243=CARTESIAN_POINT('Origin',(179.,6.,-231.665707432067));
#3244=CARTESIAN_POINT('',(177.25,6.,-5.));
#3245=CARTESIAN_POINT('Origin',(179.,6.,-5.));
#3246=CARTESIAN_POINT('Origin',(48.,54.,-0.575));
#3247=CARTESIAN_POINT('',(50.9,54.,0.));
#3248=CARTESIAN_POINT('Origin',(48.,54.,0.));
#3249=CARTESIAN_POINT('',(49.75,54.,-1.15));
#3250=CARTESIAN_POINT('Origin',(48.,54.,-1.15000000000002));
#3251=CARTESIAN_POINT('Origin',(48.,54.,-231.665707432067));
#3252=CARTESIAN_POINT('',(46.25,54.,-5.));
#3253=CARTESIAN_POINT('Origin',(48.,54.,-5.));
#3254=CARTESIAN_POINT('Origin',(48.,6.,-0.575));
#3255=CARTESIAN_POINT('',(50.9,6.,0.));
#3256=CARTESIAN_POINT('Origin',(48.,6.,0.));
#3257=CARTESIAN_POINT('',(49.75,6.,-1.15));
#3258=CARTESIAN_POINT('Origin',(48.,6.,-1.15000000000002));
#3259=CARTESIAN_POINT('Origin',(48.,6.,-231.665707432067));
#3260=CARTESIAN_POINT('',(46.25,6.,-5.));
#3261=CARTESIAN_POINT('Origin',(48.,6.,-5.));
#3262=CARTESIAN_POINT('Origin',(179.,54.,-0.575));
#3263=CARTESIAN_POINT('',(181.9,54.,0.));
#3264=CARTESIAN_POINT('Origin',(179.,54.,0.));
#3265=CARTESIAN_POINT('',(180.75,54.,-1.15));
#3266=CARTESIAN_POINT('Origin',(179.,54.,-1.15000000000002));
#3267=CARTESIAN_POINT('Origin',(179.,54.,-231.665707432067));
#3268=CARTESIAN_POINT('',(177.25,54.,-5.));
#3269=CARTESIAN_POINT('Origin',(179.,54.,-5.));
#3270=CARTESIAN_POINT('Origin',(186.,30.,21.15));
#3271=CARTESIAN_POINT('',(186.,30.,30.85));
#3272=CARTESIAN_POINT('Origin',(186.,30.,21.15));
#3273=CARTESIAN_POINT('',(185.,30.,31.85));
#3274=CARTESIAN_POINT('Origin',(185.,30.,21.15));
#3275=CARTESIAN_POINT('Origin',(185.,29.9999999999999,27.183902145078));
#3276=CARTESIAN_POINT('',(185.,59.,0.));
#3277=CARTESIAN_POINT('',(185.,59.,54.));
#3278=CARTESIAN_POINT('',(185.,59.,13.591951072539));
#3279=CARTESIAN_POINT('',(185.,1.,0.));
#3280=CARTESIAN_POINT('',(185.,30.,0.));
#3281=CARTESIAN_POINT('',(185.,1.,54.));
#3282=CARTESIAN_POINT('',(185.,1.,13.591951072539));
#3283=CARTESIAN_POINT('',(185.,10.5857864376268,54.));
#3284=CARTESIAN_POINT('',(185.,14.9999999999999,54.));
#3285=CARTESIAN_POINT('',(185.,25.0502525316941,39.5355339059327));
#3286=CARTESIAN_POINT('',(185.,21.9969176825439,42.5888687550829));
#3287=CARTESIAN_POINT('',(185.,34.9497474683058,39.5355339059327));
#3288=CARTESIAN_POINT('Origin',(185.,30.,44.4852813742385));
#3289=CARTESIAN_POINT('',(185.,49.4142135623731,54.));
#3290=CARTESIAN_POINT('',(185.,28.503082317456,33.0888687550829));
#3291=CARTESIAN_POINT('',(185.,39.5,54.));
#3292=CARTESIAN_POINT('',(185.,7.5,14.85));
#3293=CARTESIAN_POINT('Origin',(185.,7.5,20.));
#3294=CARTESIAN_POINT('',(185.,52.5,14.85));
#3295=CARTESIAN_POINT('Origin',(185.,52.5,20.));
#3296=CARTESIAN_POINT('Origin',(185.,30.,21.15));
#3297=CARTESIAN_POINT('',(191.2,30.,30.85));
#3298=CARTESIAN_POINT('Origin',(191.2,30.,21.15));
#3299=CARTESIAN_POINT('Origin',(186.,7.5,20.));
#3300=CARTESIAN_POINT('',(186.,7.5,15.85));
#3301=CARTESIAN_POINT('Origin',(186.,7.5,20.));
#3302=CARTESIAN_POINT('Origin',(42.,7.5,20.));
#3303=CARTESIAN_POINT('',(215.,7.5,15.85));
#3304=CARTESIAN_POINT('Origin',(215.,7.5,20.));
#3305=CARTESIAN_POINT('Origin',(186.,52.5,20.));
#3306=CARTESIAN_POINT('',(186.,52.5,15.85));
#3307=CARTESIAN_POINT('Origin',(186.,52.5,20.));
#3308=CARTESIAN_POINT('Origin',(42.,52.5,20.));
#3309=CARTESIAN_POINT('',(215.,52.5,15.85));
#3310=CARTESIAN_POINT('Origin',(215.,52.5,20.));
#3311=CARTESIAN_POINT('Origin',(161.25,1.,-1.));
#3312=CARTESIAN_POINT('',(42.,1.,0.));
#3313=CARTESIAN_POINT('',(161.25,1.,0.));
#3314=CARTESIAN_POINT('',(41.,4.41211738850357E-30,-1.));
#3315=CARTESIAN_POINT('Origin',(41.,1.,-1.));
#3316=CARTESIAN_POINT('',(186.,0.,-1.));
#3317=CARTESIAN_POINT('',(161.25,0.,-1.));
#3318=CARTESIAN_POINT('Origin',(186.,1.,-1.));
#3319=CARTESIAN_POINT('Origin',(194.,1.,54.));
#3320=CARTESIAN_POINT('',(194.,1.,55.));
#3321=CARTESIAN_POINT('',(195.,1.,54.));
#3322=CARTESIAN_POINT('Origin',(194.,1.,54.));
#3323=CARTESIAN_POINT('',(194.,0.,54.));
#3324=CARTESIAN_POINT('Origin',(194.,1.,54.));
#3325=CARTESIAN_POINT('Origin',(194.,1.,54.));
#3326=CARTESIAN_POINT('Origin',(186.,1.,54.));
#3327=CARTESIAN_POINT('',(186.,1.06404494192602E-30,54.));
#3328=CARTESIAN_POINT('Origin',(186.,1.,54.));
#3329=CARTESIAN_POINT('',(186.,1.,55.));
#3330=CARTESIAN_POINT('Origin',(186.,1.,54.));
#3331=CARTESIAN_POINT('Origin',(186.,1.,54.));
#3332=CARTESIAN_POINT('Origin',(215.,1.,54.));
#3333=CARTESIAN_POINT('',(215.,0.,54.));
#3334=CARTESIAN_POINT('',(215.,1.,55.));
#3335=CARTESIAN_POINT('Origin',(53.75,59.,-1.));
#3336=CARTESIAN_POINT('',(186.,60.,-1.));
#3337=CARTESIAN_POINT('',(41.,60.,-1.));
#3338=CARTESIAN_POINT('',(53.75,60.,-1.));
#3339=CARTESIAN_POINT('',(42.,59.,0.));
#3340=CARTESIAN_POINT('Origin',(41.,59.,-1.));
#3341=CARTESIAN_POINT('',(53.75,59.,0.));
#3342=CARTESIAN_POINT('Origin',(186.,59.,-1.));
#3343=CARTESIAN_POINT('Origin',(194.,59.,54.));
#3344=CARTESIAN_POINT('',(194.,60.,54.));
#3345=CARTESIAN_POINT('',(195.,59.,54.));
#3346=CARTESIAN_POINT('Origin',(194.,59.,54.));
#3347=CARTESIAN_POINT('',(194.,59.,55.));
#3348=CARTESIAN_POINT('Origin',(194.,59.,54.));
#3349=CARTESIAN_POINT('Origin',(194.,59.,54.));
#3350=CARTESIAN_POINT('Origin',(186.,10.5857864376268,54.));
#3351=CARTESIAN_POINT('',(186.,10.5857864376268,55.));
#3352=CARTESIAN_POINT('Origin',(186.,10.5857864376268,54.));
#3353=CARTESIAN_POINT('',(186.,11.2928932188133,54.7071067811866));
#3354=CARTESIAN_POINT('Origin',(186.,10.5857864376268,54.));
#3355=CARTESIAN_POINT('Origin',(186.,10.5857864376268,54.));
#3356=CARTESIAN_POINT('Origin',(215.,10.5857864376268,54.));
#3357=CARTESIAN_POINT('',(194.707106781187,11.2928932188133,54.7071067811866));
#3358=CARTESIAN_POINT('',(215.,11.2928932188133,54.7071067811866));
#3359=CARTESIAN_POINT('',(194.,10.5857864376268,55.));
#3360=CARTESIAN_POINT('',(215.,10.5857864376268,55.));
#3361=CARTESIAN_POINT('Origin',(194.,10.5857864376268,54.));
#3362=CARTESIAN_POINT('Origin',(186.,59.,54.));
#3363=CARTESIAN_POINT('',(186.,59.,55.));
#3364=CARTESIAN_POINT('Origin',(186.,59.,54.));
#3365=CARTESIAN_POINT('',(186.,60.,54.));
#3366=CARTESIAN_POINT('Origin',(186.,59.,54.));
#3367=CARTESIAN_POINT('Origin',(186.,59.,54.));
#3368=CARTESIAN_POINT('Origin',(107.5,59.,54.));
#3369=CARTESIAN_POINT('',(107.5,59.,55.));
#3370=CARTESIAN_POINT('',(107.5,60.,54.));
#3371=CARTESIAN_POINT('Origin',(186.,59.,13.591951072539));
#3372=CARTESIAN_POINT('',(186.,60.,13.591951072539));
#3373=CARTESIAN_POINT('Origin',(186.,49.4142135623731,54.));
#3374=CARTESIAN_POINT('',(186.,48.7071067811866,54.7071067811866));
#3375=CARTESIAN_POINT('Origin',(186.,49.4142135623731,54.));
#3376=CARTESIAN_POINT('',(186.,49.4142135623731,55.));
#3377=CARTESIAN_POINT('Origin',(186.,49.4142135623731,54.));
#3378=CARTESIAN_POINT('Origin',(186.,49.4142135623731,54.));
#3379=CARTESIAN_POINT('Origin',(215.,49.4142135623731,54.));
#3380=CARTESIAN_POINT('',(194.,49.4142135623731,55.));
#3381=CARTESIAN_POINT('',(215.,49.4142135623731,55.));
#3382=CARTESIAN_POINT('',(194.707106781187,48.7071067811866,54.7071067811866));
#3383=CARTESIAN_POINT('',(215.,48.7071067811866,54.7071067811866));
#3384=CARTESIAN_POINT('Origin',(194.,49.4142135623731,54.));
#3385=CARTESIAN_POINT('Origin',(186.,39.5,54.));
#3386=CARTESIAN_POINT('',(186.,39.5,55.));
#3387=CARTESIAN_POINT('Origin',(186.,21.9969176825439,42.5888687550829));
#3388=CARTESIAN_POINT('',(186.,25.7573593128807,40.2426406871192));
#3389=CARTESIAN_POINT('Origin',(186.,25.0502525316941,39.5355339059327));
#3390=CARTESIAN_POINT('',(186.,22.7040244637304,43.2959755362695));
#3391=CARTESIAN_POINT('Origin',(186.,30.,44.4852813742385));
#3392=CARTESIAN_POINT('',(186.,34.2426406871192,40.2426406871192));
#3393=CARTESIAN_POINT('Origin',(186.,34.9497474683058,39.5355339059327));
#3394=CARTESIAN_POINT('Origin',(186.,30.,44.4852813742385));
#3395=CARTESIAN_POINT('Origin',(186.,28.503082317456,33.0888687550829));
#3396=CARTESIAN_POINT('',(186.,27.7959755362695,33.7959755362694));
#3397=CARTESIAN_POINT('Origin',(194.,24.5,54.));
#3398=CARTESIAN_POINT('',(195.,48.,54.));
#3399=CARTESIAN_POINT('',(195.,24.5,54.));
#3400=CARTESIAN_POINT('',(194.,24.5,55.));
#3401=CARTESIAN_POINT('Origin',(194.,48.,54.));
#3402=CARTESIAN_POINT('Origin',(186.,14.9999999999999,54.));
#3403=CARTESIAN_POINT('',(186.,14.9999999999999,55.));
#3404=CARTESIAN_POINT('Origin',(194.,59.,27.5));
#3405=CARTESIAN_POINT('',(194.,60.,39.));
#3406=CARTESIAN_POINT('',(194.,60.,27.5));
#3407=CARTESIAN_POINT('',(195.,59.,40.));
#3408=CARTESIAN_POINT('',(195.,59.,27.5));
#3409=CARTESIAN_POINT('Origin',(194.,59.,39.));
#3410=CARTESIAN_POINT('Origin',(194.,-6.6539366609201E-14,54.));
#3411=CARTESIAN_POINT('',(194.,-6.6539366609201E-14,55.));
#3412=CARTESIAN_POINT('',(195.,11.9999999999999,54.));
#3413=CARTESIAN_POINT('',(195.,-6.62433071359677E-14,54.));
#3414=CARTESIAN_POINT('Origin',(194.,11.9999999999999,54.));
#3415=CARTESIAN_POINT('Origin',(186.,1.,13.591951072539));
#3416=CARTESIAN_POINT('',(186.,0.,13.591951072539));
#3417=CARTESIAN_POINT('Origin',(102.5,59.,39.));
#3418=CARTESIAN_POINT('',(215.,59.,40.));
#3419=CARTESIAN_POINT('',(102.5,59.,40.));
#3420=CARTESIAN_POINT('',(215.,60.,39.));
#3421=CARTESIAN_POINT('Origin',(215.,59.,39.));
#3422=CARTESIAN_POINT('',(102.5,60.,39.));
#3423=CARTESIAN_POINT('Origin',(194.,1.,27.5));
#3424=CARTESIAN_POINT('',(195.,1.,40.));
#3425=CARTESIAN_POINT('',(195.,1.,27.5));
#3426=CARTESIAN_POINT('',(194.,5.87059278304008E-31,39.));
#3427=CARTESIAN_POINT('',(194.,0.,27.5));
#3428=CARTESIAN_POINT('Origin',(194.,1.,39.));
#3429=CARTESIAN_POINT('Origin',(210.,1.,39.));
#3430=CARTESIAN_POINT('',(215.,-1.27305573490351E-13,39.));
#3431=CARTESIAN_POINT('',(210.,0.,39.));
#3432=CARTESIAN_POINT('',(215.,0.999999999999996,40.));
#3433=CARTESIAN_POINT('Origin',(215.,1.,39.));
#3434=CARTESIAN_POINT('',(210.,1.,40.));
#3435=CARTESIAN_POINT('Origin',(-7.105427357601E-14,60.,0.));
#3436=CARTESIAN_POINT('',(41.,60.,44.));
#3437=CARTESIAN_POINT('',(41.,60.,0.));
#3438=CARTESIAN_POINT('',(215.,60.,-5.));
#3439=CARTESIAN_POINT('',(215.,60.,0.));
#3440=CARTESIAN_POINT('',(0.999999999999943,60.,-5.));
#3441=CARTESIAN_POINT('',(215.,60.,-5.));
#3442=CARTESIAN_POINT('',(0.99999999999993,60.,-0.3027756377321));
#3443=CARTESIAN_POINT('',(0.99999999999993,60.,0.));
#3444=CARTESIAN_POINT('',(30.535183758488,60.,44.));
#3445=CARTESIAN_POINT('',(0.832050294337833,60.,-0.554700196225246));
#3446=CARTESIAN_POINT('',(18.,60.,44.));
#3447=CARTESIAN_POINT('',(31.,60.,0.));
#3448=CARTESIAN_POINT('',(8.79814957484533,60.,-2.22044604925031E-15));
#3449=CARTESIAN_POINT('',(215.,60.,0.));
#3450=CARTESIAN_POINT('',(31.,60.,33.302775637732));
#3451=CARTESIAN_POINT('',(31.,60.,0.));
#3452=CARTESIAN_POINT('',(17.6294881672006,60.,13.2470078885329));
#3453=CARTESIAN_POINT('Origin',(205.,30.,40.));
#3454=CARTESIAN_POINT('',(195.,33.9852541943907,40.));
#3455=CARTESIAN_POINT('',(195.,60.,40.));
#3456=CARTESIAN_POINT('',(215.,33.9852541943907,40.));
#3457=CARTESIAN_POINT('',(215.,33.9852541943907,40.));
#3458=CARTESIAN_POINT('',(215.,45.,40.));
#3459=CARTESIAN_POINT('',(207.75,54.5,40.));
#3460=CARTESIAN_POINT('Origin',(205.,54.5,40.));
#3461=CARTESIAN_POINT('Origin',(195.,0.,55.));
#3462=CARTESIAN_POINT('',(195.,34.2426406871192,40.2426406871192));
#3463=CARTESIAN_POINT('',(195.,27.25,33.25));
#3464=CARTESIAN_POINT('Origin',(195.,29.9999999999999,44.4852813742385));
#3465=CARTESIAN_POINT('Origin',(215.,29.9999999999999,35.9999999999999));
#3466=CARTESIAN_POINT('',(215.,34.2426406871192,40.2426406871192));
#3467=CARTESIAN_POINT('Origin',(215.,29.9999999999999,44.4852813742385));
#3468=CARTESIAN_POINT('',(195.,25.7573593128807,40.2426406871192));
#3469=CARTESIAN_POINT('',(215.,25.7573593128806,40.2426406871192));
#3470=CARTESIAN_POINT('',(195.,26.0147458056092,40.));
#3471=CARTESIAN_POINT('Origin',(195.,29.9999999999999,44.4852813742385));
#3472=CARTESIAN_POINT('',(215.,26.0147458056092,40.));
#3473=CARTESIAN_POINT('',(215.,26.0147458056092,40.));
#3474=CARTESIAN_POINT('Origin',(215.,29.9999999999999,44.4852813742385));
#3475=CARTESIAN_POINT('Origin',(215.,10.9999999999999,55.));
#3476=CARTESIAN_POINT('',(195.,8.24999999999991,57.75));
#3477=CARTESIAN_POINT('Origin',(215.,60.,0.));
#3478=CARTESIAN_POINT('',(215.,45.,40.));
#3479=CARTESIAN_POINT('',(215.,-7.88860905221012E-30,-5.));
#3480=CARTESIAN_POINT('',(215.,-1.27305573490351E-13,55.));
#3481=CARTESIAN_POINT('',(215.,-7.88860905221012E-30,-5.));
#3482=CARTESIAN_POINT('',(215.,55.,28.6));
#3483=CARTESIAN_POINT('Origin',(215.,55.,30.));
#3484=CARTESIAN_POINT('',(215.,5.,-1.4));
#3485=CARTESIAN_POINT('Origin',(215.,5.,0.));
#3486=CARTESIAN_POINT('',(215.,5.,28.6));
#3487=CARTESIAN_POINT('Origin',(215.,5.,30.));
#3488=CARTESIAN_POINT('',(215.,55.,-1.4));
#3489=CARTESIAN_POINT('Origin',(215.,55.,0.));
#3490=CARTESIAN_POINT('Origin',(215.,-1.26565424807268E-13,55.));
#3491=CARTESIAN_POINT('Origin',(215.,49.,55.));
#3492=CARTESIAN_POINT('Origin',(17.6294881672006,59.,13.2470078885329));
#3493=CARTESIAN_POINT('',(30.,59.,30.));
#3494=CARTESIAN_POINT('',(10.,59.,4.44089209850063E-15));
#3495=CARTESIAN_POINT('',(18.4615384615384,59.,12.6923076923077));
#3496=CARTESIAN_POINT('Origin',(8.79814957484534,59.,0.));
#3497=CARTESIAN_POINT('Origin',(31.,59.,33.302775637732));
#3498=CARTESIAN_POINT('Origin',(31.,59.,0.));
#3499=CARTESIAN_POINT('',(30.,59.,0.));
#3500=CARTESIAN_POINT('Origin',(31.,59.,0.));
#3501=CARTESIAN_POINT('',(30.,59.,0.));
#3502=CARTESIAN_POINT('Origin',(30.,60.,30.));
#3503=CARTESIAN_POINT('',(30.,52.,30.));
#3504=CARTESIAN_POINT('',(30.,60.,30.));
#3505=CARTESIAN_POINT('',(10.,52.,0.));
#3506=CARTESIAN_POINT('',(30.,52.,30.));
#3507=CARTESIAN_POINT('',(10.,45.,4.44089209850063E-15));
#3508=CARTESIAN_POINT('Origin',(30.,60.,0.));
#3509=CARTESIAN_POINT('',(30.,1.00000000000001,0.));
#3510=CARTESIAN_POINT('',(30.,45.,0.));
#3511=CARTESIAN_POINT('',(30.,1.,30.));
#3512=CARTESIAN_POINT('',(30.,1.,0.));
#3513=CARTESIAN_POINT('',(30.,8.,30.));
#3514=CARTESIAN_POINT('',(30.,30.,30.));
#3515=CARTESIAN_POINT('',(30.,8.,43.197224362268));
#3516=CARTESIAN_POINT('',(30.,8.,10.075693909433));
#3517=CARTESIAN_POINT('',(30.,7.40599602330794,44.8447356655491));
#3518=CARTESIAN_POINT('Origin',(30.,7.,43.197224362268));
#3519=CARTESIAN_POINT('',(30.,52.5940039766921,44.8447356655491));
#3520=CARTESIAN_POINT('',(30.,15.,44.8447356655491));
#3521=CARTESIAN_POINT('',(30.,52.,43.197224362268));
#3522=CARTESIAN_POINT('Origin',(30.,53.,43.197224362268));
#3523=CARTESIAN_POINT('',(30.,52.,10.075693909433));
#3524=CARTESIAN_POINT('',(30.,45.5,3.90000000000001));
#3525=CARTESIAN_POINT('Origin',(30.,45.5,5.65000000000001));
#3526=CARTESIAN_POINT('',(30.,14.5,3.9));
#3527=CARTESIAN_POINT('Origin',(30.,14.5,5.65));
#3528=CARTESIAN_POINT('',(30.,14.5,34.9));
#3529=CARTESIAN_POINT('Origin',(30.,14.5,36.65));
#3530=CARTESIAN_POINT('',(30.,45.5,34.9));
#3531=CARTESIAN_POINT('Origin',(30.,45.5,36.65));
#3532=CARTESIAN_POINT('',(30.,30.,33.15));
#3533=CARTESIAN_POINT('Origin',(30.,30.,21.15));
#3534=CARTESIAN_POINT('Origin',(161.25,1.,-1.));
#3535=CARTESIAN_POINT('',(10.,1.,4.44089209850063E-15));
#3536=CARTESIAN_POINT('',(161.25,1.,0.));
#3537=CARTESIAN_POINT('',(8.13148290817868,5.61810288368154E-30,-1.));
#3538=CARTESIAN_POINT('Origin',(8.13148290817866,1.,-1.));
#3539=CARTESIAN_POINT('',(31.,0.,-1.));
#3540=CARTESIAN_POINT('',(161.25,0.,-1.));
#3541=CARTESIAN_POINT('Origin',(31.,1.,-1.));
#3542=CARTESIAN_POINT('Origin',(50.7064112441237,1.,62.8623925039175));
#3543=CARTESIAN_POINT('',(31.,7.23051972683578E-31,33.302775637732));
#3544=CARTESIAN_POINT('',(50.7064112441237,0.,62.8623925039175));
#3545=CARTESIAN_POINT('',(51.5384615384615,1.,62.3076923076923));
#3546=CARTESIAN_POINT('Origin',(31.,1.,33.302775637732));
#3547=CARTESIAN_POINT('Origin',(31.,1.,0.));
#3548=CARTESIAN_POINT('',(31.,0.,0.));
#3549=CARTESIAN_POINT('Origin',(30.,-1.10073614682002E-30,30.));
#3550=CARTESIAN_POINT('',(10.,8.,0.));
#3551=CARTESIAN_POINT('',(10.,15.,4.44089209850063E-15));
#3552=CARTESIAN_POINT('',(30.,8.,30.));
#3553=CARTESIAN_POINT('Origin',(107.5,30.,0.));
#3554=CARTESIAN_POINT('',(1.20185042515466,52.,0.));
#3555=CARTESIAN_POINT('',(62.575693909433,52.,0.));
#3556=CARTESIAN_POINT('',(0.04693813779162,52.7232609565115,-9.32587340685131E-14));
#3557=CARTESIAN_POINT('Origin',(1.20185042515466,53.,0.));
#3558=CARTESIAN_POINT('',(0.0469381377916744,7.2767390434885,-1.33226762955019E-14));
#3559=CARTESIAN_POINT('',(0.0469381377916836,-1.74791160379254E-15,0.));
#3560=CARTESIAN_POINT('',(1.20185042515467,8.,0.));
#3561=CARTESIAN_POINT('Origin',(1.20185042515466,7.,0.));
#3562=CARTESIAN_POINT('',(62.575693909433,8.,0.));
#3563=CARTESIAN_POINT('Origin',(215.,-7.88860905221012E-30,0.));
#3564=CARTESIAN_POINT('',(41.,0.,44.));
#3565=CARTESIAN_POINT('',(41.,0.,0.));
#3566=CARTESIAN_POINT('',(30.535183758488,3.48437353043843E-30,44.));
#3567=CARTESIAN_POINT('',(125.5,0.,44.));
#3568=CARTESIAN_POINT('',(0.999999999999992,1.20746988481614E-30,-0.302775637731996));
#3569=CARTESIAN_POINT('',(33.9089733712609,0.,49.0606844191594));
#3570=CARTESIAN_POINT('',(0.999999999999996,-3.66912048940004E-32,-5.));
#3571=CARTESIAN_POINT('',(0.999999999999996,0.,0.));
#3572=CARTESIAN_POINT('',(191.,0.,-5.));
#3573=CARTESIAN_POINT('',(0.,0.,-5.));
#3574=CARTESIAN_POINT('',(191.,0.,-4.3));
#3575=CARTESIAN_POINT('',(191.,0.,-2.5));
#3576=CARTESIAN_POINT('',(192.3,-1.25379713554619E-30,-3.));
#3577=CARTESIAN_POINT('Origin',(192.3,-1.34336985979644E-13,-4.3));
#3578=CARTESIAN_POINT('',(194.7,-1.34185602729179E-30,-3.));
#3579=CARTESIAN_POINT('',(158.12840113405,0.,-3.));
#3580=CARTESIAN_POINT('',(196.,-7.19147615922411E-30,-4.3));
#3581=CARTESIAN_POINT('Origin',(194.7,0.,-4.3));
#3582=CARTESIAN_POINT('',(196.,0.,-5.));
#3583=CARTESIAN_POINT('',(196.,-7.19147615922411E-30,-2.5));
#3584=CARTESIAN_POINT('',(0.,0.,-5.));
#3585=CARTESIAN_POINT('',(192.5,-1.10073614682002E-29,14.));
#3586=CARTESIAN_POINT('Origin',(190.,-7.88860905221012E-30,14.));
#3587=CARTESIAN_POINT('',(192.5,-1.10073614682002E-29,33.));
#3588=CARTESIAN_POINT('Origin',(190.,-7.88860905221012E-30,33.));
#3589=CARTESIAN_POINT('',(212.9,-7.88860905221012E-30,-1.99999999999999));
#3590=CARTESIAN_POINT('Origin',(212.,-7.88860905221012E-30,-1.99999999999999));
#3591=CARTESIAN_POINT('',(190.9,-7.88860905221012E-30,43.));
#3592=CARTESIAN_POINT('Origin',(190.,-7.88860905221012E-30,43.));
#3593=CARTESIAN_POINT('Origin',(8.19796868620938,53.,10.4941773915821));
#3594=CARTESIAN_POINT('',(29.7031334641502,53.,44.5547001962252));
#3595=CARTESIAN_POINT('Origin',(30.535183758488,53.,44.));
#3596=CARTESIAN_POINT('',(0.167949705662093,53.,0.25192455849314));
#3597=CARTESIAN_POINT('',(7.36591839187154,53.,11.0488775878073));
#3598=CARTESIAN_POINT('Origin',(0.999999999999935,53.,-0.302775637732089));
#3599=CARTESIAN_POINT('',(8.19796868620938,52.,10.4941773915821));
#3600=CARTESIAN_POINT('Origin',(17.651387818866,52.,20.151387818866));
#3601=CARTESIAN_POINT('Origin',(8.19796868620938,7.,10.4941773915821));
#3602=CARTESIAN_POINT('',(29.7031334641502,7.,44.5547001962252));
#3603=CARTESIAN_POINT('Origin',(30.535183758488,7.,44.));
#3604=CARTESIAN_POINT('',(8.19796868620938,8.,10.4941773915821));
#3605=CARTESIAN_POINT('',(0.167949705662148,7.,0.251924558493222));
#3606=CARTESIAN_POINT('Origin',(0.999999999999991,7.,-0.302775637732009));
#3607=CARTESIAN_POINT('',(7.36591839187153,7.,11.0488775878073));
#3608=CARTESIAN_POINT('Origin',(30.535183758488,15.,44.));
#3609=CARTESIAN_POINT('',(29.7031334641502,1.,44.5547001962252));
#3610=CARTESIAN_POINT('',(29.7031334641502,15.,44.5547001962252));
#3611=CARTESIAN_POINT('',(30.535183758488,1.,45.));
#3612=CARTESIAN_POINT('Origin',(30.535183758488,1.,44.));
#3613=CARTESIAN_POINT('',(30.535183758488,59.,45.));
#3614=CARTESIAN_POINT('',(30.535183758488,15.,45.));
#3615=CARTESIAN_POINT('',(30.063325832956,59.471857925532,44.8816745987679));
#3616=CARTESIAN_POINT('Origin',(30.535183758488,59.,44.));
#3617=CARTESIAN_POINT('',(29.7031334641502,59.,44.5547001962252));
#3618=CARTESIAN_POINT('Origin',(30.535183758488,59.,44.));
#3619=CARTESIAN_POINT('',(29.7031334641502,15.,44.5547001962252));
#3620=CARTESIAN_POINT('Origin',(0.,0.,0.));
#3621=CARTESIAN_POINT('',(0.167949705662155,1.,0.251924558493233));
#3622=CARTESIAN_POINT('',(0.167949705662156,6.46400318044499E-16,0.251924558493234));
#3623=CARTESIAN_POINT('',(33.0769230769231,1.,49.6153846153846));
#3624=CARTESIAN_POINT('Origin',(1.,6.46400318044499E-16,-0.302775637731995));
#3625=CARTESIAN_POINT('',(0.167949705662087,59.,0.25192455849313));
#3626=CARTESIAN_POINT('',(0.167949705662156,3.23200159022113E-16,0.251924558493234));
#3627=CARTESIAN_POINT('',(0.0429079735109048,59.2897841486883,-0.0129914890435774));
#3628=CARTESIAN_POINT('Origin',(0.99999999999993,59.,-0.3027756377321));
#3629=CARTESIAN_POINT('',(-6.99440505513849E-14,59.,-0.3027756377321));
#3630=CARTESIAN_POINT('Origin',(0.99999999999993,59.,-0.3027756377321));
#3631=CARTESIAN_POINT('',(-1.2490009027033E-15,0.999999999999999,-0.302775637731997));
#3632=CARTESIAN_POINT('',(0.,-5.37837574889002E-16,-0.302775637731995));
#3633=CARTESIAN_POINT('Origin',(0.999999999999999,1.,-0.302775637731997));
#3634=CARTESIAN_POINT('Origin',(0.832050294337833,59.,-0.554700196225246));
#3635=CARTESIAN_POINT('Origin',(30.535183758488,59.,44.));
#3636=CARTESIAN_POINT('Origin',(0.99999999999993,59.,-0.3027756377321));
#3637=CARTESIAN_POINT('',(-1.09634523681734E-14,59.,-1.6306400674182E-14));
#3638=CARTESIAN_POINT('Origin',(0.99999999999993,59.,0.));
#3639=CARTESIAN_POINT('',(-6.98700356830765E-14,59.,-5.));
#3640=CARTESIAN_POINT('Origin',(0.99999999999993,59.,-5.));
#3641=CARTESIAN_POINT('',(-6.98052726733067E-14,59.,0.));
#3642=CARTESIAN_POINT('Origin',(41.,59.,44.));
#3643=CARTESIAN_POINT('',(42.,59.,44.));
#3644=CARTESIAN_POINT('',(41.,59.,45.));
#3645=CARTESIAN_POINT('Origin',(41.,59.,44.));
#3646=CARTESIAN_POINT('Origin',(41.,59.,44.));
#3647=CARTESIAN_POINT('Origin',(41.,59.,44.));
#3648=CARTESIAN_POINT('Origin',(41.,59.,0.));
#3649=CARTESIAN_POINT('',(42.,59.,0.));
#3650=CARTESIAN_POINT('Origin',(18.,59.,44.));
#3651=CARTESIAN_POINT('',(18.,59.,45.));
#3652=CARTESIAN_POINT('Origin',(41.,1.,44.));
#3653=CARTESIAN_POINT('',(41.,1.,45.));
#3654=CARTESIAN_POINT('Origin',(41.,1.,44.));
#3655=CARTESIAN_POINT('',(42.,1.,44.));
#3656=CARTESIAN_POINT('Origin',(41.,1.,44.));
#3657=CARTESIAN_POINT('Origin',(41.,1.,44.));
#3658=CARTESIAN_POINT('Origin',(41.,1.,0.));
#3659=CARTESIAN_POINT('',(42.,1.,0.));
#3660=CARTESIAN_POINT('Origin',(41.,15.,44.));
#3661=CARTESIAN_POINT('',(41.,15.,45.));
#3662=CARTESIAN_POINT('',(42.,15.,44.));
#3663=CARTESIAN_POINT('Origin',(30.535183758488,1.,44.));
#3664=CARTESIAN_POINT('Origin',(30.535183758488,1.,44.));
#3665=CARTESIAN_POINT('Origin',(30.535183758488,1.,44.));
#3666=CARTESIAN_POINT('Origin',(0.999999999999996,1.,-0.30277563773199));
#3667=CARTESIAN_POINT('Origin',(0.999999999999996,1.,-0.30277563773199));
#3668=CARTESIAN_POINT('Origin',(0.999999999999983,1.,-0.302775637732005));
#3669=CARTESIAN_POINT('Origin',(0.999999999999996,1.,0.));
#3670=CARTESIAN_POINT('',(-1.1842378929335E-15,0.999999999999996,-5.));
#3671=CARTESIAN_POINT('Origin',(0.999999999999996,1.,-5.));
#3672=CARTESIAN_POINT('',(-1.2490009027033E-15,0.999999999999999,0.));
#3673=CARTESIAN_POINT('Origin',(33.9089733712609,1.,49.0606844191594));
#3674=CARTESIAN_POINT('Origin',(125.5,1.,44.));
#3675=CARTESIAN_POINT('',(125.5,1.,45.));
#3676=CARTESIAN_POINT('Origin',(42.,0.,0.));
#3677=CARTESIAN_POINT('',(42.,15.,0.));
#3678=CARTESIAN_POINT('',(42.,7.5,15.85));
#3679=CARTESIAN_POINT('Origin',(42.,7.5,20.));
#3680=CARTESIAN_POINT('',(42.,52.5,15.85));
#3681=CARTESIAN_POINT('Origin',(42.,52.5,20.));
#3682=CARTESIAN_POINT('',(42.,45.5,8.75000000000001));
#3683=CARTESIAN_POINT('Origin',(42.,45.5,5.65000000000001));
#3684=CARTESIAN_POINT('',(42.,14.5,8.75));
#3685=CARTESIAN_POINT('Origin',(42.,14.5,5.65));
#3686=CARTESIAN_POINT('',(42.,14.5,39.75));
#3687=CARTESIAN_POINT('Origin',(42.,14.5,36.65));
#3688=CARTESIAN_POINT('',(42.,45.5,39.75));
#3689=CARTESIAN_POINT('Origin',(42.,45.5,36.65));
#3690=CARTESIAN_POINT('',(42.,30.,33.15));
#3691=CARTESIAN_POINT('Origin',(42.,30.,21.15));
#3692=CARTESIAN_POINT('Origin',(107.5,30.,-5.));
#3693=CARTESIAN_POINT('',(3.67394039744206E-15,12.,-5.));
#3694=CARTESIAN_POINT('',(-7.105427357601E-14,60.,-5.));
#3695=CARTESIAN_POINT('',(185.,12.,-5.));
#3696=CARTESIAN_POINT('',(53.75,12.,-5.));
#3697=CARTESIAN_POINT('',(191.,5.99999999999999,-5.));
#3698=CARTESIAN_POINT('Origin',(185.,5.99999999999999,-5.));
#3699=CARTESIAN_POINT('',(191.,18.0000000000002,-5.));
#3700=CARTESIAN_POINT('Origin',(17.651387818866,8.,20.151387818866));
#3701=CARTESIAN_POINT('Origin',(36.,30.,45.));
#3702=CARTESIAN_POINT('Origin',(194.7,6.93901723481172,-4.3));
#3703=CARTESIAN_POINT('',(194.7,11.,-3.));
#3704=CARTESIAN_POINT('',(196.,11.,-4.3));
#3705=CARTESIAN_POINT('Origin',(194.7,11.,-4.3));
#3706=CARTESIAN_POINT('',(196.,6.93901723481172,-4.3));
#3707=CARTESIAN_POINT('',(194.7,6.93901723481172,-3.));
#3708=CARTESIAN_POINT('Origin',(190.,10.9999999999999,-4.3));
#3709=CARTESIAN_POINT('',(190.,15.7,-3.));
#3710=CARTESIAN_POINT('',(190.,17.,-4.3));
#3711=CARTESIAN_POINT('Origin',(190.,15.7,-4.3));
#3712=CARTESIAN_POINT('Origin',(190.,10.9999999999999,-4.3));
#3713=CARTESIAN_POINT('Origin',(190.,10.9999999999999,-3.));
#3714=CARTESIAN_POINT('Origin',(145.62840113405,15.7,-4.3));
#3715=CARTESIAN_POINT('',(-1.92568719668746E-14,15.7,-3.));
#3716=CARTESIAN_POINT('',(-1.77635683940025E-14,17.,-4.3));
#3717=CARTESIAN_POINT('Origin',(0.,15.7,-4.3));
#3718=CARTESIAN_POINT('',(145.62840113405,17.,-4.3));
#3719=CARTESIAN_POINT('',(145.62840113405,15.7,-3.));
#3720=CARTESIAN_POINT('Origin',(101.256802268099,13.8780344696234,-3.));
#3721=CARTESIAN_POINT('',(192.3,5.99999999999999,-3.));
#3722=CARTESIAN_POINT('',(192.3,9.93901723481199,-3.));
#3723=CARTESIAN_POINT('',(185.,13.3,-3.));
#3724=CARTESIAN_POINT('Origin',(185.,5.99999999999999,-3.));
#3725=CARTESIAN_POINT('',(-1.64147010238342E-14,13.3,-3.));
#3726=CARTESIAN_POINT('',(50.6284011340495,13.3,-3.));
#3727=CARTESIAN_POINT('',(-8.88178419700125E-15,6.93901723481166,-3.));
#3728=CARTESIAN_POINT('Origin',(50.6284011340495,13.3,-4.3));
#3729=CARTESIAN_POINT('',(185.,12.,-4.3));
#3730=CARTESIAN_POINT('Origin',(185.,13.3,-4.3));
#3731=CARTESIAN_POINT('',(-1.4210854715202E-14,12.,-4.3));
#3732=CARTESIAN_POINT('',(50.6284011340495,12.,-4.3));
#3733=CARTESIAN_POINT('Origin',(0.,13.3,-4.3));
#3734=CARTESIAN_POINT('Origin',(185.,5.99999999999999,-4.3));
#3735=CARTESIAN_POINT('',(191.,5.99999999999999,-4.3));
#3736=CARTESIAN_POINT('Origin',(192.3,5.99999999999999,-4.3));
#3737=CARTESIAN_POINT('Origin',(185.,5.99999999999999,-4.3));
#3738=CARTESIAN_POINT('Origin',(192.3,9.93901723481199,-4.3));
#3739=CARTESIAN_POINT('',(191.,9.93901723481198,-4.3));
#3740=CARTESIAN_POINT('Origin',(190.,17.,-5.));
#3741=CARTESIAN_POINT('',(5.20474889637626E-15,17.,-5.));
#3742=CARTESIAN_POINT('',(-1.77635683940025E-14,17.,-2.5));
#3743=CARTESIAN_POINT('',(190.,17.,-5.));
#3744=CARTESIAN_POINT('',(148.75,17.,-5.));
#3745=CARTESIAN_POINT('',(190.,17.,-5.));
#3746=CARTESIAN_POINT('Origin',(190.,10.9999999999999,-5.));
#3747=CARTESIAN_POINT('',(196.,11.,-5.));
#3748=CARTESIAN_POINT('Origin',(190.,10.9999999999999,-5.));
#3749=CARTESIAN_POINT('',(196.,11.,-5.));
#3750=CARTESIAN_POINT('Origin',(196.,0.,-5.));
#3751=CARTESIAN_POINT('',(196.,15.,-5.));
#3752=CARTESIAN_POINT('Origin',(191.,5.99999999999999,-5.));
#3753=CARTESIAN_POINT('',(191.,5.99999999999999,-5.));
#3754=CARTESIAN_POINT('Origin',(185.,5.99999999999999,-5.));
#3755=CARTESIAN_POINT('',(185.,12.,-5.));
#3756=CARTESIAN_POINT('Origin',(3.67394039744206E-15,12.,-5.));
#3757=CARTESIAN_POINT('',(-1.4210854715202E-14,12.,-2.5));
#3758=CARTESIAN_POINT('Origin',(107.5,30.,-5.));
#3759=CARTESIAN_POINT('',(-7.105427357601E-14,60.,-5.));
#3760=CARTESIAN_POINT('Origin',(42.,30.,21.15));
#3761=CARTESIAN_POINT('Origin',(190.,4.,33.));
#3762=CARTESIAN_POINT('',(190.9,4.,33.));
#3763=CARTESIAN_POINT('Origin',(190.,4.,33.));
#3764=CARTESIAN_POINT('Origin',(190.,-1.09156334559652E-29,33.));
#3765=CARTESIAN_POINT('',(190.9,-2.,33.));
#3766=CARTESIAN_POINT('Origin',(190.,-2.,33.));
#3767=CARTESIAN_POINT('Origin',(190.,4.,43.));
#3768=CARTESIAN_POINT('',(190.9,4.,43.));
#3769=CARTESIAN_POINT('Origin',(190.,4.,43.));
#3770=CARTESIAN_POINT('Origin',(190.,-1.09156334559652E-29,43.));
#3771=CARTESIAN_POINT('Origin',(212.,4.,-1.99999999999999));
#3772=CARTESIAN_POINT('',(212.9,4.,-1.99999999999999));
#3773=CARTESIAN_POINT('Origin',(212.,4.,-1.99999999999999));
#3774=CARTESIAN_POINT('Origin',(212.,-1.17228399636332E-29,-1.99999999999999));
#3775=CARTESIAN_POINT('Origin',(190.,4.,14.));
#3776=CARTESIAN_POINT('',(190.9,4.,14.));
#3777=CARTESIAN_POINT('Origin',(190.,4.,14.));
#3778=CARTESIAN_POINT('Origin',(190.,-1.09156334559652E-29,14.));
#3779=CARTESIAN_POINT('',(190.9,-2.,14.));
#3780=CARTESIAN_POINT('Origin',(190.,-2.,14.));
#3781=CARTESIAN_POINT('Origin',(190.,-1.09156334559652E-29,33.));
#3782=CARTESIAN_POINT('',(192.5,-2.,33.));
#3783=CARTESIAN_POINT('Origin',(190.,-2.,33.));
#3784=CARTESIAN_POINT('Origin',(190.,-2.,33.));
#3785=CARTESIAN_POINT('Origin',(190.,-1.09156334559652E-29,14.));
#3786=CARTESIAN_POINT('',(192.5,-2.,14.));
#3787=CARTESIAN_POINT('Origin',(190.,-2.,14.));
#3788=CARTESIAN_POINT('Origin',(190.,-2.,14.));
#3789=CARTESIAN_POINT('Origin',(38.8,45.5,36.65));
#3790=CARTESIAN_POINT('',(38.8,45.5,39.75));
#3791=CARTESIAN_POINT('Origin',(38.8,45.5,36.65));
#3792=CARTESIAN_POINT('',(38.8,45.5,34.9));
#3793=CARTESIAN_POINT('Origin',(38.8,45.5,36.65));
#3794=CARTESIAN_POINT('Origin',(40.4,45.5,36.65));
#3795=CARTESIAN_POINT('Origin',(-189.138486626525,45.5,36.65));
#3796=CARTESIAN_POINT('Origin',(38.8,14.5,36.65));
#3797=CARTESIAN_POINT('',(38.8,14.5,39.75));
#3798=CARTESIAN_POINT('Origin',(38.8,14.5,36.65));
#3799=CARTESIAN_POINT('',(38.8,14.5,34.9));
#3800=CARTESIAN_POINT('Origin',(38.8,14.5,36.65));
#3801=CARTESIAN_POINT('Origin',(40.4,14.5,36.65));
#3802=CARTESIAN_POINT('Origin',(-189.138486626525,14.5,36.65));
#3803=CARTESIAN_POINT('Origin',(38.8,14.5,5.65));
#3804=CARTESIAN_POINT('',(38.8,14.5,8.75));
#3805=CARTESIAN_POINT('Origin',(38.8,14.5,5.65));
#3806=CARTESIAN_POINT('',(38.8,14.5,3.9));
#3807=CARTESIAN_POINT('Origin',(38.8,14.5,5.65));
#3808=CARTESIAN_POINT('Origin',(40.4,14.5,5.65));
#3809=CARTESIAN_POINT('Origin',(-189.138486626525,14.5,5.65));
#3810=CARTESIAN_POINT('Origin',(38.8,45.5,5.65000000000001));
#3811=CARTESIAN_POINT('',(38.8,45.5,8.75000000000001));
#3812=CARTESIAN_POINT('Origin',(38.8,45.5,5.65000000000001));
#3813=CARTESIAN_POINT('',(38.8,45.5,3.90000000000001));
#3814=CARTESIAN_POINT('Origin',(38.8,45.5,5.65000000000001));
#3815=CARTESIAN_POINT('Origin',(40.4,45.5,5.65000000000001));
#3816=CARTESIAN_POINT('Origin',(-189.138486626525,45.5,5.65000000000001));
#3817=CARTESIAN_POINT('Origin',(211.75,55.,0.));
#3818=CARTESIAN_POINT('',(208.5,55.,-1.4));
#3819=CARTESIAN_POINT('Origin',(208.5,55.,0.));
#3820=CARTESIAN_POINT('Origin',(208.5,55.,0.));
#3821=CARTESIAN_POINT('Origin',(211.75,5.,30.));
#3822=CARTESIAN_POINT('',(208.5,5.,28.6));
#3823=CARTESIAN_POINT('Origin',(208.5,5.,30.));
#3824=CARTESIAN_POINT('Origin',(208.5,5.,30.));
#3825=CARTESIAN_POINT('Origin',(211.75,5.,0.));
#3826=CARTESIAN_POINT('',(208.5,5.,-1.4));
#3827=CARTESIAN_POINT('Origin',(208.5,5.,0.));
#3828=CARTESIAN_POINT('Origin',(208.5,5.,0.));
#3829=CARTESIAN_POINT('Origin',(211.75,55.,30.));
#3830=CARTESIAN_POINT('',(208.5,55.,28.6));
#3831=CARTESIAN_POINT('Origin',(208.5,55.,30.));
#3832=CARTESIAN_POINT('Origin',(208.5,55.,30.));
#3833=CARTESIAN_POINT('Origin',(205.,54.5,40.));
#3834=CARTESIAN_POINT('',(207.75,54.5,30.));
#3835=CARTESIAN_POINT('Origin',(205.,54.5,30.));
#3836=CARTESIAN_POINT('Origin',(205.,54.5,30.));
#3837=CARTESIAN_POINT('Origin',(205.,5.5,40.));
#3838=CARTESIAN_POINT('',(207.75,5.5,30.));
#3839=CARTESIAN_POINT('Origin',(205.,5.5,30.));
#3840=CARTESIAN_POINT('',(207.75,5.5,40.));
#3841=CARTESIAN_POINT('Origin',(205.,5.5,40.));
#3842=CARTESIAN_POINT('Origin',(205.,5.5,30.));
#3843=CARTESIAN_POINT('Origin',(205.,30.,40.));
#3844=CARTESIAN_POINT('',(195.,15.,40.));
#3845=CARTESIAN_POINT('Origin',(195.,0.,55.));
#3846=CARTESIAN_POINT('Origin',(191.2,30.,21.15));
#3847=CARTESIAN_POINT('Origin',(42.,52.5,20.));
#3848=CARTESIAN_POINT('',(35.,52.5,15.85));
#3849=CARTESIAN_POINT('Origin',(35.,52.5,20.));
#3850=CARTESIAN_POINT('Origin',(35.,52.5,20.));
#3851=CARTESIAN_POINT('Origin',(42.,7.5,20.));
#3852=CARTESIAN_POINT('',(35.,7.5,15.85));
#3853=CARTESIAN_POINT('Origin',(35.,7.5,20.));
#3854=CARTESIAN_POINT('Origin',(35.,7.5,20.));
#3855=CARTESIAN_POINT('Origin',(0.,60.,0.));
#3856=CARTESIAN_POINT('Origin',(107.5,30.,0.));
#3857=CARTESIAN_POINT('Origin',(0.,0.,0.));
#3858=UNCERTAINTY_MEASURE_WITH_UNIT(LENGTH_MEASURE(0.01),#3862,
'DISTANCE_ACCURACY_VALUE',
'Maximum model space distance between geometric entities at asserted c
onnectivities');
#3859=UNCERTAINTY_MEASURE_WITH_UNIT(LENGTH_MEASURE(0.01),#3862,
'DISTANCE_ACCURACY_VALUE',
'Maximum model space distance between geometric entities at asserted c
onnectivities');
#3860=(
GEOMETRIC_REPRESENTATION_CONTEXT(3)
GLOBAL_UNCERTAINTY_ASSIGNED_CONTEXT((#3858))
GLOBAL_UNIT_ASSIGNED_CONTEXT((#3862,#3865,#3864))
REPRESENTATION_CONTEXT('','3D')
);
#3861=(
GEOMETRIC_REPRESENTATION_CONTEXT(3)
GLOBAL_UNCERTAINTY_ASSIGNED_CONTEXT((#3859))
GLOBAL_UNIT_ASSIGNED_CONTEXT((#3862,#3865,#3864))
REPRESENTATION_CONTEXT('','3D')
);
#3862=(
LENGTH_UNIT()
NAMED_UNIT(*)
SI_UNIT(.MILLI.,.METRE.)
);
#3863=(
LENGTH_UNIT()
NAMED_UNIT(*)
SI_UNIT(.CENTI.,.METRE.)
);
#3864=(
NAMED_UNIT(*)
SI_UNIT($,.STERADIAN.)
SOLID_ANGLE_UNIT()
);
#3865=(
NAMED_UNIT(*)
PLANE_ANGLE_UNIT()
SI_UNIT($,.RADIAN.)
);
#3866=SHAPE_DEFINITION_REPRESENTATION(#3867,#3868);
#3867=PRODUCT_DEFINITION_SHAPE('',$,#3870);
#3868=SHAPE_REPRESENTATION('',(#2219),#3860);
#3869=PRODUCT_DEFINITION_CONTEXT('part definition',#3874,'design');
#3870=PRODUCT_DEFINITION('Spritzenpumpe','Spritzenpumpe',#3871,#3869);
#3871=PRODUCT_DEFINITION_FORMATION('',$,#3876);
#3872=PRODUCT_RELATED_PRODUCT_CATEGORY('Spritzenpumpe','Spritzenpumpe',
(#3876));
#3873=APPLICATION_PROTOCOL_DEFINITION('international standard',
'automotive_design',2009,#3874);
#3874=APPLICATION_CONTEXT(
'Core Data for Automotive Mechanical Design Process');
#3875=PRODUCT_CONTEXT('part definition',#3874,'mechanical');
#3876=PRODUCT('Spritzenpumpe','Spritzenpumpe',$,(#3875));
#3877=PRESENTATION_STYLE_ASSIGNMENT((#3878));
#3878=SURFACE_STYLE_USAGE(.BOTH.,#3879);
#3879=SURFACE_SIDE_STYLE('',(#3880));
#3880=SURFACE_STYLE_FILL_AREA(#3881);
#3881=FILL_AREA_STYLE('',(#3882));
#3882=FILL_AREA_STYLE_COLOUR('',#3883);
#3883=COLOUR_RGB('',0.749019607843137,0.749019607843137,0.749019607843137);
ENDSEC;
END-ISO-10303-21;
