# Supplementary material for: Low-budget 3D-printed equipment for continuous flow reactions
Source: Beilstein J Org Chem. 2019 Feb 26;15:558–66. doi: 10.3762/bjoc.15.50 (PMC6404462; doi:10.3762/bjoc.15.50)
Supplement: File 2 — This zip-file includes all 3D-printed parts as stl-files for direct 3D printing, as well as stp-files for editing the 3D models, if necessary. It also contains the Arduino software code as an ino-file for controlling of the syringe pumps. [file Beilstein_J_Org_Chem-15-558-s002.zip › general syringe pump/movable component.stp]

ISO-10303-21;
HEADER;
/* Generated by software containing ST-Developer
 * from STEP Tools, Inc. (www.steptools.com) 
 */

FILE_DESCRIPTION(
/* description */ (''),
/* implementation_level */ '2;1');

FILE_NAME(
/* name */ 'Z:\\Flow\\Inventor\\Spritzenpumpe\\Spritzenpumpe beweglich.
stp',
/* time_stamp */ '2018-09-10T16:00:11+02:00',
/* author */ ('JN'),
/* organization */ (''),
/* preprocessor_version */ 'ST-DEVELOPER v16.13',
/* originating_system */ 'Autodesk Inventor 2018',
/* authorisation */ '');

FILE_SCHEMA (('AUTOMOTIVE_DESIGN { 1 0 10303 214 3 1 1 }'));
ENDSEC;

DATA;
#10=MECHANICAL_DESIGN_GEOMETRIC_PRESENTATION_REPRESENTATION('',(#13),#2095);
#11=SHAPE_REPRESENTATION_RELATIONSHIP('SRR','None',#2102,#12);
#12=ADVANCED_BREP_SHAPE_REPRESENTATION('',(#14),#2094);
#13=STYLED_ITEM('',(#2111),#14);
#14=MANIFOLD_SOLID_BREP('Volumenk\X\F6rper1',#1199);
#15=ELLIPSE('',#1266,1.41421356237309,1.);
#16=ELLIPSE('',#1267,1.4142135623731,1.);
#17=ELLIPSE('',#1269,1.20185042515466,1.);
#18=ELLIPSE('',#1270,1.41421356237309,1.);
#19=ELLIPSE('',#1272,1.41421356237309,1.);
#20=ELLIPSE('',#1275,1.20185042515466,1.);
#21=ELLIPSE('',#1281,1.41421356237309,1.);
#22=ELLIPSE('',#1282,1.41421356237309,1.);
#23=ELLIPSE('',#1284,1.4142135623731,1.);
#24=ELLIPSE('',#1286,1.41421356237309,1.);
#25=ELLIPSE('',#1290,1.41421356237309,1.);
#26=ELLIPSE('',#1291,1.4142135623731,1.);
#27=ELLIPSE('',#1293,1.41421356237309,1.);
#28=ELLIPSE('',#1294,1.41421356237309,1.);
#29=ELLIPSE('',#1299,1.41421356237309,1.);
#30=ELLIPSE('',#1301,1.4142135623731,1.);
#31=ELLIPSE('',#1316,0.707106781186548,0.500000000000001);
#32=FACE_BOUND('',#177,.T.);
#33=FACE_BOUND('',#178,.T.);
#34=FACE_BOUND('',#179,.T.);
#35=FACE_BOUND('',#180,.T.);
#36=FACE_BOUND('',#182,.T.);
#37=FACE_BOUND('',#184,.T.);
#38=FACE_BOUND('',#185,.T.);
#39=FACE_BOUND('',#186,.T.);
#40=FACE_BOUND('',#187,.T.);
#41=FACE_BOUND('',#189,.T.);
#42=FACE_BOUND('',#191,.T.);
#43=FACE_BOUND('',#193,.T.);
#44=FACE_BOUND('',#195,.T.);
#45=FACE_BOUND('',#197,.T.);
#46=FACE_BOUND('',#199,.T.);
#47=FACE_BOUND('',#222,.T.);
#48=FACE_BOUND('',#223,.T.);
#49=FACE_BOUND('',#226,.T.);
#50=FACE_BOUND('',#227,.T.);
#51=FACE_BOUND('',#229,.T.);
#52=FACE_BOUND('',#231,.T.);
#53=FACE_BOUND('',#233,.T.);
#54=FACE_BOUND('',#235,.T.);
#55=FACE_BOUND('',#247,.T.);
#56=FACE_BOUND('',#251,.T.);
#57=FACE_BOUND('',#254,.T.);
#58=FACE_BOUND('',#258,.T.);
#59=FACE_BOUND('',#259,.T.);
#60=PLANE('',#1237);
#61=PLANE('',#1242);
#62=PLANE('',#1250);
#63=PLANE('',#1276);
#64=PLANE('',#1277);
#65=PLANE('',#1278);
#66=PLANE('',#1279);
#67=PLANE('',#1288);
#68=PLANE('',#1304);
#69=PLANE('',#1306);
#70=PLANE('',#1307);
#71=PLANE('',#1315);
#72=PLANE('',#1319);
#73=PLANE('',#1320);
#74=PLANE('',#1321);
#75=PLANE('',#1322);
#76=PLANE('',#1323);
#77=PLANE('',#1324);
#78=PLANE('',#1325);
#79=PLANE('',#1326);
#80=PLANE('',#1327);
#81=PLANE('',#1328);
#82=PLANE('',#1329);
#83=PLANE('',#1333);
#84=PLANE('',#1337);
#85=PLANE('',#1338);
#86=PLANE('',#1339);
#87=PLANE('',#1340);
#88=PLANE('',#1343);
#89=PLANE('',#1344);
#90=TOROIDAL_SURFACE('',#1225,22.5,3.);
#91=TOROIDAL_SURFACE('',#1228,17.,3.);
#92=TOROIDAL_SURFACE('',#1234,17.,3.);
#93=TOROIDAL_SURFACE('',#1247,8.65,1.);
#94=TOROIDAL_SURFACE('',#1256,8.65,1.);
#95=TOROIDAL_SURFACE('',#1260,8.65,1.);
#96=TOROIDAL_SURFACE('',#1264,8.65,1.);
#97=TOROIDAL_SURFACE('',#1309,5.15,1.);
#98=TOROIDAL_SURFACE('',#1312,5.15,1.);
#99=FACE_OUTER_BOUND('',#168,.T.);
#100=FACE_OUTER_BOUND('',#169,.T.);
#101=FACE_OUTER_BOUND('',#170,.T.);
#102=FACE_OUTER_BOUND('',#171,.T.);
#103=FACE_OUTER_BOUND('',#172,.T.);
#104=FACE_OUTER_BOUND('',#173,.T.);
#105=FACE_OUTER_BOUND('',#174,.T.);
#106=FACE_OUTER_BOUND('',#175,.T.);
#107=FACE_OUTER_BOUND('',#176,.T.);
#108=FACE_OUTER_BOUND('',#181,.T.);
#109=FACE_OUTER_BOUND('',#183,.T.);
#110=FACE_OUTER_BOUND('',#188,.T.);
#111=FACE_OUTER_BOUND('',#190,.T.);
#112=FACE_OUTER_BOUND('',#192,.T.);
#113=FACE_OUTER_BOUND('',#194,.T.);
#114=FACE_OUTER_BOUND('',#196,.T.);
#115=FACE_OUTER_BOUND('',#198,.T.);
#116=FACE_OUTER_BOUND('',#200,.T.);
#117=FACE_OUTER_BOUND('',#201,.T.);
#118=FACE_OUTER_BOUND('',#202,.T.);
#119=FACE_OUTER_BOUND('',#203,.T.);
#120=FACE_OUTER_BOUND('',#204,.T.);
#121=FACE_OUTER_BOUND('',#205,.T.);
#122=FACE_OUTER_BOUND('',#206,.T.);
#123=FACE_OUTER_BOUND('',#207,.T.);
#124=FACE_OUTER_BOUND('',#208,.T.);
#125=FACE_OUTER_BOUND('',#209,.T.);
#126=FACE_OUTER_BOUND('',#210,.T.);
#127=FACE_OUTER_BOUND('',#211,.T.);
#128=FACE_OUTER_BOUND('',#212,.T.);
#129=FACE_OUTER_BOUND('',#213,.T.);
#130=FACE_OUTER_BOUND('',#214,.T.);
#131=FACE_OUTER_BOUND('',#215,.T.);
#132=FACE_OUTER_BOUND('',#216,.T.);
#133=FACE_OUTER_BOUND('',#217,.T.);
#134=FACE_OUTER_BOUND('',#218,.T.);
#135=FACE_OUTER_BOUND('',#219,.T.);
#136=FACE_OUTER_BOUND('',#220,.T.);
#137=FACE_OUTER_BOUND('',#221,.T.);
#138=FACE_OUTER_BOUND('',#224,.T.);
#139=FACE_OUTER_BOUND('',#225,.T.);
#140=FACE_OUTER_BOUND('',#228,.T.);
#141=FACE_OUTER_BOUND('',#230,.T.);
#142=FACE_OUTER_BOUND('',#232,.T.);
#143=FACE_OUTER_BOUND('',#234,.T.);
#144=FACE_OUTER_BOUND('',#236,.T.);
#145=FACE_OUTER_BOUND('',#237,.T.);
#146=FACE_OUTER_BOUND('',#238,.T.);
#147=FACE_OUTER_BOUND('',#239,.T.);
#148=FACE_OUTER_BOUND('',#240,.T.);
#149=FACE_OUTER_BOUND('',#241,.T.);
#150=FACE_OUTER_BOUND('',#242,.T.);
#151=FACE_OUTER_BOUND('',#243,.T.);
#152=FACE_OUTER_BOUND('',#244,.T.);
#153=FACE_OUTER_BOUND('',#245,.T.);
#154=FACE_OUTER_BOUND('',#246,.T.);
#155=FACE_OUTER_BOUND('',#248,.T.);
#156=FACE_OUTER_BOUND('',#249,.T.);
#157=FACE_OUTER_BOUND('',#250,.T.);
#158=FACE_OUTER_BOUND('',#252,.T.);
#159=FACE_OUTER_BOUND('',#253,.T.);
#160=FACE_OUTER_BOUND('',#255,.T.);
#161=FACE_OUTER_BOUND('',#256,.T.);
#162=FACE_OUTER_BOUND('',#257,.T.);
#163=FACE_OUTER_BOUND('',#260,.T.);
#164=FACE_OUTER_BOUND('',#261,.T.);
#165=FACE_OUTER_BOUND('',#262,.T.);
#166=FACE_OUTER_BOUND('',#263,.T.);
#167=FACE_OUTER_BOUND('',#264,.T.);
#168=EDGE_LOOP('',(#778,#779,#780,#781,#782,#783));
#169=EDGE_LOOP('',(#784,#785,#786,#787,#788,#789));
#170=EDGE_LOOP('',(#790,#791,#792,#793));
#171=EDGE_LOOP('',(#794,#795,#796,#797));
#172=EDGE_LOOP('',(#798,#799,#800,#801));
#173=EDGE_LOOP('',(#802,#803,#804,#805));
#174=EDGE_LOOP('',(#806,#807,#808,#809,#810,#811));
#175=EDGE_LOOP('',(#812,#813,#814,#815,#816,#817,#818,#819));
#176=EDGE_LOOP('',(#820,#821,#822,#823,#824,#825,#826,#827,#828,#829));
#177=EDGE_LOOP('',(#830));
#178=EDGE_LOOP('',(#831,#832,#833,#834));
#179=EDGE_LOOP('',(#835));
#180=EDGE_LOOP('',(#836));
#181=EDGE_LOOP('',(#837));
#182=EDGE_LOOP('',(#838));
#183=EDGE_LOOP('',(#839,#840,#841,#842,#843,#844,#845,#846));
#184=EDGE_LOOP('',(#847));
#185=EDGE_LOOP('',(#848));
#186=EDGE_LOOP('',(#849,#850,#851,#852));
#187=EDGE_LOOP('',(#853));
#188=EDGE_LOOP('',(#854));
#189=EDGE_LOOP('',(#855));
#190=EDGE_LOOP('',(#856));
#191=EDGE_LOOP('',(#857));
#192=EDGE_LOOP('',(#858));
#193=EDGE_LOOP('',(#859));
#194=EDGE_LOOP('',(#860));
#195=EDGE_LOOP('',(#861));
#196=EDGE_LOOP('',(#862));
#197=EDGE_LOOP('',(#863));
#198=EDGE_LOOP('',(#864));
#199=EDGE_LOOP('',(#865));
#200=EDGE_LOOP('',(#866,#867,#868,#869));
#201=EDGE_LOOP('',(#870,#871,#872,#873));
#202=EDGE_LOOP('',(#874,#875,#876,#877));
#203=EDGE_LOOP('',(#878,#879,#880,#881));
#204=EDGE_LOOP('',(#882,#883,#884,#885));
#205=EDGE_LOOP('',(#886,#887,#888,#889));
#206=EDGE_LOOP('',(#890,#891,#892,#893,#894,#895,#896,#897));
#207=EDGE_LOOP('',(#898,#899,#900,#901));
#208=EDGE_LOOP('',(#902,#903,#904,#905,#906,#907,#908,#909,#910,#911,#912,
#913,#914,#915,#916,#917));
#209=EDGE_LOOP('',(#918,#919,#920,#921));
#210=EDGE_LOOP('',(#922,#923,#924,#925));
#211=EDGE_LOOP('',(#926,#927,#928,#929));
#212=EDGE_LOOP('',(#930,#931,#932,#933));
#213=EDGE_LOOP('',(#934,#935,#936,#937,#938,#939,#940,#941));
#214=EDGE_LOOP('',(#942,#943,#944,#945));
#215=EDGE_LOOP('',(#946,#947,#948,#949));
#216=EDGE_LOOP('',(#950,#951,#952,#953));
#217=EDGE_LOOP('',(#954,#955,#956,#957));
#218=EDGE_LOOP('',(#958,#959,#960,#961));
#219=EDGE_LOOP('',(#962,#963,#964,#965));
#220=EDGE_LOOP('',(#966,#967,#968,#969));
#221=EDGE_LOOP('',(#970,#971,#972,#973));
#222=EDGE_LOOP('',(#974));
#223=EDGE_LOOP('',(#975));
#224=EDGE_LOOP('',(#976,#977,#978,#979));
#225=EDGE_LOOP('',(#980,#981,#982,#983));
#226=EDGE_LOOP('',(#984));
#227=EDGE_LOOP('',(#985));
#228=EDGE_LOOP('',(#986));
#229=EDGE_LOOP('',(#987));
#230=EDGE_LOOP('',(#988));
#231=EDGE_LOOP('',(#989));
#232=EDGE_LOOP('',(#990));
#233=EDGE_LOOP('',(#991));
#234=EDGE_LOOP('',(#992));
#235=EDGE_LOOP('',(#993));
#236=EDGE_LOOP('',(#994,#995,#996,#997));
#237=EDGE_LOOP('',(#998,#999,#1000,#1001));
#238=EDGE_LOOP('',(#1002,#1003,#1004,#1005,#1006));
#239=EDGE_LOOP('',(#1007,#1008,#1009,#1010));
#240=EDGE_LOOP('',(#1011,#1012,#1013,#1014));
#241=EDGE_LOOP('',(#1015,#1016,#1017,#1018));
#242=EDGE_LOOP('',(#1019,#1020,#1021,#1022));
#243=EDGE_LOOP('',(#1023,#1024,#1025,#1026,#1027));
#244=EDGE_LOOP('',(#1028,#1029,#1030,#1031));
#245=EDGE_LOOP('',(#1032,#1033,#1034,#1035));
#246=EDGE_LOOP('',(#1036,#1037,#1038,#1039));
#247=EDGE_LOOP('',(#1040,#1041,#1042,#1043,#1044,#1045,#1046,#1047));
#248=EDGE_LOOP('',(#1048,#1049,#1050,#1051));
#249=EDGE_LOOP('',(#1052,#1053,#1054,#1055));
#250=EDGE_LOOP('',(#1056));
#251=EDGE_LOOP('',(#1057));
#252=EDGE_LOOP('',(#1058));
#253=EDGE_LOOP('',(#1059));
#254=EDGE_LOOP('',(#1060));
#255=EDGE_LOOP('',(#1061));
#256=EDGE_LOOP('',(#1062,#1063,#1064,#1065,#1066,#1067));
#257=EDGE_LOOP('',(#1068,#1069,#1070,#1071));
#258=EDGE_LOOP('',(#1072));
#259=EDGE_LOOP('',(#1073));
#260=EDGE_LOOP('',(#1074,#1075,#1076,#1077,#1078,#1079,#1080,#1081));
#261=EDGE_LOOP('',(#1082,#1083,#1084,#1085));
#262=EDGE_LOOP('',(#1086,#1087,#1088,#1089,#1090,#1091));
#263=EDGE_LOOP('',(#1092,#1093,#1094,#1095));
#264=EDGE_LOOP('',(#1096,#1097,#1098,#1099));
#265=CIRCLE('',#1220,3.);
#266=CIRCLE('',#1221,3.);
#267=CIRCLE('',#1223,3.);
#268=CIRCLE('',#1224,3.);
#269=CIRCLE('',#1226,19.5);
#270=CIRCLE('',#1227,22.5);
#271=CIRCLE('',#1229,17.);
#272=CIRCLE('',#1230,3.);
#273=CIRCLE('',#1231,20.);
#274=CIRCLE('',#1233,3.);
#275=CIRCLE('',#1235,20.);
#276=CIRCLE('',#1236,17.);
#277=CIRCLE('',#1238,19.5);
#278=CIRCLE('',#1240,20.);
#279=CIRCLE('',#1241,20.);
#280=CIRCLE('',#1243,20.);
#281=CIRCLE('',#1244,8.65);
#282=CIRCLE('',#1245,5.15);
#283=CIRCLE('',#1246,8.65);
#284=CIRCLE('',#1248,7.65);
#285=CIRCLE('',#1249,8.65);
#286=CIRCLE('',#1251,20.);
#287=CIRCLE('',#1252,8.65);
#288=CIRCLE('',#1253,5.15);
#289=CIRCLE('',#1255,7.65);
#290=CIRCLE('',#1257,7.65);
#291=CIRCLE('',#1259,7.65);
#292=CIRCLE('',#1261,7.65);
#293=CIRCLE('',#1263,7.65);
#294=CIRCLE('',#1298,1.);
#295=CIRCLE('',#1303,1.);
#296=CIRCLE('',#1305,4.15);
#297=CIRCLE('',#1308,4.15);
#298=CIRCLE('',#1310,4.15);
#299=CIRCLE('',#1313,4.15);
#300=CIRCLE('',#1318,0.500000000000001);
#301=CIRCLE('',#1331,2.6);
#302=CIRCLE('',#1332,2.6);
#303=CIRCLE('',#1335,2.6);
#304=CIRCLE('',#1336,2.6);
#305=B_SPLINE_CURVE_WITH_KNOTS('',3,(#1705,#1706,#1707,#1708,#1709,#1710,
#1711,#1712,#1713,#1714,#1715,#1716,#1717,#1718,#1719,#1720),
 .UNSPECIFIED.,.F.,.F.,(4,2,2,2,2,2,2,4),(-0.00112792056761252,0.,0.131709776575348,
0.258078930913686,0.395362895344781,0.498839735192295,0.585876227482948,
0.596002615975839),.UNSPECIFIED.);
#306=B_SPLINE_CURVE_WITH_KNOTS('',3,(#1726,#1727,#1728,#1729,#1730,#1731,
#1732,#1733,#1734,#1735,#1736,#1737,#1738,#1739),.UNSPECIFIED.,.F.,.F.,
(4,2,2,2,2,2,4),(-0.554851524137562,-0.553812619681867,-0.424803586632669,
-0.301651209912978,-0.177088039708388,-0.0836507416640203,0.),
 .UNSPECIFIED.);
#307=B_SPLINE_CURVE_WITH_KNOTS('',3,(#1748,#1749,#1750,#1751,#1752,#1753,
#1754,#1755,#1756,#1757,#1758,#1759,#1760,#1761),.UNSPECIFIED.,.F.,.F.,
(4,2,2,2,2,2,4),(-0.558453102589032,-0.474101438224333,-0.379881214386527,
-0.254274309817782,-0.130090019994176,0.,0.0010476095997017),
 .UNSPECIFIED.);
#308=B_SPLINE_CURVE_WITH_KNOTS('',3,(#1766,#1767,#1768,#1769,#1770,#1771,
#1772,#1773,#1774,#1775,#1776,#1777,#1778,#1779),.UNSPECIFIED.,.F.,.F.,
(4,2,2,2,2,2,4),(0.,0.0853558556410062,0.184903619425677,0.315920913752689,
0.449649111404989,0.589900508520892,0.591016648969448),.UNSPECIFIED.);
#309=LINE('',#1703,#409);
#310=LINE('',#1724,#410);
#311=LINE('',#1744,#411);
#312=LINE('',#1763,#412);
#313=LINE('',#1793,#413);
#314=LINE('',#1794,#414);
#315=LINE('',#1804,#415);
#316=LINE('',#1806,#416);
#317=LINE('',#1808,#417);
#318=LINE('',#1811,#418);
#319=LINE('',#1816,#419);
#320=LINE('',#1818,#420);
#321=LINE('',#1820,#421);
#322=LINE('',#1822,#422);
#323=LINE('',#1823,#423);
#324=LINE('',#1828,#424);
#325=LINE('',#1830,#425);
#326=LINE('',#1832,#426);
#327=LINE('',#1833,#427);
#328=LINE('',#1847,#428);
#329=LINE('',#1849,#429);
#330=LINE('',#1851,#430);
#331=LINE('',#1853,#431);
#332=LINE('',#1855,#432);
#333=LINE('',#1856,#433);
#334=LINE('',#1863,#434);
#335=LINE('',#1865,#435);
#336=LINE('',#1867,#436);
#337=LINE('',#1868,#437);
#338=LINE('',#1888,#438);
#339=LINE('',#1892,#439);
#340=LINE('',#1897,#440);
#341=LINE('',#1901,#441);
#342=LINE('',#1905,#442);
#343=LINE('',#1908,#443);
#344=LINE('',#1910,#444);
#345=LINE('',#1911,#445);
#346=LINE('',#1914,#446);
#347=LINE('',#1917,#447);
#348=LINE('',#1920,#448);
#349=LINE('',#1922,#449);
#350=LINE('',#1923,#450);
#351=LINE('',#1926,#451);
#352=LINE('',#1928,#452);
#353=LINE('',#1930,#453);
#354=LINE('',#1932,#454);
#355=LINE('',#1934,#455);
#356=LINE('',#1935,#456);
#357=LINE('',#1938,#457);
#358=LINE('',#1939,#458);
#359=LINE('',#1942,#459);
#360=LINE('',#1944,#460);
#361=LINE('',#1946,#461);
#362=LINE('',#1948,#462);
#363=LINE('',#1950,#463);
#364=LINE('',#1952,#464);
#365=LINE('',#1954,#465);
#366=LINE('',#1956,#466);
#367=LINE('',#1957,#467);
#368=LINE('',#1959,#468);
#369=LINE('',#1961,#469);
#370=LINE('',#1962,#470);
#371=LINE('',#1964,#471);
#372=LINE('',#1970,#472);
#373=LINE('',#1974,#473);
#374=LINE('',#1976,#474);
#375=LINE('',#1978,#475);
#376=LINE('',#1979,#476);
#377=LINE('',#1982,#477);
#378=LINE('',#1992,#478);
#379=LINE('',#1995,#479);
#380=LINE('',#1999,#480);
#381=LINE('',#2002,#481);
#382=LINE('',#2004,#482);
#383=LINE('',#2007,#483);
#384=LINE('',#2010,#484);
#385=LINE('',#2012,#485);
#386=LINE('',#2013,#486);
#387=LINE('',#2018,#487);
#388=LINE('',#2019,#488);
#389=LINE('',#2022,#489);
#390=LINE('',#2023,#490);
#391=LINE('',#2036,#491);
#392=LINE('',#2038,#492);
#393=LINE('',#2042,#493);
#394=LINE('',#2045,#494);
#395=LINE('',#2047,#495);
#396=LINE('',#2050,#496);
#397=LINE('',#2051,#497);
#398=LINE('',#2054,#498);
#399=LINE('',#2055,#499);
#400=LINE('',#2057,#500);
#401=LINE('',#2060,#501);
#402=LINE('',#2064,#502);
#403=LINE('',#2065,#503);
#404=LINE('',#2067,#504);
#405=LINE('',#2069,#505);
#406=LINE('',#2083,#506);
#407=LINE('',#2086,#507);
#408=LINE('',#2089,#508);
#409=VECTOR('',#1349,10.);
#410=VECTOR('',#1352,10.);
#411=VECTOR('',#1357,10.);
#412=VECTOR('',#1360,10.);
#413=VECTOR('',#1381,10.);
#414=VECTOR('',#1382,10.);
#415=VECTOR('',#1397,10.);
#416=VECTOR('',#1398,10.);
#417=VECTOR('',#1399,10.);
#418=VECTOR('',#1402,10.);
#419=VECTOR('',#1407,10.);
#420=VECTOR('',#1408,10.);
#421=VECTOR('',#1409,10.);
#422=VECTOR('',#1410,10.);
#423=VECTOR('',#1411,10.);
#424=VECTOR('',#1414,10.);
#425=VECTOR('',#1415,10.);
#426=VECTOR('',#1416,10.);
#427=VECTOR('',#1417,10.);
#428=VECTOR('',#1432,10.);
#429=VECTOR('',#1433,10.);
#430=VECTOR('',#1434,10.);
#431=VECTOR('',#1435,10.);
#432=VECTOR('',#1436,10.);
#433=VECTOR('',#1437,10.);
#434=VECTOR('',#1442,10.);
#435=VECTOR('',#1443,10.);
#436=VECTOR('',#1444,10.);
#437=VECTOR('',#1445,10.);
#438=VECTOR('',#1470,10.);
#439=VECTOR('',#1473,10.);
#440=VECTOR('',#1478,10.);
#441=VECTOR('',#1481,10.);
#442=VECTOR('',#1486,10.);
#443=VECTOR('',#1489,10.);
#444=VECTOR('',#1492,10.);
#445=VECTOR('',#1493,10.);
#446=VECTOR('',#1496,10.);
#447=VECTOR('',#1499,10.);
#448=VECTOR('',#1502,10.);
#449=VECTOR('',#1503,10.);
#450=VECTOR('',#1504,10.);
#451=VECTOR('',#1507,10.);
#452=VECTOR('',#1508,10.);
#453=VECTOR('',#1509,10.);
#454=VECTOR('',#1510,10.);
#455=VECTOR('',#1511,10.);
#456=VECTOR('',#1512,10.);
#457=VECTOR('',#1515,10.);
#458=VECTOR('',#1516,10.);
#459=VECTOR('',#1519,10.);
#460=VECTOR('',#1520,10.);
#461=VECTOR('',#1521,10.);
#462=VECTOR('',#1522,10.);
#463=VECTOR('',#1523,10.);
#464=VECTOR('',#1524,10.);
#465=VECTOR('',#1525,10.);
#466=VECTOR('',#1526,10.);
#467=VECTOR('',#1527,10.);
#468=VECTOR('',#1528,10.);
#469=VECTOR('',#1529,10.);
#470=VECTOR('',#1530,10.);
#471=VECTOR('',#1533,10.);
#472=VECTOR('',#1544,10.);
#473=VECTOR('',#1551,10.);
#474=VECTOR('',#1552,10.);
#475=VECTOR('',#1553,10.);
#476=VECTOR('',#1554,10.);
#477=VECTOR('',#1559,10.);
#478=VECTOR('',#1574,10.);
#479=VECTOR('',#1577,10.);
#480=VECTOR('',#1582,10.);
#481=VECTOR('',#1585,10.);
#482=VECTOR('',#1588,10.);
#483=VECTOR('',#1591,10.);
#484=VECTOR('',#1594,10.);
#485=VECTOR('',#1595,10.);
#486=VECTOR('',#1596,10.);
#487=VECTOR('',#1601,10.);
#488=VECTOR('',#1602,10.);
#489=VECTOR('',#1605,10.);
#490=VECTOR('',#1606,10.);
#491=VECTOR('',#1623,10.);
#492=VECTOR('',#1624,10.);
#493=VECTOR('',#1629,10.);
#494=VECTOR('',#1632,10.);
#495=VECTOR('',#1635,10.);
#496=VECTOR('',#1638,10.);
#497=VECTOR('',#1639,10.);
#498=VECTOR('',#1642,10.);
#499=VECTOR('',#1643,10.);
#500=VECTOR('',#1646,10.);
#501=VECTOR('',#1651,10.);
#502=VECTOR('',#1658,10.);
#503=VECTOR('',#1659,10.);
#504=VECTOR('',#1662,10.);
#505=VECTOR('',#1665,10.);
#506=VECTOR('',#1684,10.);
#507=VECTOR('',#1689,10.);
#508=VECTOR('',#1694,10.);
#509=VERTEX_POINT('',#1701);
#510=VERTEX_POINT('',#1702);
#511=VERTEX_POINT('',#1704);
#512=VERTEX_POINT('',#1721);
#513=VERTEX_POINT('',#1723);
#514=VERTEX_POINT('',#1725);
#515=VERTEX_POINT('',#1742);
#516=VERTEX_POINT('',#1743);
#517=VERTEX_POINT('',#1745);
#518=VERTEX_POINT('',#1747);
#519=VERTEX_POINT('',#1762);
#520=VERTEX_POINT('',#1764);
#521=VERTEX_POINT('',#1784);
#522=VERTEX_POINT('',#1786);
#523=VERTEX_POINT('',#1790);
#524=VERTEX_POINT('',#1791);
#525=VERTEX_POINT('',#1801);
#526=VERTEX_POINT('',#1803);
#527=VERTEX_POINT('',#1805);
#528=VERTEX_POINT('',#1807);
#529=VERTEX_POINT('',#1809);
#530=VERTEX_POINT('',#1813);
#531=VERTEX_POINT('',#1815);
#532=VERTEX_POINT('',#1817);
#533=VERTEX_POINT('',#1819);
#534=VERTEX_POINT('',#1821);
#535=VERTEX_POINT('',#1824);
#536=VERTEX_POINT('',#1826);
#537=VERTEX_POINT('',#1827);
#538=VERTEX_POINT('',#1829);
#539=VERTEX_POINT('',#1831);
#540=VERTEX_POINT('',#1834);
#541=VERTEX_POINT('',#1836);
#542=VERTEX_POINT('',#1839);
#543=VERTEX_POINT('',#1841);
#544=VERTEX_POINT('',#1844);
#545=VERTEX_POINT('',#1845);
#546=VERTEX_POINT('',#1848);
#547=VERTEX_POINT('',#1850);
#548=VERTEX_POINT('',#1852);
#549=VERTEX_POINT('',#1854);
#550=VERTEX_POINT('',#1857);
#551=VERTEX_POINT('',#1859);
#552=VERTEX_POINT('',#1861);
#553=VERTEX_POINT('',#1862);
#554=VERTEX_POINT('',#1864);
#555=VERTEX_POINT('',#1866);
#556=VERTEX_POINT('',#1870);
#557=VERTEX_POINT('',#1873);
#558=VERTEX_POINT('',#1876);
#559=VERTEX_POINT('',#1879);
#560=VERTEX_POINT('',#1882);
#561=VERTEX_POINT('',#1886);
#562=VERTEX_POINT('',#1887);
#563=VERTEX_POINT('',#1889);
#564=VERTEX_POINT('',#1891);
#565=VERTEX_POINT('',#1895);
#566=VERTEX_POINT('',#1896);
#567=VERTEX_POINT('',#1898);
#568=VERTEX_POINT('',#1900);
#569=VERTEX_POINT('',#1904);
#570=VERTEX_POINT('',#1906);
#571=VERTEX_POINT('',#1913);
#572=VERTEX_POINT('',#1915);
#573=VERTEX_POINT('',#1919);
#574=VERTEX_POINT('',#1921);
#575=VERTEX_POINT('',#1925);
#576=VERTEX_POINT('',#1927);
#577=VERTEX_POINT('',#1929);
#578=VERTEX_POINT('',#1931);
#579=VERTEX_POINT('',#1933);
#580=VERTEX_POINT('',#1937);
#581=VERTEX_POINT('',#1941);
#582=VERTEX_POINT('',#1943);
#583=VERTEX_POINT('',#1945);
#584=VERTEX_POINT('',#1947);
#585=VERTEX_POINT('',#1949);
#586=VERTEX_POINT('',#1951);
#587=VERTEX_POINT('',#1953);
#588=VERTEX_POINT('',#1955);
#589=VERTEX_POINT('',#1958);
#590=VERTEX_POINT('',#1960);
#591=VERTEX_POINT('',#1975);
#592=VERTEX_POINT('',#1977);
#593=VERTEX_POINT('',#1990);
#594=VERTEX_POINT('',#1991);
#595=VERTEX_POINT('',#1994);
#596=VERTEX_POINT('',#1998);
#597=VERTEX_POINT('',#2000);
#598=VERTEX_POINT('',#2005);
#599=VERTEX_POINT('',#2009);
#600=VERTEX_POINT('',#2011);
#601=VERTEX_POINT('',#2014);
#602=VERTEX_POINT('',#2017);
#603=VERTEX_POINT('',#2021);
#604=VERTEX_POINT('',#2024);
#605=VERTEX_POINT('',#2027);
#606=VERTEX_POINT('',#2031);
#607=VERTEX_POINT('',#2035);
#608=VERTEX_POINT('',#2037);
#609=VERTEX_POINT('',#2041);
#610=VERTEX_POINT('',#2043);
#611=VERTEX_POINT('',#2049);
#612=VERTEX_POINT('',#2053);
#613=VERTEX_POINT('',#2071);
#614=VERTEX_POINT('',#2073);
#615=VERTEX_POINT('',#2077);
#616=VERTEX_POINT('',#2079);
#617=EDGE_CURVE('',#509,#510,#309,.T.);
#618=EDGE_CURVE('',#510,#511,#305,.T.);
#619=EDGE_CURVE('',#511,#512,#265,.T.);
#620=EDGE_CURVE('',#512,#513,#310,.T.);
#621=EDGE_CURVE('',#513,#514,#306,.T.);
#622=EDGE_CURVE('',#514,#509,#266,.T.);
#623=EDGE_CURVE('',#515,#516,#311,.T.);
#624=EDGE_CURVE('',#516,#517,#267,.T.);
#625=EDGE_CURVE('',#517,#518,#307,.T.);
#626=EDGE_CURVE('',#518,#519,#312,.T.);
#627=EDGE_CURVE('',#519,#520,#268,.T.);
#628=EDGE_CURVE('',#520,#515,#308,.T.);
#629=EDGE_CURVE('',#513,#518,#269,.T.);
#630=EDGE_CURVE('',#517,#514,#270,.T.);
#631=EDGE_CURVE('',#520,#521,#271,.T.);
#632=EDGE_CURVE('',#521,#522,#272,.T.);
#633=EDGE_CURVE('',#522,#515,#273,.T.);
#634=EDGE_CURVE('',#523,#524,#274,.T.);
#635=EDGE_CURVE('',#524,#522,#313,.T.);
#636=EDGE_CURVE('',#521,#523,#314,.T.);
#637=EDGE_CURVE('',#510,#524,#275,.T.);
#638=EDGE_CURVE('',#523,#511,#276,.T.);
#639=EDGE_CURVE('',#512,#519,#277,.T.);
#640=EDGE_CURVE('',#509,#525,#278,.T.);
#641=EDGE_CURVE('',#525,#526,#315,.T.);
#642=EDGE_CURVE('',#526,#527,#316,.T.);
#643=EDGE_CURVE('',#527,#528,#317,.T.);
#644=EDGE_CURVE('',#528,#529,#279,.T.);
#645=EDGE_CURVE('',#529,#524,#318,.T.);
#646=EDGE_CURVE('',#530,#516,#280,.T.);
#647=EDGE_CURVE('',#530,#531,#319,.T.);
#648=EDGE_CURVE('',#531,#532,#320,.T.);
#649=EDGE_CURVE('',#532,#533,#321,.T.);
#650=EDGE_CURVE('',#534,#533,#322,.T.);
#651=EDGE_CURVE('',#525,#534,#323,.T.);
#652=EDGE_CURVE('',#535,#535,#281,.T.);
#653=EDGE_CURVE('',#536,#537,#324,.T.);
#654=EDGE_CURVE('',#538,#536,#325,.T.);
#655=EDGE_CURVE('',#539,#538,#326,.T.);
#656=EDGE_CURVE('',#537,#539,#327,.T.);
#657=EDGE_CURVE('',#540,#540,#282,.T.);
#658=EDGE_CURVE('',#541,#541,#283,.T.);
#659=EDGE_CURVE('',#542,#542,#284,.T.);
#660=EDGE_CURVE('',#543,#543,#285,.T.);
#661=EDGE_CURVE('',#544,#545,#286,.T.);
#662=EDGE_CURVE('',#544,#529,#328,.T.);
#663=EDGE_CURVE('',#528,#546,#329,.T.);
#664=EDGE_CURVE('',#546,#547,#330,.T.);
#665=EDGE_CURVE('',#547,#548,#331,.T.);
#666=EDGE_CURVE('',#548,#549,#332,.T.);
#667=EDGE_CURVE('',#549,#545,#333,.T.);
#668=EDGE_CURVE('',#550,#550,#287,.T.);
#669=EDGE_CURVE('',#551,#551,#288,.T.);
#670=EDGE_CURVE('',#552,#553,#334,.T.);
#671=EDGE_CURVE('',#554,#552,#335,.T.);
#672=EDGE_CURVE('',#555,#554,#336,.T.);
#673=EDGE_CURVE('',#553,#555,#337,.T.);
#674=EDGE_CURVE('',#556,#556,#289,.T.);
#675=EDGE_CURVE('',#557,#557,#290,.T.);
#676=EDGE_CURVE('',#558,#558,#291,.T.);
#677=EDGE_CURVE('',#559,#559,#292,.T.);
#678=EDGE_CURVE('',#560,#560,#293,.T.);
#679=EDGE_CURVE('',#561,#562,#338,.T.);
#680=EDGE_CURVE('',#562,#563,#15,.T.);
#681=EDGE_CURVE('',#563,#564,#339,.T.);
#682=EDGE_CURVE('',#564,#561,#16,.T.);
#683=EDGE_CURVE('',#565,#566,#340,.T.);
#684=EDGE_CURVE('',#566,#567,#17,.F.);
#685=EDGE_CURVE('',#567,#568,#341,.T.);
#686=EDGE_CURVE('',#568,#565,#18,.T.);
#687=EDGE_CURVE('',#568,#569,#342,.T.);
#688=EDGE_CURVE('',#569,#570,#19,.T.);
#689=EDGE_CURVE('',#570,#565,#343,.T.);
#690=EDGE_CURVE('',#562,#570,#344,.T.);
#691=EDGE_CURVE('',#569,#563,#345,.T.);
#692=EDGE_CURVE('',#564,#571,#346,.T.);
#693=EDGE_CURVE('',#571,#572,#20,.F.);
#694=EDGE_CURVE('',#572,#561,#347,.T.);
#695=EDGE_CURVE('',#570,#573,#348,.T.);
#696=EDGE_CURVE('',#574,#573,#349,.T.);
#697=EDGE_CURVE('',#565,#574,#350,.T.);
#698=EDGE_CURVE('',#562,#575,#351,.T.);
#699=EDGE_CURVE('',#576,#575,#352,.T.);
#700=EDGE_CURVE('',#577,#576,#353,.T.);
#701=EDGE_CURVE('',#577,#578,#354,.T.);
#702=EDGE_CURVE('',#579,#578,#355,.T.);
#703=EDGE_CURVE('',#573,#579,#356,.T.);
#704=EDGE_CURVE('',#561,#580,#357,.T.);
#705=EDGE_CURVE('',#575,#580,#358,.T.);
#706=EDGE_CURVE('',#574,#581,#359,.T.);
#707=EDGE_CURVE('',#582,#581,#360,.T.);
#708=EDGE_CURVE('',#583,#582,#361,.T.);
#709=EDGE_CURVE('',#583,#584,#362,.T.);
#710=EDGE_CURVE('',#584,#585,#363,.T.);
#711=EDGE_CURVE('',#585,#586,#364,.T.);
#712=EDGE_CURVE('',#587,#586,#365,.T.);
#713=EDGE_CURVE('',#588,#587,#366,.T.);
#714=EDGE_CURVE('',#588,#580,#367,.T.);
#715=EDGE_CURVE('',#572,#589,#368,.T.);
#716=EDGE_CURVE('',#589,#590,#369,.T.);
#717=EDGE_CURVE('',#566,#590,#370,.T.);
#718=EDGE_CURVE('',#578,#582,#371,.T.);
#719=EDGE_CURVE('',#582,#552,#21,.T.);
#720=EDGE_CURVE('',#553,#578,#22,.T.);
#721=EDGE_CURVE('',#581,#554,#23,.T.);
#722=EDGE_CURVE('',#581,#579,#372,.T.);
#723=EDGE_CURVE('',#579,#555,#24,.T.);
#724=EDGE_CURVE('',#587,#577,#373,.T.);
#725=EDGE_CURVE('',#591,#586,#374,.F.);
#726=EDGE_CURVE('',#591,#592,#375,.T.);
#727=EDGE_CURVE('',#583,#592,#376,.F.);
#728=EDGE_CURVE('',#538,#576,#25,.T.);
#729=EDGE_CURVE('',#576,#588,#377,.T.);
#730=EDGE_CURVE('',#539,#588,#26,.T.);
#731=EDGE_CURVE('',#537,#587,#27,.T.);
#732=EDGE_CURVE('',#577,#536,#28,.T.);
#733=EDGE_CURVE('',#593,#594,#378,.T.);
#734=EDGE_CURVE('',#526,#594,#294,.T.);
#735=EDGE_CURVE('',#526,#595,#379,.T.);
#736=EDGE_CURVE('',#595,#593,#29,.T.);
#737=EDGE_CURVE('',#595,#596,#380,.T.);
#738=EDGE_CURVE('',#596,#597,#30,.T.);
#739=EDGE_CURVE('',#597,#593,#381,.T.);
#740=EDGE_CURVE('',#596,#527,#382,.T.);
#741=EDGE_CURVE('',#527,#598,#295,.F.);
#742=EDGE_CURVE('',#598,#597,#383,.T.);
#743=EDGE_CURVE('',#593,#599,#384,.T.);
#744=EDGE_CURVE('',#599,#600,#385,.T.);
#745=EDGE_CURVE('',#594,#600,#386,.T.);
#746=EDGE_CURVE('',#601,#601,#296,.T.);
#747=EDGE_CURVE('',#597,#602,#387,.T.);
#748=EDGE_CURVE('',#602,#599,#388,.T.);
#749=EDGE_CURVE('',#598,#603,#389,.T.);
#750=EDGE_CURVE('',#603,#602,#390,.T.);
#751=EDGE_CURVE('',#604,#604,#297,.T.);
#752=EDGE_CURVE('',#605,#605,#298,.T.);
#753=EDGE_CURVE('',#606,#606,#299,.T.);
#754=EDGE_CURVE('',#590,#607,#391,.T.);
#755=EDGE_CURVE('',#608,#589,#392,.T.);
#756=EDGE_CURVE('',#607,#608,#31,.T.);
#757=EDGE_CURVE('',#609,#608,#393,.T.);
#758=EDGE_CURVE('',#610,#609,#300,.T.);
#759=EDGE_CURVE('',#610,#607,#394,.T.);
#760=EDGE_CURVE('',#609,#571,#395,.T.);
#761=EDGE_CURVE('',#611,#584,#396,.T.);
#762=EDGE_CURVE('',#592,#611,#397,.T.);
#763=EDGE_CURVE('',#612,#611,#398,.T.);
#764=EDGE_CURVE('',#585,#612,#399,.T.);
#765=EDGE_CURVE('',#612,#591,#400,.T.);
#766=EDGE_CURVE('',#567,#610,#401,.T.);
#767=EDGE_CURVE('',#531,#549,#402,.T.);
#768=EDGE_CURVE('',#532,#548,#403,.T.);
#769=EDGE_CURVE('',#533,#547,#404,.T.);
#770=EDGE_CURVE('',#545,#530,#405,.T.);
#771=EDGE_CURVE('',#613,#613,#301,.T.);
#772=EDGE_CURVE('',#614,#614,#302,.T.);
#773=EDGE_CURVE('',#615,#615,#303,.T.);
#774=EDGE_CURVE('',#616,#616,#304,.T.);
#775=EDGE_CURVE('',#600,#603,#406,.T.);
#776=EDGE_CURVE('',#534,#546,#407,.T.);
#777=EDGE_CURVE('',#522,#544,#408,.T.);
#778=ORIENTED_EDGE('',*,*,#617,.T.);
#779=ORIENTED_EDGE('',*,*,#618,.T.);
#780=ORIENTED_EDGE('',*,*,#619,.T.);
#781=ORIENTED_EDGE('',*,*,#620,.T.);
#782=ORIENTED_EDGE('',*,*,#621,.T.);
#783=ORIENTED_EDGE('',*,*,#622,.T.);
#784=ORIENTED_EDGE('',*,*,#623,.T.);
#785=ORIENTED_EDGE('',*,*,#624,.T.);
#786=ORIENTED_EDGE('',*,*,#625,.T.);
#787=ORIENTED_EDGE('',*,*,#626,.T.);
#788=ORIENTED_EDGE('',*,*,#627,.T.);
#789=ORIENTED_EDGE('',*,*,#628,.T.);
#790=ORIENTED_EDGE('',*,*,#629,.T.);
#791=ORIENTED_EDGE('',*,*,#625,.F.);
#792=ORIENTED_EDGE('',*,*,#630,.T.);
#793=ORIENTED_EDGE('',*,*,#621,.F.);
#794=ORIENTED_EDGE('',*,*,#631,.T.);
#795=ORIENTED_EDGE('',*,*,#632,.T.);
#796=ORIENTED_EDGE('',*,*,#633,.T.);
#797=ORIENTED_EDGE('',*,*,#628,.F.);
#798=ORIENTED_EDGE('',*,*,#634,.T.);
#799=ORIENTED_EDGE('',*,*,#635,.T.);
#800=ORIENTED_EDGE('',*,*,#632,.F.);
#801=ORIENTED_EDGE('',*,*,#636,.T.);
#802=ORIENTED_EDGE('',*,*,#637,.T.);
#803=ORIENTED_EDGE('',*,*,#634,.F.);
#804=ORIENTED_EDGE('',*,*,#638,.T.);
#805=ORIENTED_EDGE('',*,*,#618,.F.);
#806=ORIENTED_EDGE('',*,*,#638,.F.);
#807=ORIENTED_EDGE('',*,*,#636,.F.);
#808=ORIENTED_EDGE('',*,*,#631,.F.);
#809=ORIENTED_EDGE('',*,*,#627,.F.);
#810=ORIENTED_EDGE('',*,*,#639,.F.);
#811=ORIENTED_EDGE('',*,*,#619,.F.);
#812=ORIENTED_EDGE('',*,*,#637,.F.);
#813=ORIENTED_EDGE('',*,*,#617,.F.);
#814=ORIENTED_EDGE('',*,*,#640,.T.);
#815=ORIENTED_EDGE('',*,*,#641,.T.);
#816=ORIENTED_EDGE('',*,*,#642,.T.);
#817=ORIENTED_EDGE('',*,*,#643,.T.);
#818=ORIENTED_EDGE('',*,*,#644,.T.);
#819=ORIENTED_EDGE('',*,*,#645,.T.);
#820=ORIENTED_EDGE('',*,*,#622,.F.);
#821=ORIENTED_EDGE('',*,*,#630,.F.);
#822=ORIENTED_EDGE('',*,*,#624,.F.);
#823=ORIENTED_EDGE('',*,*,#646,.F.);
#824=ORIENTED_EDGE('',*,*,#647,.T.);
#825=ORIENTED_EDGE('',*,*,#648,.T.);
#826=ORIENTED_EDGE('',*,*,#649,.T.);
#827=ORIENTED_EDGE('',*,*,#650,.F.);
#828=ORIENTED_EDGE('',*,*,#651,.F.);
#829=ORIENTED_EDGE('',*,*,#640,.F.);
#830=ORIENTED_EDGE('',*,*,#652,.F.);
#831=ORIENTED_EDGE('',*,*,#653,.F.);
#832=ORIENTED_EDGE('',*,*,#654,.F.);
#833=ORIENTED_EDGE('',*,*,#655,.F.);
#834=ORIENTED_EDGE('',*,*,#656,.F.);
#835=ORIENTED_EDGE('',*,*,#657,.F.);
#836=ORIENTED_EDGE('',*,*,#658,.F.);
#837=ORIENTED_EDGE('',*,*,#659,.T.);
#838=ORIENTED_EDGE('',*,*,#660,.T.);
#839=ORIENTED_EDGE('',*,*,#661,.F.);
#840=ORIENTED_EDGE('',*,*,#662,.T.);
#841=ORIENTED_EDGE('',*,*,#644,.F.);
#842=ORIENTED_EDGE('',*,*,#663,.T.);
#843=ORIENTED_EDGE('',*,*,#664,.T.);
#844=ORIENTED_EDGE('',*,*,#665,.T.);
#845=ORIENTED_EDGE('',*,*,#666,.T.);
#846=ORIENTED_EDGE('',*,*,#667,.T.);
#847=ORIENTED_EDGE('',*,*,#668,.F.);
#848=ORIENTED_EDGE('',*,*,#669,.F.);
#849=ORIENTED_EDGE('',*,*,#670,.F.);
#850=ORIENTED_EDGE('',*,*,#671,.F.);
#851=ORIENTED_EDGE('',*,*,#672,.F.);
#852=ORIENTED_EDGE('',*,*,#673,.F.);
#853=ORIENTED_EDGE('',*,*,#660,.F.);
#854=ORIENTED_EDGE('',*,*,#674,.T.);
#855=ORIENTED_EDGE('',*,*,#659,.F.);
#856=ORIENTED_EDGE('',*,*,#675,.T.);
#857=ORIENTED_EDGE('',*,*,#668,.T.);
#858=ORIENTED_EDGE('',*,*,#676,.F.);
#859=ORIENTED_EDGE('',*,*,#675,.F.);
#860=ORIENTED_EDGE('',*,*,#677,.T.);
#861=ORIENTED_EDGE('',*,*,#652,.T.);
#862=ORIENTED_EDGE('',*,*,#678,.T.);
#863=ORIENTED_EDGE('',*,*,#677,.F.);
#864=ORIENTED_EDGE('',*,*,#676,.T.);
#865=ORIENTED_EDGE('',*,*,#658,.T.);
#866=ORIENTED_EDGE('',*,*,#679,.T.);
#867=ORIENTED_EDGE('',*,*,#680,.T.);
#868=ORIENTED_EDGE('',*,*,#681,.T.);
#869=ORIENTED_EDGE('',*,*,#682,.T.);
#870=ORIENTED_EDGE('',*,*,#683,.T.);
#871=ORIENTED_EDGE('',*,*,#684,.T.);
#872=ORIENTED_EDGE('',*,*,#685,.T.);
#873=ORIENTED_EDGE('',*,*,#686,.T.);
#874=ORIENTED_EDGE('',*,*,#687,.T.);
#875=ORIENTED_EDGE('',*,*,#688,.T.);
#876=ORIENTED_EDGE('',*,*,#689,.T.);
#877=ORIENTED_EDGE('',*,*,#686,.F.);
#878=ORIENTED_EDGE('',*,*,#690,.T.);
#879=ORIENTED_EDGE('',*,*,#688,.F.);
#880=ORIENTED_EDGE('',*,*,#691,.T.);
#881=ORIENTED_EDGE('',*,*,#680,.F.);
#882=ORIENTED_EDGE('',*,*,#692,.T.);
#883=ORIENTED_EDGE('',*,*,#693,.T.);
#884=ORIENTED_EDGE('',*,*,#694,.T.);
#885=ORIENTED_EDGE('',*,*,#682,.F.);
#886=ORIENTED_EDGE('',*,*,#689,.F.);
#887=ORIENTED_EDGE('',*,*,#695,.T.);
#888=ORIENTED_EDGE('',*,*,#696,.F.);
#889=ORIENTED_EDGE('',*,*,#697,.F.);
#890=ORIENTED_EDGE('',*,*,#690,.F.);
#891=ORIENTED_EDGE('',*,*,#698,.T.);
#892=ORIENTED_EDGE('',*,*,#699,.F.);
#893=ORIENTED_EDGE('',*,*,#700,.F.);
#894=ORIENTED_EDGE('',*,*,#701,.T.);
#895=ORIENTED_EDGE('',*,*,#702,.F.);
#896=ORIENTED_EDGE('',*,*,#703,.F.);
#897=ORIENTED_EDGE('',*,*,#695,.F.);
#898=ORIENTED_EDGE('',*,*,#679,.F.);
#899=ORIENTED_EDGE('',*,*,#704,.T.);
#900=ORIENTED_EDGE('',*,*,#705,.F.);
#901=ORIENTED_EDGE('',*,*,#698,.F.);
#902=ORIENTED_EDGE('',*,*,#683,.F.);
#903=ORIENTED_EDGE('',*,*,#697,.T.);
#904=ORIENTED_EDGE('',*,*,#706,.T.);
#905=ORIENTED_EDGE('',*,*,#707,.F.);
#906=ORIENTED_EDGE('',*,*,#708,.F.);
#907=ORIENTED_EDGE('',*,*,#709,.T.);
#908=ORIENTED_EDGE('',*,*,#710,.T.);
#909=ORIENTED_EDGE('',*,*,#711,.T.);
#910=ORIENTED_EDGE('',*,*,#712,.F.);
#911=ORIENTED_EDGE('',*,*,#713,.F.);
#912=ORIENTED_EDGE('',*,*,#714,.T.);
#913=ORIENTED_EDGE('',*,*,#704,.F.);
#914=ORIENTED_EDGE('',*,*,#694,.F.);
#915=ORIENTED_EDGE('',*,*,#715,.T.);
#916=ORIENTED_EDGE('',*,*,#716,.T.);
#917=ORIENTED_EDGE('',*,*,#717,.F.);
#918=ORIENTED_EDGE('',*,*,#718,.T.);
#919=ORIENTED_EDGE('',*,*,#719,.T.);
#920=ORIENTED_EDGE('',*,*,#670,.T.);
#921=ORIENTED_EDGE('',*,*,#720,.T.);
#922=ORIENTED_EDGE('',*,*,#671,.T.);
#923=ORIENTED_EDGE('',*,*,#719,.F.);
#924=ORIENTED_EDGE('',*,*,#707,.T.);
#925=ORIENTED_EDGE('',*,*,#721,.T.);
#926=ORIENTED_EDGE('',*,*,#672,.T.);
#927=ORIENTED_EDGE('',*,*,#721,.F.);
#928=ORIENTED_EDGE('',*,*,#722,.T.);
#929=ORIENTED_EDGE('',*,*,#723,.T.);
#930=ORIENTED_EDGE('',*,*,#673,.T.);
#931=ORIENTED_EDGE('',*,*,#723,.F.);
#932=ORIENTED_EDGE('',*,*,#702,.T.);
#933=ORIENTED_EDGE('',*,*,#720,.F.);
#934=ORIENTED_EDGE('',*,*,#718,.F.);
#935=ORIENTED_EDGE('',*,*,#701,.F.);
#936=ORIENTED_EDGE('',*,*,#724,.F.);
#937=ORIENTED_EDGE('',*,*,#712,.T.);
#938=ORIENTED_EDGE('',*,*,#725,.F.);
#939=ORIENTED_EDGE('',*,*,#726,.T.);
#940=ORIENTED_EDGE('',*,*,#727,.F.);
#941=ORIENTED_EDGE('',*,*,#708,.T.);
#942=ORIENTED_EDGE('',*,*,#655,.T.);
#943=ORIENTED_EDGE('',*,*,#728,.T.);
#944=ORIENTED_EDGE('',*,*,#729,.T.);
#945=ORIENTED_EDGE('',*,*,#730,.F.);
#946=ORIENTED_EDGE('',*,*,#653,.T.);
#947=ORIENTED_EDGE('',*,*,#731,.T.);
#948=ORIENTED_EDGE('',*,*,#724,.T.);
#949=ORIENTED_EDGE('',*,*,#732,.T.);
#950=ORIENTED_EDGE('',*,*,#713,.T.);
#951=ORIENTED_EDGE('',*,*,#731,.F.);
#952=ORIENTED_EDGE('',*,*,#656,.T.);
#953=ORIENTED_EDGE('',*,*,#730,.T.);
#954=ORIENTED_EDGE('',*,*,#654,.T.);
#955=ORIENTED_EDGE('',*,*,#732,.F.);
#956=ORIENTED_EDGE('',*,*,#700,.T.);
#957=ORIENTED_EDGE('',*,*,#728,.F.);
#958=ORIENTED_EDGE('',*,*,#733,.T.);
#959=ORIENTED_EDGE('',*,*,#734,.F.);
#960=ORIENTED_EDGE('',*,*,#735,.T.);
#961=ORIENTED_EDGE('',*,*,#736,.T.);
#962=ORIENTED_EDGE('',*,*,#737,.T.);
#963=ORIENTED_EDGE('',*,*,#738,.T.);
#964=ORIENTED_EDGE('',*,*,#739,.T.);
#965=ORIENTED_EDGE('',*,*,#736,.F.);
#966=ORIENTED_EDGE('',*,*,#740,.T.);
#967=ORIENTED_EDGE('',*,*,#741,.T.);
#968=ORIENTED_EDGE('',*,*,#742,.T.);
#969=ORIENTED_EDGE('',*,*,#738,.F.);
#970=ORIENTED_EDGE('',*,*,#733,.F.);
#971=ORIENTED_EDGE('',*,*,#743,.T.);
#972=ORIENTED_EDGE('',*,*,#744,.T.);
#973=ORIENTED_EDGE('',*,*,#745,.F.);
#974=ORIENTED_EDGE('',*,*,#678,.F.);
#975=ORIENTED_EDGE('',*,*,#746,.F.);
#976=ORIENTED_EDGE('',*,*,#739,.F.);
#977=ORIENTED_EDGE('',*,*,#747,.T.);
#978=ORIENTED_EDGE('',*,*,#748,.T.);
#979=ORIENTED_EDGE('',*,*,#743,.F.);
#980=ORIENTED_EDGE('',*,*,#742,.F.);
#981=ORIENTED_EDGE('',*,*,#749,.T.);
#982=ORIENTED_EDGE('',*,*,#750,.T.);
#983=ORIENTED_EDGE('',*,*,#747,.F.);
#984=ORIENTED_EDGE('',*,*,#674,.F.);
#985=ORIENTED_EDGE('',*,*,#751,.F.);
#986=ORIENTED_EDGE('',*,*,#752,.T.);
#987=ORIENTED_EDGE('',*,*,#657,.T.);
#988=ORIENTED_EDGE('',*,*,#746,.T.);
#989=ORIENTED_EDGE('',*,*,#752,.F.);
#990=ORIENTED_EDGE('',*,*,#753,.T.);
#991=ORIENTED_EDGE('',*,*,#669,.T.);
#992=ORIENTED_EDGE('',*,*,#751,.T.);
#993=ORIENTED_EDGE('',*,*,#753,.F.);
#994=ORIENTED_EDGE('',*,*,#754,.F.);
#995=ORIENTED_EDGE('',*,*,#716,.F.);
#996=ORIENTED_EDGE('',*,*,#755,.F.);
#997=ORIENTED_EDGE('',*,*,#756,.F.);
#998=ORIENTED_EDGE('',*,*,#756,.T.);
#999=ORIENTED_EDGE('',*,*,#757,.F.);
#1000=ORIENTED_EDGE('',*,*,#758,.F.);
#1001=ORIENTED_EDGE('',*,*,#759,.T.);
#1002=ORIENTED_EDGE('',*,*,#755,.T.);
#1003=ORIENTED_EDGE('',*,*,#715,.F.);
#1004=ORIENTED_EDGE('',*,*,#693,.F.);
#1005=ORIENTED_EDGE('',*,*,#760,.F.);
#1006=ORIENTED_EDGE('',*,*,#757,.T.);
#1007=ORIENTED_EDGE('',*,*,#761,.T.);
#1008=ORIENTED_EDGE('',*,*,#709,.F.);
#1009=ORIENTED_EDGE('',*,*,#727,.T.);
#1010=ORIENTED_EDGE('',*,*,#762,.T.);
#1011=ORIENTED_EDGE('',*,*,#761,.F.);
#1012=ORIENTED_EDGE('',*,*,#763,.F.);
#1013=ORIENTED_EDGE('',*,*,#764,.F.);
#1014=ORIENTED_EDGE('',*,*,#710,.F.);
#1015=ORIENTED_EDGE('',*,*,#764,.T.);
#1016=ORIENTED_EDGE('',*,*,#765,.T.);
#1017=ORIENTED_EDGE('',*,*,#725,.T.);
#1018=ORIENTED_EDGE('',*,*,#711,.F.);
#1019=ORIENTED_EDGE('',*,*,#762,.F.);
#1020=ORIENTED_EDGE('',*,*,#726,.F.);
#1021=ORIENTED_EDGE('',*,*,#765,.F.);
#1022=ORIENTED_EDGE('',*,*,#763,.T.);
#1023=ORIENTED_EDGE('',*,*,#754,.T.);
#1024=ORIENTED_EDGE('',*,*,#759,.F.);
#1025=ORIENTED_EDGE('',*,*,#766,.F.);
#1026=ORIENTED_EDGE('',*,*,#684,.F.);
#1027=ORIENTED_EDGE('',*,*,#717,.T.);
#1028=ORIENTED_EDGE('',*,*,#722,.F.);
#1029=ORIENTED_EDGE('',*,*,#706,.F.);
#1030=ORIENTED_EDGE('',*,*,#696,.T.);
#1031=ORIENTED_EDGE('',*,*,#703,.T.);
#1032=ORIENTED_EDGE('',*,*,#729,.F.);
#1033=ORIENTED_EDGE('',*,*,#699,.T.);
#1034=ORIENTED_EDGE('',*,*,#705,.T.);
#1035=ORIENTED_EDGE('',*,*,#714,.F.);
#1036=ORIENTED_EDGE('',*,*,#648,.F.);
#1037=ORIENTED_EDGE('',*,*,#767,.T.);
#1038=ORIENTED_EDGE('',*,*,#666,.F.);
#1039=ORIENTED_EDGE('',*,*,#768,.F.);
#1040=ORIENTED_EDGE('',*,*,#766,.T.);
#1041=ORIENTED_EDGE('',*,*,#758,.T.);
#1042=ORIENTED_EDGE('',*,*,#760,.T.);
#1043=ORIENTED_EDGE('',*,*,#692,.F.);
#1044=ORIENTED_EDGE('',*,*,#681,.F.);
#1045=ORIENTED_EDGE('',*,*,#691,.F.);
#1046=ORIENTED_EDGE('',*,*,#687,.F.);
#1047=ORIENTED_EDGE('',*,*,#685,.F.);
#1048=ORIENTED_EDGE('',*,*,#649,.F.);
#1049=ORIENTED_EDGE('',*,*,#768,.T.);
#1050=ORIENTED_EDGE('',*,*,#665,.F.);
#1051=ORIENTED_EDGE('',*,*,#769,.F.);
#1052=ORIENTED_EDGE('',*,*,#770,.F.);
#1053=ORIENTED_EDGE('',*,*,#667,.F.);
#1054=ORIENTED_EDGE('',*,*,#767,.F.);
#1055=ORIENTED_EDGE('',*,*,#647,.F.);
#1056=ORIENTED_EDGE('',*,*,#771,.T.);
#1057=ORIENTED_EDGE('',*,*,#772,.F.);
#1058=ORIENTED_EDGE('',*,*,#771,.F.);
#1059=ORIENTED_EDGE('',*,*,#773,.T.);
#1060=ORIENTED_EDGE('',*,*,#774,.F.);
#1061=ORIENTED_EDGE('',*,*,#773,.F.);
#1062=ORIENTED_EDGE('',*,*,#642,.F.);
#1063=ORIENTED_EDGE('',*,*,#734,.T.);
#1064=ORIENTED_EDGE('',*,*,#745,.T.);
#1065=ORIENTED_EDGE('',*,*,#775,.T.);
#1066=ORIENTED_EDGE('',*,*,#749,.F.);
#1067=ORIENTED_EDGE('',*,*,#741,.F.);
#1068=ORIENTED_EDGE('',*,*,#775,.F.);
#1069=ORIENTED_EDGE('',*,*,#744,.F.);
#1070=ORIENTED_EDGE('',*,*,#748,.F.);
#1071=ORIENTED_EDGE('',*,*,#750,.F.);
#1072=ORIENTED_EDGE('',*,*,#772,.T.);
#1073=ORIENTED_EDGE('',*,*,#774,.T.);
#1074=ORIENTED_EDGE('',*,*,#735,.F.);
#1075=ORIENTED_EDGE('',*,*,#641,.F.);
#1076=ORIENTED_EDGE('',*,*,#651,.T.);
#1077=ORIENTED_EDGE('',*,*,#776,.T.);
#1078=ORIENTED_EDGE('',*,*,#663,.F.);
#1079=ORIENTED_EDGE('',*,*,#643,.F.);
#1080=ORIENTED_EDGE('',*,*,#740,.F.);
#1081=ORIENTED_EDGE('',*,*,#737,.F.);
#1082=ORIENTED_EDGE('',*,*,#620,.F.);
#1083=ORIENTED_EDGE('',*,*,#639,.T.);
#1084=ORIENTED_EDGE('',*,*,#626,.F.);
#1085=ORIENTED_EDGE('',*,*,#629,.F.);
#1086=ORIENTED_EDGE('',*,*,#633,.F.);
#1087=ORIENTED_EDGE('',*,*,#777,.T.);
#1088=ORIENTED_EDGE('',*,*,#661,.T.);
#1089=ORIENTED_EDGE('',*,*,#770,.T.);
#1090=ORIENTED_EDGE('',*,*,#646,.T.);
#1091=ORIENTED_EDGE('',*,*,#623,.F.);
#1092=ORIENTED_EDGE('',*,*,#635,.F.);
#1093=ORIENTED_EDGE('',*,*,#645,.F.);
#1094=ORIENTED_EDGE('',*,*,#662,.F.);
#1095=ORIENTED_EDGE('',*,*,#777,.F.);
#1096=ORIENTED_EDGE('',*,*,#650,.T.);
#1097=ORIENTED_EDGE('',*,*,#769,.T.);
#1098=ORIENTED_EDGE('',*,*,#664,.F.);
#1099=ORIENTED_EDGE('',*,*,#776,.F.);
#1100=CYLINDRICAL_SURFACE('',#1219,3.);
#1101=CYLINDRICAL_SURFACE('',#1222,3.);
#1102=CYLINDRICAL_SURFACE('',#1232,3.);
#1103=CYLINDRICAL_SURFACE('',#1239,20.);
#1104=CYLINDRICAL_SURFACE('',#1254,7.65);
#1105=CYLINDRICAL_SURFACE('',#1258,7.65);
#1106=CYLINDRICAL_SURFACE('',#1262,7.65);
#1107=CYLINDRICAL_SURFACE('',#1265,1.);
#1108=CYLINDRICAL_SURFACE('',#1268,1.);
#1109=CYLINDRICAL_SURFACE('',#1271,1.);
#1110=CYLINDRICAL_SURFACE('',#1273,1.);
#1111=CYLINDRICAL_SURFACE('',#1274,1.);
#1112=CYLINDRICAL_SURFACE('',#1280,1.);
#1113=CYLINDRICAL_SURFACE('',#1283,1.);
#1114=CYLINDRICAL_SURFACE('',#1285,1.);
#1115=CYLINDRICAL_SURFACE('',#1287,1.);
#1116=CYLINDRICAL_SURFACE('',#1289,1.);
#1117=CYLINDRICAL_SURFACE('',#1292,1.);
#1118=CYLINDRICAL_SURFACE('',#1295,1.);
#1119=CYLINDRICAL_SURFACE('',#1296,1.);
#1120=CYLINDRICAL_SURFACE('',#1297,1.);
#1121=CYLINDRICAL_SURFACE('',#1300,1.);
#1122=CYLINDRICAL_SURFACE('',#1302,1.);
#1123=CYLINDRICAL_SURFACE('',#1311,4.15);
#1124=CYLINDRICAL_SURFACE('',#1314,4.15);
#1125=CYLINDRICAL_SURFACE('',#1317,0.500000000000001);
#1126=CYLINDRICAL_SURFACE('',#1330,2.6);
#1127=CYLINDRICAL_SURFACE('',#1334,2.6);
#1128=CYLINDRICAL_SURFACE('',#1341,19.5);
#1129=CYLINDRICAL_SURFACE('',#1342,20.);
#1130=ADVANCED_FACE('',(#99),#1100,.T.);
#1131=ADVANCED_FACE('',(#100),#1101,.T.);
#1132=ADVANCED_FACE('',(#101),#90,.T.);
#1133=ADVANCED_FACE('',(#102),#91,.T.);
#1134=ADVANCED_FACE('',(#103),#1102,.T.);
#1135=ADVANCED_FACE('',(#104),#92,.T.);
#1136=ADVANCED_FACE('',(#105),#60,.F.);
#1137=ADVANCED_FACE('',(#106),#1103,.T.);
#1138=ADVANCED_FACE('',(#107,#32,#33,#34,#35),#61,.F.);
#1139=ADVANCED_FACE('',(#108,#36),#93,.T.);
#1140=ADVANCED_FACE('',(#109,#37,#38,#39,#40),#62,.T.);
#1141=ADVANCED_FACE('',(#110,#41),#1104,.F.);
#1142=ADVANCED_FACE('',(#111,#42),#94,.T.);
#1143=ADVANCED_FACE('',(#112,#43),#1105,.F.);
#1144=ADVANCED_FACE('',(#113,#44),#95,.T.);
#1145=ADVANCED_FACE('',(#114,#45),#1106,.F.);
#1146=ADVANCED_FACE('',(#115,#46),#96,.T.);
#1147=ADVANCED_FACE('',(#116),#1107,.T.);
#1148=ADVANCED_FACE('',(#117),#1108,.T.);
#1149=ADVANCED_FACE('',(#118),#1109,.T.);
#1150=ADVANCED_FACE('',(#119),#1110,.T.);
#1151=ADVANCED_FACE('',(#120),#1111,.T.);
#1152=ADVANCED_FACE('',(#121),#63,.F.);
#1153=ADVANCED_FACE('',(#122),#64,.F.);
#1154=ADVANCED_FACE('',(#123),#65,.F.);
#1155=ADVANCED_FACE('',(#124),#66,.F.);
#1156=ADVANCED_FACE('',(#125),#1112,.T.);
#1157=ADVANCED_FACE('',(#126),#1113,.T.);
#1158=ADVANCED_FACE('',(#127),#1114,.T.);
#1159=ADVANCED_FACE('',(#128),#1115,.T.);
#1160=ADVANCED_FACE('',(#129),#67,.F.);
#1161=ADVANCED_FACE('',(#130),#1116,.T.);
#1162=ADVANCED_FACE('',(#131),#1117,.T.);
#1163=ADVANCED_FACE('',(#132),#1118,.T.);
#1164=ADVANCED_FACE('',(#133),#1119,.T.);
#1165=ADVANCED_FACE('',(#134),#1120,.T.);
#1166=ADVANCED_FACE('',(#135),#1121,.T.);
#1167=ADVANCED_FACE('',(#136),#1122,.T.);
#1168=ADVANCED_FACE('',(#137,#47,#48),#68,.F.);
#1169=ADVANCED_FACE('',(#138),#69,.F.);
#1170=ADVANCED_FACE('',(#139,#49,#50),#70,.F.);
#1171=ADVANCED_FACE('',(#140,#51),#97,.T.);
#1172=ADVANCED_FACE('',(#141,#52),#1123,.F.);
#1173=ADVANCED_FACE('',(#142,#53),#98,.T.);
#1174=ADVANCED_FACE('',(#143,#54),#1124,.F.);
#1175=ADVANCED_FACE('',(#144),#71,.F.);
#1176=ADVANCED_FACE('',(#145),#1125,.T.);
#1177=ADVANCED_FACE('',(#146),#72,.F.);
#1178=ADVANCED_FACE('',(#147),#73,.T.);
#1179=ADVANCED_FACE('',(#148),#74,.T.);
#1180=ADVANCED_FACE('',(#149),#75,.T.);
#1181=ADVANCED_FACE('',(#150),#76,.T.);
#1182=ADVANCED_FACE('',(#151),#77,.F.);
#1183=ADVANCED_FACE('',(#152),#78,.F.);
#1184=ADVANCED_FACE('',(#153),#79,.F.);
#1185=ADVANCED_FACE('',(#154,#55),#80,.T.);
#1186=ADVANCED_FACE('',(#155),#81,.T.);
#1187=ADVANCED_FACE('',(#156),#82,.T.);
#1188=ADVANCED_FACE('',(#157,#56),#1126,.F.);
#1189=ADVANCED_FACE('',(#158),#83,.T.);
#1190=ADVANCED_FACE('',(#159,#57),#1127,.F.);
#1191=ADVANCED_FACE('',(#160),#84,.T.);
#1192=ADVANCED_FACE('',(#161),#85,.F.);
#1193=ADVANCED_FACE('',(#162,#58,#59),#86,.F.);
#1194=ADVANCED_FACE('',(#163),#87,.T.);
#1195=ADVANCED_FACE('',(#164),#1128,.F.);
#1196=ADVANCED_FACE('',(#165),#1129,.T.);
#1197=ADVANCED_FACE('',(#166),#88,.T.);
#1198=ADVANCED_FACE('',(#167),#89,.T.);
#1199=CLOSED_SHELL('',(#1130,#1131,#1132,#1133,#1134,#1135,#1136,#1137,
#1138,#1139,#1140,#1141,#1142,#1143,#1144,#1145,#1146,#1147,#1148,#1149,
#1150,#1151,#1152,#1153,#1154,#1155,#1156,#1157,#1158,#1159,#1160,#1161,
#1162,#1163,#1164,#1165,#1166,#1167,#1168,#1169,#1170,#1171,#1172,#1173,
#1174,#1175,#1176,#1177,#1178,#1179,#1180,#1181,#1182,#1183,#1184,#1185,
#1186,#1187,#1188,#1189,#1190,#1191,#1192,#1193,#1194,#1195,#1196,#1197,
#1198));
#1200=DERIVED_UNIT_ELEMENT(#1202,0.);
#1201=DERIVED_UNIT_ELEMENT(#2097,0.);
#1202=(
MASS_UNIT()
NAMED_UNIT(*)
SI_UNIT($,.GRAM.)
);
#1203=DERIVED_UNIT((#1200,#1201));
#1204=MEASURE_REPRESENTATION_ITEM('density measure',
POSITIVE_RATIO_MEASURE(1.),#1203);
#1205=PROPERTY_DEFINITION_REPRESENTATION(#1210,#1207);
#1206=PROPERTY_DEFINITION_REPRESENTATION(#1211,#1208);
#1207=REPRESENTATION('material name',(#1209),#2094);
#1208=REPRESENTATION('density',(#1204),#2094);
#1209=DESCRIPTIVE_REPRESENTATION_ITEM('Generisch','Generisch');
#1210=PROPERTY_DEFINITION('material property','material name',#2104);
#1211=PROPERTY_DEFINITION('material property','density of part',#2104);
#1212=DATE_TIME_ROLE('creation_date');
#1213=APPLIED_DATE_AND_TIME_ASSIGNMENT(#1214,#1212,(#2104));
#1214=DATE_AND_TIME(#1215,#1216);
#1215=CALENDAR_DATE(2018,16,3);
#1216=LOCAL_TIME(8,54,8.,#1217);
#1217=COORDINATED_UNIVERSAL_TIME_OFFSET(0,0,.BEHIND.);
#1218=AXIS2_PLACEMENT_3D('placement',#1699,#1345,#1346);
#1219=AXIS2_PLACEMENT_3D('',#1700,#1347,#1348);
#1220=AXIS2_PLACEMENT_3D('',#1722,#1350,#1351);
#1221=AXIS2_PLACEMENT_3D('',#1740,#1353,#1354);
#1222=AXIS2_PLACEMENT_3D('',#1741,#1355,#1356);
#1223=AXIS2_PLACEMENT_3D('',#1746,#1358,#1359);
#1224=AXIS2_PLACEMENT_3D('',#1765,#1361,#1362);
#1225=AXIS2_PLACEMENT_3D('',#1780,#1363,#1364);
#1226=AXIS2_PLACEMENT_3D('',#1781,#1365,#1366);
#1227=AXIS2_PLACEMENT_3D('',#1782,#1367,#1368);
#1228=AXIS2_PLACEMENT_3D('',#1783,#1369,#1370);
#1229=AXIS2_PLACEMENT_3D('',#1785,#1371,#1372);
#1230=AXIS2_PLACEMENT_3D('',#1787,#1373,#1374);
#1231=AXIS2_PLACEMENT_3D('',#1788,#1375,#1376);
#1232=AXIS2_PLACEMENT_3D('',#1789,#1377,#1378);
#1233=AXIS2_PLACEMENT_3D('',#1792,#1379,#1380);
#1234=AXIS2_PLACEMENT_3D('',#1795,#1383,#1384);
#1235=AXIS2_PLACEMENT_3D('',#1796,#1385,#1386);
#1236=AXIS2_PLACEMENT_3D('',#1797,#1387,#1388);
#1237=AXIS2_PLACEMENT_3D('',#1798,#1389,#1390);
#1238=AXIS2_PLACEMENT_3D('',#1799,#1391,#1392);
#1239=AXIS2_PLACEMENT_3D('',#1800,#1393,#1394);
#1240=AXIS2_PLACEMENT_3D('',#1802,#1395,#1396);
#1241=AXIS2_PLACEMENT_3D('',#1810,#1400,#1401);
#1242=AXIS2_PLACEMENT_3D('',#1812,#1403,#1404);
#1243=AXIS2_PLACEMENT_3D('',#1814,#1405,#1406);
#1244=AXIS2_PLACEMENT_3D('',#1825,#1412,#1413);
#1245=AXIS2_PLACEMENT_3D('',#1835,#1418,#1419);
#1246=AXIS2_PLACEMENT_3D('',#1837,#1420,#1421);
#1247=AXIS2_PLACEMENT_3D('',#1838,#1422,#1423);
#1248=AXIS2_PLACEMENT_3D('',#1840,#1424,#1425);
#1249=AXIS2_PLACEMENT_3D('',#1842,#1426,#1427);
#1250=AXIS2_PLACEMENT_3D('',#1843,#1428,#1429);
#1251=AXIS2_PLACEMENT_3D('',#1846,#1430,#1431);
#1252=AXIS2_PLACEMENT_3D('',#1858,#1438,#1439);
#1253=AXIS2_PLACEMENT_3D('',#1860,#1440,#1441);
#1254=AXIS2_PLACEMENT_3D('',#1869,#1446,#1447);
#1255=AXIS2_PLACEMENT_3D('',#1871,#1448,#1449);
#1256=AXIS2_PLACEMENT_3D('',#1872,#1450,#1451);
#1257=AXIS2_PLACEMENT_3D('',#1874,#1452,#1453);
#1258=AXIS2_PLACEMENT_3D('',#1875,#1454,#1455);
#1259=AXIS2_PLACEMENT_3D('',#1877,#1456,#1457);
#1260=AXIS2_PLACEMENT_3D('',#1878,#1458,#1459);
#1261=AXIS2_PLACEMENT_3D('',#1880,#1460,#1461);
#1262=AXIS2_PLACEMENT_3D('',#1881,#1462,#1463);
#1263=AXIS2_PLACEMENT_3D('',#1883,#1464,#1465);
#1264=AXIS2_PLACEMENT_3D('',#1884,#1466,#1467);
#1265=AXIS2_PLACEMENT_3D('',#1885,#1468,#1469);
#1266=AXIS2_PLACEMENT_3D('',#1890,#1471,#1472);
#1267=AXIS2_PLACEMENT_3D('',#1893,#1474,#1475);
#1268=AXIS2_PLACEMENT_3D('',#1894,#1476,#1477);
#1269=AXIS2_PLACEMENT_3D('',#1899,#1479,#1480);
#1270=AXIS2_PLACEMENT_3D('',#1902,#1482,#1483);
#1271=AXIS2_PLACEMENT_3D('',#1903,#1484,#1485);
#1272=AXIS2_PLACEMENT_3D('',#1907,#1487,#1488);
#1273=AXIS2_PLACEMENT_3D('',#1909,#1490,#1491);
#1274=AXIS2_PLACEMENT_3D('',#1912,#1494,#1495);
#1275=AXIS2_PLACEMENT_3D('',#1916,#1497,#1498);
#1276=AXIS2_PLACEMENT_3D('',#1918,#1500,#1501);
#1277=AXIS2_PLACEMENT_3D('',#1924,#1505,#1506);
#1278=AXIS2_PLACEMENT_3D('',#1936,#1513,#1514);
#1279=AXIS2_PLACEMENT_3D('',#1940,#1517,#1518);
#1280=AXIS2_PLACEMENT_3D('',#1963,#1531,#1532);
#1281=AXIS2_PLACEMENT_3D('',#1965,#1534,#1535);
#1282=AXIS2_PLACEMENT_3D('',#1966,#1536,#1537);
#1283=AXIS2_PLACEMENT_3D('',#1967,#1538,#1539);
#1284=AXIS2_PLACEMENT_3D('',#1968,#1540,#1541);
#1285=AXIS2_PLACEMENT_3D('',#1969,#1542,#1543);
#1286=AXIS2_PLACEMENT_3D('',#1971,#1545,#1546);
#1287=AXIS2_PLACEMENT_3D('',#1972,#1547,#1548);
#1288=AXIS2_PLACEMENT_3D('',#1973,#1549,#1550);
#1289=AXIS2_PLACEMENT_3D('',#1980,#1555,#1556);
#1290=AXIS2_PLACEMENT_3D('',#1981,#1557,#1558);
#1291=AXIS2_PLACEMENT_3D('',#1983,#1560,#1561);
#1292=AXIS2_PLACEMENT_3D('',#1984,#1562,#1563);
#1293=AXIS2_PLACEMENT_3D('',#1985,#1564,#1565);
#1294=AXIS2_PLACEMENT_3D('',#1986,#1566,#1567);
#1295=AXIS2_PLACEMENT_3D('',#1987,#1568,#1569);
#1296=AXIS2_PLACEMENT_3D('',#1988,#1570,#1571);
#1297=AXIS2_PLACEMENT_3D('',#1989,#1572,#1573);
#1298=AXIS2_PLACEMENT_3D('',#1993,#1575,#1576);
#1299=AXIS2_PLACEMENT_3D('',#1996,#1578,#1579);
#1300=AXIS2_PLACEMENT_3D('',#1997,#1580,#1581);
#1301=AXIS2_PLACEMENT_3D('',#2001,#1583,#1584);
#1302=AXIS2_PLACEMENT_3D('',#2003,#1586,#1587);
#1303=AXIS2_PLACEMENT_3D('',#2006,#1589,#1590);
#1304=AXIS2_PLACEMENT_3D('',#2008,#1592,#1593);
#1305=AXIS2_PLACEMENT_3D('',#2015,#1597,#1598);
#1306=AXIS2_PLACEMENT_3D('',#2016,#1599,#1600);
#1307=AXIS2_PLACEMENT_3D('',#2020,#1603,#1604);
#1308=AXIS2_PLACEMENT_3D('',#2025,#1607,#1608);
#1309=AXIS2_PLACEMENT_3D('',#2026,#1609,#1610);
#1310=AXIS2_PLACEMENT_3D('',#2028,#1611,#1612);
#1311=AXIS2_PLACEMENT_3D('',#2029,#1613,#1614);
#1312=AXIS2_PLACEMENT_3D('',#2030,#1615,#1616);
#1313=AXIS2_PLACEMENT_3D('',#2032,#1617,#1618);
#1314=AXIS2_PLACEMENT_3D('',#2033,#1619,#1620);
#1315=AXIS2_PLACEMENT_3D('',#2034,#1621,#1622);
#1316=AXIS2_PLACEMENT_3D('',#2039,#1625,#1626);
#1317=AXIS2_PLACEMENT_3D('',#2040,#1627,#1628);
#1318=AXIS2_PLACEMENT_3D('',#2044,#1630,#1631);
#1319=AXIS2_PLACEMENT_3D('',#2046,#1633,#1634);
#1320=AXIS2_PLACEMENT_3D('',#2048,#1636,#1637);
#1321=AXIS2_PLACEMENT_3D('',#2052,#1640,#1641);
#1322=AXIS2_PLACEMENT_3D('',#2056,#1644,#1645);
#1323=AXIS2_PLACEMENT_3D('',#2058,#1647,#1648);
#1324=AXIS2_PLACEMENT_3D('',#2059,#1649,#1650);
#1325=AXIS2_PLACEMENT_3D('',#2061,#1652,#1653);
#1326=AXIS2_PLACEMENT_3D('',#2062,#1654,#1655);
#1327=AXIS2_PLACEMENT_3D('',#2063,#1656,#1657);
#1328=AXIS2_PLACEMENT_3D('',#2066,#1660,#1661);
#1329=AXIS2_PLACEMENT_3D('',#2068,#1663,#1664);
#1330=AXIS2_PLACEMENT_3D('',#2070,#1666,#1667);
#1331=AXIS2_PLACEMENT_3D('',#2072,#1668,#1669);
#1332=AXIS2_PLACEMENT_3D('',#2074,#1670,#1671);
#1333=AXIS2_PLACEMENT_3D('',#2075,#1672,#1673);
#1334=AXIS2_PLACEMENT_3D('',#2076,#1674,#1675);
#1335=AXIS2_PLACEMENT_3D('',#2078,#1676,#1677);
#1336=AXIS2_PLACEMENT_3D('',#2080,#1678,#1679);
#1337=AXIS2_PLACEMENT_3D('',#2081,#1680,#1681);
#1338=AXIS2_PLACEMENT_3D('',#2082,#1682,#1683);
#1339=AXIS2_PLACEMENT_3D('',#2084,#1685,#1686);
#1340=AXIS2_PLACEMENT_3D('',#2085,#1687,#1688);
#1341=AXIS2_PLACEMENT_3D('',#2087,#1690,#1691);
#1342=AXIS2_PLACEMENT_3D('',#2088,#1692,#1693);
#1343=AXIS2_PLACEMENT_3D('',#2090,#1695,#1696);
#1344=AXIS2_PLACEMENT_3D('',#2091,#1697,#1698);
#1345=DIRECTION('axis',(0.,0.,1.));
#1346=DIRECTION('refdir',(1.,0.,0.));
#1347=DIRECTION('center_axis',(-1.,0.,0.));
#1348=DIRECTION('ref_axis',(0.,0.36026316703207,0.932850711786202));
#1349=DIRECTION('',(1.,0.,0.));
#1350=DIRECTION('center_axis',(-1.,0.,0.));
#1351=DIRECTION('ref_axis',(0.,0.36026316703207,0.932850711786202));
#1352=DIRECTION('',(-1.,0.,0.));
#1353=DIRECTION('center_axis',(1.,0.,0.));
#1354=DIRECTION('ref_axis',(0.,0.36026316703207,0.932850711786202));
#1355=DIRECTION('center_axis',(1.,0.,0.));
#1356=DIRECTION('ref_axis',(0.,-0.360263167032067,0.932850711786202));
#1357=DIRECTION('',(-1.,0.,0.));
#1358=DIRECTION('center_axis',(1.,0.,0.));
#1359=DIRECTION('ref_axis',(0.,-0.360263167032067,0.932850711786202));
#1360=DIRECTION('',(1.,0.,0.));
#1361=DIRECTION('center_axis',(-1.,0.,0.));
#1362=DIRECTION('ref_axis',(0.,-0.360263167032067,0.932850711786202));
#1363=DIRECTION('center_axis',(1.,0.,0.));
#1364=DIRECTION('ref_axis',(0.,0.,-1.));
#1365=DIRECTION('center_axis',(1.,0.,0.));
#1366=DIRECTION('ref_axis',(0.,2.27738056333365E-16,-1.));
#1367=DIRECTION('center_axis',(-1.,0.,0.));
#1368=DIRECTION('ref_axis',(0.,2.27738056333365E-16,-1.));
#1369=DIRECTION('center_axis',(1.,0.,0.));
#1370=DIRECTION('ref_axis',(0.,0.,-1.));
#1371=DIRECTION('center_axis',(1.,0.,0.));
#1372=DIRECTION('ref_axis',(0.,0.176781545577496,0.984250113102981));
#1373=DIRECTION('center_axis',(0.,1.,0.));
#1374=DIRECTION('ref_axis',(-1.,0.,0.));
#1375=DIRECTION('center_axis',(-1.,0.,0.));
#1376=DIRECTION('ref_axis',(0.,0.176781545577496,0.984250113102981));
#1377=DIRECTION('center_axis',(0.,-1.,-1.36642833800019E-16));
#1378=DIRECTION('ref_axis',(-0.707106781186548,0.,0.707106781186547));
#1379=DIRECTION('center_axis',(0.,1.,7.4014868308344E-16));
#1380=DIRECTION('ref_axis',(-1.,0.,0.));
#1381=DIRECTION('',(0.,1.,1.36642833800019E-16));
#1382=DIRECTION('',(0.,-1.,-1.36642833800019E-16));
#1383=DIRECTION('center_axis',(1.,0.,0.));
#1384=DIRECTION('ref_axis',(0.,0.,-1.));
#1385=DIRECTION('center_axis',(-1.,0.,0.));
#1386=DIRECTION('ref_axis',(0.,-0.176781545577496,0.984250113102981));
#1387=DIRECTION('center_axis',(1.,0.,0.));
#1388=DIRECTION('ref_axis',(0.,-0.176781545577496,0.984250113102981));
#1389=DIRECTION('center_axis',(1.,0.,0.));
#1390=DIRECTION('ref_axis',(0.,0.,-1.));
#1391=DIRECTION('center_axis',(1.,0.,0.));
#1392=DIRECTION('ref_axis',(0.,-1.,0.));
#1393=DIRECTION('center_axis',(1.,0.,0.));
#1394=DIRECTION('ref_axis',(0.,-0.707106781186548,0.707106781186547));
#1395=DIRECTION('center_axis',(1.,0.,0.));
#1396=DIRECTION('ref_axis',(0.,-0.707106781186548,0.707106781186547));
#1397=DIRECTION('',(1.,0.,0.));
#1398=DIRECTION('',(1.,0.,0.));
#1399=DIRECTION('',(1.,0.,0.));
#1400=DIRECTION('center_axis',(-1.,0.,0.));
#1401=DIRECTION('ref_axis',(0.,-0.707106781186548,0.707106781186547));
#1402=DIRECTION('',(-1.,0.,0.));
#1403=DIRECTION('center_axis',(1.,0.,0.));
#1404=DIRECTION('ref_axis',(0.,0.,-1.));
#1405=DIRECTION('center_axis',(1.,0.,0.));
#1406=DIRECTION('ref_axis',(0.,0.707106781186547,0.707106781186547));
#1407=DIRECTION('',(0.,0.,1.));
#1408=DIRECTION('',(0.,1.,0.));
#1409=DIRECTION('',(0.,0.,-1.));
#1410=DIRECTION('',(0.,1.,0.));
#1411=DIRECTION('',(0.,6.12323399573677E-17,-1.));
#1412=DIRECTION('center_axis',(-1.,0.,0.));
#1413=DIRECTION('ref_axis',(0.,-1.,0.));
#1414=DIRECTION('',(0.,-1.,0.));
#1415=DIRECTION('',(0.,0.,-1.));
#1416=DIRECTION('',(0.,1.,0.));
#1417=DIRECTION('',(0.,0.,1.));
#1418=DIRECTION('center_axis',(-1.,0.,0.));
#1419=DIRECTION('ref_axis',(0.,-1.,0.));
#1420=DIRECTION('center_axis',(-1.,0.,0.));
#1421=DIRECTION('ref_axis',(0.,-1.,0.));
#1422=DIRECTION('center_axis',(-1.,0.,0.));
#1423=DIRECTION('ref_axis',(0.,0.,1.));
#1424=DIRECTION('center_axis',(-1.,0.,0.));
#1425=DIRECTION('ref_axis',(0.,-1.,0.));
#1426=DIRECTION('center_axis',(1.,0.,0.));
#1427=DIRECTION('ref_axis',(0.,-1.,0.));
#1428=DIRECTION('center_axis',(1.,0.,0.));
#1429=DIRECTION('ref_axis',(0.,0.,-1.));
#1430=DIRECTION('center_axis',(-1.,0.,0.));
#1431=DIRECTION('ref_axis',(0.,0.707106781186547,0.707106781186547));
#1432=DIRECTION('',(0.,-1.,-1.36642833800019E-16));
#1433=DIRECTION('',(0.,6.12323399573677E-17,-1.));
#1434=DIRECTION('',(0.,1.,0.));
#1435=DIRECTION('',(0.,0.,1.));
#1436=DIRECTION('',(0.,-1.,0.));
#1437=DIRECTION('',(0.,0.,-1.));
#1438=DIRECTION('center_axis',(1.,0.,0.));
#1439=DIRECTION('ref_axis',(0.,-1.,0.));
#1440=DIRECTION('center_axis',(1.,0.,0.));
#1441=DIRECTION('ref_axis',(0.,-1.,0.));
#1442=DIRECTION('',(0.,1.,0.));
#1443=DIRECTION('',(0.,0.,-1.));
#1444=DIRECTION('',(0.,-1.,0.));
#1445=DIRECTION('',(0.,0.,1.));
#1446=DIRECTION('center_axis',(1.,0.,0.));
#1447=DIRECTION('ref_axis',(0.,-1.,0.));
#1448=DIRECTION('center_axis',(-1.,1.53117411727681E-32,-1.58603289232165E-16));
#1449=DIRECTION('ref_axis',(0.,-1.,0.));
#1450=DIRECTION('center_axis',(-1.,0.,0.));
#1451=DIRECTION('ref_axis',(0.,0.,1.));
#1452=DIRECTION('center_axis',(-1.,0.,0.));
#1453=DIRECTION('ref_axis',(0.,-1.,0.));
#1454=DIRECTION('center_axis',(1.,0.,0.));
#1455=DIRECTION('ref_axis',(0.,-1.,0.));
#1456=DIRECTION('center_axis',(1.,0.,0.));
#1457=DIRECTION('ref_axis',(0.,-1.,0.));
#1458=DIRECTION('center_axis',(1.,0.,0.));
#1459=DIRECTION('ref_axis',(0.,0.,-1.));
#1460=DIRECTION('center_axis',(1.,0.,0.));
#1461=DIRECTION('ref_axis',(0.,-1.,0.));
#1462=DIRECTION('center_axis',(1.,0.,0.));
#1463=DIRECTION('ref_axis',(0.,-1.,0.));
#1464=DIRECTION('center_axis',(1.,-2.67955470523441E-32,2.77555756156289E-16));
#1465=DIRECTION('ref_axis',(0.,-1.,0.));
#1466=DIRECTION('center_axis',(1.,0.,0.));
#1467=DIRECTION('ref_axis',(0.,0.,-1.));
#1468=DIRECTION('center_axis',(-3.1720657846433E-16,1.,0.));
#1469=DIRECTION('ref_axis',(0.707106781186549,0.,0.707106781186546));
#1470=DIRECTION('',(-3.1720657846433E-16,1.,0.));
#1471=DIRECTION('center_axis',(-0.707106781186543,-0.707106781186552,0.));
#1472=DIRECTION('ref_axis',(0.707106781186552,-0.707106781186543,0.));
#1473=DIRECTION('',(3.1720657846433E-16,-1.,0.));
#1474=DIRECTION('center_axis',(-0.70710678118655,0.707106781186545,0.));
#1475=DIRECTION('ref_axis',(-0.707106781186545,-0.70710678118655,0.));
#1476=DIRECTION('center_axis',(-1.,0.,0.));
#1477=DIRECTION('ref_axis',(0.,0.707106781186548,0.707106781186548));
#1478=DIRECTION('',(-1.,0.,0.));
#1479=DIRECTION('center_axis',(-0.832050294337844,-0.554700196225229,0.));
#1480=DIRECTION('ref_axis',(-0.554700196225229,0.832050294337843,0.));
#1481=DIRECTION('',(1.,0.,0.));
#1482=DIRECTION('center_axis',(-0.707106781186551,-0.707106781186544,0.));
#1483=DIRECTION('ref_axis',(0.707106781186544,-0.707106781186551,0.));
#1484=DIRECTION('center_axis',(6.34413156928661E-16,-1.,0.));
#1485=DIRECTION('ref_axis',(-0.707106781186549,0.,0.707106781186546));
#1486=DIRECTION('',(-6.34413156928661E-16,1.,0.));
#1487=DIRECTION('center_axis',(0.707106781186543,-0.707106781186552,0.));
#1488=DIRECTION('ref_axis',(0.707106781186552,0.707106781186543,0.));
#1489=DIRECTION('',(6.34413156928661E-16,-1.,0.));
#1490=DIRECTION('center_axis',(1.,0.,0.));
#1491=DIRECTION('ref_axis',(0.,-0.707106781186548,0.707106781186548));
#1492=DIRECTION('',(1.,0.,0.));
#1493=DIRECTION('',(-1.,0.,0.));
#1494=DIRECTION('center_axis',(-1.,0.,0.));
#1495=DIRECTION('ref_axis',(0.,0.707106781186548,0.707106781186548));
#1496=DIRECTION('',(1.,0.,0.));
#1497=DIRECTION('center_axis',(0.832050294337844,-0.554700196225229,0.));
#1498=DIRECTION('ref_axis',(0.554700196225229,0.832050294337843,0.));
#1499=DIRECTION('',(-1.,0.,0.));
#1500=DIRECTION('center_axis',(1.,6.34413156928661E-16,0.));
#1501=DIRECTION('ref_axis',(6.34413156928661E-16,-1.,0.));
#1502=DIRECTION('',(0.,0.,-1.));
#1503=DIRECTION('',(-6.34413156928661E-16,1.,0.));
#1504=DIRECTION('',(0.,0.,-1.));
#1505=DIRECTION('center_axis',(0.,1.,0.));
#1506=DIRECTION('ref_axis',(0.,0.,1.));
#1507=DIRECTION('',(0.,0.,-1.));
#1508=DIRECTION('',(1.,0.,0.));
#1509=DIRECTION('',(0.,0.,1.));
#1510=DIRECTION('',(1.,0.,0.));
#1511=DIRECTION('',(0.,0.,-1.));
#1512=DIRECTION('',(1.,0.,0.));
#1513=DIRECTION('center_axis',(-1.,-3.1720657846433E-16,0.));
#1514=DIRECTION('ref_axis',(-3.1720657846433E-16,1.,0.));
#1515=DIRECTION('',(0.,0.,-1.));
#1516=DIRECTION('',(3.1720657846433E-16,-1.,0.));
#1517=DIRECTION('center_axis',(0.,-1.,0.));
#1518=DIRECTION('ref_axis',(0.,0.,-1.));
#1519=DIRECTION('',(1.,0.,0.));
#1520=DIRECTION('',(0.,0.,1.));
#1521=DIRECTION('',(1.,0.,0.));
#1522=DIRECTION('',(7.40148683083438E-16,0.,1.));
#1523=DIRECTION('',(-1.,0.,1.38777878078145E-16));
#1524=DIRECTION('',(0.,0.,-1.));
#1525=DIRECTION('',(1.,0.,0.));
#1526=DIRECTION('',(0.,0.,-1.));
#1527=DIRECTION('',(1.,0.,0.));
#1528=DIRECTION('',(0.,0.,-1.));
#1529=DIRECTION('',(1.,0.,0.));
#1530=DIRECTION('',(0.,0.,-1.));
#1531=DIRECTION('center_axis',(0.,-1.,0.));
#1532=DIRECTION('ref_axis',(0.707106781186551,0.,0.707106781186544));
#1533=DIRECTION('',(0.,-1.,0.));
#1534=DIRECTION('center_axis',(0.,0.707106781186549,-0.707106781186546));
#1535=DIRECTION('ref_axis',(0.,0.707106781186546,0.707106781186549));
#1536=DIRECTION('center_axis',(0.,-0.707106781186549,-0.707106781186546));
#1537=DIRECTION('ref_axis',(0.,0.707106781186546,-0.707106781186549));
#1538=DIRECTION('center_axis',(0.,0.,1.));
#1539=DIRECTION('ref_axis',(0.707106781186551,0.707106781186544,0.));
#1540=DIRECTION('center_axis',(0.,-0.707106781186549,-0.707106781186546));
#1541=DIRECTION('ref_axis',(0.,0.707106781186546,-0.707106781186549));
#1542=DIRECTION('center_axis',(0.,1.,0.));
#1543=DIRECTION('ref_axis',(0.707106781186551,0.,-0.707106781186544));
#1544=DIRECTION('',(0.,1.,0.));
#1545=DIRECTION('center_axis',(0.,-0.707106781186549,0.707106781186546));
#1546=DIRECTION('ref_axis',(0.,-0.707106781186546,-0.707106781186549));
#1547=DIRECTION('center_axis',(0.,0.,-1.));
#1548=DIRECTION('ref_axis',(0.707106781186551,-0.707106781186544,0.));
#1549=DIRECTION('center_axis',(0.,0.,-1.));
#1550=DIRECTION('ref_axis',(0.,1.,0.));
#1551=DIRECTION('',(0.,1.,0.));
#1552=DIRECTION('',(0.707106781186546,0.707106781186549,0.));
#1553=DIRECTION('',(1.,0.,0.));
#1554=DIRECTION('',(0.707106781186548,-0.707106781186548,0.));
#1555=DIRECTION('center_axis',(0.,-1.,0.));
#1556=DIRECTION('ref_axis',(-0.707106781186549,0.,-0.707106781186546));
#1557=DIRECTION('center_axis',(0.,-0.707106781186549,0.707106781186546));
#1558=DIRECTION('ref_axis',(0.,0.707106781186546,0.707106781186549));
#1559=DIRECTION('',(0.,-1.,0.));
#1560=DIRECTION('center_axis',(0.,-0.707106781186549,-0.707106781186546));
#1561=DIRECTION('ref_axis',(0.,-0.707106781186546,0.707106781186549));
#1562=DIRECTION('center_axis',(0.,1.,0.));
#1563=DIRECTION('ref_axis',(-0.707106781186549,0.,0.707106781186546));
#1564=DIRECTION('center_axis',(0.,0.707106781186549,-0.707106781186546));
#1565=DIRECTION('ref_axis',(0.,-0.707106781186546,-0.707106781186549));
#1566=DIRECTION('center_axis',(0.,-0.707106781186549,-0.707106781186546));
#1567=DIRECTION('ref_axis',(0.,-0.707106781186546,0.707106781186549));
#1568=DIRECTION('center_axis',(0.,0.,-1.));
#1569=DIRECTION('ref_axis',(-0.707106781186549,0.707106781186546,0.));
#1570=DIRECTION('center_axis',(0.,0.,1.));
#1571=DIRECTION('ref_axis',(-0.707106781186549,-0.707106781186546,0.));
#1572=DIRECTION('center_axis',(-2.77555756156289E-16,-6.12323399573677E-17,
1.));
#1573=DIRECTION('ref_axis',(0.707106781186547,-0.707106781186548,0.));
#1574=DIRECTION('',(-2.77555756156289E-16,-6.12323399573677E-17,1.));
#1575=DIRECTION('center_axis',(0.,-9.65411325761006E-17,1.));
#1576=DIRECTION('ref_axis',(0.707106781186547,-0.707106781186548,0.));
#1577=DIRECTION('',(2.77555756156289E-16,6.12323399573677E-17,-1.));
#1578=DIRECTION('center_axis',(-0.707106781186546,-3.92523114670945E-16,
0.707106781186549));
#1579=DIRECTION('ref_axis',(-0.707106781186549,-3.05927509047397E-16,-0.707106781186546));
#1580=DIRECTION('center_axis',(-1.,1.5450353107351E-32,-2.52323414687536E-16));
#1581=DIRECTION('ref_axis',(0.,-0.707106781186549,0.707106781186546));
#1582=DIRECTION('',(1.,-1.5450353107351E-32,2.52323414687536E-16));
#1583=DIRECTION('center_axis',(-0.707106781186545,-1.57009245868378E-15,
-0.70710678118655));
#1584=DIRECTION('ref_axis',(0.70710678118655,-1.57009245868377E-15,-0.707106781186545));
#1585=DIRECTION('',(-1.,1.5450353107351E-32,-2.52323414687536E-16));
#1586=DIRECTION('center_axis',(1.58603289232165E-16,6.12323399573677E-17,
-1.));
#1587=DIRECTION('ref_axis',(-0.707106781186549,-0.707106781186546,0.));
#1588=DIRECTION('',(-1.58603289232165E-16,-6.12323399573677E-17,1.));
#1589=DIRECTION('center_axis',(0.,-9.65411325761006E-17,1.));
#1590=DIRECTION('ref_axis',(-0.707106781186549,-0.707106781186546,0.));
#1591=DIRECTION('',(1.58603289232165E-16,6.12323399573677E-17,-1.));
#1592=DIRECTION('center_axis',(-1.,2.67955470523441E-32,-2.77555756156289E-16));
#1593=DIRECTION('ref_axis',(-2.77555756156289E-16,-6.12323399573677E-17,
1.));
#1594=DIRECTION('',(0.,1.,9.65411325761006E-17));
#1595=DIRECTION('',(-2.77555756156289E-16,-6.12323399573677E-17,1.));
#1596=DIRECTION('',(0.,1.,9.65411325761006E-17));
#1597=DIRECTION('center_axis',(1.,-2.67955470523441E-32,2.77555756156289E-16));
#1598=DIRECTION('ref_axis',(0.,-1.,0.));
#1599=DIRECTION('center_axis',(2.52323414687536E-16,9.65411325761006E-17,
-1.));
#1600=DIRECTION('ref_axis',(-1.,1.5450353107351E-32,-2.52323414687536E-16));
#1601=DIRECTION('',(0.,1.,9.65411325761006E-17));
#1602=DIRECTION('',(-1.,1.5450353107351E-32,-2.52323414687536E-16));
#1603=DIRECTION('center_axis',(1.,-1.53117411727681E-32,1.58603289232165E-16));
#1604=DIRECTION('ref_axis',(1.58603289232165E-16,6.12323399573677E-17,-1.));
#1605=DIRECTION('',(0.,1.,9.65411325761006E-17));
#1606=DIRECTION('',(1.58603289232165E-16,6.12323399573677E-17,-1.));
#1607=DIRECTION('center_axis',(-1.,1.53117411727681E-32,-1.58603289232165E-16));
#1608=DIRECTION('ref_axis',(0.,-1.,0.));
#1609=DIRECTION('center_axis',(1.,0.,0.));
#1610=DIRECTION('ref_axis',(0.,0.,-1.));
#1611=DIRECTION('center_axis',(1.,0.,0.));
#1612=DIRECTION('ref_axis',(0.,-1.,0.));
#1613=DIRECTION('center_axis',(1.,0.,0.));
#1614=DIRECTION('ref_axis',(0.,-1.,0.));
#1615=DIRECTION('center_axis',(-1.,0.,0.));
#1616=DIRECTION('ref_axis',(0.,0.,1.));
#1617=DIRECTION('center_axis',(-1.,0.,0.));
#1618=DIRECTION('ref_axis',(0.,-1.,0.));
#1619=DIRECTION('center_axis',(1.,0.,0.));
#1620=DIRECTION('ref_axis',(0.,-1.,0.));
#1621=DIRECTION('center_axis',(0.,-0.707106781186548,0.707106781186548));
#1622=DIRECTION('ref_axis',(-4.48597845338221E-16,0.707106781186548,0.707106781186548));
#1623=DIRECTION('',(-0.426401432711221,0.639602149066831,0.639602149066831));
#1624=DIRECTION('',(-0.426401432711221,-0.639602149066831,-0.639602149066831));
#1625=DIRECTION('center_axis',(0.,-0.707106781186548,0.707106781186548));
#1626=DIRECTION('ref_axis',(4.90653893338679E-17,-0.707106781186547,-0.707106781186547));
#1627=DIRECTION('center_axis',(0.,0.,-1.));
#1628=DIRECTION('ref_axis',(-0.832050294337842,-0.554700196225232,0.));
#1629=DIRECTION('',(0.,0.,-1.));
#1630=DIRECTION('center_axis',(0.,0.,1.));
#1631=DIRECTION('ref_axis',(-0.832050294337842,-0.554700196225232,0.));
#1632=DIRECTION('',(0.,0.,-1.));
#1633=DIRECTION('center_axis',(0.832050294337844,-0.554700196225229,0.));
#1634=DIRECTION('ref_axis',(-0.554700196225229,-0.832050294337844,0.));
#1635=DIRECTION('',(-0.554700196225229,-0.832050294337844,0.));
#1636=DIRECTION('center_axis',(0.707106781186548,0.707106781186548,-5.23364152894592E-16));
#1637=DIRECTION('ref_axis',(-7.40148683083438E-16,0.,-1.));
#1638=DIRECTION('',(0.707106781186548,-0.707106781186548,-9.8130778667736E-17));
#1639=DIRECTION('',(7.40148683083438E-16,0.,1.));
#1640=DIRECTION('center_axis',(1.38777878078145E-16,0.,1.));
#1641=DIRECTION('ref_axis',(1.,0.,-1.38777878078145E-16));
#1642=DIRECTION('',(1.,0.,-1.38777878078145E-16));
#1643=DIRECTION('',(0.707106781186546,0.707106781186549,-9.81307786677358E-17));
#1644=DIRECTION('center_axis',(-0.707106781186549,0.707106781186546,0.));
#1645=DIRECTION('ref_axis',(0.,0.,1.));
#1646=DIRECTION('',(0.,0.,-1.));
#1647=DIRECTION('center_axis',(0.,1.,0.));
#1648=DIRECTION('ref_axis',(0.,0.,1.));
#1649=DIRECTION('center_axis',(-0.832050294337844,-0.554700196225229,0.));
#1650=DIRECTION('ref_axis',(-0.554700196225229,0.832050294337844,0.));
#1651=DIRECTION('',(-0.554700196225229,0.832050294337844,0.));
#1652=DIRECTION('center_axis',(0.,0.,1.));
#1653=DIRECTION('ref_axis',(0.,-1.,0.));
#1654=DIRECTION('center_axis',(0.,0.,1.));
#1655=DIRECTION('ref_axis',(0.,-1.,0.));
#1656=DIRECTION('center_axis',(0.,0.,1.));
#1657=DIRECTION('ref_axis',(0.,-1.,0.));
#1658=DIRECTION('',(1.,0.,0.));
#1659=DIRECTION('',(1.,0.,0.));
#1660=DIRECTION('center_axis',(0.,1.,0.));
#1661=DIRECTION('ref_axis',(0.,0.,1.));
#1662=DIRECTION('',(1.,0.,0.));
#1663=DIRECTION('center_axis',(0.,-1.,0.));
#1664=DIRECTION('ref_axis',(0.,0.,-1.));
#1665=DIRECTION('',(-1.,0.,0.));
#1666=DIRECTION('center_axis',(0.,1.,0.));
#1667=DIRECTION('ref_axis',(-1.,0.,0.));
#1668=DIRECTION('center_axis',(0.,1.,9.65411325761006E-17));
#1669=DIRECTION('ref_axis',(-1.,0.,0.));
#1670=DIRECTION('center_axis',(0.,1.,9.65411325761006E-17));
#1671=DIRECTION('ref_axis',(-1.,0.,0.));
#1672=DIRECTION('center_axis',(0.,-1.,-9.65411325761005E-17));
#1673=DIRECTION('ref_axis',(0.,9.65411325761005E-17,-1.));
#1674=DIRECTION('center_axis',(0.,1.,0.));
#1675=DIRECTION('ref_axis',(-1.,0.,0.));
#1676=DIRECTION('center_axis',(0.,1.,9.65411325761006E-17));
#1677=DIRECTION('ref_axis',(-1.,0.,0.));
#1678=DIRECTION('center_axis',(0.,1.,9.65411325761006E-17));
#1679=DIRECTION('ref_axis',(-1.,0.,0.));
#1680=DIRECTION('center_axis',(0.,-1.,-9.65411325761005E-17));
#1681=DIRECTION('ref_axis',(0.,9.65411325761005E-17,-1.));
#1682=DIRECTION('center_axis',(0.,-9.65411325761006E-17,1.));
#1683=DIRECTION('ref_axis',(1.,0.,0.));
#1684=DIRECTION('',(1.,0.,0.));
#1685=DIRECTION('center_axis',(0.,1.,9.65411325761006E-17));
#1686=DIRECTION('ref_axis',(0.,-9.65411325761006E-17,1.));
#1687=DIRECTION('center_axis',(0.,-1.,-6.12323399573677E-17));
#1688=DIRECTION('ref_axis',(0.,6.12323399573677E-17,-1.));
#1689=DIRECTION('',(1.,0.,0.));
#1690=DIRECTION('center_axis',(1.,0.,0.));
#1691=DIRECTION('ref_axis',(0.,-1.,0.));
#1692=DIRECTION('center_axis',(1.,0.,0.));
#1693=DIRECTION('ref_axis',(0.,0.707106781186547,0.707106781186547));
#1694=DIRECTION('',(1.,0.,0.));
#1695=DIRECTION('center_axis',(0.,-1.36642833800019E-16,1.));
#1696=DIRECTION('ref_axis',(0.,-1.,-1.36642833800019E-16));
#1697=DIRECTION('center_axis',(0.,0.,-1.));
#1698=DIRECTION('ref_axis',(0.,1.,0.));
#1699=CARTESIAN_POINT('',(0.,0.,0.));
#1700=CARTESIAN_POINT('Origin',(0.,10.7445816790191,46.259636450613));
#1701=CARTESIAN_POINT('',(0.,9.11127256355194,48.7760428830742));
#1702=CARTESIAN_POINT('',(10.,9.11127256355194,48.7760428830742));
#1703=CARTESIAN_POINT('',(0.,9.11127256355194,48.7760428830742));
#1704=CARTESIAN_POINT('',(7.,13.3952887812815,47.6645392436973));
#1705=CARTESIAN_POINT('Ctrl Pts',(10.,9.11127256355194,48.7760428830742));
#1706=CARTESIAN_POINT('Ctrl Pts',(9.99745152216919,9.11359119076689,48.7775478207968));
#1707=CARTESIAN_POINT('Ctrl Pts',(9.99490304378447,9.11591189846978,48.7790495542577));
#1708=CARTESIAN_POINT('Ctrl Pts',(9.69476367015686,9.38947101326399,48.9555341403732));
#1709=CARTESIAN_POINT('Ctrl Pts',(9.39634884980168,9.68979048686332,49.0872879662217));
#1710=CARTESIAN_POINT('Ctrl Pts',(8.82734747935162,10.3146280802426,49.2453927825038));
#1711=CARTESIAN_POINT('Ctrl Pts',(8.55431099772135,10.6396526664673,49.27625950017));
#1712=CARTESIAN_POINT('Ctrl Pts',(8.01994213795742,11.3328411658638,49.2235836011912));
#1713=CARTESIAN_POINT('Ctrl Pts',(7.7591666931739,11.7054091307318,49.1295036826864));
#1714=CARTESIAN_POINT('Ctrl Pts',(7.37772388147268,12.3341047336419,48.8216541856863));
#1715=CARTESIAN_POINT('Ctrl Pts',(7.23881973671685,12.5957026585168,48.643070723681));
#1716=CARTESIAN_POINT('Ctrl Pts',(7.06067375142934,13.0292377725241,48.2233919886278));
#1717=CARTESIAN_POINT('Ctrl Pts',(7.01108999669046,13.2042562214977,48.00100518881));
#1718=CARTESIAN_POINT('Ctrl Pts',(7.00054803292008,13.3636363709474,47.7230801427867));
#1719=CARTESIAN_POINT('Ctrl Pts',(7.,13.3797237939859,47.6939065583429));
#1720=CARTESIAN_POINT('Ctrl Pts',(7.,13.3952887812815,47.6645392436973));
#1721=CARTESIAN_POINT('',(7.,13.6453041218166,47.025018257198));
#1722=CARTESIAN_POINT('Origin',(7.,10.7445816790191,46.259636450613));
#1723=CARTESIAN_POINT('',(3.,13.6453041218166,47.025018257198));
#1724=CARTESIAN_POINT('',(0.,13.6453041218166,47.025018257198));
#1725=CARTESIAN_POINT('',(0.,10.1742841111227,49.2049311190718));
#1726=CARTESIAN_POINT('Ctrl Pts',(3.,13.6453041218166,47.025018257198));
#1727=CARTESIAN_POINT('Ctrl Pts',(2.99744409428916,13.6446970672158,47.0273189349635));
#1728=CARTESIAN_POINT('Ctrl Pts',(2.99488818706241,13.6440872751173,47.0296188918741));
#1729=CARTESIAN_POINT('Ctrl Pts',(2.67494565637037,13.5674122316282,47.3174319528041));
#1730=CARTESIAN_POINT('Ctrl Pts',(2.35465133553745,13.448435508659,47.5944621963386));
#1731=CARTESIAN_POINT('Ctrl Pts',(1.75151067649811,13.132689722669,48.0984702787921));
#1732=CARTESIAN_POINT('Ctrl Pts',(1.46203381419092,12.9367168678672,48.3318613423086));
#1733=CARTESIAN_POINT('Ctrl Pts',(0.926070429620317,12.4548384931924,48.7449711824359));
#1734=CARTESIAN_POINT('Ctrl Pts',(0.675521597191169,12.1635719874017,48.9277138788405));
#1735=CARTESIAN_POINT('Ctrl Pts',(0.320334902304407,11.5699547615131,49.1567262005559));
#1736=CARTESIAN_POINT('Ctrl Pts',(0.196047170979499,11.2902478895517,49.2248544214207));
#1737=CARTESIAN_POINT('Ctrl Pts',(0.0386780702469938,10.7227411486047,49.2715914687611));
#1738=CARTESIAN_POINT('Ctrl Pts',(2.7621560902232E-16,10.4480353149401,
49.2579375796537));
#1739=CARTESIAN_POINT('Ctrl Pts',(1.21430643318376E-16,10.1742841111227,
49.2049311190718));
#1740=CARTESIAN_POINT('Origin',(0.,10.7445816790191,46.259636450613));
#1741=CARTESIAN_POINT('Origin',(0.,54.2554183209809,46.259636450613));
#1742=CARTESIAN_POINT('',(10.,55.8887274364481,48.7760428830742));
#1743=CARTESIAN_POINT('',(0.,55.8887274364481,48.7760428830742));
#1744=CARTESIAN_POINT('',(0.,55.8887274364481,48.7760428830742));
#1745=CARTESIAN_POINT('',(0.,54.8257158888773,49.2049311190718));
#1746=CARTESIAN_POINT('Origin',(0.,54.2554183209809,46.259636450613));
#1747=CARTESIAN_POINT('',(3.,51.3546958781834,47.025018257198));
#1748=CARTESIAN_POINT('Ctrl Pts',(-8.67361737988404E-18,54.8257158888773,
49.2049311190718));
#1749=CARTESIAN_POINT('Ctrl Pts',(9.35622078713459E-16,54.5519646850598,
49.2579375796537));
#1750=CARTESIAN_POINT('Ctrl Pts',(0.0386780702470018,54.2772588513953,49.2715914687611));
#1751=CARTESIAN_POINT('Ctrl Pts',(0.19604717097949,53.7097521104484,49.2248544214207));
#1752=CARTESIAN_POINT('Ctrl Pts',(0.320334902304364,53.4300452384869,49.156726200556));
#1753=CARTESIAN_POINT('Ctrl Pts',(0.675521597191181,52.8364280125983,48.9277138788405));
#1754=CARTESIAN_POINT('Ctrl Pts',(0.926070429620345,52.5451615068076,48.7449711824359));
#1755=CARTESIAN_POINT('Ctrl Pts',(1.46203381419072,52.063283132133,48.3318613423088));
#1756=CARTESIAN_POINT('Ctrl Pts',(1.75151067649768,51.8673102773313,48.0984702787924));
#1757=CARTESIAN_POINT('Ctrl Pts',(2.3546513355315,51.5515644913441,47.5944621963435));
#1758=CARTESIAN_POINT('Ctrl Pts',(2.6749456563358,51.4325877683639,47.3174319527735));
#1759=CARTESIAN_POINT('Ctrl Pts',(2.99488818706214,51.3559127248833,47.0296188918763));
#1760=CARTESIAN_POINT('Ctrl Pts',(2.99744409428807,51.3553029327845,47.0273189349644));
#1761=CARTESIAN_POINT('Ctrl Pts',(3.,51.3546958781834,47.025018257198));
#1762=CARTESIAN_POINT('',(7.,51.3546958781834,47.025018257198));
#1763=CARTESIAN_POINT('',(0.,51.3546958781834,47.025018257198));
#1764=CARTESIAN_POINT('',(7.,51.6047112187185,47.6645392436973));
#1765=CARTESIAN_POINT('Origin',(7.,54.2554183209809,46.259636450613));
#1766=CARTESIAN_POINT('Ctrl Pts',(7.,51.6047112187185,47.6645392436973));
#1767=CARTESIAN_POINT('Ctrl Pts',(7.,51.7379519742698,47.9159318801054));
#1768=CARTESIAN_POINT('Ctrl Pts',(7.04006329340998,51.9041901973935,48.1431174878528));
#1769=CARTESIAN_POINT('Ctrl Pts',(7.19780331282928,52.3179705227573,48.5725054474591));
#1770=CARTESIAN_POINT('Ctrl Pts',(7.32455887075883,52.5677155467497,48.757475614419));
#1771=CARTESIAN_POINT('Ctrl Pts',(7.67794702994995,53.1704473725472,49.083547830527));
#1772=CARTESIAN_POINT('Ctrl Pts',(7.92219046921708,53.5291574966487,49.1917143488287));
#1773=CARTESIAN_POINT('Ctrl Pts',(8.45317944745906,54.2366238674946,49.2811243704446));
#1774=CARTESIAN_POINT('Ctrl Pts',(8.74296537347076,54.5879430112104,49.2603014921814));
#1775=CARTESIAN_POINT('Ctrl Pts',(9.35085449039735,55.2642702366435,49.1071319231013));
#1776=CARTESIAN_POINT('Ctrl Pts',(9.6721197893537,55.5898904416997,48.9688489410206));
#1777=CARTESIAN_POINT('Ctrl Pts',(9.99490304378535,55.8840881015301,48.7790495542577));
#1778=CARTESIAN_POINT('Ctrl Pts',(9.99745152216892,55.8864088092329,48.7775478207969));
#1779=CARTESIAN_POINT('Ctrl Pts',(10.,55.8887274364481,48.7760428830742));
#1780=CARTESIAN_POINT('Origin',(3.,32.5,52.));
#1781=CARTESIAN_POINT('Origin',(3.,32.5,52.));
#1782=CARTESIAN_POINT('Origin',(0.,32.5,52.));
#1783=CARTESIAN_POINT('Origin',(10.,45.,32.));
#1784=CARTESIAN_POINT('',(7.,45.,49.));
#1785=CARTESIAN_POINT('Origin',(7.,45.,32.));
#1786=CARTESIAN_POINT('',(10.,45.,52.));
#1787=CARTESIAN_POINT('Origin',(10.,45.,49.));
#1788=CARTESIAN_POINT('Origin',(10.,45.,32.));
#1789=CARTESIAN_POINT('Origin',(10.,48.75,49.));
#1790=CARTESIAN_POINT('',(7.,20.,49.));
#1791=CARTESIAN_POINT('',(10.,20.,52.));
#1792=CARTESIAN_POINT('Origin',(10.,20.,49.));
#1793=CARTESIAN_POINT('',(10.,48.75,52.));
#1794=CARTESIAN_POINT('',(7.,48.75,49.));
#1795=CARTESIAN_POINT('Origin',(10.,20.,32.));
#1796=CARTESIAN_POINT('Origin',(10.,20.,32.));
#1797=CARTESIAN_POINT('Origin',(7.,20.,32.));
#1798=CARTESIAN_POINT('Origin',(7.,32.5,52.));
#1799=CARTESIAN_POINT('Origin',(7.,32.5,52.));
#1800=CARTESIAN_POINT('Origin',(0.,20.,32.));
#1801=CARTESIAN_POINT('',(0.,-1.95943487863577E-15,32.));
#1802=CARTESIAN_POINT('Origin',(0.,20.,32.));
#1803=CARTESIAN_POINT('',(5.5,-4.44089209850063E-15,32.));
#1804=CARTESIAN_POINT('',(0.,-4.44089209850063E-15,32.));
#1805=CARTESIAN_POINT('',(18.5,-4.44089209850063E-15,32.));
#1806=CARTESIAN_POINT('',(0.,-4.44089209850063E-15,32.));
#1807=CARTESIAN_POINT('',(24.,-1.95943487863577E-15,32.));
#1808=CARTESIAN_POINT('',(0.,-4.44089209850063E-15,32.));
#1809=CARTESIAN_POINT('',(24.,20.,52.));
#1810=CARTESIAN_POINT('Origin',(24.,20.,32.));
#1811=CARTESIAN_POINT('',(0.,20.,52.));
#1812=CARTESIAN_POINT('Origin',(0.,32.5,26.));
#1813=CARTESIAN_POINT('',(0.,65.,32.));
#1814=CARTESIAN_POINT('Origin',(0.,45.,32.));
#1815=CARTESIAN_POINT('',(0.,65.,35.));
#1816=CARTESIAN_POINT('',(0.,65.,0.));
#1817=CARTESIAN_POINT('',(0.,75.,35.));
#1818=CARTESIAN_POINT('',(0.,65.,35.));
#1819=CARTESIAN_POINT('',(0.,75.,-4.44089209850063E-15));
#1820=CARTESIAN_POINT('',(0.,75.,35.));
#1821=CARTESIAN_POINT('',(0.,0.,0.));
#1822=CARTESIAN_POINT('',(0.,0.,0.));
#1823=CARTESIAN_POINT('',(0.,-3.18408167778312E-15,52.));
#1824=CARTESIAN_POINT('',(0.,18.65,18.));
#1825=CARTESIAN_POINT('Origin',(0.,10.,18.));
#1826=CARTESIAN_POINT('',(0.,74.5,27.));
#1827=CARTESIAN_POINT('',(0.,65.5,27.));
#1828=CARTESIAN_POINT('',(0.,49.5,27.));
#1829=CARTESIAN_POINT('',(0.,74.5,34.));
#1830=CARTESIAN_POINT('',(0.,74.5,27.));
#1831=CARTESIAN_POINT('',(0.,65.5,34.));
#1832=CARTESIAN_POINT('',(0.,53.,34.));
#1833=CARTESIAN_POINT('',(0.,65.5,29.5));
#1834=CARTESIAN_POINT('',(0.,37.65,19.15));
#1835=CARTESIAN_POINT('Origin',(0.,32.5,19.15));
#1836=CARTESIAN_POINT('',(0.,63.65,18.));
#1837=CARTESIAN_POINT('Origin',(0.,55.,18.));
#1838=CARTESIAN_POINT('Origin',(23.,10.,18.));
#1839=CARTESIAN_POINT('',(23.,17.65,18.));
#1840=CARTESIAN_POINT('Origin',(23.,10.,18.));
#1841=CARTESIAN_POINT('',(24.,18.65,18.));
#1842=CARTESIAN_POINT('Origin',(24.,10.,18.));
#1843=CARTESIAN_POINT('Origin',(24.,32.5,26.));
#1844=CARTESIAN_POINT('',(24.,45.,52.));
#1845=CARTESIAN_POINT('',(24.,65.,32.));
#1846=CARTESIAN_POINT('Origin',(24.,45.,32.));
#1847=CARTESIAN_POINT('',(24.,65.,52.));
#1848=CARTESIAN_POINT('',(24.,0.,0.));
#1849=CARTESIAN_POINT('',(24.,-3.18408167778312E-15,52.));
#1850=CARTESIAN_POINT('',(24.,75.,-4.44089209850063E-15));
#1851=CARTESIAN_POINT('',(24.,0.,0.));
#1852=CARTESIAN_POINT('',(24.,75.,35.));
#1853=CARTESIAN_POINT('',(24.,75.,35.));
#1854=CARTESIAN_POINT('',(24.,65.,35.));
#1855=CARTESIAN_POINT('',(24.,65.,35.));
#1856=CARTESIAN_POINT('',(24.,65.,0.));
#1857=CARTESIAN_POINT('',(24.,63.65,18.));
#1858=CARTESIAN_POINT('Origin',(24.,55.,18.));
#1859=CARTESIAN_POINT('',(24.,37.65,19.15));
#1860=CARTESIAN_POINT('Origin',(24.,32.5,19.15));
#1861=CARTESIAN_POINT('',(24.,65.5,27.));
#1862=CARTESIAN_POINT('',(24.,74.5,27.));
#1863=CARTESIAN_POINT('',(24.,49.5,27.));
#1864=CARTESIAN_POINT('',(24.,65.5,34.));
#1865=CARTESIAN_POINT('',(24.,65.5,29.5));
#1866=CARTESIAN_POINT('',(24.,74.5,34.));
#1867=CARTESIAN_POINT('',(24.,53.,34.));
#1868=CARTESIAN_POINT('',(24.,74.5,27.));
#1869=CARTESIAN_POINT('Origin',(0.,10.,18.));
#1870=CARTESIAN_POINT('',(17.5,17.65,18.));
#1871=CARTESIAN_POINT('Origin',(17.5,10.,18.));
#1872=CARTESIAN_POINT('Origin',(23.,55.,18.));
#1873=CARTESIAN_POINT('',(23.,62.65,18.));
#1874=CARTESIAN_POINT('Origin',(23.,55.,18.));
#1875=CARTESIAN_POINT('Origin',(0.,55.,18.));
#1876=CARTESIAN_POINT('',(1.,62.65,18.));
#1877=CARTESIAN_POINT('Origin',(1.,55.,18.));
#1878=CARTESIAN_POINT('Origin',(1.,10.,18.));
#1879=CARTESIAN_POINT('',(1.,17.65,18.));
#1880=CARTESIAN_POINT('Origin',(1.,10.,18.));
#1881=CARTESIAN_POINT('Origin',(0.,10.,18.));
#1882=CARTESIAN_POINT('',(6.50000000000001,17.65,18.));
#1883=CARTESIAN_POINT('Origin',(6.50000000000001,10.,18.));
#1884=CARTESIAN_POINT('Origin',(1.,55.,18.));
#1885=CARTESIAN_POINT('Origin',(8.,70.75,34.));
#1886=CARTESIAN_POINT('',(9.,66.5,34.));
#1887=CARTESIAN_POINT('',(9.,73.5,34.));
#1888=CARTESIAN_POINT('',(9.,70.75,34.));
#1889=CARTESIAN_POINT('',(8.,74.5,35.));
#1890=CARTESIAN_POINT('Origin',(8.,74.5,34.));
#1891=CARTESIAN_POINT('',(8.,65.5,35.));
#1892=CARTESIAN_POINT('',(8.,70.75,35.));
#1893=CARTESIAN_POINT('Origin',(8.,65.5,34.));
#1894=CARTESIAN_POINT('Origin',(0.,65.5,34.));
#1895=CARTESIAN_POINT('',(15.,66.5,34.));
#1896=CARTESIAN_POINT('',(13.,66.5,34.));
#1897=CARTESIAN_POINT('',(0.,66.5,34.));
#1898=CARTESIAN_POINT('',(13.6666666666667,65.5,35.));
#1899=CARTESIAN_POINT('Origin',(13.6666666666667,65.5,34.));
#1900=CARTESIAN_POINT('',(16.,65.5,35.));
#1901=CARTESIAN_POINT('',(0.,65.5,35.));
#1902=CARTESIAN_POINT('Origin',(16.,65.5,34.));
#1903=CARTESIAN_POINT('Origin',(16.,74.25,34.));
#1904=CARTESIAN_POINT('',(16.,74.5,35.));
#1905=CARTESIAN_POINT('',(16.,74.25,35.));
#1906=CARTESIAN_POINT('',(15.,73.5,34.));
#1907=CARTESIAN_POINT('Origin',(16.,74.5,34.));
#1908=CARTESIAN_POINT('',(15.,74.25,34.));
#1909=CARTESIAN_POINT('Origin',(0.,74.5,34.));
#1910=CARTESIAN_POINT('',(0.,73.5,34.));
#1911=CARTESIAN_POINT('',(0.,74.5,35.));
#1912=CARTESIAN_POINT('Origin',(0.,65.5,34.));
#1913=CARTESIAN_POINT('',(10.3333333333333,65.5,35.));
#1914=CARTESIAN_POINT('',(0.,65.5,35.));
#1915=CARTESIAN_POINT('',(11.,66.5,34.));
#1916=CARTESIAN_POINT('Origin',(10.3333333333333,65.5,34.));
#1917=CARTESIAN_POINT('',(0.,66.5,34.));
#1918=CARTESIAN_POINT('Origin',(15.,73.5,35.));
#1919=CARTESIAN_POINT('',(15.,73.5,33.));
#1920=CARTESIAN_POINT('',(15.,73.5,35.));
#1921=CARTESIAN_POINT('',(15.,66.5,33.));
#1922=CARTESIAN_POINT('',(15.,73.5,33.));
#1923=CARTESIAN_POINT('',(15.,66.5,35.));
#1924=CARTESIAN_POINT('Origin',(0.,73.5,28.));
#1925=CARTESIAN_POINT('',(9.,73.5,33.));
#1926=CARTESIAN_POINT('',(9.,73.5,35.));
#1927=CARTESIAN_POINT('',(1.,73.5,33.));
#1928=CARTESIAN_POINT('',(0.,73.5,33.));
#1929=CARTESIAN_POINT('',(1.,73.5,28.));
#1930=CARTESIAN_POINT('',(1.,73.5,27.));
#1931=CARTESIAN_POINT('',(23.,73.5,28.));
#1932=CARTESIAN_POINT('',(0.,73.5,28.));
#1933=CARTESIAN_POINT('',(23.,73.5,33.));
#1934=CARTESIAN_POINT('',(23.,73.5,27.));
#1935=CARTESIAN_POINT('',(0.,73.5,33.));
#1936=CARTESIAN_POINT('Origin',(9.,66.5,35.));
#1937=CARTESIAN_POINT('',(9.,66.5,33.));
#1938=CARTESIAN_POINT('',(9.,66.5,35.));
#1939=CARTESIAN_POINT('',(9.,70.,33.));
#1940=CARTESIAN_POINT('Origin',(0.,66.5,33.));
#1941=CARTESIAN_POINT('',(23.,66.5,33.));
#1942=CARTESIAN_POINT('',(0.,66.5,33.));
#1943=CARTESIAN_POINT('',(23.,66.5,28.));
#1944=CARTESIAN_POINT('',(23.,66.5,29.5));
#1945=CARTESIAN_POINT('',(7.,66.5,28.));
#1946=CARTESIAN_POINT('',(0.,66.5,28.));
#1947=CARTESIAN_POINT('',(7.,66.5,31.));
#1948=CARTESIAN_POINT('',(7.,66.5,32.));
#1949=CARTESIAN_POINT('',(5.,66.5,31.));
#1950=CARTESIAN_POINT('',(2.5,66.5,31.));
#1951=CARTESIAN_POINT('',(5.,66.5,28.));
#1952=CARTESIAN_POINT('',(5.,66.5,30.5));
#1953=CARTESIAN_POINT('',(1.,66.5,28.));
#1954=CARTESIAN_POINT('',(0.,66.5,28.));
#1955=CARTESIAN_POINT('',(1.,66.5,33.));
#1956=CARTESIAN_POINT('',(1.,66.5,29.5));
#1957=CARTESIAN_POINT('',(0.,66.5,33.));
#1958=CARTESIAN_POINT('',(11.,66.5,33.));
#1959=CARTESIAN_POINT('',(11.,66.5,35.));
#1960=CARTESIAN_POINT('',(13.,66.5,33.));
#1961=CARTESIAN_POINT('',(0.,66.5,33.));
#1962=CARTESIAN_POINT('',(13.,66.5,35.));
#1963=CARTESIAN_POINT('Origin',(23.,49.5,27.));
#1964=CARTESIAN_POINT('',(23.,49.5,28.));
#1965=CARTESIAN_POINT('Origin',(23.,65.5,27.));
#1966=CARTESIAN_POINT('Origin',(23.,74.5,27.));
#1967=CARTESIAN_POINT('Origin',(23.,65.5,29.5));
#1968=CARTESIAN_POINT('Origin',(23.,65.5,34.));
#1969=CARTESIAN_POINT('Origin',(23.,53.,34.));
#1970=CARTESIAN_POINT('',(23.,53.,33.));
#1971=CARTESIAN_POINT('Origin',(23.,74.5,34.));
#1972=CARTESIAN_POINT('Origin',(23.,74.5,27.));
#1973=CARTESIAN_POINT('Origin',(0.,66.5,28.));
#1974=CARTESIAN_POINT('',(1.,49.5,28.));
#1975=CARTESIAN_POINT('',(5.75,67.25,28.));
#1976=CARTESIAN_POINT('',(3.9375,65.4375,28.));
#1977=CARTESIAN_POINT('',(6.25,67.25,28.));
#1978=CARTESIAN_POINT('',(3.,67.25,28.));
#1979=CARTESIAN_POINT('',(5.0625,68.4375,28.));
#1980=CARTESIAN_POINT('Origin',(1.,53.,34.));
#1981=CARTESIAN_POINT('Origin',(1.,74.5,34.));
#1982=CARTESIAN_POINT('',(1.,53.,33.));
#1983=CARTESIAN_POINT('Origin',(1.,65.5,34.));
#1984=CARTESIAN_POINT('Origin',(1.,49.5,27.));
#1985=CARTESIAN_POINT('Origin',(1.,65.5,27.));
#1986=CARTESIAN_POINT('Origin',(1.,74.5,27.));
#1987=CARTESIAN_POINT('Origin',(1.,65.5,29.5));
#1988=CARTESIAN_POINT('Origin',(1.,74.5,27.));
#1989=CARTESIAN_POINT('Origin',(5.5,0.999999999999998,28.));
#1990=CARTESIAN_POINT('',(6.50000000000001,1.,4.));
#1991=CARTESIAN_POINT('',(6.5,0.999999999999998,32.));
#1992=CARTESIAN_POINT('',(6.5,0.999999999999998,28.));
#1993=CARTESIAN_POINT('Origin',(5.5,0.999999999999998,32.));
#1994=CARTESIAN_POINT('',(5.50000000000001,-1.38777878078145E-16,3.));
#1995=CARTESIAN_POINT('',(5.5,-1.66533453693773E-15,28.));
#1996=CARTESIAN_POINT('Origin',(5.50000000000001,1.,3.));
#1997=CARTESIAN_POINT('Origin',(8.75000000000001,1.,3.));
#1998=CARTESIAN_POINT('',(18.5,-2.48718425147408E-16,3.00000000000001));
#1999=CARTESIAN_POINT('',(8.75000000000001,-1.38777878078145E-16,3.));
#2000=CARTESIAN_POINT('',(17.5,1.,4.));
#2001=CARTESIAN_POINT('Origin',(18.5,1.,3.));
#2002=CARTESIAN_POINT('',(8.75000000000001,1.,4.));
#2003=CARTESIAN_POINT('Origin',(18.5,0.999999999999998,42.));
#2004=CARTESIAN_POINT('',(18.5,-2.63677968348475E-15,42.));
#2005=CARTESIAN_POINT('',(17.5,0.999999999999998,32.));
#2006=CARTESIAN_POINT('Origin',(18.5,0.999999999999998,32.));
#2007=CARTESIAN_POINT('',(17.5,0.999999999999998,42.));
#2008=CARTESIAN_POINT('Origin',(6.50000000000001,-2.44929359829471E-16,
4.));
#2009=CARTESIAN_POINT('',(6.50000000000001,46.,4.));
#2010=CARTESIAN_POINT('',(6.50000000000001,-2.44929359829471E-16,4.));
#2011=CARTESIAN_POINT('',(6.5,46.,32.));
#2012=CARTESIAN_POINT('',(6.50000000000001,46.,4.));
#2013=CARTESIAN_POINT('',(6.5,-1.95943487863577E-15,32.));
#2014=CARTESIAN_POINT('',(6.50000000000001,36.65,19.15));
#2015=CARTESIAN_POINT('Origin',(6.50000000000001,32.5,19.15));
#2016=CARTESIAN_POINT('Origin',(17.5,-2.44929359829471E-16,4.));
#2017=CARTESIAN_POINT('',(17.5,46.,4.00000000000001));
#2018=CARTESIAN_POINT('',(17.5,-2.44929359829471E-16,4.));
#2019=CARTESIAN_POINT('',(17.5,46.,4.00000000000001));
#2020=CARTESIAN_POINT('Origin',(17.5,-1.95943487863577E-15,32.));
#2021=CARTESIAN_POINT('',(17.5,46.,32.));
#2022=CARTESIAN_POINT('',(17.5,-1.95943487863577E-15,32.));
#2023=CARTESIAN_POINT('',(17.5,46.,32.));
#2024=CARTESIAN_POINT('',(17.5,36.65,19.15));
#2025=CARTESIAN_POINT('Origin',(17.5,32.5,19.15));
#2026=CARTESIAN_POINT('Origin',(1.,32.5,19.15));
#2027=CARTESIAN_POINT('',(1.,36.65,19.15));
#2028=CARTESIAN_POINT('Origin',(1.,32.5,19.15));
#2029=CARTESIAN_POINT('Origin',(0.,32.5,19.15));
#2030=CARTESIAN_POINT('Origin',(23.,32.5,19.15));
#2031=CARTESIAN_POINT('',(23.,36.65,19.15));
#2032=CARTESIAN_POINT('Origin',(23.,32.5,19.15));
#2033=CARTESIAN_POINT('Origin',(0.,32.5,19.15));
#2034=CARTESIAN_POINT('Origin',(15.,66.5,33.));
#2035=CARTESIAN_POINT('',(12.4160251471689,67.3759622792466,33.8759622792466));
#2036=CARTESIAN_POINT('',(12.9090909090909,66.6363636363637,33.1363636363636));
#2037=CARTESIAN_POINT('',(11.5839748528311,67.3759622792466,33.8759622792466));
#2038=CARTESIAN_POINT('',(11.8089016610637,67.7133524915956,34.2133524915956));
#2039=CARTESIAN_POINT('Origin',(12.,67.098612181134,33.598612181134));
#2040=CARTESIAN_POINT('Origin',(12.,67.098612181134,35.));
#2041=CARTESIAN_POINT('',(11.5839748528311,67.3759622792466,35.));
#2042=CARTESIAN_POINT('',(11.5839748528311,67.3759622792466,35.));
#2043=CARTESIAN_POINT('',(12.4160251471689,67.3759622792466,35.));
#2044=CARTESIAN_POINT('Origin',(12.,67.098612181134,35.));
#2045=CARTESIAN_POINT('',(12.4160251471689,67.3759622792466,35.));
#2046=CARTESIAN_POINT('Origin',(11.5839748528311,67.3759622792466,35.));
#2047=CARTESIAN_POINT('',(11.5612181956463,67.3418272934695,35.));
#2048=CARTESIAN_POINT('Origin',(6.625,66.875,30.25));
#2049=CARTESIAN_POINT('',(6.25,67.25,31.));
#2050=CARTESIAN_POINT('',(6.3125,67.1875,31.));
#2051=CARTESIAN_POINT('',(6.25,67.25,30.25));
#2052=CARTESIAN_POINT('Origin',(5.,66.5,31.));
#2053=CARTESIAN_POINT('',(5.75,67.25,31.));
#2054=CARTESIAN_POINT('',(7.,67.25,31.));
#2055=CARTESIAN_POINT('',(5.1875,66.6875,31.));
#2056=CARTESIAN_POINT('Origin',(5.375,66.875,28.75));
#2057=CARTESIAN_POINT('',(5.75,67.25,28.75));
#2058=CARTESIAN_POINT('Origin',(6.,67.25,29.5));
#2059=CARTESIAN_POINT('Origin',(13.,66.5,35.));
#2060=CARTESIAN_POINT('',(9.03846153846154,72.4423076923077,35.));
#2061=CARTESIAN_POINT('Origin',(0.,73.5,33.));
#2062=CARTESIAN_POINT('Origin',(0.,73.5,33.));
#2063=CARTESIAN_POINT('Origin',(0.,75.,35.));
#2064=CARTESIAN_POINT('',(0.,65.,35.));
#2065=CARTESIAN_POINT('',(0.,75.,35.));
#2066=CARTESIAN_POINT('Origin',(0.,75.,-4.44089209850063E-15));
#2067=CARTESIAN_POINT('',(0.,75.,-4.44089209850063E-15));
#2068=CARTESIAN_POINT('Origin',(0.,65.,35.));
#2069=CARTESIAN_POINT('',(0.,65.,32.));
#2070=CARTESIAN_POINT('Origin',(12.,46.,8.));
#2071=CARTESIAN_POINT('',(14.6,51.,8.));
#2072=CARTESIAN_POINT('Origin',(12.,51.,8.));
#2073=CARTESIAN_POINT('',(14.6,46.,8.));
#2074=CARTESIAN_POINT('Origin',(12.,46.,8.));
#2075=CARTESIAN_POINT('Origin',(12.,51.,8.));
#2076=CARTESIAN_POINT('Origin',(12.,46.,28.));
#2077=CARTESIAN_POINT('',(14.6,51.,28.));
#2078=CARTESIAN_POINT('Origin',(12.,51.,28.));
#2079=CARTESIAN_POINT('',(14.6,46.,28.));
#2080=CARTESIAN_POINT('Origin',(12.,46.,28.));
#2081=CARTESIAN_POINT('Origin',(12.,51.,28.));
#2082=CARTESIAN_POINT('Origin',(6.5,-1.95943487863577E-15,32.));
#2083=CARTESIAN_POINT('',(6.5,46.,32.));
#2084=CARTESIAN_POINT('Origin',(12.,46.,18.));
#2085=CARTESIAN_POINT('Origin',(0.,-3.18408167778312E-15,52.));
#2086=CARTESIAN_POINT('',(0.,0.,0.));
#2087=CARTESIAN_POINT('Origin',(0.,32.5,52.));
#2088=CARTESIAN_POINT('Origin',(0.,45.,32.));
#2089=CARTESIAN_POINT('',(0.,45.,52.));
#2090=CARTESIAN_POINT('Origin',(0.,65.,52.));
#2091=CARTESIAN_POINT('Origin',(0.,0.,0.));
#2092=UNCERTAINTY_MEASURE_WITH_UNIT(LENGTH_MEASURE(0.01),#2096,
'DISTANCE_ACCURACY_VALUE',
'Maximum model space distance between geometric entities at asserted c
onnectivities');
#2093=UNCERTAINTY_MEASURE_WITH_UNIT(LENGTH_MEASURE(0.01),#2096,
'DISTANCE_ACCURACY_VALUE',
'Maximum model space distance between geometric entities at asserted c
onnectivities');
#2094=(
GEOMETRIC_REPRESENTATION_CONTEXT(3)
GLOBAL_UNCERTAINTY_ASSIGNED_CONTEXT((#2092))
GLOBAL_UNIT_ASSIGNED_CONTEXT((#2096,#2099,#2098))
REPRESENTATION_CONTEXT('','3D')
);
#2095=(
GEOMETRIC_REPRESENTATION_CONTEXT(3)
GLOBAL_UNCERTAINTY_ASSIGNED_CONTEXT((#2093))
GLOBAL_UNIT_ASSIGNED_CONTEXT((#2096,#2099,#2098))
REPRESENTATION_CONTEXT('','3D')
);
#2096=(
LENGTH_UNIT()
NAMED_UNIT(*)
SI_UNIT(.MILLI.,.METRE.)
);
#2097=(
LENGTH_UNIT()
NAMED_UNIT(*)
SI_UNIT(.CENTI.,.METRE.)
);
#2098=(
NAMED_UNIT(*)
SI_UNIT($,.STERADIAN.)
SOLID_ANGLE_UNIT()
);
#2099=(
NAMED_UNIT(*)
PLANE_ANGLE_UNIT()
SI_UNIT($,.RADIAN.)
);
#2100=SHAPE_DEFINITION_REPRESENTATION(#2101,#2102);
#2101=PRODUCT_DEFINITION_SHAPE('',$,#2104);
#2102=SHAPE_REPRESENTATION('',(#1218),#2094);
#2103=PRODUCT_DEFINITION_CONTEXT('part definition',#2108,'design');
#2104=PRODUCT_DEFINITION('Spritzenpumpe beweglich',
'Spritzenpumpe beweglich',#2105,#2103);
#2105=PRODUCT_DEFINITION_FORMATION('',$,#2110);
#2106=PRODUCT_RELATED_PRODUCT_CATEGORY('Spritzenpumpe beweglich',
'Spritzenpumpe beweglich',(#2110));
#2107=APPLICATION_PROTOCOL_DEFINITION('international standard',
'automotive_design',2009,#2108);
#2108=APPLICATION_CONTEXT(
'Core Data for Automotive Mechanical Design Process');
#2109=PRODUCT_CONTEXT('part definition',#2108,'mechanical');
#2110=PRODUCT('Spritzenpumpe beweglich','Spritzenpumpe beweglich',$,(#2109));
#2111=PRESENTATION_STYLE_ASSIGNMENT((#2112));
#2112=SURFACE_STYLE_USAGE(.BOTH.,#2113);
#2113=SURFACE_SIDE_STYLE('',(#2114));
#2114=SURFACE_STYLE_FILL_AREA(#2115);
#2115=FILL_AREA_STYLE('',(#2116));
#2116=FILL_AREA_STYLE_COLOUR('',#2117);
#2117=COLOUR_RGB('',0.749019607843137,0.749019607843137,0.749019607843137);
ENDSEC;
END-ISO-10303-21;
