# Supplementary material for: Low-budget 3D-printed equipment for continuous flow reactions
Source: Beilstein J Org Chem. 2019 Feb 26;15:558–66. doi: 10.3762/bjoc.15.50 (PMC6404462; doi:10.3762/bjoc.15.50)
Supplement: File 2 — This zip-file includes all 3D-printed parts as stl-files for direct 3D printing, as well as stp-files for editing the 3D models, if necessary. It also contains the Arduino software code as an ino-file for controlling of the syringe pumps. [file Beilstein_J_Org_Chem-15-558-s002.zip › general syringe pump/nut holder part 1.stp]

ISO-10303-21;
HEADER;
/* Generated by software containing ST-Developer
 * from STEP Tools, Inc. (www.steptools.com) 
 */

FILE_DESCRIPTION(
/* description */ (''),
/* implementation_level */ '2;1');

FILE_NAME(
/* name */ 
'Z:\\Flow\\Inventor\\Spritzenpumpe\\Spritzenpumpe beweglich Mutter.stp',

/* time_stamp */ '2018-09-10T16:00:53+02:00',
/* author */ ('JN'),
/* organization */ (''),
/* preprocessor_version */ 'ST-DEVELOPER v16.13',
/* originating_system */ 'Autodesk Inventor 2018',
/* authorisation */ '');

FILE_SCHEMA (('AUTOMOTIVE_DESIGN { 1 0 10303 214 3 1 1 }'));
ENDSEC;

DATA;
#10=MECHANICAL_DESIGN_GEOMETRIC_PRESENTATION_REPRESENTATION('',(#13),#1199);
#11=SHAPE_REPRESENTATION_RELATIONSHIP('SRR','None',#1206,#12);
#12=ADVANCED_BREP_SHAPE_REPRESENTATION('',(#14),#1198);
#13=STYLED_ITEM('',(#1215),#14);
#14=MANIFOLD_SOLID_BREP('Volumenk\X\F6rper4',#705);
#15=FACE_BOUND('',#136,.T.);
#16=FACE_BOUND('',#137,.T.);
#17=FACE_BOUND('',#138,.T.);
#18=FACE_BOUND('',#139,.T.);
#19=FACE_BOUND('',#140,.T.);
#20=FACE_BOUND('',#141,.T.);
#21=FACE_BOUND('',#144,.T.);
#22=FACE_BOUND('',#145,.T.);
#23=FACE_BOUND('',#146,.T.);
#24=FACE_BOUND('',#147,.T.);
#25=FACE_BOUND('',#148,.T.);
#26=FACE_BOUND('',#149,.T.);
#27=FACE_BOUND('',#151,.T.);
#28=FACE_BOUND('',#153,.T.);
#29=FACE_BOUND('',#155,.T.);
#30=FACE_BOUND('',#157,.T.);
#31=FACE_BOUND('',#159,.T.);
#32=FACE_BOUND('',#161,.T.);
#33=FACE_BOUND('',#163,.T.);
#34=FACE_BOUND('',#165,.T.);
#35=FACE_BOUND('',#167,.T.);
#36=FACE_BOUND('',#169,.T.);
#37=FACE_BOUND('',#171,.T.);
#38=FACE_BOUND('',#173,.T.);
#39=PLANE('',#732);
#40=PLANE('',#740);
#41=PLANE('',#741);
#42=PLANE('',#750);
#43=PLANE('',#755);
#44=PLANE('',#760);
#45=PLANE('',#765);
#46=PLANE('',#770);
#47=PLANE('',#772);
#48=PLANE('',#773);
#49=PLANE('',#774);
#50=PLANE('',#775);
#51=PLANE('',#776);
#52=PLANE('',#777);
#53=PLANE('',#782);
#54=PLANE('',#786);
#55=PLANE('',#787);
#56=PLANE('',#789);
#57=PLANE('',#791);
#58=PLANE('',#792);
#59=PLANE('',#794);
#60=PLANE('',#795);
#61=PLANE('',#796);
#62=CIRCLE('',#729,1.);
#63=CIRCLE('',#731,1.);
#64=CIRCLE('',#733,8.5);
#65=CIRCLE('',#734,8.5);
#66=CIRCLE('',#735,5.);
#67=CIRCLE('',#736,1.25);
#68=CIRCLE('',#737,1.25);
#69=CIRCLE('',#738,1.25);
#70=CIRCLE('',#739,1.25);
#71=CIRCLE('',#742,5.);
#72=CIRCLE('',#743,5.);
#73=CIRCLE('',#744,8.5);
#74=CIRCLE('',#745,8.5);
#75=CIRCLE('',#746,2.1);
#76=CIRCLE('',#747,2.1);
#77=CIRCLE('',#748,2.1);
#78=CIRCLE('',#749,2.1);
#79=CIRCLE('',#751,2.1);
#80=CIRCLE('',#752,1.25);
#81=CIRCLE('',#756,2.1);
#82=CIRCLE('',#757,1.25);
#83=CIRCLE('',#761,2.1);
#84=CIRCLE('',#762,1.25);
#85=CIRCLE('',#766,2.1);
#86=CIRCLE('',#767,1.25);
#87=CIRCLE('',#771,5.);
#88=CIRCLE('',#780,2.6);
#89=CIRCLE('',#781,2.6);
#90=CIRCLE('',#784,2.6);
#91=CIRCLE('',#785,2.6);
#92=FACE_OUTER_BOUND('',#132,.T.);
#93=FACE_OUTER_BOUND('',#133,.T.);
#94=FACE_OUTER_BOUND('',#134,.T.);
#95=FACE_OUTER_BOUND('',#135,.T.);
#96=FACE_OUTER_BOUND('',#142,.T.);
#97=FACE_OUTER_BOUND('',#143,.T.);
#98=FACE_OUTER_BOUND('',#150,.T.);
#99=FACE_OUTER_BOUND('',#152,.T.);
#100=FACE_OUTER_BOUND('',#154,.T.);
#101=FACE_OUTER_BOUND('',#156,.T.);
#102=FACE_OUTER_BOUND('',#158,.T.);
#103=FACE_OUTER_BOUND('',#160,.T.);
#104=FACE_OUTER_BOUND('',#162,.T.);
#105=FACE_OUTER_BOUND('',#164,.T.);
#106=FACE_OUTER_BOUND('',#166,.T.);
#107=FACE_OUTER_BOUND('',#168,.T.);
#108=FACE_OUTER_BOUND('',#170,.T.);
#109=FACE_OUTER_BOUND('',#172,.T.);
#110=FACE_OUTER_BOUND('',#174,.T.);
#111=FACE_OUTER_BOUND('',#175,.T.);
#112=FACE_OUTER_BOUND('',#176,.T.);
#113=FACE_OUTER_BOUND('',#177,.T.);
#114=FACE_OUTER_BOUND('',#178,.T.);
#115=FACE_OUTER_BOUND('',#179,.T.);
#116=FACE_OUTER_BOUND('',#180,.T.);
#117=FACE_OUTER_BOUND('',#181,.T.);
#118=FACE_OUTER_BOUND('',#182,.T.);
#119=FACE_OUTER_BOUND('',#183,.T.);
#120=FACE_OUTER_BOUND('',#184,.T.);
#121=FACE_OUTER_BOUND('',#185,.T.);
#122=FACE_OUTER_BOUND('',#186,.T.);
#123=FACE_OUTER_BOUND('',#187,.T.);
#124=FACE_OUTER_BOUND('',#188,.T.);
#125=FACE_OUTER_BOUND('',#189,.T.);
#126=FACE_OUTER_BOUND('',#190,.T.);
#127=FACE_OUTER_BOUND('',#191,.T.);
#128=FACE_OUTER_BOUND('',#192,.T.);
#129=FACE_OUTER_BOUND('',#193,.T.);
#130=FACE_OUTER_BOUND('',#194,.T.);
#131=FACE_OUTER_BOUND('',#195,.T.);
#132=EDGE_LOOP('',(#468,#469,#470,#471));
#133=EDGE_LOOP('',(#472,#473,#474,#475));
#134=EDGE_LOOP('',(#476,#477,#478,#479));
#135=EDGE_LOOP('',(#480,#481,#482,#483,#484,#485,#486,#487,#488,#489,#490,
#491,#492,#493));
#136=EDGE_LOOP('',(#494,#495,#496,#497));
#137=EDGE_LOOP('',(#498,#499,#500,#501,#502,#503,#504,#505,#506));
#138=EDGE_LOOP('',(#507));
#139=EDGE_LOOP('',(#508));
#140=EDGE_LOOP('',(#509));
#141=EDGE_LOOP('',(#510));
#142=EDGE_LOOP('',(#511,#512,#513,#514));
#143=EDGE_LOOP('',(#515,#516,#517,#518));
#144=EDGE_LOOP('',(#519,#520,#521,#522));
#145=EDGE_LOOP('',(#523,#524,#525,#526));
#146=EDGE_LOOP('',(#527));
#147=EDGE_LOOP('',(#528));
#148=EDGE_LOOP('',(#529));
#149=EDGE_LOOP('',(#530));
#150=EDGE_LOOP('',(#531));
#151=EDGE_LOOP('',(#532));
#152=EDGE_LOOP('',(#533));
#153=EDGE_LOOP('',(#534));
#154=EDGE_LOOP('',(#535));
#155=EDGE_LOOP('',(#536));
#156=EDGE_LOOP('',(#537));
#157=EDGE_LOOP('',(#538));
#158=EDGE_LOOP('',(#539));
#159=EDGE_LOOP('',(#540));
#160=EDGE_LOOP('',(#541));
#161=EDGE_LOOP('',(#542));
#162=EDGE_LOOP('',(#543));
#163=EDGE_LOOP('',(#544));
#164=EDGE_LOOP('',(#545));
#165=EDGE_LOOP('',(#546));
#166=EDGE_LOOP('',(#547));
#167=EDGE_LOOP('',(#548));
#168=EDGE_LOOP('',(#549));
#169=EDGE_LOOP('',(#550));
#170=EDGE_LOOP('',(#551));
#171=EDGE_LOOP('',(#552));
#172=EDGE_LOOP('',(#553));
#173=EDGE_LOOP('',(#554));
#174=EDGE_LOOP('',(#555,#556,#557,#558,#559,#560,#561));
#175=EDGE_LOOP('',(#562,#563,#564,#565));
#176=EDGE_LOOP('',(#566,#567,#568,#569));
#177=EDGE_LOOP('',(#570,#571,#572,#573));
#178=EDGE_LOOP('',(#574,#575,#576,#577));
#179=EDGE_LOOP('',(#578,#579,#580,#581));
#180=EDGE_LOOP('',(#582,#583,#584,#585));
#181=EDGE_LOOP('',(#586,#587,#588,#589));
#182=EDGE_LOOP('',(#590,#591,#592,#593));
#183=EDGE_LOOP('',(#594,#595));
#184=EDGE_LOOP('',(#596,#597,#598,#599));
#185=EDGE_LOOP('',(#600,#601));
#186=EDGE_LOOP('',(#602,#603,#604,#605,#606,#607,#608,#609));
#187=EDGE_LOOP('',(#610,#611,#612,#613));
#188=EDGE_LOOP('',(#614,#615,#616,#617));
#189=EDGE_LOOP('',(#618,#619,#620,#621));
#190=EDGE_LOOP('',(#622,#623,#624,#625));
#191=EDGE_LOOP('',(#626,#627,#628,#629,#630));
#192=EDGE_LOOP('',(#631,#632,#633,#634));
#193=EDGE_LOOP('',(#635,#636,#637,#638,#639));
#194=EDGE_LOOP('',(#640,#641,#642,#643));
#195=EDGE_LOOP('',(#644,#645,#646,#647));
#196=ELLIPSE('',#726,1.41421356237309,1.);
#197=ELLIPSE('',#727,1.4142135623731,1.);
#198=LINE('',#1005,#256);
#199=LINE('',#1009,#257);
#200=LINE('',#1013,#258);
#201=LINE('',#1016,#259);
#202=LINE('',#1019,#260);
#203=LINE('',#1022,#261);
#204=LINE('',#1025,#262);
#205=LINE('',#1027,#263);
#206=LINE('',#1029,#264);
#207=LINE('',#1031,#265);
#208=LINE('',#1033,#266);
#209=LINE('',#1035,#267);
#210=LINE('',#1037,#268);
#211=LINE('',#1039,#269);
#212=LINE('',#1041,#270);
#213=LINE('',#1043,#271);
#214=LINE('',#1044,#272);
#215=LINE('',#1045,#273);
#216=LINE('',#1050,#274);
#217=LINE('',#1053,#275);
#218=LINE('',#1056,#276);
#219=LINE('',#1058,#277);
#220=LINE('',#1062,#278);
#221=LINE('',#1064,#279);
#222=LINE('',#1066,#280);
#223=LINE('',#1068,#281);
#224=LINE('',#1070,#282);
#225=LINE('',#1071,#283);
#226=LINE('',#1082,#284);
#227=LINE('',#1083,#285);
#228=LINE('',#1086,#286);
#229=LINE('',#1087,#287);
#230=LINE('',#1092,#288);
#231=LINE('',#1095,#289);
#232=LINE('',#1100,#290);
#233=LINE('',#1103,#291);
#234=LINE('',#1145,#292);
#235=LINE('',#1147,#293);
#236=LINE('',#1149,#294);
#237=LINE('',#1151,#295);
#238=LINE('',#1153,#296);
#239=LINE('',#1154,#297);
#240=LINE('',#1156,#298);
#241=LINE('',#1157,#299);
#242=LINE('',#1159,#300);
#243=LINE('',#1160,#301);
#244=LINE('',#1162,#302);
#245=LINE('',#1163,#303);
#246=LINE('',#1166,#304);
#247=LINE('',#1169,#305);
#248=LINE('',#1170,#306);
#249=LINE('',#1180,#307);
#250=LINE('',#1182,#308);
#251=LINE('',#1183,#309);
#252=LINE('',#1185,#310);
#253=LINE('',#1187,#311);
#254=LINE('',#1190,#312);
#255=LINE('',#1192,#313);
#256=VECTOR('',#801,10.);
#257=VECTOR('',#804,10.);
#258=VECTOR('',#809,10.);
#259=VECTOR('',#812,10.);
#260=VECTOR('',#815,10.);
#261=VECTOR('',#818,10.);
#262=VECTOR('',#821,10.);
#263=VECTOR('',#822,10.);
#264=VECTOR('',#823,10.);
#265=VECTOR('',#824,10.);
#266=VECTOR('',#825,10.);
#267=VECTOR('',#826,10.);
#268=VECTOR('',#827,10.);
#269=VECTOR('',#828,10.);
#270=VECTOR('',#829,10.);
#271=VECTOR('',#830,10.);
#272=VECTOR('',#831,10.);
#273=VECTOR('',#832,10.);
#274=VECTOR('',#835,10.);
#275=VECTOR('',#838,10.);
#276=VECTOR('',#839,10.);
#277=VECTOR('',#840,10.);
#278=VECTOR('',#843,10.);
#279=VECTOR('',#844,10.);
#280=VECTOR('',#845,10.);
#281=VECTOR('',#846,10.);
#282=VECTOR('',#847,10.);
#283=VECTOR('',#848,10.);
#284=VECTOR('',#859,10.);
#285=VECTOR('',#860,10.);
#286=VECTOR('',#863,10.);
#287=VECTOR('',#864,10.);
#288=VECTOR('',#867,10.);
#289=VECTOR('',#870,10.);
#290=VECTOR('',#873,10.);
#291=VECTOR('',#876,10.);
#292=VECTOR('',#929,10.);
#293=VECTOR('',#930,10.);
#294=VECTOR('',#931,10.);
#295=VECTOR('',#932,10.);
#296=VECTOR('',#933,10.);
#297=VECTOR('',#934,10.);
#298=VECTOR('',#937,10.);
#299=VECTOR('',#938,10.);
#300=VECTOR('',#941,10.);
#301=VECTOR('',#942,10.);
#302=VECTOR('',#945,10.);
#303=VECTOR('',#946,10.);
#304=VECTOR('',#951,10.);
#305=VECTOR('',#956,10.);
#306=VECTOR('',#957,10.);
#307=VECTOR('',#976,10.);
#308=VECTOR('',#979,10.);
#309=VECTOR('',#980,10.);
#310=VECTOR('',#983,10.);
#311=VECTOR('',#986,10.);
#312=VECTOR('',#991,10.);
#313=VECTOR('',#994,10.);
#314=VERTEX_POINT('',#1003);
#315=VERTEX_POINT('',#1004);
#316=VERTEX_POINT('',#1006);
#317=VERTEX_POINT('',#1008);
#318=VERTEX_POINT('',#1012);
#319=VERTEX_POINT('',#1014);
#320=VERTEX_POINT('',#1018);
#321=VERTEX_POINT('',#1020);
#322=VERTEX_POINT('',#1024);
#323=VERTEX_POINT('',#1026);
#324=VERTEX_POINT('',#1028);
#325=VERTEX_POINT('',#1030);
#326=VERTEX_POINT('',#1032);
#327=VERTEX_POINT('',#1034);
#328=VERTEX_POINT('',#1036);
#329=VERTEX_POINT('',#1038);
#330=VERTEX_POINT('',#1040);
#331=VERTEX_POINT('',#1042);
#332=VERTEX_POINT('',#1046);
#333=VERTEX_POINT('',#1047);
#334=VERTEX_POINT('',#1049);
#335=VERTEX_POINT('',#1051);
#336=VERTEX_POINT('',#1054);
#337=VERTEX_POINT('',#1055);
#338=VERTEX_POINT('',#1057);
#339=VERTEX_POINT('',#1059);
#340=VERTEX_POINT('',#1061);
#341=VERTEX_POINT('',#1063);
#342=VERTEX_POINT('',#1065);
#343=VERTEX_POINT('',#1067);
#344=VERTEX_POINT('',#1069);
#345=VERTEX_POINT('',#1072);
#346=VERTEX_POINT('',#1074);
#347=VERTEX_POINT('',#1076);
#348=VERTEX_POINT('',#1078);
#349=VERTEX_POINT('',#1081);
#350=VERTEX_POINT('',#1085);
#351=VERTEX_POINT('',#1088);
#352=VERTEX_POINT('',#1089);
#353=VERTEX_POINT('',#1091);
#354=VERTEX_POINT('',#1093);
#355=VERTEX_POINT('',#1096);
#356=VERTEX_POINT('',#1097);
#357=VERTEX_POINT('',#1099);
#358=VERTEX_POINT('',#1101);
#359=VERTEX_POINT('',#1104);
#360=VERTEX_POINT('',#1106);
#361=VERTEX_POINT('',#1108);
#362=VERTEX_POINT('',#1110);
#363=VERTEX_POINT('',#1113);
#364=VERTEX_POINT('',#1115);
#365=VERTEX_POINT('',#1120);
#366=VERTEX_POINT('',#1122);
#367=VERTEX_POINT('',#1127);
#368=VERTEX_POINT('',#1129);
#369=VERTEX_POINT('',#1134);
#370=VERTEX_POINT('',#1136);
#371=VERTEX_POINT('',#1141);
#372=VERTEX_POINT('',#1142);
#373=VERTEX_POINT('',#1144);
#374=VERTEX_POINT('',#1146);
#375=VERTEX_POINT('',#1148);
#376=VERTEX_POINT('',#1150);
#377=VERTEX_POINT('',#1152);
#378=EDGE_CURVE('',#314,#315,#198,.T.);
#379=EDGE_CURVE('',#315,#316,#196,.T.);
#380=EDGE_CURVE('',#316,#317,#199,.T.);
#381=EDGE_CURVE('',#317,#314,#197,.T.);
#382=EDGE_CURVE('',#315,#318,#200,.T.);
#383=EDGE_CURVE('',#318,#319,#62,.T.);
#384=EDGE_CURVE('',#319,#316,#201,.T.);
#385=EDGE_CURVE('',#317,#320,#202,.T.);
#386=EDGE_CURVE('',#320,#321,#63,.T.);
#387=EDGE_CURVE('',#321,#314,#203,.T.);
#388=EDGE_CURVE('',#320,#322,#204,.T.);
#389=EDGE_CURVE('',#322,#323,#205,.T.);
#390=EDGE_CURVE('',#323,#324,#206,.T.);
#391=EDGE_CURVE('',#324,#325,#207,.T.);
#392=EDGE_CURVE('',#325,#326,#208,.T.);
#393=EDGE_CURVE('',#326,#327,#209,.T.);
#394=EDGE_CURVE('',#327,#328,#210,.T.);
#395=EDGE_CURVE('',#328,#329,#211,.T.);
#396=EDGE_CURVE('',#329,#330,#212,.T.);
#397=EDGE_CURVE('',#330,#331,#213,.T.);
#398=EDGE_CURVE('',#331,#319,#214,.T.);
#399=EDGE_CURVE('',#318,#321,#215,.T.);
#400=EDGE_CURVE('',#332,#333,#64,.T.);
#401=EDGE_CURVE('',#333,#334,#216,.T.);
#402=EDGE_CURVE('',#334,#335,#65,.T.);
#403=EDGE_CURVE('',#335,#332,#217,.T.);
#404=EDGE_CURVE('',#336,#337,#218,.T.);
#405=EDGE_CURVE('',#337,#338,#219,.T.);
#406=EDGE_CURVE('',#338,#339,#66,.T.);
#407=EDGE_CURVE('',#339,#340,#220,.T.);
#408=EDGE_CURVE('',#340,#341,#221,.T.);
#409=EDGE_CURVE('',#341,#342,#222,.T.);
#410=EDGE_CURVE('',#342,#343,#223,.T.);
#411=EDGE_CURVE('',#343,#344,#224,.T.);
#412=EDGE_CURVE('',#344,#336,#225,.T.);
#413=EDGE_CURVE('',#345,#345,#67,.T.);
#414=EDGE_CURVE('',#346,#346,#68,.T.);
#415=EDGE_CURVE('',#347,#347,#69,.T.);
#416=EDGE_CURVE('',#348,#348,#70,.T.);
#417=EDGE_CURVE('',#317,#349,#226,.T.);
#418=EDGE_CURVE('',#349,#322,#227,.T.);
#419=EDGE_CURVE('',#350,#316,#228,.T.);
#420=EDGE_CURVE('',#349,#350,#229,.T.);
#421=EDGE_CURVE('',#351,#352,#71,.T.);
#422=EDGE_CURVE('',#352,#353,#230,.T.);
#423=EDGE_CURVE('',#353,#354,#72,.T.);
#424=EDGE_CURVE('',#354,#351,#231,.T.);
#425=EDGE_CURVE('',#355,#356,#73,.T.);
#426=EDGE_CURVE('',#356,#357,#232,.T.);
#427=EDGE_CURVE('',#357,#358,#74,.T.);
#428=EDGE_CURVE('',#358,#355,#233,.T.);
#429=EDGE_CURVE('',#359,#359,#75,.T.);
#430=EDGE_CURVE('',#360,#360,#76,.T.);
#431=EDGE_CURVE('',#361,#361,#77,.T.);
#432=EDGE_CURVE('',#362,#362,#78,.T.);
#433=EDGE_CURVE('',#363,#363,#79,.T.);
#434=EDGE_CURVE('',#364,#364,#80,.T.);
#435=EDGE_CURVE('',#365,#365,#81,.T.);
#436=EDGE_CURVE('',#366,#366,#82,.T.);
#437=EDGE_CURVE('',#367,#367,#83,.T.);
#438=EDGE_CURVE('',#368,#368,#84,.T.);
#439=EDGE_CURVE('',#369,#369,#85,.T.);
#440=EDGE_CURVE('',#370,#370,#86,.T.);
#441=EDGE_CURVE('',#371,#372,#87,.T.);
#442=EDGE_CURVE('',#373,#371,#234,.T.);
#443=EDGE_CURVE('',#374,#373,#235,.T.);
#444=EDGE_CURVE('',#375,#374,#236,.T.);
#445=EDGE_CURVE('',#376,#375,#237,.T.);
#446=EDGE_CURVE('',#377,#376,#238,.T.);
#447=EDGE_CURVE('',#372,#377,#239,.T.);
#448=EDGE_CURVE('',#372,#340,#240,.T.);
#449=EDGE_CURVE('',#341,#377,#241,.T.);
#450=EDGE_CURVE('',#371,#337,#242,.T.);
#451=EDGE_CURVE('',#336,#373,#243,.T.);
#452=EDGE_CURVE('',#342,#376,#244,.T.);
#453=EDGE_CURVE('',#343,#375,#245,.T.);
#454=EDGE_CURVE('',#344,#374,#246,.T.);
#455=EDGE_CURVE('',#352,#372,#247,.T.);
#456=EDGE_CURVE('',#351,#371,#248,.T.);
#457=EDGE_CURVE('',#330,#327,#88,.T.);
#458=EDGE_CURVE('',#329,#328,#89,.T.);
#459=EDGE_CURVE('',#326,#323,#90,.T.);
#460=EDGE_CURVE('',#325,#324,#91,.T.);
#461=EDGE_CURVE('',#350,#331,#249,.T.);
#462=EDGE_CURVE('',#355,#333,#250,.T.);
#463=EDGE_CURVE('',#356,#332,#251,.T.);
#464=EDGE_CURVE('',#358,#334,#252,.T.);
#465=EDGE_CURVE('',#357,#335,#253,.T.);
#466=EDGE_CURVE('',#354,#338,#254,.T.);
#467=EDGE_CURVE('',#353,#339,#255,.T.);
#468=ORIENTED_EDGE('',*,*,#378,.T.);
#469=ORIENTED_EDGE('',*,*,#379,.T.);
#470=ORIENTED_EDGE('',*,*,#380,.T.);
#471=ORIENTED_EDGE('',*,*,#381,.T.);
#472=ORIENTED_EDGE('',*,*,#382,.T.);
#473=ORIENTED_EDGE('',*,*,#383,.T.);
#474=ORIENTED_EDGE('',*,*,#384,.T.);
#475=ORIENTED_EDGE('',*,*,#379,.F.);
#476=ORIENTED_EDGE('',*,*,#385,.T.);
#477=ORIENTED_EDGE('',*,*,#386,.T.);
#478=ORIENTED_EDGE('',*,*,#387,.T.);
#479=ORIENTED_EDGE('',*,*,#381,.F.);
#480=ORIENTED_EDGE('',*,*,#386,.F.);
#481=ORIENTED_EDGE('',*,*,#388,.T.);
#482=ORIENTED_EDGE('',*,*,#389,.T.);
#483=ORIENTED_EDGE('',*,*,#390,.T.);
#484=ORIENTED_EDGE('',*,*,#391,.T.);
#485=ORIENTED_EDGE('',*,*,#392,.T.);
#486=ORIENTED_EDGE('',*,*,#393,.T.);
#487=ORIENTED_EDGE('',*,*,#394,.T.);
#488=ORIENTED_EDGE('',*,*,#395,.T.);
#489=ORIENTED_EDGE('',*,*,#396,.T.);
#490=ORIENTED_EDGE('',*,*,#397,.T.);
#491=ORIENTED_EDGE('',*,*,#398,.T.);
#492=ORIENTED_EDGE('',*,*,#383,.F.);
#493=ORIENTED_EDGE('',*,*,#399,.T.);
#494=ORIENTED_EDGE('',*,*,#400,.T.);
#495=ORIENTED_EDGE('',*,*,#401,.T.);
#496=ORIENTED_EDGE('',*,*,#402,.T.);
#497=ORIENTED_EDGE('',*,*,#403,.T.);
#498=ORIENTED_EDGE('',*,*,#404,.T.);
#499=ORIENTED_EDGE('',*,*,#405,.T.);
#500=ORIENTED_EDGE('',*,*,#406,.T.);
#501=ORIENTED_EDGE('',*,*,#407,.T.);
#502=ORIENTED_EDGE('',*,*,#408,.T.);
#503=ORIENTED_EDGE('',*,*,#409,.T.);
#504=ORIENTED_EDGE('',*,*,#410,.T.);
#505=ORIENTED_EDGE('',*,*,#411,.T.);
#506=ORIENTED_EDGE('',*,*,#412,.T.);
#507=ORIENTED_EDGE('',*,*,#413,.T.);
#508=ORIENTED_EDGE('',*,*,#414,.T.);
#509=ORIENTED_EDGE('',*,*,#415,.T.);
#510=ORIENTED_EDGE('',*,*,#416,.T.);
#511=ORIENTED_EDGE('',*,*,#385,.F.);
#512=ORIENTED_EDGE('',*,*,#417,.T.);
#513=ORIENTED_EDGE('',*,*,#418,.T.);
#514=ORIENTED_EDGE('',*,*,#388,.F.);
#515=ORIENTED_EDGE('',*,*,#380,.F.);
#516=ORIENTED_EDGE('',*,*,#419,.F.);
#517=ORIENTED_EDGE('',*,*,#420,.F.);
#518=ORIENTED_EDGE('',*,*,#417,.F.);
#519=ORIENTED_EDGE('',*,*,#421,.T.);
#520=ORIENTED_EDGE('',*,*,#422,.T.);
#521=ORIENTED_EDGE('',*,*,#423,.T.);
#522=ORIENTED_EDGE('',*,*,#424,.T.);
#523=ORIENTED_EDGE('',*,*,#425,.T.);
#524=ORIENTED_EDGE('',*,*,#426,.T.);
#525=ORIENTED_EDGE('',*,*,#427,.T.);
#526=ORIENTED_EDGE('',*,*,#428,.T.);
#527=ORIENTED_EDGE('',*,*,#429,.T.);
#528=ORIENTED_EDGE('',*,*,#430,.T.);
#529=ORIENTED_EDGE('',*,*,#431,.T.);
#530=ORIENTED_EDGE('',*,*,#432,.T.);
#531=ORIENTED_EDGE('',*,*,#433,.F.);
#532=ORIENTED_EDGE('',*,*,#434,.T.);
#533=ORIENTED_EDGE('',*,*,#432,.F.);
#534=ORIENTED_EDGE('',*,*,#433,.T.);
#535=ORIENTED_EDGE('',*,*,#416,.F.);
#536=ORIENTED_EDGE('',*,*,#434,.F.);
#537=ORIENTED_EDGE('',*,*,#435,.F.);
#538=ORIENTED_EDGE('',*,*,#436,.T.);
#539=ORIENTED_EDGE('',*,*,#431,.F.);
#540=ORIENTED_EDGE('',*,*,#435,.T.);
#541=ORIENTED_EDGE('',*,*,#415,.F.);
#542=ORIENTED_EDGE('',*,*,#436,.F.);
#543=ORIENTED_EDGE('',*,*,#437,.F.);
#544=ORIENTED_EDGE('',*,*,#438,.T.);
#545=ORIENTED_EDGE('',*,*,#430,.F.);
#546=ORIENTED_EDGE('',*,*,#437,.T.);
#547=ORIENTED_EDGE('',*,*,#414,.F.);
#548=ORIENTED_EDGE('',*,*,#438,.F.);
#549=ORIENTED_EDGE('',*,*,#439,.F.);
#550=ORIENTED_EDGE('',*,*,#440,.T.);
#551=ORIENTED_EDGE('',*,*,#429,.F.);
#552=ORIENTED_EDGE('',*,*,#439,.T.);
#553=ORIENTED_EDGE('',*,*,#413,.F.);
#554=ORIENTED_EDGE('',*,*,#440,.F.);
#555=ORIENTED_EDGE('',*,*,#441,.F.);
#556=ORIENTED_EDGE('',*,*,#442,.F.);
#557=ORIENTED_EDGE('',*,*,#443,.F.);
#558=ORIENTED_EDGE('',*,*,#444,.F.);
#559=ORIENTED_EDGE('',*,*,#445,.F.);
#560=ORIENTED_EDGE('',*,*,#446,.F.);
#561=ORIENTED_EDGE('',*,*,#447,.F.);
#562=ORIENTED_EDGE('',*,*,#448,.F.);
#563=ORIENTED_EDGE('',*,*,#447,.T.);
#564=ORIENTED_EDGE('',*,*,#449,.F.);
#565=ORIENTED_EDGE('',*,*,#408,.F.);
#566=ORIENTED_EDGE('',*,*,#450,.T.);
#567=ORIENTED_EDGE('',*,*,#404,.F.);
#568=ORIENTED_EDGE('',*,*,#451,.T.);
#569=ORIENTED_EDGE('',*,*,#442,.T.);
#570=ORIENTED_EDGE('',*,*,#410,.F.);
#571=ORIENTED_EDGE('',*,*,#452,.T.);
#572=ORIENTED_EDGE('',*,*,#445,.T.);
#573=ORIENTED_EDGE('',*,*,#453,.F.);
#574=ORIENTED_EDGE('',*,*,#409,.F.);
#575=ORIENTED_EDGE('',*,*,#449,.T.);
#576=ORIENTED_EDGE('',*,*,#446,.T.);
#577=ORIENTED_EDGE('',*,*,#452,.F.);
#578=ORIENTED_EDGE('',*,*,#412,.F.);
#579=ORIENTED_EDGE('',*,*,#454,.T.);
#580=ORIENTED_EDGE('',*,*,#443,.T.);
#581=ORIENTED_EDGE('',*,*,#451,.F.);
#582=ORIENTED_EDGE('',*,*,#411,.F.);
#583=ORIENTED_EDGE('',*,*,#453,.T.);
#584=ORIENTED_EDGE('',*,*,#444,.T.);
#585=ORIENTED_EDGE('',*,*,#454,.F.);
#586=ORIENTED_EDGE('',*,*,#441,.T.);
#587=ORIENTED_EDGE('',*,*,#455,.F.);
#588=ORIENTED_EDGE('',*,*,#421,.F.);
#589=ORIENTED_EDGE('',*,*,#456,.T.);
#590=ORIENTED_EDGE('',*,*,#457,.F.);
#591=ORIENTED_EDGE('',*,*,#396,.F.);
#592=ORIENTED_EDGE('',*,*,#458,.T.);
#593=ORIENTED_EDGE('',*,*,#394,.F.);
#594=ORIENTED_EDGE('',*,*,#458,.F.);
#595=ORIENTED_EDGE('',*,*,#395,.F.);
#596=ORIENTED_EDGE('',*,*,#459,.F.);
#597=ORIENTED_EDGE('',*,*,#392,.F.);
#598=ORIENTED_EDGE('',*,*,#460,.T.);
#599=ORIENTED_EDGE('',*,*,#390,.F.);
#600=ORIENTED_EDGE('',*,*,#391,.F.);
#601=ORIENTED_EDGE('',*,*,#460,.F.);
#602=ORIENTED_EDGE('',*,*,#457,.T.);
#603=ORIENTED_EDGE('',*,*,#393,.F.);
#604=ORIENTED_EDGE('',*,*,#459,.T.);
#605=ORIENTED_EDGE('',*,*,#389,.F.);
#606=ORIENTED_EDGE('',*,*,#418,.F.);
#607=ORIENTED_EDGE('',*,*,#420,.T.);
#608=ORIENTED_EDGE('',*,*,#461,.T.);
#609=ORIENTED_EDGE('',*,*,#397,.F.);
#610=ORIENTED_EDGE('',*,*,#425,.F.);
#611=ORIENTED_EDGE('',*,*,#462,.T.);
#612=ORIENTED_EDGE('',*,*,#400,.F.);
#613=ORIENTED_EDGE('',*,*,#463,.F.);
#614=ORIENTED_EDGE('',*,*,#428,.F.);
#615=ORIENTED_EDGE('',*,*,#464,.T.);
#616=ORIENTED_EDGE('',*,*,#401,.F.);
#617=ORIENTED_EDGE('',*,*,#462,.F.);
#618=ORIENTED_EDGE('',*,*,#427,.F.);
#619=ORIENTED_EDGE('',*,*,#465,.T.);
#620=ORIENTED_EDGE('',*,*,#402,.F.);
#621=ORIENTED_EDGE('',*,*,#464,.F.);
#622=ORIENTED_EDGE('',*,*,#426,.F.);
#623=ORIENTED_EDGE('',*,*,#463,.T.);
#624=ORIENTED_EDGE('',*,*,#403,.F.);
#625=ORIENTED_EDGE('',*,*,#465,.F.);
#626=ORIENTED_EDGE('',*,*,#424,.F.);
#627=ORIENTED_EDGE('',*,*,#466,.T.);
#628=ORIENTED_EDGE('',*,*,#405,.F.);
#629=ORIENTED_EDGE('',*,*,#450,.F.);
#630=ORIENTED_EDGE('',*,*,#456,.F.);
#631=ORIENTED_EDGE('',*,*,#423,.F.);
#632=ORIENTED_EDGE('',*,*,#467,.T.);
#633=ORIENTED_EDGE('',*,*,#406,.F.);
#634=ORIENTED_EDGE('',*,*,#466,.F.);
#635=ORIENTED_EDGE('',*,*,#422,.F.);
#636=ORIENTED_EDGE('',*,*,#455,.T.);
#637=ORIENTED_EDGE('',*,*,#448,.T.);
#638=ORIENTED_EDGE('',*,*,#407,.F.);
#639=ORIENTED_EDGE('',*,*,#467,.F.);
#640=ORIENTED_EDGE('',*,*,#387,.F.);
#641=ORIENTED_EDGE('',*,*,#399,.F.);
#642=ORIENTED_EDGE('',*,*,#382,.F.);
#643=ORIENTED_EDGE('',*,*,#378,.F.);
#644=ORIENTED_EDGE('',*,*,#384,.F.);
#645=ORIENTED_EDGE('',*,*,#398,.F.);
#646=ORIENTED_EDGE('',*,*,#461,.F.);
#647=ORIENTED_EDGE('',*,*,#419,.T.);
#648=CYLINDRICAL_SURFACE('',#725,1.);
#649=CYLINDRICAL_SURFACE('',#728,1.);
#650=CYLINDRICAL_SURFACE('',#730,1.);
#651=CYLINDRICAL_SURFACE('',#753,2.1);
#652=CYLINDRICAL_SURFACE('',#754,1.25);
#653=CYLINDRICAL_SURFACE('',#758,2.1);
#654=CYLINDRICAL_SURFACE('',#759,1.25);
#655=CYLINDRICAL_SURFACE('',#763,2.1);
#656=CYLINDRICAL_SURFACE('',#764,1.25);
#657=CYLINDRICAL_SURFACE('',#768,2.1);
#658=CYLINDRICAL_SURFACE('',#769,1.25);
#659=CYLINDRICAL_SURFACE('',#778,5.);
#660=CYLINDRICAL_SURFACE('',#779,2.6);
#661=CYLINDRICAL_SURFACE('',#783,2.6);
#662=CYLINDRICAL_SURFACE('',#788,8.5);
#663=CYLINDRICAL_SURFACE('',#790,8.5);
#664=CYLINDRICAL_SURFACE('',#793,5.);
#665=ADVANCED_FACE('',(#92),#648,.T.);
#666=ADVANCED_FACE('',(#93),#649,.T.);
#667=ADVANCED_FACE('',(#94),#650,.T.);
#668=ADVANCED_FACE('',(#95,#15,#16,#17,#18,#19,#20),#39,.T.);
#669=ADVANCED_FACE('',(#96),#40,.T.);
#670=ADVANCED_FACE('',(#97,#21,#22,#23,#24,#25,#26),#41,.F.);
#671=ADVANCED_FACE('',(#98,#27),#42,.F.);
#672=ADVANCED_FACE('',(#99,#28),#651,.F.);
#673=ADVANCED_FACE('',(#100,#29),#652,.F.);
#674=ADVANCED_FACE('',(#101,#30),#43,.F.);
#675=ADVANCED_FACE('',(#102,#31),#653,.F.);
#676=ADVANCED_FACE('',(#103,#32),#654,.F.);
#677=ADVANCED_FACE('',(#104,#33),#44,.F.);
#678=ADVANCED_FACE('',(#105,#34),#655,.F.);
#679=ADVANCED_FACE('',(#106,#35),#656,.F.);
#680=ADVANCED_FACE('',(#107,#36),#45,.F.);
#681=ADVANCED_FACE('',(#108,#37),#657,.F.);
#682=ADVANCED_FACE('',(#109,#38),#658,.F.);
#683=ADVANCED_FACE('',(#110),#46,.F.);
#684=ADVANCED_FACE('',(#111),#47,.F.);
#685=ADVANCED_FACE('',(#112),#48,.F.);
#686=ADVANCED_FACE('',(#113),#49,.F.);
#687=ADVANCED_FACE('',(#114),#50,.F.);
#688=ADVANCED_FACE('',(#115),#51,.F.);
#689=ADVANCED_FACE('',(#116),#52,.F.);
#690=ADVANCED_FACE('',(#117),#659,.F.);
#691=ADVANCED_FACE('',(#118),#660,.F.);
#692=ADVANCED_FACE('',(#119),#53,.T.);
#693=ADVANCED_FACE('',(#120),#661,.F.);
#694=ADVANCED_FACE('',(#121),#54,.F.);
#695=ADVANCED_FACE('',(#122),#55,.T.);
#696=ADVANCED_FACE('',(#123),#662,.F.);
#697=ADVANCED_FACE('',(#124),#56,.F.);
#698=ADVANCED_FACE('',(#125),#663,.F.);
#699=ADVANCED_FACE('',(#126),#57,.F.);
#700=ADVANCED_FACE('',(#127),#58,.F.);
#701=ADVANCED_FACE('',(#128),#664,.F.);
#702=ADVANCED_FACE('',(#129),#59,.F.);
#703=ADVANCED_FACE('',(#130),#60,.T.);
#704=ADVANCED_FACE('',(#131),#61,.T.);
#705=CLOSED_SHELL('',(#665,#666,#667,#668,#669,#670,#671,#672,#673,#674,
#675,#676,#677,#678,#679,#680,#681,#682,#683,#684,#685,#686,#687,#688,#689,
#690,#691,#692,#693,#694,#695,#696,#697,#698,#699,#700,#701,#702,#703,#704));
#706=DERIVED_UNIT_ELEMENT(#708,0.);
#707=DERIVED_UNIT_ELEMENT(#1201,0.);
#708=(
MASS_UNIT()
NAMED_UNIT(*)
SI_UNIT($,.GRAM.)
);
#709=DERIVED_UNIT((#706,#707));
#710=MEASURE_REPRESENTATION_ITEM('density measure',
POSITIVE_RATIO_MEASURE(1.),#709);
#711=PROPERTY_DEFINITION_REPRESENTATION(#716,#713);
#712=PROPERTY_DEFINITION_REPRESENTATION(#717,#714);
#713=REPRESENTATION('material name',(#715),#1198);
#714=REPRESENTATION('density',(#710),#1198);
#715=DESCRIPTIVE_REPRESENTATION_ITEM('Generisch','Generisch');
#716=PROPERTY_DEFINITION('material property','material name',#1208);
#717=PROPERTY_DEFINITION('material property','density of part',#1208);
#718=DATE_TIME_ROLE('creation_date');
#719=APPLIED_DATE_AND_TIME_ASSIGNMENT(#720,#718,(#1208));
#720=DATE_AND_TIME(#721,#722);
#721=CALENDAR_DATE(2018,16,3);
#722=LOCAL_TIME(9,4,3.,#723);
#723=COORDINATED_UNIVERSAL_TIME_OFFSET(0,0,.BEHIND.);
#724=AXIS2_PLACEMENT_3D('placement',#1001,#797,#798);
#725=AXIS2_PLACEMENT_3D('',#1002,#799,#800);
#726=AXIS2_PLACEMENT_3D('',#1007,#802,#803);
#727=AXIS2_PLACEMENT_3D('',#1010,#805,#806);
#728=AXIS2_PLACEMENT_3D('',#1011,#807,#808);
#729=AXIS2_PLACEMENT_3D('',#1015,#810,#811);
#730=AXIS2_PLACEMENT_3D('',#1017,#813,#814);
#731=AXIS2_PLACEMENT_3D('',#1021,#816,#817);
#732=AXIS2_PLACEMENT_3D('',#1023,#819,#820);
#733=AXIS2_PLACEMENT_3D('',#1048,#833,#834);
#734=AXIS2_PLACEMENT_3D('',#1052,#836,#837);
#735=AXIS2_PLACEMENT_3D('',#1060,#841,#842);
#736=AXIS2_PLACEMENT_3D('',#1073,#849,#850);
#737=AXIS2_PLACEMENT_3D('',#1075,#851,#852);
#738=AXIS2_PLACEMENT_3D('',#1077,#853,#854);
#739=AXIS2_PLACEMENT_3D('',#1079,#855,#856);
#740=AXIS2_PLACEMENT_3D('',#1080,#857,#858);
#741=AXIS2_PLACEMENT_3D('',#1084,#861,#862);
#742=AXIS2_PLACEMENT_3D('',#1090,#865,#866);
#743=AXIS2_PLACEMENT_3D('',#1094,#868,#869);
#744=AXIS2_PLACEMENT_3D('',#1098,#871,#872);
#745=AXIS2_PLACEMENT_3D('',#1102,#874,#875);
#746=AXIS2_PLACEMENT_3D('',#1105,#877,#878);
#747=AXIS2_PLACEMENT_3D('',#1107,#879,#880);
#748=AXIS2_PLACEMENT_3D('',#1109,#881,#882);
#749=AXIS2_PLACEMENT_3D('',#1111,#883,#884);
#750=AXIS2_PLACEMENT_3D('',#1112,#885,#886);
#751=AXIS2_PLACEMENT_3D('',#1114,#887,#888);
#752=AXIS2_PLACEMENT_3D('',#1116,#889,#890);
#753=AXIS2_PLACEMENT_3D('',#1117,#891,#892);
#754=AXIS2_PLACEMENT_3D('',#1118,#893,#894);
#755=AXIS2_PLACEMENT_3D('',#1119,#895,#896);
#756=AXIS2_PLACEMENT_3D('',#1121,#897,#898);
#757=AXIS2_PLACEMENT_3D('',#1123,#899,#900);
#758=AXIS2_PLACEMENT_3D('',#1124,#901,#902);
#759=AXIS2_PLACEMENT_3D('',#1125,#903,#904);
#760=AXIS2_PLACEMENT_3D('',#1126,#905,#906);
#761=AXIS2_PLACEMENT_3D('',#1128,#907,#908);
#762=AXIS2_PLACEMENT_3D('',#1130,#909,#910);
#763=AXIS2_PLACEMENT_3D('',#1131,#911,#912);
#764=AXIS2_PLACEMENT_3D('',#1132,#913,#914);
#765=AXIS2_PLACEMENT_3D('',#1133,#915,#916);
#766=AXIS2_PLACEMENT_3D('',#1135,#917,#918);
#767=AXIS2_PLACEMENT_3D('',#1137,#919,#920);
#768=AXIS2_PLACEMENT_3D('',#1138,#921,#922);
#769=AXIS2_PLACEMENT_3D('',#1139,#923,#924);
#770=AXIS2_PLACEMENT_3D('',#1140,#925,#926);
#771=AXIS2_PLACEMENT_3D('',#1143,#927,#928);
#772=AXIS2_PLACEMENT_3D('',#1155,#935,#936);
#773=AXIS2_PLACEMENT_3D('',#1158,#939,#940);
#774=AXIS2_PLACEMENT_3D('',#1161,#943,#944);
#775=AXIS2_PLACEMENT_3D('',#1164,#947,#948);
#776=AXIS2_PLACEMENT_3D('',#1165,#949,#950);
#777=AXIS2_PLACEMENT_3D('',#1167,#952,#953);
#778=AXIS2_PLACEMENT_3D('',#1168,#954,#955);
#779=AXIS2_PLACEMENT_3D('',#1171,#958,#959);
#780=AXIS2_PLACEMENT_3D('',#1172,#960,#961);
#781=AXIS2_PLACEMENT_3D('',#1173,#962,#963);
#782=AXIS2_PLACEMENT_3D('',#1174,#964,#965);
#783=AXIS2_PLACEMENT_3D('',#1175,#966,#967);
#784=AXIS2_PLACEMENT_3D('',#1176,#968,#969);
#785=AXIS2_PLACEMENT_3D('',#1177,#970,#971);
#786=AXIS2_PLACEMENT_3D('',#1178,#972,#973);
#787=AXIS2_PLACEMENT_3D('',#1179,#974,#975);
#788=AXIS2_PLACEMENT_3D('',#1181,#977,#978);
#789=AXIS2_PLACEMENT_3D('',#1184,#981,#982);
#790=AXIS2_PLACEMENT_3D('',#1186,#984,#985);
#791=AXIS2_PLACEMENT_3D('',#1188,#987,#988);
#792=AXIS2_PLACEMENT_3D('',#1189,#989,#990);
#793=AXIS2_PLACEMENT_3D('',#1191,#992,#993);
#794=AXIS2_PLACEMENT_3D('',#1193,#995,#996);
#795=AXIS2_PLACEMENT_3D('',#1194,#997,#998);
#796=AXIS2_PLACEMENT_3D('',#1195,#999,#1000);
#797=DIRECTION('axis',(0.,0.,1.));
#798=DIRECTION('refdir',(1.,0.,0.));
#799=DIRECTION('center_axis',(0.,-3.28954970259306E-16,1.));
#800=DIRECTION('ref_axis',(-0.707106781186543,0.707106781186553,0.));
#801=DIRECTION('',(0.,3.28954970259306E-16,-1.));
#802=DIRECTION('center_axis',(-0.707106781186547,-3.92523114670942E-16,
0.707106781186548));
#803=DIRECTION('ref_axis',(-0.707106781186548,7.26894656798064E-17,-0.707106781186547));
#804=DIRECTION('',(0.,-3.28954970259306E-16,1.));
#805=DIRECTION('center_axis',(-0.707106781186548,0.,-0.707106781186547));
#806=DIRECTION('ref_axis',(0.707106781186547,4.65212580350748E-16,-0.707106781186548));
#807=DIRECTION('center_axis',(1.,0.,0.));
#808=DIRECTION('ref_axis',(0.,0.707106781186546,-0.707106781186549));
#809=DIRECTION('',(1.,0.,0.));
#810=DIRECTION('center_axis',(-1.,0.,0.));
#811=DIRECTION('ref_axis',(0.,0.707106781186546,-0.707106781186549));
#812=DIRECTION('',(-1.,0.,0.));
#813=DIRECTION('center_axis',(1.,0.,0.));
#814=DIRECTION('ref_axis',(0.,0.707106781186544,0.707106781186551));
#815=DIRECTION('',(1.,0.,0.));
#816=DIRECTION('center_axis',(-1.,0.,0.));
#817=DIRECTION('ref_axis',(0.,0.707106781186544,0.707106781186551));
#818=DIRECTION('',(-1.,0.,0.));
#819=DIRECTION('center_axis',(1.,0.,0.));
#820=DIRECTION('ref_axis',(0.,0.,-1.));
#821=DIRECTION('',(0.,-1.,0.));
#822=DIRECTION('',(0.,1.83697019872103E-16,-1.));
#823=DIRECTION('',(0.,1.,0.));
#824=DIRECTION('',(0.,1.83697019872103E-16,-1.));
#825=DIRECTION('',(0.,-1.,0.));
#826=DIRECTION('',(0.,1.83697019872103E-16,-1.));
#827=DIRECTION('',(0.,1.,2.77555756156289E-16));
#828=DIRECTION('',(0.,1.83697019872103E-16,-1.));
#829=DIRECTION('',(0.,-1.,-2.77555756156289E-16));
#830=DIRECTION('',(0.,1.83697019872103E-16,-1.));
#831=DIRECTION('',(0.,1.,0.));
#832=DIRECTION('',(0.,-3.28954970259306E-16,1.));
#833=DIRECTION('center_axis',(-1.,0.,0.));
#834=DIRECTION('ref_axis',(0.,0.,1.));
#835=DIRECTION('',(0.,1.,-8.88178419700126E-16));
#836=DIRECTION('center_axis',(-1.,0.,0.));
#837=DIRECTION('ref_axis',(0.,5.2245789394125E-16,-1.));
#838=DIRECTION('',(0.,-1.,-2.22044604925032E-16));
#839=DIRECTION('',(0.,1.70803542250024E-16,-1.));
#840=DIRECTION('',(0.,1.,0.));
#841=DIRECTION('center_axis',(-1.,0.,0.));
#842=DIRECTION('ref_axis',(0.,4.44089209850063E-16,-1.));
#843=DIRECTION('',(0.,-1.,-2.22044604925031E-16));
#844=DIRECTION('',(0.,1.70803542250024E-16,-1.));
#845=DIRECTION('',(0.,-1.,-2.95840413289779E-16));
#846=DIRECTION('',(0.,-0.5,0.866025403784438));
#847=DIRECTION('',(0.,0.499999999999999,0.866025403784439));
#848=DIRECTION('',(0.,1.,5.91680826579557E-16));
#849=DIRECTION('center_axis',(-1.,0.,0.));
#850=DIRECTION('ref_axis',(0.,1.,0.));
#851=DIRECTION('center_axis',(-1.,0.,0.));
#852=DIRECTION('ref_axis',(0.,1.,0.));
#853=DIRECTION('center_axis',(-1.,0.,0.));
#854=DIRECTION('ref_axis',(0.,1.,0.));
#855=DIRECTION('center_axis',(-1.,0.,0.));
#856=DIRECTION('ref_axis',(0.,1.,0.));
#857=DIRECTION('center_axis',(0.,0.,1.));
#858=DIRECTION('ref_axis',(0.,-1.,0.));
#859=DIRECTION('',(0.,-1.,0.));
#860=DIRECTION('',(1.,0.,0.));
#861=DIRECTION('center_axis',(1.,0.,0.));
#862=DIRECTION('ref_axis',(0.,0.,-1.));
#863=DIRECTION('',(0.,1.,0.));
#864=DIRECTION('',(0.,1.83697019872103E-16,-1.));
#865=DIRECTION('center_axis',(1.,0.,0.));
#866=DIRECTION('ref_axis',(0.,-2.22044604925031E-16,1.));
#867=DIRECTION('',(0.,1.,2.22044604925031E-16));
#868=DIRECTION('center_axis',(1.,0.,0.));
#869=DIRECTION('ref_axis',(0.,4.44089209850063E-16,-1.));
#870=DIRECTION('',(0.,-1.,0.));
#871=DIRECTION('center_axis',(1.,0.,0.));
#872=DIRECTION('ref_axis',(0.,0.,1.));
#873=DIRECTION('',(0.,1.,2.22044604925032E-16));
#874=DIRECTION('center_axis',(1.,0.,0.));
#875=DIRECTION('ref_axis',(0.,5.2245789394125E-16,-1.));
#876=DIRECTION('',(0.,-1.,8.88178419700126E-16));
#877=DIRECTION('center_axis',(1.,0.,0.));
#878=DIRECTION('ref_axis',(0.,1.,0.));
#879=DIRECTION('center_axis',(1.,0.,0.));
#880=DIRECTION('ref_axis',(0.,1.,0.));
#881=DIRECTION('center_axis',(1.,0.,0.));
#882=DIRECTION('ref_axis',(0.,1.,0.));
#883=DIRECTION('center_axis',(1.,0.,0.));
#884=DIRECTION('ref_axis',(0.,1.,0.));
#885=DIRECTION('center_axis',(1.,0.,0.));
#886=DIRECTION('ref_axis',(0.,1.,0.));
#887=DIRECTION('center_axis',(1.,0.,0.));
#888=DIRECTION('ref_axis',(0.,1.,0.));
#889=DIRECTION('center_axis',(1.,0.,0.));
#890=DIRECTION('ref_axis',(0.,1.,0.));
#891=DIRECTION('center_axis',(1.,0.,0.));
#892=DIRECTION('ref_axis',(0.,1.,0.));
#893=DIRECTION('center_axis',(1.,0.,0.));
#894=DIRECTION('ref_axis',(0.,1.,0.));
#895=DIRECTION('center_axis',(1.,0.,0.));
#896=DIRECTION('ref_axis',(0.,1.,0.));
#897=DIRECTION('center_axis',(1.,0.,0.));
#898=DIRECTION('ref_axis',(0.,1.,0.));
#899=DIRECTION('center_axis',(1.,0.,0.));
#900=DIRECTION('ref_axis',(0.,1.,0.));
#901=DIRECTION('center_axis',(1.,0.,0.));
#902=DIRECTION('ref_axis',(0.,1.,0.));
#903=DIRECTION('center_axis',(1.,0.,0.));
#904=DIRECTION('ref_axis',(0.,1.,0.));
#905=DIRECTION('center_axis',(1.,0.,0.));
#906=DIRECTION('ref_axis',(0.,1.,0.));
#907=DIRECTION('center_axis',(1.,0.,0.));
#908=DIRECTION('ref_axis',(0.,1.,0.));
#909=DIRECTION('center_axis',(1.,0.,0.));
#910=DIRECTION('ref_axis',(0.,1.,0.));
#911=DIRECTION('center_axis',(1.,0.,0.));
#912=DIRECTION('ref_axis',(0.,1.,0.));
#913=DIRECTION('center_axis',(1.,0.,0.));
#914=DIRECTION('ref_axis',(0.,1.,0.));
#915=DIRECTION('center_axis',(1.,0.,0.));
#916=DIRECTION('ref_axis',(0.,1.,0.));
#917=DIRECTION('center_axis',(1.,0.,0.));
#918=DIRECTION('ref_axis',(0.,1.,0.));
#919=DIRECTION('center_axis',(1.,0.,0.));
#920=DIRECTION('ref_axis',(0.,1.,0.));
#921=DIRECTION('center_axis',(1.,0.,0.));
#922=DIRECTION('ref_axis',(0.,1.,0.));
#923=DIRECTION('center_axis',(1.,0.,0.));
#924=DIRECTION('ref_axis',(0.,1.,0.));
#925=DIRECTION('center_axis',(-1.,0.,0.));
#926=DIRECTION('ref_axis',(0.,0.,1.));
#927=DIRECTION('center_axis',(1.,0.,0.));
#928=DIRECTION('ref_axis',(0.,-2.22044604925031E-16,1.));
#929=DIRECTION('',(0.,1.70803542250024E-16,-1.));
#930=DIRECTION('',(0.,1.,5.91680826579557E-16));
#931=DIRECTION('',(0.,0.499999999999999,0.866025403784439));
#932=DIRECTION('',(0.,-0.5,0.866025403784438));
#933=DIRECTION('',(0.,-1.,-2.95840413289779E-16));
#934=DIRECTION('',(0.,1.70803542250024E-16,-1.));
#935=DIRECTION('center_axis',(0.,1.,1.70803542250024E-16));
#936=DIRECTION('ref_axis',(0.,1.70803542250024E-16,-1.));
#937=DIRECTION('',(1.,0.,0.));
#938=DIRECTION('',(-1.,0.,0.));
#939=DIRECTION('center_axis',(0.,1.,1.70803542250024E-16));
#940=DIRECTION('ref_axis',(0.,1.70803542250024E-16,-1.));
#941=DIRECTION('',(1.,0.,0.));
#942=DIRECTION('',(-1.,0.,0.));
#943=DIRECTION('center_axis',(0.,-0.866025403784438,-0.5));
#944=DIRECTION('ref_axis',(0.,-0.5,0.866025403784438));
#945=DIRECTION('',(-1.,0.,0.));
#946=DIRECTION('',(-1.,0.,0.));
#947=DIRECTION('center_axis',(0.,2.95840413289779E-16,-1.));
#948=DIRECTION('ref_axis',(0.,-1.,-2.95840413289779E-16));
#949=DIRECTION('center_axis',(0.,-5.91680826579557E-16,1.));
#950=DIRECTION('ref_axis',(0.,1.,5.91680826579557E-16));
#951=DIRECTION('',(-1.,0.,0.));
#952=DIRECTION('center_axis',(0.,-0.866025403784439,0.499999999999999));
#953=DIRECTION('ref_axis',(0.,0.499999999999999,0.866025403784439));
#954=DIRECTION('center_axis',(1.,0.,0.));
#955=DIRECTION('ref_axis',(0.,-2.22044604925031E-16,1.));
#956=DIRECTION('',(1.,0.,0.));
#957=DIRECTION('',(1.,0.,0.));
#958=DIRECTION('center_axis',(0.,1.,2.77555756156289E-16));
#959=DIRECTION('ref_axis',(-2.1350442781253E-16,-2.77555756156289E-16,1.));
#960=DIRECTION('center_axis',(0.,1.,1.83697019872103E-16));
#961=DIRECTION('ref_axis',(-2.1350442781253E-16,-2.77555756156289E-16,1.));
#962=DIRECTION('center_axis',(0.,1.,1.83697019872103E-16));
#963=DIRECTION('ref_axis',(-2.1350442781253E-16,-1.83697019872103E-16,1.));
#964=DIRECTION('center_axis',(0.,-1.,-1.83697019872103E-16));
#965=DIRECTION('ref_axis',(0.,1.83697019872103E-16,-1.));
#966=DIRECTION('center_axis',(0.,1.,0.));
#967=DIRECTION('ref_axis',(0.,0.,-1.));
#968=DIRECTION('center_axis',(0.,1.,1.83697019872103E-16));
#969=DIRECTION('ref_axis',(0.,0.,-1.));
#970=DIRECTION('center_axis',(0.,1.,1.83697019872103E-16));
#971=DIRECTION('ref_axis',(0.,1.83697019872103E-16,-1.));
#972=DIRECTION('center_axis',(2.77555756156289E-17,1.,1.83697019872103E-16));
#973=DIRECTION('ref_axis',(0.,-1.83697019872103E-16,1.));
#974=DIRECTION('center_axis',(0.,-1.,-1.83697019872103E-16));
#975=DIRECTION('ref_axis',(0.,1.83697019872103E-16,-1.));
#976=DIRECTION('',(1.,0.,0.));
#977=DIRECTION('center_axis',(1.,0.,0.));
#978=DIRECTION('ref_axis',(0.,0.,1.));
#979=DIRECTION('',(1.,0.,0.));
#980=DIRECTION('',(1.,0.,0.));
#981=DIRECTION('center_axis',(0.,8.88178419700126E-16,1.));
#982=DIRECTION('ref_axis',(0.,-1.,8.88178419700126E-16));
#983=DIRECTION('',(1.,0.,0.));
#984=DIRECTION('center_axis',(1.,0.,0.));
#985=DIRECTION('ref_axis',(0.,5.2245789394125E-16,-1.));
#986=DIRECTION('',(1.,0.,0.));
#987=DIRECTION('center_axis',(0.,2.22044604925032E-16,-1.));
#988=DIRECTION('ref_axis',(0.,1.,2.22044604925032E-16));
#989=DIRECTION('center_axis',(0.,0.,1.));
#990=DIRECTION('ref_axis',(0.,-1.,0.));
#991=DIRECTION('',(1.,0.,0.));
#992=DIRECTION('center_axis',(1.,0.,0.));
#993=DIRECTION('ref_axis',(0.,4.44089209850063E-16,-1.));
#994=DIRECTION('',(1.,0.,0.));
#995=DIRECTION('center_axis',(0.,2.22044604925031E-16,-1.));
#996=DIRECTION('ref_axis',(0.,1.,2.22044604925031E-16));
#997=DIRECTION('center_axis',(0.,1.,3.28954970259306E-16));
#998=DIRECTION('ref_axis',(0.,-3.28954970259306E-16,1.));
#999=DIRECTION('center_axis',(0.,0.,-1.));
#1000=DIRECTION('ref_axis',(0.,1.,0.));
#1001=CARTESIAN_POINT('',(0.,0.,0.));
#1002=CARTESIAN_POINT('Origin',(1.,51.,6.75));
#1003=CARTESIAN_POINT('',(1.,52.,26.));
#1004=CARTESIAN_POINT('',(1.,52.,1.));
#1005=CARTESIAN_POINT('',(1.,52.,6.75));
#1006=CARTESIAN_POINT('',(0.,51.,0.));
#1007=CARTESIAN_POINT('Origin',(1.,51.,1.));
#1008=CARTESIAN_POINT('',(0.,51.,27.));
#1009=CARTESIAN_POINT('',(0.,51.,6.75));
#1010=CARTESIAN_POINT('Origin',(1.,51.,26.));
#1011=CARTESIAN_POINT('Origin',(0.,51.,1.));
#1012=CARTESIAN_POINT('',(5.,52.,1.));
#1013=CARTESIAN_POINT('',(0.,52.,1.));
#1014=CARTESIAN_POINT('',(5.,51.,0.));
#1015=CARTESIAN_POINT('Origin',(5.,51.,1.));
#1016=CARTESIAN_POINT('',(0.,51.,0.));
#1017=CARTESIAN_POINT('Origin',(0.,51.,26.));
#1018=CARTESIAN_POINT('',(5.,51.,27.));
#1019=CARTESIAN_POINT('',(0.,51.,27.));
#1020=CARTESIAN_POINT('',(5.,52.,26.));
#1021=CARTESIAN_POINT('Origin',(5.,51.,26.));
#1022=CARTESIAN_POINT('',(0.,52.,26.));
#1023=CARTESIAN_POINT('Origin',(5.,26.,13.5));
#1024=CARTESIAN_POINT('',(5.,-4.95981953654678E-15,27.));
#1025=CARTESIAN_POINT('',(5.,52.,27.));
#1026=CARTESIAN_POINT('',(5.,-4.79449221866189E-15,26.1));
#1027=CARTESIAN_POINT('',(5.,-4.95981953654678E-15,27.));
#1028=CARTESIAN_POINT('',(5.,4.,26.1));
#1029=CARTESIAN_POINT('',(5.,-4.44089209850063E-15,26.1));
#1030=CARTESIAN_POINT('',(5.,4.,20.9));
#1031=CARTESIAN_POINT('',(5.,3.99999999999999,18.5));
#1032=CARTESIAN_POINT('',(5.,-3.83926771532695E-15,20.9));
#1033=CARTESIAN_POINT('',(5.,-4.44089209850063E-15,20.9));
#1034=CARTESIAN_POINT('',(5.,-1.12055182121983E-15,6.1));
#1035=CARTESIAN_POINT('',(5.,-4.95981953654678E-15,27.));
#1036=CARTESIAN_POINT('',(5.,4.,6.1));
#1037=CARTESIAN_POINT('',(5.,-1.55431223447522E-15,6.1));
#1038=CARTESIAN_POINT('',(5.,4.,0.900000000000002));
#1039=CARTESIAN_POINT('',(5.,4.,8.5));
#1040=CARTESIAN_POINT('',(5.,-1.65327317884893E-16,0.9));
#1041=CARTESIAN_POINT('',(5.,-1.11022302462517E-16,0.9));
#1042=CARTESIAN_POINT('',(5.,0.,0.));
#1043=CARTESIAN_POINT('',(5.,-4.95981953654678E-15,27.));
#1044=CARTESIAN_POINT('',(5.,0.,0.));
#1045=CARTESIAN_POINT('',(5.,52.,0.));
#1046=CARTESIAN_POINT('',(5.,32.,5.));
#1047=CARTESIAN_POINT('',(5.,32.,22.));
#1048=CARTESIAN_POINT('Origin',(5.,32.,13.5));
#1049=CARTESIAN_POINT('',(5.,37.,22.));
#1050=CARTESIAN_POINT('',(5.,31.5,22.));
#1051=CARTESIAN_POINT('',(5.,37.,5.));
#1052=CARTESIAN_POINT('Origin',(5.,37.,13.5));
#1053=CARTESIAN_POINT('',(5.,29.,5.));
#1054=CARTESIAN_POINT('',(5.,9.5,21.15));
#1055=CARTESIAN_POINT('',(5.,9.5,19.65));
#1056=CARTESIAN_POINT('',(5.,9.5,17.325));
#1057=CARTESIAN_POINT('',(5.,14.5,19.65));
#1058=CARTESIAN_POINT('',(5.,20.25,19.65));
#1059=CARTESIAN_POINT('',(5.,14.5,9.65));
#1060=CARTESIAN_POINT('Origin',(5.,14.5,14.65));
#1061=CARTESIAN_POINT('',(5.,9.5,9.65));
#1062=CARTESIAN_POINT('',(5.,17.75,9.65));
#1063=CARTESIAN_POINT('',(5.,9.5,8.15000000000001));
#1064=CARTESIAN_POINT('',(5.,9.5,17.325));
#1065=CARTESIAN_POINT('',(5.,5.74722325026743,8.14999999999998));
#1066=CARTESIAN_POINT('',(5.,17.75,8.14999999999998));
#1067=CARTESIAN_POINT('',(5.,1.99444650053486,14.65));
#1068=CARTESIAN_POINT('',(5.,7.12051136642231,5.77139520938917));
#1069=CARTESIAN_POINT('',(5.,5.74722325026742,21.15));
#1070=CARTESIAN_POINT('',(5.,4.74615838437996,19.4161047906108));
#1071=CARTESIAN_POINT('',(5.,15.8736116251337,21.15));
#1072=CARTESIAN_POINT('',(5.,6.75,3.5));
#1073=CARTESIAN_POINT('Origin',(5.,8.,3.5));
#1074=CARTESIAN_POINT('',(5.,47.25,24.));
#1075=CARTESIAN_POINT('Origin',(5.,48.5,24.));
#1076=CARTESIAN_POINT('',(5.,18.75,24.));
#1077=CARTESIAN_POINT('Origin',(5.,20.,24.));
#1078=CARTESIAN_POINT('',(5.,47.25,3.5));
#1079=CARTESIAN_POINT('Origin',(5.,48.5,3.5));
#1080=CARTESIAN_POINT('Origin',(0.,52.,27.));
#1081=CARTESIAN_POINT('',(0.,-4.95981953654678E-15,27.));
#1082=CARTESIAN_POINT('',(0.,52.,27.));
#1083=CARTESIAN_POINT('',(0.,-4.95981953654678E-15,27.));
#1084=CARTESIAN_POINT('Origin',(0.,26.,13.5));
#1085=CARTESIAN_POINT('',(0.,0.,0.));
#1086=CARTESIAN_POINT('',(0.,0.,0.));
#1087=CARTESIAN_POINT('',(0.,-4.95981953654678E-15,27.));
#1088=CARTESIAN_POINT('',(0.,9.5,19.65));
#1089=CARTESIAN_POINT('',(0.,9.5,9.65));
#1090=CARTESIAN_POINT('Origin',(0.,9.5,14.65));
#1091=CARTESIAN_POINT('',(0.,14.5,9.65));
#1092=CARTESIAN_POINT('',(0.,17.75,9.65));
#1093=CARTESIAN_POINT('',(0.,14.5,19.65));
#1094=CARTESIAN_POINT('Origin',(0.,14.5,14.65));
#1095=CARTESIAN_POINT('',(0.,20.25,19.65));
#1096=CARTESIAN_POINT('',(0.,32.,22.));
#1097=CARTESIAN_POINT('',(0.,32.,5.));
#1098=CARTESIAN_POINT('Origin',(0.,32.,13.5));
#1099=CARTESIAN_POINT('',(0.,37.,5.));
#1100=CARTESIAN_POINT('',(0.,29.,5.));
#1101=CARTESIAN_POINT('',(0.,37.,22.));
#1102=CARTESIAN_POINT('Origin',(0.,37.,13.5));
#1103=CARTESIAN_POINT('',(0.,31.5,22.));
#1104=CARTESIAN_POINT('',(0.,10.1,3.5));
#1105=CARTESIAN_POINT('Origin',(0.,8.,3.5));
#1106=CARTESIAN_POINT('',(0.,50.6,24.));
#1107=CARTESIAN_POINT('Origin',(0.,48.5,24.));
#1108=CARTESIAN_POINT('',(0.,22.1,24.));
#1109=CARTESIAN_POINT('Origin',(0.,20.,24.));
#1110=CARTESIAN_POINT('',(0.,50.6,3.5));
#1111=CARTESIAN_POINT('Origin',(0.,48.5,3.5));
#1112=CARTESIAN_POINT('Origin',(2.5,48.5,3.5));
#1113=CARTESIAN_POINT('',(2.5,50.6,3.5));
#1114=CARTESIAN_POINT('Origin',(2.5,48.5,3.5));
#1115=CARTESIAN_POINT('',(2.5,47.25,3.5));
#1116=CARTESIAN_POINT('Origin',(2.5,48.5,3.5));
#1117=CARTESIAN_POINT('Origin',(1.25,48.5,3.5));
#1118=CARTESIAN_POINT('Origin',(58.8047617119566,48.5,3.5));
#1119=CARTESIAN_POINT('Origin',(2.5,20.,24.));
#1120=CARTESIAN_POINT('',(2.5,22.1,24.));
#1121=CARTESIAN_POINT('Origin',(2.5,20.,24.));
#1122=CARTESIAN_POINT('',(2.5,18.75,24.));
#1123=CARTESIAN_POINT('Origin',(2.5,20.,24.));
#1124=CARTESIAN_POINT('Origin',(1.25,20.,24.));
#1125=CARTESIAN_POINT('Origin',(58.8047617119566,20.,24.));
#1126=CARTESIAN_POINT('Origin',(2.5,48.5,24.));
#1127=CARTESIAN_POINT('',(2.5,50.6,24.));
#1128=CARTESIAN_POINT('Origin',(2.5,48.5,24.));
#1129=CARTESIAN_POINT('',(2.5,47.25,24.));
#1130=CARTESIAN_POINT('Origin',(2.5,48.5,24.));
#1131=CARTESIAN_POINT('Origin',(1.25,48.5,24.));
#1132=CARTESIAN_POINT('Origin',(58.8047617119566,48.5,24.));
#1133=CARTESIAN_POINT('Origin',(2.5,8.,3.5));
#1134=CARTESIAN_POINT('',(2.5,10.1,3.5));
#1135=CARTESIAN_POINT('Origin',(2.5,8.,3.5));
#1136=CARTESIAN_POINT('',(2.5,6.75,3.5));
#1137=CARTESIAN_POINT('Origin',(2.5,8.,3.5));
#1138=CARTESIAN_POINT('Origin',(1.25,8.,3.5));
#1139=CARTESIAN_POINT('Origin',(58.8047617119566,8.,3.5));
#1140=CARTESIAN_POINT('Origin',(1.8,6.72430735463467,14.65));
#1141=CARTESIAN_POINT('',(1.8,9.5,19.65));
#1142=CARTESIAN_POINT('',(1.8,9.5,9.65));
#1143=CARTESIAN_POINT('Origin',(1.8,9.5,14.65));
#1144=CARTESIAN_POINT('',(1.8,9.5,21.15));
#1145=CARTESIAN_POINT('',(1.8,9.5,8.15));
#1146=CARTESIAN_POINT('',(1.8,5.74722325026742,21.15));
#1147=CARTESIAN_POINT('',(1.8,13.2527767497326,21.15));
#1148=CARTESIAN_POINT('',(1.8,1.99444650053486,14.65));
#1149=CARTESIAN_POINT('',(1.8,5.74722325026742,21.15));
#1150=CARTESIAN_POINT('',(1.8,5.74722325026743,8.14999999999998));
#1151=CARTESIAN_POINT('',(1.8,1.99444650053486,14.65));
#1152=CARTESIAN_POINT('',(1.8,9.5,8.15));
#1153=CARTESIAN_POINT('',(1.8,5.74722325026743,8.14999999999998));
#1154=CARTESIAN_POINT('',(1.8,9.5,8.15));
#1155=CARTESIAN_POINT('Origin',(5.,9.5,21.15));
#1156=CARTESIAN_POINT('',(0.,9.5,9.65));
#1157=CARTESIAN_POINT('',(5.,9.5,8.15000000000001));
#1158=CARTESIAN_POINT('Origin',(5.,9.5,21.15));
#1159=CARTESIAN_POINT('',(0.,9.5,19.65));
#1160=CARTESIAN_POINT('',(5.,9.5,21.15));
#1161=CARTESIAN_POINT('Origin',(5.,5.74722325026743,8.14999999999998));
#1162=CARTESIAN_POINT('',(5.,5.74722325026743,8.14999999999998));
#1163=CARTESIAN_POINT('',(5.,1.99444650053486,14.65));
#1164=CARTESIAN_POINT('Origin',(5.,9.5,8.14999999999998));
#1165=CARTESIAN_POINT('Origin',(5.,5.74722325026742,21.15));
#1166=CARTESIAN_POINT('',(5.,5.74722325026742,21.15));
#1167=CARTESIAN_POINT('Origin',(5.,1.99444650053486,14.65));
#1168=CARTESIAN_POINT('Origin',(0.,9.5,14.65));
#1169=CARTESIAN_POINT('',(0.,9.5,9.65));
#1170=CARTESIAN_POINT('',(0.,9.5,19.65));
#1171=CARTESIAN_POINT('Origin',(5.,-6.4293956955236E-16,3.5));
#1172=CARTESIAN_POINT('Origin',(5.,1.56274073312601E-15,3.5));
#1173=CARTESIAN_POINT('Origin',(5.,4.,3.5));
#1174=CARTESIAN_POINT('Origin',(4.10471574184208,4.,3.5));
#1175=CARTESIAN_POINT('Origin',(5.,-4.31687996699442E-15,23.5));
#1176=CARTESIAN_POINT('Origin',(5.,-4.95981953654678E-15,23.5));
#1177=CARTESIAN_POINT('Origin',(5.,4.,23.5));
#1178=CARTESIAN_POINT('Origin',(4.10471574184208,4.,23.5));
#1179=CARTESIAN_POINT('Origin',(0.,-4.95981953654678E-15,27.));
#1180=CARTESIAN_POINT('',(0.,0.,0.));
#1181=CARTESIAN_POINT('Origin',(0.,32.,13.5));
#1182=CARTESIAN_POINT('',(0.,32.,22.));
#1183=CARTESIAN_POINT('',(0.,32.,5.));
#1184=CARTESIAN_POINT('Origin',(0.,37.,22.));
#1185=CARTESIAN_POINT('',(0.,37.,22.));
#1186=CARTESIAN_POINT('Origin',(0.,37.,13.5));
#1187=CARTESIAN_POINT('',(0.,37.,5.));
#1188=CARTESIAN_POINT('Origin',(0.,32.,5.));
#1189=CARTESIAN_POINT('Origin',(0.,14.5,19.65));
#1190=CARTESIAN_POINT('',(0.,14.5,19.65));
#1191=CARTESIAN_POINT('Origin',(0.,14.5,14.65));
#1192=CARTESIAN_POINT('',(0.,14.5,9.65));
#1193=CARTESIAN_POINT('Origin',(0.,9.5,9.65));
#1194=CARTESIAN_POINT('Origin',(0.,52.,0.));
#1195=CARTESIAN_POINT('Origin',(0.,0.,0.));
#1196=UNCERTAINTY_MEASURE_WITH_UNIT(LENGTH_MEASURE(0.01),#1200,
'DISTANCE_ACCURACY_VALUE',
'Maximum model space distance between geometric entities at asserted c
onnectivities');
#1197=UNCERTAINTY_MEASURE_WITH_UNIT(LENGTH_MEASURE(0.01),#1200,
'DISTANCE_ACCURACY_VALUE',
'Maximum model space distance between geometric entities at asserted c
onnectivities');
#1198=(
GEOMETRIC_REPRESENTATION_CONTEXT(3)
GLOBAL_UNCERTAINTY_ASSIGNED_CONTEXT((#1196))
GLOBAL_UNIT_ASSIGNED_CONTEXT((#1200,#1203,#1202))
REPRESENTATION_CONTEXT('','3D')
);
#1199=(
GEOMETRIC_REPRESENTATION_CONTEXT(3)
GLOBAL_UNCERTAINTY_ASSIGNED_CONTEXT((#1197))
GLOBAL_UNIT_ASSIGNED_CONTEXT((#1200,#1203,#1202))
REPRESENTATION_CONTEXT('','3D')
);
#1200=(
LENGTH_UNIT()
NAMED_UNIT(*)
SI_UNIT(.MILLI.,.METRE.)
);
#1201=(
LENGTH_UNIT()
NAMED_UNIT(*)
SI_UNIT(.CENTI.,.METRE.)
);
#1202=(
NAMED_UNIT(*)
SI_UNIT($,.STERADIAN.)
SOLID_ANGLE_UNIT()
);
#1203=(
NAMED_UNIT(*)
PLANE_ANGLE_UNIT()
SI_UNIT($,.RADIAN.)
);
#1204=SHAPE_DEFINITION_REPRESENTATION(#1205,#1206);
#1205=PRODUCT_DEFINITION_SHAPE('',$,#1208);
#1206=SHAPE_REPRESENTATION('',(#724),#1198);
#1207=PRODUCT_DEFINITION_CONTEXT('part definition',#1212,'design');
#1208=PRODUCT_DEFINITION('Spritzenpumpe beweglich Mutter',
'Spritzenpumpe beweglich Mutter',#1209,#1207);
#1209=PRODUCT_DEFINITION_FORMATION('',$,#1214);
#1210=PRODUCT_RELATED_PRODUCT_CATEGORY('Spritzenpumpe beweglich Mutter',
'Spritzenpumpe beweglich Mutter',(#1214));
#1211=APPLICATION_PROTOCOL_DEFINITION('international standard',
'automotive_design',2009,#1212);
#1212=APPLICATION_CONTEXT(
'Core Data for Automotive Mechanical Design Process');
#1213=PRODUCT_CONTEXT('part definition',#1212,'mechanical');
#1214=PRODUCT('Spritzenpumpe beweglich Mutter',
'Spritzenpumpe beweglich Mutter',$,(#1213));
#1215=PRESENTATION_STYLE_ASSIGNMENT((#1216));
#1216=SURFACE_STYLE_USAGE(.BOTH.,#1217);
#1217=SURFACE_SIDE_STYLE('',(#1218));
#1218=SURFACE_STYLE_FILL_AREA(#1219);
#1219=FILL_AREA_STYLE('',(#1220));
#1220=FILL_AREA_STYLE_COLOUR('',#1221);
#1221=COLOUR_RGB('',0.749019607843137,0.749019607843137,0.749019607843137);
ENDSEC;
END-ISO-10303-21;
