# Supplementary material for: Low-budget 3D-printed equipment for continuous flow reactions
Source: Beilstein J Org Chem. 2019 Feb 26;15:558–66. doi: 10.3762/bjoc.15.50 (PMC6404462; doi:10.3762/bjoc.15.50)
Supplement: File 2 — This zip-file includes all 3D-printed parts as stl-files for direct 3D printing, as well as stp-files for editing the 3D models, if necessary. It also contains the Arduino software code as an ino-file for controlling of the syringe pumps. [file Beilstein_J_Org_Chem-15-558-s002.zip › general syringe pump/nut holder part 2.stp]

ISO-10303-21;
HEADER;
/* Generated by software containing ST-Developer
 * from STEP Tools, Inc. (www.steptools.com) 
 */

FILE_DESCRIPTION(
/* description */ (''),
/* implementation_level */ '2;1');

FILE_NAME(
/* name */ 
'Z:\\Flow\\Inventor\\Spritzenpumpe\\Spritzenpumpe beweglich Mutter - 2.
stp',
/* time_stamp */ '2018-09-10T16:01:45+02:00',
/* author */ ('JN'),
/* organization */ (''),
/* preprocessor_version */ 'ST-DEVELOPER v16.13',
/* originating_system */ 'Autodesk Inventor 2018',
/* authorisation */ '');

FILE_SCHEMA (('AUTOMOTIVE_DESIGN { 1 0 10303 214 3 1 1 }'));
ENDSEC;

DATA;
#10=MECHANICAL_DESIGN_GEOMETRIC_PRESENTATION_REPRESENTATION('',(#13),#1039);
#11=SHAPE_REPRESENTATION_RELATIONSHIP('SRR','None',#1046,#12);
#12=ADVANCED_BREP_SHAPE_REPRESENTATION('',(#14),#1038);
#13=STYLED_ITEM('',(#1055),#14);
#14=MANIFOLD_SOLID_BREP('Volumenk\X\F6rper4',#617);
#15=FACE_BOUND('',#108,.T.);
#16=FACE_BOUND('',#109,.T.);
#17=FACE_BOUND('',#110,.T.);
#18=FACE_BOUND('',#111,.T.);
#19=FACE_BOUND('',#112,.T.);
#20=FACE_BOUND('',#113,.T.);
#21=FACE_BOUND('',#116,.T.);
#22=FACE_BOUND('',#117,.T.);
#23=FACE_BOUND('',#118,.T.);
#24=FACE_BOUND('',#119,.T.);
#25=FACE_BOUND('',#120,.T.);
#26=FACE_BOUND('',#121,.T.);
#27=FACE_BOUND('',#123,.T.);
#28=FACE_BOUND('',#125,.T.);
#29=FACE_BOUND('',#127,.T.);
#30=FACE_BOUND('',#129,.T.);
#31=PLANE('',#644);
#32=PLANE('',#652);
#33=PLANE('',#653);
#34=PLANE('',#666);
#35=PLANE('',#668);
#36=PLANE('',#669);
#37=PLANE('',#670);
#38=PLANE('',#671);
#39=PLANE('',#672);
#40=PLANE('',#673);
#41=PLANE('',#678);
#42=PLANE('',#682);
#43=PLANE('',#683);
#44=PLANE('',#685);
#45=PLANE('',#687);
#46=PLANE('',#688);
#47=PLANE('',#690);
#48=PLANE('',#691);
#49=PLANE('',#692);
#50=CIRCLE('',#641,1.);
#51=CIRCLE('',#643,1.);
#52=CIRCLE('',#645,8.5);
#53=CIRCLE('',#646,8.5);
#54=CIRCLE('',#647,5.);
#55=CIRCLE('',#648,0.9);
#56=CIRCLE('',#649,0.9);
#57=CIRCLE('',#650,0.9);
#58=CIRCLE('',#651,0.9);
#59=CIRCLE('',#654,5.);
#60=CIRCLE('',#655,5.);
#61=CIRCLE('',#656,8.5);
#62=CIRCLE('',#657,8.5);
#63=CIRCLE('',#658,0.9);
#64=CIRCLE('',#659,0.9);
#65=CIRCLE('',#660,0.9);
#66=CIRCLE('',#661,0.9);
#67=CIRCLE('',#667,5.);
#68=CIRCLE('',#676,2.6);
#69=CIRCLE('',#677,2.6);
#70=CIRCLE('',#680,2.6);
#71=CIRCLE('',#681,2.6);
#72=FACE_OUTER_BOUND('',#104,.T.);
#73=FACE_OUTER_BOUND('',#105,.T.);
#74=FACE_OUTER_BOUND('',#106,.T.);
#75=FACE_OUTER_BOUND('',#107,.T.);
#76=FACE_OUTER_BOUND('',#114,.T.);
#77=FACE_OUTER_BOUND('',#115,.T.);
#78=FACE_OUTER_BOUND('',#122,.T.);
#79=FACE_OUTER_BOUND('',#124,.T.);
#80=FACE_OUTER_BOUND('',#126,.T.);
#81=FACE_OUTER_BOUND('',#128,.T.);
#82=FACE_OUTER_BOUND('',#130,.T.);
#83=FACE_OUTER_BOUND('',#131,.T.);
#84=FACE_OUTER_BOUND('',#132,.T.);
#85=FACE_OUTER_BOUND('',#133,.T.);
#86=FACE_OUTER_BOUND('',#134,.T.);
#87=FACE_OUTER_BOUND('',#135,.T.);
#88=FACE_OUTER_BOUND('',#136,.T.);
#89=FACE_OUTER_BOUND('',#137,.T.);
#90=FACE_OUTER_BOUND('',#138,.T.);
#91=FACE_OUTER_BOUND('',#139,.T.);
#92=FACE_OUTER_BOUND('',#140,.T.);
#93=FACE_OUTER_BOUND('',#141,.T.);
#94=FACE_OUTER_BOUND('',#142,.T.);
#95=FACE_OUTER_BOUND('',#143,.T.);
#96=FACE_OUTER_BOUND('',#144,.T.);
#97=FACE_OUTER_BOUND('',#145,.T.);
#98=FACE_OUTER_BOUND('',#146,.T.);
#99=FACE_OUTER_BOUND('',#147,.T.);
#100=FACE_OUTER_BOUND('',#148,.T.);
#101=FACE_OUTER_BOUND('',#149,.T.);
#102=FACE_OUTER_BOUND('',#150,.T.);
#103=FACE_OUTER_BOUND('',#151,.T.);
#104=EDGE_LOOP('',(#408,#409,#410,#411));
#105=EDGE_LOOP('',(#412,#413,#414,#415));
#106=EDGE_LOOP('',(#416,#417,#418,#419));
#107=EDGE_LOOP('',(#420,#421,#422,#423,#424,#425,#426,#427,#428,#429,#430,
#431,#432,#433));
#108=EDGE_LOOP('',(#434,#435,#436,#437));
#109=EDGE_LOOP('',(#438,#439,#440,#441,#442,#443,#444,#445,#446));
#110=EDGE_LOOP('',(#447));
#111=EDGE_LOOP('',(#448));
#112=EDGE_LOOP('',(#449));
#113=EDGE_LOOP('',(#450));
#114=EDGE_LOOP('',(#451,#452,#453,#454));
#115=EDGE_LOOP('',(#455,#456,#457,#458));
#116=EDGE_LOOP('',(#459,#460,#461,#462));
#117=EDGE_LOOP('',(#463,#464,#465,#466));
#118=EDGE_LOOP('',(#467));
#119=EDGE_LOOP('',(#468));
#120=EDGE_LOOP('',(#469));
#121=EDGE_LOOP('',(#470));
#122=EDGE_LOOP('',(#471));
#123=EDGE_LOOP('',(#472));
#124=EDGE_LOOP('',(#473));
#125=EDGE_LOOP('',(#474));
#126=EDGE_LOOP('',(#475));
#127=EDGE_LOOP('',(#476));
#128=EDGE_LOOP('',(#477));
#129=EDGE_LOOP('',(#478));
#130=EDGE_LOOP('',(#479,#480,#481,#482,#483,#484,#485));
#131=EDGE_LOOP('',(#486,#487,#488,#489));
#132=EDGE_LOOP('',(#490,#491,#492,#493));
#133=EDGE_LOOP('',(#494,#495,#496,#497));
#134=EDGE_LOOP('',(#498,#499,#500,#501));
#135=EDGE_LOOP('',(#502,#503,#504,#505));
#136=EDGE_LOOP('',(#506,#507,#508,#509));
#137=EDGE_LOOP('',(#510,#511,#512,#513));
#138=EDGE_LOOP('',(#514,#515,#516,#517));
#139=EDGE_LOOP('',(#518,#519));
#140=EDGE_LOOP('',(#520,#521,#522,#523));
#141=EDGE_LOOP('',(#524,#525));
#142=EDGE_LOOP('',(#526,#527,#528,#529,#530,#531,#532,#533));
#143=EDGE_LOOP('',(#534,#535,#536,#537));
#144=EDGE_LOOP('',(#538,#539,#540,#541));
#145=EDGE_LOOP('',(#542,#543,#544,#545));
#146=EDGE_LOOP('',(#546,#547,#548,#549));
#147=EDGE_LOOP('',(#550,#551,#552,#553,#554));
#148=EDGE_LOOP('',(#555,#556,#557,#558));
#149=EDGE_LOOP('',(#559,#560,#561,#562,#563));
#150=EDGE_LOOP('',(#564,#565,#566,#567));
#151=EDGE_LOOP('',(#568,#569,#570,#571));
#152=ELLIPSE('',#638,1.4142135623731,1.);
#153=ELLIPSE('',#639,1.41421356237309,1.);
#154=LINE('',#869,#212);
#155=LINE('',#873,#213);
#156=LINE('',#877,#214);
#157=LINE('',#879,#215);
#158=LINE('',#883,#216);
#159=LINE('',#885,#217);
#160=LINE('',#888,#218);
#161=LINE('',#890,#219);
#162=LINE('',#892,#220);
#163=LINE('',#894,#221);
#164=LINE('',#896,#222);
#165=LINE('',#898,#223);
#166=LINE('',#900,#224);
#167=LINE('',#902,#225);
#168=LINE('',#904,#226);
#169=LINE('',#906,#227);
#170=LINE('',#908,#228);
#171=LINE('',#909,#229);
#172=LINE('',#914,#230);
#173=LINE('',#917,#231);
#174=LINE('',#920,#232);
#175=LINE('',#922,#233);
#176=LINE('',#924,#234);
#177=LINE('',#926,#235);
#178=LINE('',#928,#236);
#179=LINE('',#930,#237);
#180=LINE('',#932,#238);
#181=LINE('',#935,#239);
#182=LINE('',#946,#240);
#183=LINE('',#947,#241);
#184=LINE('',#950,#242);
#185=LINE('',#951,#243);
#186=LINE('',#956,#244);
#187=LINE('',#959,#245);
#188=LINE('',#964,#246);
#189=LINE('',#967,#247);
#190=LINE('',#985,#248);
#191=LINE('',#987,#249);
#192=LINE('',#989,#250);
#193=LINE('',#991,#251);
#194=LINE('',#993,#252);
#195=LINE('',#994,#253);
#196=LINE('',#996,#254);
#197=LINE('',#997,#255);
#198=LINE('',#999,#256);
#199=LINE('',#1000,#257);
#200=LINE('',#1002,#258);
#201=LINE('',#1003,#259);
#202=LINE('',#1006,#260);
#203=LINE('',#1009,#261);
#204=LINE('',#1010,#262);
#205=LINE('',#1020,#263);
#206=LINE('',#1022,#264);
#207=LINE('',#1023,#265);
#208=LINE('',#1025,#266);
#209=LINE('',#1027,#267);
#210=LINE('',#1030,#268);
#211=LINE('',#1032,#269);
#212=VECTOR('',#697,10.);
#213=VECTOR('',#700,10.);
#214=VECTOR('',#705,10.);
#215=VECTOR('',#706,10.);
#216=VECTOR('',#711,10.);
#217=VECTOR('',#712,10.);
#218=VECTOR('',#717,10.);
#219=VECTOR('',#718,10.);
#220=VECTOR('',#719,10.);
#221=VECTOR('',#720,10.);
#222=VECTOR('',#721,10.);
#223=VECTOR('',#722,10.);
#224=VECTOR('',#723,10.);
#225=VECTOR('',#724,10.);
#226=VECTOR('',#725,10.);
#227=VECTOR('',#726,10.);
#228=VECTOR('',#727,10.);
#229=VECTOR('',#728,10.);
#230=VECTOR('',#731,10.);
#231=VECTOR('',#734,10.);
#232=VECTOR('',#735,10.);
#233=VECTOR('',#736,10.);
#234=VECTOR('',#737,10.);
#235=VECTOR('',#738,10.);
#236=VECTOR('',#739,10.);
#237=VECTOR('',#740,10.);
#238=VECTOR('',#741,10.);
#239=VECTOR('',#744,10.);
#240=VECTOR('',#755,10.);
#241=VECTOR('',#756,10.);
#242=VECTOR('',#759,10.);
#243=VECTOR('',#760,10.);
#244=VECTOR('',#763,10.);
#245=VECTOR('',#766,10.);
#246=VECTOR('',#769,10.);
#247=VECTOR('',#772,10.);
#248=VECTOR('',#793,10.);
#249=VECTOR('',#794,10.);
#250=VECTOR('',#795,10.);
#251=VECTOR('',#796,10.);
#252=VECTOR('',#797,10.);
#253=VECTOR('',#798,10.);
#254=VECTOR('',#801,10.);
#255=VECTOR('',#802,10.);
#256=VECTOR('',#805,10.);
#257=VECTOR('',#806,10.);
#258=VECTOR('',#809,10.);
#259=VECTOR('',#810,10.);
#260=VECTOR('',#815,10.);
#261=VECTOR('',#820,10.);
#262=VECTOR('',#821,10.);
#263=VECTOR('',#840,10.);
#264=VECTOR('',#843,10.);
#265=VECTOR('',#844,10.);
#266=VECTOR('',#847,10.);
#267=VECTOR('',#850,10.);
#268=VECTOR('',#855,10.);
#269=VECTOR('',#858,10.);
#270=VERTEX_POINT('',#867);
#271=VERTEX_POINT('',#868);
#272=VERTEX_POINT('',#870);
#273=VERTEX_POINT('',#872);
#274=VERTEX_POINT('',#876);
#275=VERTEX_POINT('',#878);
#276=VERTEX_POINT('',#882);
#277=VERTEX_POINT('',#884);
#278=VERTEX_POINT('',#889);
#279=VERTEX_POINT('',#891);
#280=VERTEX_POINT('',#893);
#281=VERTEX_POINT('',#895);
#282=VERTEX_POINT('',#897);
#283=VERTEX_POINT('',#899);
#284=VERTEX_POINT('',#901);
#285=VERTEX_POINT('',#903);
#286=VERTEX_POINT('',#905);
#287=VERTEX_POINT('',#907);
#288=VERTEX_POINT('',#910);
#289=VERTEX_POINT('',#911);
#290=VERTEX_POINT('',#913);
#291=VERTEX_POINT('',#915);
#292=VERTEX_POINT('',#918);
#293=VERTEX_POINT('',#919);
#294=VERTEX_POINT('',#921);
#295=VERTEX_POINT('',#923);
#296=VERTEX_POINT('',#925);
#297=VERTEX_POINT('',#927);
#298=VERTEX_POINT('',#929);
#299=VERTEX_POINT('',#931);
#300=VERTEX_POINT('',#933);
#301=VERTEX_POINT('',#936);
#302=VERTEX_POINT('',#938);
#303=VERTEX_POINT('',#940);
#304=VERTEX_POINT('',#942);
#305=VERTEX_POINT('',#945);
#306=VERTEX_POINT('',#949);
#307=VERTEX_POINT('',#952);
#308=VERTEX_POINT('',#953);
#309=VERTEX_POINT('',#955);
#310=VERTEX_POINT('',#957);
#311=VERTEX_POINT('',#960);
#312=VERTEX_POINT('',#961);
#313=VERTEX_POINT('',#963);
#314=VERTEX_POINT('',#965);
#315=VERTEX_POINT('',#968);
#316=VERTEX_POINT('',#970);
#317=VERTEX_POINT('',#972);
#318=VERTEX_POINT('',#974);
#319=VERTEX_POINT('',#981);
#320=VERTEX_POINT('',#982);
#321=VERTEX_POINT('',#984);
#322=VERTEX_POINT('',#986);
#323=VERTEX_POINT('',#988);
#324=VERTEX_POINT('',#990);
#325=VERTEX_POINT('',#992);
#326=EDGE_CURVE('',#270,#271,#154,.T.);
#327=EDGE_CURVE('',#272,#270,#152,.T.);
#328=EDGE_CURVE('',#273,#272,#155,.T.);
#329=EDGE_CURVE('',#271,#273,#153,.T.);
#330=EDGE_CURVE('',#271,#274,#156,.T.);
#331=EDGE_CURVE('',#275,#273,#157,.T.);
#332=EDGE_CURVE('',#274,#275,#50,.T.);
#333=EDGE_CURVE('',#272,#276,#158,.T.);
#334=EDGE_CURVE('',#277,#270,#159,.T.);
#335=EDGE_CURVE('',#276,#277,#51,.T.);
#336=EDGE_CURVE('',#274,#277,#160,.T.);
#337=EDGE_CURVE('',#278,#275,#161,.T.);
#338=EDGE_CURVE('',#279,#278,#162,.T.);
#339=EDGE_CURVE('',#280,#279,#163,.T.);
#340=EDGE_CURVE('',#281,#280,#164,.T.);
#341=EDGE_CURVE('',#282,#281,#165,.T.);
#342=EDGE_CURVE('',#283,#282,#166,.T.);
#343=EDGE_CURVE('',#284,#283,#167,.T.);
#344=EDGE_CURVE('',#285,#284,#168,.T.);
#345=EDGE_CURVE('',#286,#285,#169,.T.);
#346=EDGE_CURVE('',#287,#286,#170,.T.);
#347=EDGE_CURVE('',#276,#287,#171,.T.);
#348=EDGE_CURVE('',#288,#289,#52,.T.);
#349=EDGE_CURVE('',#290,#288,#172,.T.);
#350=EDGE_CURVE('',#291,#290,#53,.T.);
#351=EDGE_CURVE('',#289,#291,#173,.T.);
#352=EDGE_CURVE('',#292,#293,#174,.T.);
#353=EDGE_CURVE('',#294,#292,#175,.T.);
#354=EDGE_CURVE('',#295,#294,#176,.T.);
#355=EDGE_CURVE('',#296,#295,#177,.T.);
#356=EDGE_CURVE('',#297,#296,#178,.T.);
#357=EDGE_CURVE('',#298,#297,#179,.T.);
#358=EDGE_CURVE('',#299,#298,#180,.T.);
#359=EDGE_CURVE('',#300,#299,#54,.T.);
#360=EDGE_CURVE('',#293,#300,#181,.T.);
#361=EDGE_CURVE('',#301,#301,#55,.T.);
#362=EDGE_CURVE('',#302,#302,#56,.T.);
#363=EDGE_CURVE('',#303,#303,#57,.T.);
#364=EDGE_CURVE('',#304,#304,#58,.T.);
#365=EDGE_CURVE('',#305,#287,#182,.T.);
#366=EDGE_CURVE('',#272,#305,#183,.T.);
#367=EDGE_CURVE('',#305,#306,#184,.T.);
#368=EDGE_CURVE('',#306,#273,#185,.T.);
#369=EDGE_CURVE('',#307,#308,#59,.T.);
#370=EDGE_CURVE('',#309,#307,#186,.T.);
#371=EDGE_CURVE('',#310,#309,#60,.T.);
#372=EDGE_CURVE('',#308,#310,#187,.T.);
#373=EDGE_CURVE('',#311,#312,#61,.T.);
#374=EDGE_CURVE('',#313,#311,#188,.T.);
#375=EDGE_CURVE('',#314,#313,#62,.T.);
#376=EDGE_CURVE('',#312,#314,#189,.T.);
#377=EDGE_CURVE('',#315,#315,#63,.T.);
#378=EDGE_CURVE('',#316,#316,#64,.T.);
#379=EDGE_CURVE('',#317,#317,#65,.T.);
#380=EDGE_CURVE('',#318,#318,#66,.T.);
#381=EDGE_CURVE('',#319,#320,#67,.T.);
#382=EDGE_CURVE('',#320,#321,#190,.T.);
#383=EDGE_CURVE('',#321,#322,#191,.T.);
#384=EDGE_CURVE('',#322,#323,#192,.T.);
#385=EDGE_CURVE('',#323,#324,#193,.T.);
#386=EDGE_CURVE('',#324,#325,#194,.T.);
#387=EDGE_CURVE('',#325,#319,#195,.T.);
#388=EDGE_CURVE('',#320,#298,#196,.T.);
#389=EDGE_CURVE('',#297,#321,#197,.T.);
#390=EDGE_CURVE('',#319,#293,#198,.T.);
#391=EDGE_CURVE('',#292,#325,#199,.T.);
#392=EDGE_CURVE('',#295,#323,#200,.T.);
#393=EDGE_CURVE('',#296,#322,#201,.T.);
#394=EDGE_CURVE('',#294,#324,#202,.T.);
#395=EDGE_CURVE('',#307,#319,#203,.T.);
#396=EDGE_CURVE('',#308,#320,#204,.T.);
#397=EDGE_CURVE('',#279,#282,#68,.T.);
#398=EDGE_CURVE('',#280,#281,#69,.T.);
#399=EDGE_CURVE('',#283,#286,#70,.T.);
#400=EDGE_CURVE('',#284,#285,#71,.T.);
#401=EDGE_CURVE('',#306,#278,#205,.T.);
#402=EDGE_CURVE('',#312,#288,#206,.T.);
#403=EDGE_CURVE('',#311,#289,#207,.T.);
#404=EDGE_CURVE('',#313,#291,#208,.T.);
#405=EDGE_CURVE('',#314,#290,#209,.T.);
#406=EDGE_CURVE('',#309,#300,#210,.T.);
#407=EDGE_CURVE('',#310,#299,#211,.T.);
#408=ORIENTED_EDGE('',*,*,#326,.F.);
#409=ORIENTED_EDGE('',*,*,#327,.F.);
#410=ORIENTED_EDGE('',*,*,#328,.F.);
#411=ORIENTED_EDGE('',*,*,#329,.F.);
#412=ORIENTED_EDGE('',*,*,#330,.F.);
#413=ORIENTED_EDGE('',*,*,#329,.T.);
#414=ORIENTED_EDGE('',*,*,#331,.F.);
#415=ORIENTED_EDGE('',*,*,#332,.F.);
#416=ORIENTED_EDGE('',*,*,#333,.F.);
#417=ORIENTED_EDGE('',*,*,#327,.T.);
#418=ORIENTED_EDGE('',*,*,#334,.F.);
#419=ORIENTED_EDGE('',*,*,#335,.F.);
#420=ORIENTED_EDGE('',*,*,#335,.T.);
#421=ORIENTED_EDGE('',*,*,#336,.F.);
#422=ORIENTED_EDGE('',*,*,#332,.T.);
#423=ORIENTED_EDGE('',*,*,#337,.F.);
#424=ORIENTED_EDGE('',*,*,#338,.F.);
#425=ORIENTED_EDGE('',*,*,#339,.F.);
#426=ORIENTED_EDGE('',*,*,#340,.F.);
#427=ORIENTED_EDGE('',*,*,#341,.F.);
#428=ORIENTED_EDGE('',*,*,#342,.F.);
#429=ORIENTED_EDGE('',*,*,#343,.F.);
#430=ORIENTED_EDGE('',*,*,#344,.F.);
#431=ORIENTED_EDGE('',*,*,#345,.F.);
#432=ORIENTED_EDGE('',*,*,#346,.F.);
#433=ORIENTED_EDGE('',*,*,#347,.F.);
#434=ORIENTED_EDGE('',*,*,#348,.F.);
#435=ORIENTED_EDGE('',*,*,#349,.F.);
#436=ORIENTED_EDGE('',*,*,#350,.F.);
#437=ORIENTED_EDGE('',*,*,#351,.F.);
#438=ORIENTED_EDGE('',*,*,#352,.F.);
#439=ORIENTED_EDGE('',*,*,#353,.F.);
#440=ORIENTED_EDGE('',*,*,#354,.F.);
#441=ORIENTED_EDGE('',*,*,#355,.F.);
#442=ORIENTED_EDGE('',*,*,#356,.F.);
#443=ORIENTED_EDGE('',*,*,#357,.F.);
#444=ORIENTED_EDGE('',*,*,#358,.F.);
#445=ORIENTED_EDGE('',*,*,#359,.F.);
#446=ORIENTED_EDGE('',*,*,#360,.F.);
#447=ORIENTED_EDGE('',*,*,#361,.F.);
#448=ORIENTED_EDGE('',*,*,#362,.F.);
#449=ORIENTED_EDGE('',*,*,#363,.F.);
#450=ORIENTED_EDGE('',*,*,#364,.F.);
#451=ORIENTED_EDGE('',*,*,#333,.T.);
#452=ORIENTED_EDGE('',*,*,#347,.T.);
#453=ORIENTED_EDGE('',*,*,#365,.F.);
#454=ORIENTED_EDGE('',*,*,#366,.F.);
#455=ORIENTED_EDGE('',*,*,#328,.T.);
#456=ORIENTED_EDGE('',*,*,#366,.T.);
#457=ORIENTED_EDGE('',*,*,#367,.T.);
#458=ORIENTED_EDGE('',*,*,#368,.T.);
#459=ORIENTED_EDGE('',*,*,#369,.F.);
#460=ORIENTED_EDGE('',*,*,#370,.F.);
#461=ORIENTED_EDGE('',*,*,#371,.F.);
#462=ORIENTED_EDGE('',*,*,#372,.F.);
#463=ORIENTED_EDGE('',*,*,#373,.F.);
#464=ORIENTED_EDGE('',*,*,#374,.F.);
#465=ORIENTED_EDGE('',*,*,#375,.F.);
#466=ORIENTED_EDGE('',*,*,#376,.F.);
#467=ORIENTED_EDGE('',*,*,#377,.F.);
#468=ORIENTED_EDGE('',*,*,#378,.F.);
#469=ORIENTED_EDGE('',*,*,#379,.F.);
#470=ORIENTED_EDGE('',*,*,#380,.F.);
#471=ORIENTED_EDGE('',*,*,#364,.T.);
#472=ORIENTED_EDGE('',*,*,#380,.T.);
#473=ORIENTED_EDGE('',*,*,#363,.T.);
#474=ORIENTED_EDGE('',*,*,#379,.T.);
#475=ORIENTED_EDGE('',*,*,#362,.T.);
#476=ORIENTED_EDGE('',*,*,#378,.T.);
#477=ORIENTED_EDGE('',*,*,#361,.T.);
#478=ORIENTED_EDGE('',*,*,#377,.T.);
#479=ORIENTED_EDGE('',*,*,#381,.T.);
#480=ORIENTED_EDGE('',*,*,#382,.T.);
#481=ORIENTED_EDGE('',*,*,#383,.T.);
#482=ORIENTED_EDGE('',*,*,#384,.T.);
#483=ORIENTED_EDGE('',*,*,#385,.T.);
#484=ORIENTED_EDGE('',*,*,#386,.T.);
#485=ORIENTED_EDGE('',*,*,#387,.T.);
#486=ORIENTED_EDGE('',*,*,#388,.T.);
#487=ORIENTED_EDGE('',*,*,#357,.T.);
#488=ORIENTED_EDGE('',*,*,#389,.T.);
#489=ORIENTED_EDGE('',*,*,#382,.F.);
#490=ORIENTED_EDGE('',*,*,#390,.F.);
#491=ORIENTED_EDGE('',*,*,#387,.F.);
#492=ORIENTED_EDGE('',*,*,#391,.F.);
#493=ORIENTED_EDGE('',*,*,#352,.T.);
#494=ORIENTED_EDGE('',*,*,#355,.T.);
#495=ORIENTED_EDGE('',*,*,#392,.T.);
#496=ORIENTED_EDGE('',*,*,#384,.F.);
#497=ORIENTED_EDGE('',*,*,#393,.F.);
#498=ORIENTED_EDGE('',*,*,#356,.T.);
#499=ORIENTED_EDGE('',*,*,#393,.T.);
#500=ORIENTED_EDGE('',*,*,#383,.F.);
#501=ORIENTED_EDGE('',*,*,#389,.F.);
#502=ORIENTED_EDGE('',*,*,#353,.T.);
#503=ORIENTED_EDGE('',*,*,#391,.T.);
#504=ORIENTED_EDGE('',*,*,#386,.F.);
#505=ORIENTED_EDGE('',*,*,#394,.F.);
#506=ORIENTED_EDGE('',*,*,#354,.T.);
#507=ORIENTED_EDGE('',*,*,#394,.T.);
#508=ORIENTED_EDGE('',*,*,#385,.F.);
#509=ORIENTED_EDGE('',*,*,#392,.F.);
#510=ORIENTED_EDGE('',*,*,#381,.F.);
#511=ORIENTED_EDGE('',*,*,#395,.F.);
#512=ORIENTED_EDGE('',*,*,#369,.T.);
#513=ORIENTED_EDGE('',*,*,#396,.T.);
#514=ORIENTED_EDGE('',*,*,#397,.T.);
#515=ORIENTED_EDGE('',*,*,#341,.T.);
#516=ORIENTED_EDGE('',*,*,#398,.F.);
#517=ORIENTED_EDGE('',*,*,#339,.T.);
#518=ORIENTED_EDGE('',*,*,#398,.T.);
#519=ORIENTED_EDGE('',*,*,#340,.T.);
#520=ORIENTED_EDGE('',*,*,#399,.T.);
#521=ORIENTED_EDGE('',*,*,#345,.T.);
#522=ORIENTED_EDGE('',*,*,#400,.F.);
#523=ORIENTED_EDGE('',*,*,#343,.T.);
#524=ORIENTED_EDGE('',*,*,#344,.T.);
#525=ORIENTED_EDGE('',*,*,#400,.T.);
#526=ORIENTED_EDGE('',*,*,#397,.F.);
#527=ORIENTED_EDGE('',*,*,#338,.T.);
#528=ORIENTED_EDGE('',*,*,#401,.F.);
#529=ORIENTED_EDGE('',*,*,#367,.F.);
#530=ORIENTED_EDGE('',*,*,#365,.T.);
#531=ORIENTED_EDGE('',*,*,#346,.T.);
#532=ORIENTED_EDGE('',*,*,#399,.F.);
#533=ORIENTED_EDGE('',*,*,#342,.T.);
#534=ORIENTED_EDGE('',*,*,#373,.T.);
#535=ORIENTED_EDGE('',*,*,#402,.T.);
#536=ORIENTED_EDGE('',*,*,#348,.T.);
#537=ORIENTED_EDGE('',*,*,#403,.F.);
#538=ORIENTED_EDGE('',*,*,#374,.T.);
#539=ORIENTED_EDGE('',*,*,#403,.T.);
#540=ORIENTED_EDGE('',*,*,#351,.T.);
#541=ORIENTED_EDGE('',*,*,#404,.F.);
#542=ORIENTED_EDGE('',*,*,#375,.T.);
#543=ORIENTED_EDGE('',*,*,#404,.T.);
#544=ORIENTED_EDGE('',*,*,#350,.T.);
#545=ORIENTED_EDGE('',*,*,#405,.F.);
#546=ORIENTED_EDGE('',*,*,#376,.T.);
#547=ORIENTED_EDGE('',*,*,#405,.T.);
#548=ORIENTED_EDGE('',*,*,#349,.T.);
#549=ORIENTED_EDGE('',*,*,#402,.F.);
#550=ORIENTED_EDGE('',*,*,#370,.T.);
#551=ORIENTED_EDGE('',*,*,#395,.T.);
#552=ORIENTED_EDGE('',*,*,#390,.T.);
#553=ORIENTED_EDGE('',*,*,#360,.T.);
#554=ORIENTED_EDGE('',*,*,#406,.F.);
#555=ORIENTED_EDGE('',*,*,#371,.T.);
#556=ORIENTED_EDGE('',*,*,#406,.T.);
#557=ORIENTED_EDGE('',*,*,#359,.T.);
#558=ORIENTED_EDGE('',*,*,#407,.F.);
#559=ORIENTED_EDGE('',*,*,#372,.T.);
#560=ORIENTED_EDGE('',*,*,#407,.T.);
#561=ORIENTED_EDGE('',*,*,#358,.T.);
#562=ORIENTED_EDGE('',*,*,#388,.F.);
#563=ORIENTED_EDGE('',*,*,#396,.F.);
#564=ORIENTED_EDGE('',*,*,#334,.T.);
#565=ORIENTED_EDGE('',*,*,#326,.T.);
#566=ORIENTED_EDGE('',*,*,#330,.T.);
#567=ORIENTED_EDGE('',*,*,#336,.T.);
#568=ORIENTED_EDGE('',*,*,#331,.T.);
#569=ORIENTED_EDGE('',*,*,#368,.F.);
#570=ORIENTED_EDGE('',*,*,#401,.T.);
#571=ORIENTED_EDGE('',*,*,#337,.T.);
#572=CYLINDRICAL_SURFACE('',#637,1.);
#573=CYLINDRICAL_SURFACE('',#640,1.);
#574=CYLINDRICAL_SURFACE('',#642,1.);
#575=CYLINDRICAL_SURFACE('',#662,0.9);
#576=CYLINDRICAL_SURFACE('',#663,0.9);
#577=CYLINDRICAL_SURFACE('',#664,0.9);
#578=CYLINDRICAL_SURFACE('',#665,0.9);
#579=CYLINDRICAL_SURFACE('',#674,5.);
#580=CYLINDRICAL_SURFACE('',#675,2.6);
#581=CYLINDRICAL_SURFACE('',#679,2.6);
#582=CYLINDRICAL_SURFACE('',#684,8.5);
#583=CYLINDRICAL_SURFACE('',#686,8.5);
#584=CYLINDRICAL_SURFACE('',#689,5.);
#585=ADVANCED_FACE('',(#72),#572,.T.);
#586=ADVANCED_FACE('',(#73),#573,.T.);
#587=ADVANCED_FACE('',(#74),#574,.T.);
#588=ADVANCED_FACE('',(#75,#15,#16,#17,#18,#19,#20),#31,.F.);
#589=ADVANCED_FACE('',(#76),#32,.F.);
#590=ADVANCED_FACE('',(#77,#21,#22,#23,#24,#25,#26),#33,.T.);
#591=ADVANCED_FACE('',(#78,#27),#575,.F.);
#592=ADVANCED_FACE('',(#79,#28),#576,.F.);
#593=ADVANCED_FACE('',(#80,#29),#577,.F.);
#594=ADVANCED_FACE('',(#81,#30),#578,.F.);
#595=ADVANCED_FACE('',(#82),#34,.T.);
#596=ADVANCED_FACE('',(#83),#35,.T.);
#597=ADVANCED_FACE('',(#84),#36,.T.);
#598=ADVANCED_FACE('',(#85),#37,.T.);
#599=ADVANCED_FACE('',(#86),#38,.T.);
#600=ADVANCED_FACE('',(#87),#39,.T.);
#601=ADVANCED_FACE('',(#88),#40,.T.);
#602=ADVANCED_FACE('',(#89),#579,.F.);
#603=ADVANCED_FACE('',(#90),#580,.F.);
#604=ADVANCED_FACE('',(#91),#41,.F.);
#605=ADVANCED_FACE('',(#92),#581,.F.);
#606=ADVANCED_FACE('',(#93),#42,.T.);
#607=ADVANCED_FACE('',(#94),#43,.F.);
#608=ADVANCED_FACE('',(#95),#582,.F.);
#609=ADVANCED_FACE('',(#96),#44,.T.);
#610=ADVANCED_FACE('',(#97),#583,.F.);
#611=ADVANCED_FACE('',(#98),#45,.T.);
#612=ADVANCED_FACE('',(#99),#46,.T.);
#613=ADVANCED_FACE('',(#100),#584,.F.);
#614=ADVANCED_FACE('',(#101),#47,.T.);
#615=ADVANCED_FACE('',(#102),#48,.F.);
#616=ADVANCED_FACE('',(#103),#49,.F.);
#617=CLOSED_SHELL('',(#585,#586,#587,#588,#589,#590,#591,#592,#593,#594,
#595,#596,#597,#598,#599,#600,#601,#602,#603,#604,#605,#606,#607,#608,#609,
#610,#611,#612,#613,#614,#615,#616));
#618=DERIVED_UNIT_ELEMENT(#620,0.);
#619=DERIVED_UNIT_ELEMENT(#1041,0.);
#620=(
MASS_UNIT()
NAMED_UNIT(*)
SI_UNIT($,.GRAM.)
);
#621=DERIVED_UNIT((#618,#619));
#622=MEASURE_REPRESENTATION_ITEM('density measure',
POSITIVE_RATIO_MEASURE(1.),#621);
#623=PROPERTY_DEFINITION_REPRESENTATION(#628,#625);
#624=PROPERTY_DEFINITION_REPRESENTATION(#629,#626);
#625=REPRESENTATION('material name',(#627),#1038);
#626=REPRESENTATION('density',(#622),#1038);
#627=DESCRIPTIVE_REPRESENTATION_ITEM('Generisch','Generisch');
#628=PROPERTY_DEFINITION('material property','material name',#1048);
#629=PROPERTY_DEFINITION('material property','density of part',#1048);
#630=DATE_TIME_ROLE('creation_date');
#631=APPLIED_DATE_AND_TIME_ASSIGNMENT(#632,#630,(#1048));
#632=DATE_AND_TIME(#633,#634);
#633=CALENDAR_DATE(2018,16,3);
#634=LOCAL_TIME(9,4,3.,#635);
#635=COORDINATED_UNIVERSAL_TIME_OFFSET(0,0,.BEHIND.);
#636=AXIS2_PLACEMENT_3D('placement',#865,#693,#694);
#637=AXIS2_PLACEMENT_3D('',#866,#695,#696);
#638=AXIS2_PLACEMENT_3D('',#871,#698,#699);
#639=AXIS2_PLACEMENT_3D('',#874,#701,#702);
#640=AXIS2_PLACEMENT_3D('',#875,#703,#704);
#641=AXIS2_PLACEMENT_3D('',#880,#707,#708);
#642=AXIS2_PLACEMENT_3D('',#881,#709,#710);
#643=AXIS2_PLACEMENT_3D('',#886,#713,#714);
#644=AXIS2_PLACEMENT_3D('',#887,#715,#716);
#645=AXIS2_PLACEMENT_3D('',#912,#729,#730);
#646=AXIS2_PLACEMENT_3D('',#916,#732,#733);
#647=AXIS2_PLACEMENT_3D('',#934,#742,#743);
#648=AXIS2_PLACEMENT_3D('',#937,#745,#746);
#649=AXIS2_PLACEMENT_3D('',#939,#747,#748);
#650=AXIS2_PLACEMENT_3D('',#941,#749,#750);
#651=AXIS2_PLACEMENT_3D('',#943,#751,#752);
#652=AXIS2_PLACEMENT_3D('',#944,#753,#754);
#653=AXIS2_PLACEMENT_3D('',#948,#757,#758);
#654=AXIS2_PLACEMENT_3D('',#954,#761,#762);
#655=AXIS2_PLACEMENT_3D('',#958,#764,#765);
#656=AXIS2_PLACEMENT_3D('',#962,#767,#768);
#657=AXIS2_PLACEMENT_3D('',#966,#770,#771);
#658=AXIS2_PLACEMENT_3D('',#969,#773,#774);
#659=AXIS2_PLACEMENT_3D('',#971,#775,#776);
#660=AXIS2_PLACEMENT_3D('',#973,#777,#778);
#661=AXIS2_PLACEMENT_3D('',#975,#779,#780);
#662=AXIS2_PLACEMENT_3D('',#976,#781,#782);
#663=AXIS2_PLACEMENT_3D('',#977,#783,#784);
#664=AXIS2_PLACEMENT_3D('',#978,#785,#786);
#665=AXIS2_PLACEMENT_3D('',#979,#787,#788);
#666=AXIS2_PLACEMENT_3D('',#980,#789,#790);
#667=AXIS2_PLACEMENT_3D('',#983,#791,#792);
#668=AXIS2_PLACEMENT_3D('',#995,#799,#800);
#669=AXIS2_PLACEMENT_3D('',#998,#803,#804);
#670=AXIS2_PLACEMENT_3D('',#1001,#807,#808);
#671=AXIS2_PLACEMENT_3D('',#1004,#811,#812);
#672=AXIS2_PLACEMENT_3D('',#1005,#813,#814);
#673=AXIS2_PLACEMENT_3D('',#1007,#816,#817);
#674=AXIS2_PLACEMENT_3D('',#1008,#818,#819);
#675=AXIS2_PLACEMENT_3D('',#1011,#822,#823);
#676=AXIS2_PLACEMENT_3D('',#1012,#824,#825);
#677=AXIS2_PLACEMENT_3D('',#1013,#826,#827);
#678=AXIS2_PLACEMENT_3D('',#1014,#828,#829);
#679=AXIS2_PLACEMENT_3D('',#1015,#830,#831);
#680=AXIS2_PLACEMENT_3D('',#1016,#832,#833);
#681=AXIS2_PLACEMENT_3D('',#1017,#834,#835);
#682=AXIS2_PLACEMENT_3D('',#1018,#836,#837);
#683=AXIS2_PLACEMENT_3D('',#1019,#838,#839);
#684=AXIS2_PLACEMENT_3D('',#1021,#841,#842);
#685=AXIS2_PLACEMENT_3D('',#1024,#845,#846);
#686=AXIS2_PLACEMENT_3D('',#1026,#848,#849);
#687=AXIS2_PLACEMENT_3D('',#1028,#851,#852);
#688=AXIS2_PLACEMENT_3D('',#1029,#853,#854);
#689=AXIS2_PLACEMENT_3D('',#1031,#856,#857);
#690=AXIS2_PLACEMENT_3D('',#1033,#859,#860);
#691=AXIS2_PLACEMENT_3D('',#1034,#861,#862);
#692=AXIS2_PLACEMENT_3D('',#1035,#863,#864);
#693=DIRECTION('axis',(0.,0.,1.));
#694=DIRECTION('refdir',(1.,0.,0.));
#695=DIRECTION('center_axis',(0.,3.28954970259306E-16,-1.));
#696=DIRECTION('ref_axis',(0.707106781186543,0.707106781186553,0.));
#697=DIRECTION('',(0.,3.28954970259306E-16,-1.));
#698=DIRECTION('center_axis',(-0.707106781186548,0.,0.707106781186547));
#699=DIRECTION('ref_axis',(-0.707106781186547,4.65212580350748E-16,-0.707106781186548));
#700=DIRECTION('',(0.,-3.28954970259306E-16,1.));
#701=DIRECTION('center_axis',(-0.707106781186547,3.92523114670942E-16,-0.707106781186548));
#702=DIRECTION('ref_axis',(0.707106781186548,7.26894656798064E-17,-0.707106781186547));
#703=DIRECTION('center_axis',(1.,0.,0.));
#704=DIRECTION('ref_axis',(0.,0.707106781186546,-0.707106781186549));
#705=DIRECTION('',(-1.,0.,0.));
#706=DIRECTION('',(1.,0.,0.));
#707=DIRECTION('center_axis',(-1.,0.,0.));
#708=DIRECTION('ref_axis',(0.,0.707106781186546,-0.707106781186549));
#709=DIRECTION('center_axis',(1.,0.,0.));
#710=DIRECTION('ref_axis',(0.,0.707106781186544,0.707106781186551));
#711=DIRECTION('',(-1.,0.,0.));
#712=DIRECTION('',(1.,0.,0.));
#713=DIRECTION('center_axis',(-1.,0.,0.));
#714=DIRECTION('ref_axis',(0.,0.707106781186544,0.707106781186551));
#715=DIRECTION('center_axis',(1.,0.,0.));
#716=DIRECTION('ref_axis',(0.,0.,-1.));
#717=DIRECTION('',(0.,-3.28954970259306E-16,1.));
#718=DIRECTION('',(0.,1.,0.));
#719=DIRECTION('',(0.,1.83697019872103E-16,-1.));
#720=DIRECTION('',(0.,-1.,-2.77555756156289E-16));
#721=DIRECTION('',(0.,1.83697019872103E-16,-1.));
#722=DIRECTION('',(0.,1.,2.77555756156289E-16));
#723=DIRECTION('',(0.,1.83697019872103E-16,-1.));
#724=DIRECTION('',(0.,-1.,0.));
#725=DIRECTION('',(0.,1.83697019872103E-16,-1.));
#726=DIRECTION('',(0.,1.,0.));
#727=DIRECTION('',(0.,1.83697019872103E-16,-1.));
#728=DIRECTION('',(0.,-1.,0.));
#729=DIRECTION('center_axis',(-1.,0.,0.));
#730=DIRECTION('ref_axis',(0.,0.,1.));
#731=DIRECTION('',(0.,-1.,-2.22044604925032E-16));
#732=DIRECTION('center_axis',(-1.,0.,0.));
#733=DIRECTION('ref_axis',(0.,5.2245789394125E-16,-1.));
#734=DIRECTION('',(0.,1.,-8.88178419700126E-16));
#735=DIRECTION('',(0.,1.70803542250024E-16,-1.));
#736=DIRECTION('',(0.,1.,5.91680826579557E-16));
#737=DIRECTION('',(0.,0.499999999999999,0.866025403784439));
#738=DIRECTION('',(0.,-0.5,0.866025403784438));
#739=DIRECTION('',(0.,-1.,-2.95840413289779E-16));
#740=DIRECTION('',(0.,1.70803542250024E-16,-1.));
#741=DIRECTION('',(0.,-1.,-2.22044604925031E-16));
#742=DIRECTION('center_axis',(-1.,0.,0.));
#743=DIRECTION('ref_axis',(0.,4.44089209850063E-16,-1.));
#744=DIRECTION('',(0.,1.,0.));
#745=DIRECTION('center_axis',(-1.,0.,0.));
#746=DIRECTION('ref_axis',(0.,1.,0.));
#747=DIRECTION('center_axis',(-1.,0.,0.));
#748=DIRECTION('ref_axis',(0.,1.,0.));
#749=DIRECTION('center_axis',(-1.,0.,0.));
#750=DIRECTION('ref_axis',(0.,1.,0.));
#751=DIRECTION('center_axis',(-1.,0.,0.));
#752=DIRECTION('ref_axis',(0.,1.,0.));
#753=DIRECTION('center_axis',(0.,0.,-1.));
#754=DIRECTION('ref_axis',(0.,-1.,0.));
#755=DIRECTION('',(-1.,0.,0.));
#756=DIRECTION('',(0.,-1.,0.));
#757=DIRECTION('center_axis',(1.,0.,0.));
#758=DIRECTION('ref_axis',(0.,0.,-1.));
#759=DIRECTION('',(0.,1.83697019872103E-16,-1.));
#760=DIRECTION('',(0.,1.,0.));
#761=DIRECTION('center_axis',(1.,0.,0.));
#762=DIRECTION('ref_axis',(0.,-2.22044604925031E-16,1.));
#763=DIRECTION('',(0.,-1.,0.));
#764=DIRECTION('center_axis',(1.,0.,0.));
#765=DIRECTION('ref_axis',(0.,4.44089209850063E-16,-1.));
#766=DIRECTION('',(0.,1.,2.22044604925031E-16));
#767=DIRECTION('center_axis',(1.,0.,0.));
#768=DIRECTION('ref_axis',(0.,0.,1.));
#769=DIRECTION('',(0.,-1.,8.88178419700126E-16));
#770=DIRECTION('center_axis',(1.,0.,0.));
#771=DIRECTION('ref_axis',(0.,5.2245789394125E-16,-1.));
#772=DIRECTION('',(0.,1.,2.22044604925032E-16));
#773=DIRECTION('center_axis',(1.,0.,0.));
#774=DIRECTION('ref_axis',(0.,1.,0.));
#775=DIRECTION('center_axis',(1.,0.,0.));
#776=DIRECTION('ref_axis',(0.,1.,0.));
#777=DIRECTION('center_axis',(1.,0.,0.));
#778=DIRECTION('ref_axis',(0.,1.,0.));
#779=DIRECTION('center_axis',(1.,0.,0.));
#780=DIRECTION('ref_axis',(0.,1.,0.));
#781=DIRECTION('center_axis',(1.,0.,0.));
#782=DIRECTION('ref_axis',(0.,1.,0.));
#783=DIRECTION('center_axis',(1.,0.,0.));
#784=DIRECTION('ref_axis',(0.,1.,0.));
#785=DIRECTION('center_axis',(1.,0.,0.));
#786=DIRECTION('ref_axis',(0.,1.,0.));
#787=DIRECTION('center_axis',(1.,0.,0.));
#788=DIRECTION('ref_axis',(0.,1.,0.));
#789=DIRECTION('center_axis',(-1.,0.,0.));
#790=DIRECTION('ref_axis',(0.,0.,1.));
#791=DIRECTION('center_axis',(1.,0.,0.));
#792=DIRECTION('ref_axis',(0.,-2.22044604925031E-16,1.));
#793=DIRECTION('',(0.,1.70803542250024E-16,-1.));
#794=DIRECTION('',(0.,-1.,-2.95840413289779E-16));
#795=DIRECTION('',(0.,-0.5,0.866025403784438));
#796=DIRECTION('',(0.,0.499999999999999,0.866025403784439));
#797=DIRECTION('',(0.,1.,5.91680826579557E-16));
#798=DIRECTION('',(0.,1.70803542250024E-16,-1.));
#799=DIRECTION('center_axis',(0.,-1.,-1.70803542250024E-16));
#800=DIRECTION('ref_axis',(0.,1.70803542250024E-16,-1.));
#801=DIRECTION('',(-1.,0.,0.));
#802=DIRECTION('',(1.,0.,0.));
#803=DIRECTION('center_axis',(0.,-1.,-1.70803542250024E-16));
#804=DIRECTION('ref_axis',(0.,1.70803542250024E-16,-1.));
#805=DIRECTION('',(-1.,0.,0.));
#806=DIRECTION('',(1.,0.,0.));
#807=DIRECTION('center_axis',(0.,0.866025403784438,0.5));
#808=DIRECTION('ref_axis',(0.,-0.5,0.866025403784438));
#809=DIRECTION('',(1.,0.,0.));
#810=DIRECTION('',(1.,0.,0.));
#811=DIRECTION('center_axis',(0.,-2.95840413289779E-16,1.));
#812=DIRECTION('ref_axis',(0.,-1.,-2.95840413289779E-16));
#813=DIRECTION('center_axis',(0.,5.91680826579557E-16,-1.));
#814=DIRECTION('ref_axis',(0.,1.,5.91680826579557E-16));
#815=DIRECTION('',(1.,0.,0.));
#816=DIRECTION('center_axis',(0.,0.866025403784439,-0.499999999999999));
#817=DIRECTION('ref_axis',(0.,0.499999999999999,0.866025403784439));
#818=DIRECTION('center_axis',(1.,0.,0.));
#819=DIRECTION('ref_axis',(0.,-2.22044604925031E-16,1.));
#820=DIRECTION('',(-1.,0.,0.));
#821=DIRECTION('',(-1.,0.,0.));
#822=DIRECTION('center_axis',(0.,-1.,-2.77555756156289E-16));
#823=DIRECTION('ref_axis',(2.1350442781253E-16,-2.77555756156289E-16,1.));
#824=DIRECTION('center_axis',(0.,-1.,-1.83697019872103E-16));
#825=DIRECTION('ref_axis',(2.1350442781253E-16,-2.77555756156289E-16,1.));
#826=DIRECTION('center_axis',(0.,-1.,-1.83697019872103E-16));
#827=DIRECTION('ref_axis',(2.1350442781253E-16,-1.83697019872103E-16,1.));
#828=DIRECTION('center_axis',(0.,1.,1.83697019872103E-16));
#829=DIRECTION('ref_axis',(0.,1.83697019872103E-16,-1.));
#830=DIRECTION('center_axis',(0.,-1.,0.));
#831=DIRECTION('ref_axis',(0.,0.,-1.));
#832=DIRECTION('center_axis',(0.,-1.,-1.83697019872103E-16));
#833=DIRECTION('ref_axis',(0.,0.,-1.));
#834=DIRECTION('center_axis',(0.,-1.,-1.83697019872103E-16));
#835=DIRECTION('ref_axis',(0.,1.83697019872103E-16,-1.));
#836=DIRECTION('center_axis',(2.77555756156289E-17,-1.,-1.83697019872103E-16));
#837=DIRECTION('ref_axis',(0.,-1.83697019872103E-16,1.));
#838=DIRECTION('center_axis',(0.,1.,1.83697019872103E-16));
#839=DIRECTION('ref_axis',(0.,1.83697019872103E-16,-1.));
#840=DIRECTION('',(-1.,0.,0.));
#841=DIRECTION('center_axis',(1.,0.,0.));
#842=DIRECTION('ref_axis',(0.,0.,1.));
#843=DIRECTION('',(-1.,0.,0.));
#844=DIRECTION('',(-1.,0.,0.));
#845=DIRECTION('center_axis',(0.,-8.88178419700126E-16,-1.));
#846=DIRECTION('ref_axis',(0.,-1.,8.88178419700126E-16));
#847=DIRECTION('',(-1.,0.,0.));
#848=DIRECTION('center_axis',(1.,0.,0.));
#849=DIRECTION('ref_axis',(0.,5.2245789394125E-16,-1.));
#850=DIRECTION('',(-1.,0.,0.));
#851=DIRECTION('center_axis',(0.,-2.22044604925032E-16,1.));
#852=DIRECTION('ref_axis',(0.,1.,2.22044604925032E-16));
#853=DIRECTION('center_axis',(0.,0.,-1.));
#854=DIRECTION('ref_axis',(0.,-1.,0.));
#855=DIRECTION('',(-1.,0.,0.));
#856=DIRECTION('center_axis',(1.,0.,0.));
#857=DIRECTION('ref_axis',(0.,4.44089209850063E-16,-1.));
#858=DIRECTION('',(-1.,0.,0.));
#859=DIRECTION('center_axis',(0.,-2.22044604925031E-16,1.));
#860=DIRECTION('ref_axis',(0.,1.,2.22044604925031E-16));
#861=DIRECTION('center_axis',(0.,-1.,-3.28954970259306E-16));
#862=DIRECTION('ref_axis',(0.,-3.28954970259306E-16,1.));
#863=DIRECTION('center_axis',(0.,0.,1.));
#864=DIRECTION('ref_axis',(0.,1.,0.));
#865=CARTESIAN_POINT('',(0.,0.,0.));
#866=CARTESIAN_POINT('Origin',(-1.,51.,6.75));
#867=CARTESIAN_POINT('',(-1.,52.,26.));
#868=CARTESIAN_POINT('',(-1.,52.,1.));
#869=CARTESIAN_POINT('',(-1.,52.,6.75));
#870=CARTESIAN_POINT('',(0.,51.,27.));
#871=CARTESIAN_POINT('Origin',(-1.,51.,26.));
#872=CARTESIAN_POINT('',(0.,51.,0.));
#873=CARTESIAN_POINT('',(0.,51.,6.75));
#874=CARTESIAN_POINT('Origin',(-1.,51.,1.));
#875=CARTESIAN_POINT('Origin',(0.,51.,1.));
#876=CARTESIAN_POINT('',(-5.,52.,1.));
#877=CARTESIAN_POINT('',(0.,52.,1.));
#878=CARTESIAN_POINT('',(-5.,51.,0.));
#879=CARTESIAN_POINT('',(0.,51.,0.));
#880=CARTESIAN_POINT('Origin',(-5.,51.,1.));
#881=CARTESIAN_POINT('Origin',(0.,51.,26.));
#882=CARTESIAN_POINT('',(-5.,51.,27.));
#883=CARTESIAN_POINT('',(0.,51.,27.));
#884=CARTESIAN_POINT('',(-5.,52.,26.));
#885=CARTESIAN_POINT('',(0.,52.,26.));
#886=CARTESIAN_POINT('Origin',(-5.,51.,26.));
#887=CARTESIAN_POINT('Origin',(-5.,26.,13.5));
#888=CARTESIAN_POINT('',(-5.,52.,0.));
#889=CARTESIAN_POINT('',(-5.,0.,0.));
#890=CARTESIAN_POINT('',(-5.,0.,0.));
#891=CARTESIAN_POINT('',(-5.,-1.65327317884893E-16,0.9));
#892=CARTESIAN_POINT('',(-5.,-4.95981953654678E-15,27.));
#893=CARTESIAN_POINT('',(-5.,4.,0.900000000000002));
#894=CARTESIAN_POINT('',(-5.,-1.11022302462517E-16,0.9));
#895=CARTESIAN_POINT('',(-5.,4.,6.1));
#896=CARTESIAN_POINT('',(-5.,4.,8.5));
#897=CARTESIAN_POINT('',(-5.,-1.12055182121983E-15,6.1));
#898=CARTESIAN_POINT('',(-5.,-1.55431223447522E-15,6.1));
#899=CARTESIAN_POINT('',(-5.,-3.83926771532695E-15,20.9));
#900=CARTESIAN_POINT('',(-5.,-4.95981953654678E-15,27.));
#901=CARTESIAN_POINT('',(-5.,4.,20.9));
#902=CARTESIAN_POINT('',(-5.,-4.44089209850063E-15,20.9));
#903=CARTESIAN_POINT('',(-5.,4.,26.1));
#904=CARTESIAN_POINT('',(-5.,3.99999999999999,18.5));
#905=CARTESIAN_POINT('',(-5.,-4.79449221866189E-15,26.1));
#906=CARTESIAN_POINT('',(-5.,-4.44089209850063E-15,26.1));
#907=CARTESIAN_POINT('',(-5.,-4.95981953654678E-15,27.));
#908=CARTESIAN_POINT('',(-5.,-4.95981953654678E-15,27.));
#909=CARTESIAN_POINT('',(-5.,52.,27.));
#910=CARTESIAN_POINT('',(-5.,32.,5.));
#911=CARTESIAN_POINT('',(-5.,32.,22.));
#912=CARTESIAN_POINT('Origin',(-5.,32.,13.5));
#913=CARTESIAN_POINT('',(-5.,37.,5.));
#914=CARTESIAN_POINT('',(-5.,29.,5.));
#915=CARTESIAN_POINT('',(-5.,37.,22.));
#916=CARTESIAN_POINT('Origin',(-5.,37.,13.5));
#917=CARTESIAN_POINT('',(-5.,31.5,22.));
#918=CARTESIAN_POINT('',(-5.,9.5,21.15));
#919=CARTESIAN_POINT('',(-5.,9.5,19.65));
#920=CARTESIAN_POINT('',(-5.,9.5,17.325));
#921=CARTESIAN_POINT('',(-5.,5.74722325026742,21.15));
#922=CARTESIAN_POINT('',(-5.,15.8736116251337,21.15));
#923=CARTESIAN_POINT('',(-5.,1.99444650053486,14.65));
#924=CARTESIAN_POINT('',(-5.,4.74615838437996,19.4161047906108));
#925=CARTESIAN_POINT('',(-5.,5.74722325026743,8.14999999999998));
#926=CARTESIAN_POINT('',(-5.,7.12051136642231,5.77139520938917));
#927=CARTESIAN_POINT('',(-5.,9.5,8.15000000000001));
#928=CARTESIAN_POINT('',(-5.,17.75,8.14999999999998));
#929=CARTESIAN_POINT('',(-5.,9.5,9.65));
#930=CARTESIAN_POINT('',(-5.,9.5,17.325));
#931=CARTESIAN_POINT('',(-5.,14.5,9.65));
#932=CARTESIAN_POINT('',(-5.,17.75,9.65));
#933=CARTESIAN_POINT('',(-5.,14.5,19.65));
#934=CARTESIAN_POINT('Origin',(-5.,14.5,14.65));
#935=CARTESIAN_POINT('',(-5.,20.25,19.65));
#936=CARTESIAN_POINT('',(-5.,7.1,3.5));
#937=CARTESIAN_POINT('Origin',(-5.,8.,3.5));
#938=CARTESIAN_POINT('',(-5.,47.6,24.));
#939=CARTESIAN_POINT('Origin',(-5.,48.5,24.));
#940=CARTESIAN_POINT('',(-5.,19.1,24.));
#941=CARTESIAN_POINT('Origin',(-5.,20.,24.));
#942=CARTESIAN_POINT('',(-5.,47.6,3.5));
#943=CARTESIAN_POINT('Origin',(-5.,48.5,3.5));
#944=CARTESIAN_POINT('Origin',(0.,52.,27.));
#945=CARTESIAN_POINT('',(0.,-4.95981953654678E-15,27.));
#946=CARTESIAN_POINT('',(0.,-4.95981953654678E-15,27.));
#947=CARTESIAN_POINT('',(0.,52.,27.));
#948=CARTESIAN_POINT('Origin',(0.,26.,13.5));
#949=CARTESIAN_POINT('',(0.,0.,0.));
#950=CARTESIAN_POINT('',(0.,-4.95981953654678E-15,27.));
#951=CARTESIAN_POINT('',(0.,0.,0.));
#952=CARTESIAN_POINT('',(0.,9.5,19.65));
#953=CARTESIAN_POINT('',(0.,9.5,9.65));
#954=CARTESIAN_POINT('Origin',(0.,9.5,14.65));
#955=CARTESIAN_POINT('',(0.,14.5,19.65));
#956=CARTESIAN_POINT('',(0.,20.25,19.65));
#957=CARTESIAN_POINT('',(0.,14.5,9.65));
#958=CARTESIAN_POINT('Origin',(0.,14.5,14.65));
#959=CARTESIAN_POINT('',(0.,17.75,9.65));
#960=CARTESIAN_POINT('',(0.,32.,22.));
#961=CARTESIAN_POINT('',(0.,32.,5.));
#962=CARTESIAN_POINT('Origin',(0.,32.,13.5));
#963=CARTESIAN_POINT('',(0.,37.,22.));
#964=CARTESIAN_POINT('',(0.,31.5,22.));
#965=CARTESIAN_POINT('',(0.,37.,5.));
#966=CARTESIAN_POINT('Origin',(0.,37.,13.5));
#967=CARTESIAN_POINT('',(0.,29.,5.));
#968=CARTESIAN_POINT('',(0.,8.9,3.5));
#969=CARTESIAN_POINT('Origin',(0.,8.,3.5));
#970=CARTESIAN_POINT('',(0.,49.4,24.));
#971=CARTESIAN_POINT('Origin',(0.,48.5,24.));
#972=CARTESIAN_POINT('',(0.,20.9,24.));
#973=CARTESIAN_POINT('Origin',(0.,20.,24.));
#974=CARTESIAN_POINT('',(0.,49.4,3.5));
#975=CARTESIAN_POINT('Origin',(0.,48.5,3.5));
#976=CARTESIAN_POINT('Origin',(-58.8047617119566,48.5,3.5));
#977=CARTESIAN_POINT('Origin',(-58.8047617119566,20.,24.));
#978=CARTESIAN_POINT('Origin',(-58.8047617119566,48.5,24.));
#979=CARTESIAN_POINT('Origin',(-58.8047617119566,8.,3.5));
#980=CARTESIAN_POINT('Origin',(-1.8,6.72430735463467,14.65));
#981=CARTESIAN_POINT('',(-1.8,9.5,19.65));
#982=CARTESIAN_POINT('',(-1.8,9.5,9.65));
#983=CARTESIAN_POINT('Origin',(-1.8,9.5,14.65));
#984=CARTESIAN_POINT('',(-1.8,9.5,8.15));
#985=CARTESIAN_POINT('',(-1.8,9.5,8.15));
#986=CARTESIAN_POINT('',(-1.8,5.74722325026743,8.14999999999998));
#987=CARTESIAN_POINT('',(-1.8,5.74722325026743,8.14999999999998));
#988=CARTESIAN_POINT('',(-1.8,1.99444650053486,14.65));
#989=CARTESIAN_POINT('',(-1.8,1.99444650053486,14.65));
#990=CARTESIAN_POINT('',(-1.8,5.74722325026742,21.15));
#991=CARTESIAN_POINT('',(-1.8,5.74722325026742,21.15));
#992=CARTESIAN_POINT('',(-1.8,9.5,21.15));
#993=CARTESIAN_POINT('',(-1.8,13.2527767497326,21.15));
#994=CARTESIAN_POINT('',(-1.8,9.5,8.15));
#995=CARTESIAN_POINT('Origin',(-5.,9.5,21.15));
#996=CARTESIAN_POINT('',(0.,9.5,9.65));
#997=CARTESIAN_POINT('',(-5.,9.5,8.15000000000001));
#998=CARTESIAN_POINT('Origin',(-5.,9.5,21.15));
#999=CARTESIAN_POINT('',(0.,9.5,19.65));
#1000=CARTESIAN_POINT('',(-5.,9.5,21.15));
#1001=CARTESIAN_POINT('Origin',(-5.,5.74722325026743,8.14999999999998));
#1002=CARTESIAN_POINT('',(-5.,1.99444650053486,14.65));
#1003=CARTESIAN_POINT('',(-5.,5.74722325026743,8.14999999999998));
#1004=CARTESIAN_POINT('Origin',(-5.,9.5,8.14999999999998));
#1005=CARTESIAN_POINT('Origin',(-5.,5.74722325026742,21.15));
#1006=CARTESIAN_POINT('',(-5.,5.74722325026742,21.15));
#1007=CARTESIAN_POINT('Origin',(-5.,1.99444650053486,14.65));
#1008=CARTESIAN_POINT('Origin',(0.,9.5,14.65));
#1009=CARTESIAN_POINT('',(0.,9.5,19.65));
#1010=CARTESIAN_POINT('',(0.,9.5,9.65));
#1011=CARTESIAN_POINT('Origin',(-5.,-6.4293956955236E-16,3.5));
#1012=CARTESIAN_POINT('Origin',(-5.,1.56274073312601E-15,3.5));
#1013=CARTESIAN_POINT('Origin',(-5.,4.,3.5));
#1014=CARTESIAN_POINT('Origin',(-4.10471574184208,4.,3.5));
#1015=CARTESIAN_POINT('Origin',(-5.,-4.31687996699442E-15,23.5));
#1016=CARTESIAN_POINT('Origin',(-5.,-4.95981953654678E-15,23.5));
#1017=CARTESIAN_POINT('Origin',(-5.,4.,23.5));
#1018=CARTESIAN_POINT('Origin',(-4.10471574184208,4.,23.5));
#1019=CARTESIAN_POINT('Origin',(0.,-4.95981953654678E-15,27.));
#1020=CARTESIAN_POINT('',(0.,0.,0.));
#1021=CARTESIAN_POINT('Origin',(0.,32.,13.5));
#1022=CARTESIAN_POINT('',(0.,32.,5.));
#1023=CARTESIAN_POINT('',(0.,32.,22.));
#1024=CARTESIAN_POINT('Origin',(0.,37.,22.));
#1025=CARTESIAN_POINT('',(0.,37.,22.));
#1026=CARTESIAN_POINT('Origin',(0.,37.,13.5));
#1027=CARTESIAN_POINT('',(0.,37.,5.));
#1028=CARTESIAN_POINT('Origin',(0.,32.,5.));
#1029=CARTESIAN_POINT('Origin',(0.,14.5,19.65));
#1030=CARTESIAN_POINT('',(0.,14.5,19.65));
#1031=CARTESIAN_POINT('Origin',(0.,14.5,14.65));
#1032=CARTESIAN_POINT('',(0.,14.5,9.65));
#1033=CARTESIAN_POINT('Origin',(0.,9.5,9.65));
#1034=CARTESIAN_POINT('Origin',(0.,52.,0.));
#1035=CARTESIAN_POINT('Origin',(0.,0.,0.));
#1036=UNCERTAINTY_MEASURE_WITH_UNIT(LENGTH_MEASURE(0.01),#1040,
'DISTANCE_ACCURACY_VALUE',
'Maximum model space distance between geometric entities at asserted c
onnectivities');
#1037=UNCERTAINTY_MEASURE_WITH_UNIT(LENGTH_MEASURE(0.01),#1040,
'DISTANCE_ACCURACY_VALUE',
'Maximum model space distance between geometric entities at asserted c
onnectivities');
#1038=(
GEOMETRIC_REPRESENTATION_CONTEXT(3)
GLOBAL_UNCERTAINTY_ASSIGNED_CONTEXT((#1036))
GLOBAL_UNIT_ASSIGNED_CONTEXT((#1040,#1043,#1042))
REPRESENTATION_CONTEXT('','3D')
);
#1039=(
GEOMETRIC_REPRESENTATION_CONTEXT(3)
GLOBAL_UNCERTAINTY_ASSIGNED_CONTEXT((#1037))
GLOBAL_UNIT_ASSIGNED_CONTEXT((#1040,#1043,#1042))
REPRESENTATION_CONTEXT('','3D')
);
#1040=(
LENGTH_UNIT()
NAMED_UNIT(*)
SI_UNIT(.MILLI.,.METRE.)
);
#1041=(
LENGTH_UNIT()
NAMED_UNIT(*)
SI_UNIT(.CENTI.,.METRE.)
);
#1042=(
NAMED_UNIT(*)
SI_UNIT($,.STERADIAN.)
SOLID_ANGLE_UNIT()
);
#1043=(
NAMED_UNIT(*)
PLANE_ANGLE_UNIT()
SI_UNIT($,.RADIAN.)
);
#1044=SHAPE_DEFINITION_REPRESENTATION(#1045,#1046);
#1045=PRODUCT_DEFINITION_SHAPE('',$,#1048);
#1046=SHAPE_REPRESENTATION('',(#636),#1038);
#1047=PRODUCT_DEFINITION_CONTEXT('part definition',#1052,'design');
#1048=PRODUCT_DEFINITION('Spritzenpumpe beweglich Mutter',
'Spritzenpumpe beweglich Mutter - 2',#1049,#1047);
#1049=PRODUCT_DEFINITION_FORMATION('',$,#1054);
#1050=PRODUCT_RELATED_PRODUCT_CATEGORY(
'Spritzenpumpe beweglich Mutter - 2',
'Spritzenpumpe beweglich Mutter - 2',(#1054));
#1051=APPLICATION_PROTOCOL_DEFINITION('international standard',
'automotive_design',2009,#1052);
#1052=APPLICATION_CONTEXT(
'Core Data for Automotive Mechanical Design Process');
#1053=PRODUCT_CONTEXT('part definition',#1052,'mechanical');
#1054=PRODUCT('Spritzenpumpe beweglich Mutter',
'Spritzenpumpe beweglich Mutter - 2',$,(#1053));
#1055=PRESENTATION_STYLE_ASSIGNMENT((#1056));
#1056=SURFACE_STYLE_USAGE(.BOTH.,#1057);
#1057=SURFACE_SIDE_STYLE('',(#1058));
#1058=SURFACE_STYLE_FILL_AREA(#1059);
#1059=FILL_AREA_STYLE('',(#1060));
#1060=FILL_AREA_STYLE_COLOUR('',#1061);
#1061=COLOUR_RGB('',0.749019607843137,0.749019607843137,0.749019607843137);
ENDSEC;
END-ISO-10303-21;
