# Supplementary material for: Low-budget 3D-printed equipment for continuous flow reactions
Source: Beilstein J Org Chem. 2019 Feb 26;15:558–66. doi: 10.3762/bjoc.15.50 (PMC6404462; doi:10.3762/bjoc.15.50)
Supplement: File 2 — This zip-file includes all 3D-printed parts as stl-files for direct 3D printing, as well as stp-files for editing the 3D models, if necessary. It also contains the Arduino software code as an ino-file for controlling of the syringe pumps. [file Beilstein_J_Org_Chem-15-558-s002.zip › general syringe pump/pump ending.stp]

ISO-10303-21;
HEADER;
/* Generated by software containing ST-Developer
 * from STEP Tools, Inc. (www.steptools.com) 
 */

FILE_DESCRIPTION(
/* description */ (''),
/* implementation_level */ '2;1');

FILE_NAME(
/* name */ 'Z:\\Flow\\Inventor\\Spritzenpumpe\\Spritzenpumpe Abschluss.
stp',
/* time_stamp */ '2018-09-10T16:02:27+02:00',
/* author */ ('JN'),
/* organization */ (''),
/* preprocessor_version */ 'ST-DEVELOPER v16.13',
/* originating_system */ 'Autodesk Inventor 2018',
/* authorisation */ '');

FILE_SCHEMA (('AUTOMOTIVE_DESIGN { 1 0 10303 214 3 1 1 }'));
ENDSEC;

DATA;
#10=MECHANICAL_DESIGN_GEOMETRIC_PRESENTATION_REPRESENTATION('',(#13),#1356);
#11=SHAPE_REPRESENTATION_RELATIONSHIP('SRR','None',#1363,#12);
#12=ADVANCED_BREP_SHAPE_REPRESENTATION('',(#14),#1355);
#13=STYLED_ITEM('',(#1372),#14);
#14=MANIFOLD_SOLID_BREP('Volumenk\X\F6rper1',#754);
#15=FACE_BOUND('',#250,.T.);
#16=FACE_BOUND('',#251,.T.);
#17=FACE_BOUND('',#252,.T.);
#18=FACE_BOUND('',#253,.T.);
#19=FACE_BOUND('',#260,.T.);
#20=FACE_BOUND('',#262,.T.);
#21=FACE_BOUND('',#264,.T.);
#22=FACE_BOUND('',#266,.T.);
#23=FACE_BOUND('',#268,.T.);
#24=FACE_BOUND('',#270,.T.);
#25=FACE_BOUND('',#272,.T.);
#26=FACE_BOUND('',#274,.T.);
#27=FACE_BOUND('',#276,.T.);
#28=FACE_BOUND('',#278,.T.);
#29=FACE_BOUND('',#280,.T.);
#30=FACE_BOUND('',#282,.T.);
#31=FACE_BOUND('',#284,.T.);
#32=FACE_BOUND('',#285,.T.);
#33=FACE_BOUND('',#286,.T.);
#34=FACE_BOUND('',#287,.T.);
#35=PLANE('',#845);
#36=PLANE('',#847);
#37=PLANE('',#848);
#38=PLANE('',#853);
#39=PLANE('',#854);
#40=PLANE('',#855);
#41=PLANE('',#856);
#42=PLANE('',#857);
#43=PLANE('',#858);
#44=PLANE('',#864);
#45=PLANE('',#870);
#46=PLANE('',#876);
#47=PLANE('',#882);
#48=ELLIPSE('',#840,1.4142135623731,1.);
#49=ELLIPSE('',#843,1.4142135623731,1.);
#50=TOROIDAL_SURFACE('',#819,7.,1.);
#51=TOROIDAL_SURFACE('',#830,7.,1.);
#52=LINE('',#1174,#93);
#53=LINE('',#1175,#94);
#54=LINE('',#1205,#95);
#55=LINE('',#1206,#96);
#56=LINE('',#1222,#97);
#57=LINE('',#1223,#98);
#58=LINE('',#1228,#99);
#59=LINE('',#1229,#100);
#60=LINE('',#1237,#101);
#61=LINE('',#1238,#102);
#62=LINE('',#1240,#103);
#63=LINE('',#1241,#104);
#64=LINE('',#1243,#105);
#65=LINE('',#1244,#106);
#66=LINE('',#1246,#107);
#67=LINE('',#1247,#108);
#68=LINE('',#1249,#109);
#69=LINE('',#1250,#110);
#70=LINE('',#1255,#111);
#71=LINE('',#1256,#112);
#72=LINE('',#1264,#113);
#73=LINE('',#1265,#114);
#74=LINE('',#1267,#115);
#75=LINE('',#1268,#116);
#76=LINE('',#1270,#117);
#77=LINE('',#1271,#118);
#78=LINE('',#1273,#119);
#79=LINE('',#1274,#120);
#80=LINE('',#1276,#121);
#81=LINE('',#1277,#122);
#82=LINE('',#1280,#123);
#83=LINE('',#1282,#124);
#84=LINE('',#1285,#125);
#85=LINE('',#1286,#126);
#86=LINE('',#1289,#127);
#87=LINE('',#1291,#128);
#88=LINE('',#1294,#129);
#89=LINE('',#1295,#130);
#90=LINE('',#1297,#131);
#91=LINE('',#1299,#132);
#92=LINE('',#1301,#133);
#93=VECTOR('',#919,10.);
#94=VECTOR('',#920,10.);
#95=VECTOR('',#955,10.);
#96=VECTOR('',#956,10.);
#97=VECTOR('',#975,10.);
#98=VECTOR('',#976,10.);
#99=VECTOR('',#981,10.);
#100=VECTOR('',#982,10.);
#101=VECTOR('',#993,10.);
#102=VECTOR('',#994,10.);
#103=VECTOR('',#997,10.);
#104=VECTOR('',#998,10.);
#105=VECTOR('',#1001,10.);
#106=VECTOR('',#1002,10.);
#107=VECTOR('',#1005,10.);
#108=VECTOR('',#1006,10.);
#109=VECTOR('',#1009,10.);
#110=VECTOR('',#1010,10.);
#111=VECTOR('',#1015,10.);
#112=VECTOR('',#1016,10.);
#113=VECTOR('',#1027,10.);
#114=VECTOR('',#1028,10.);
#115=VECTOR('',#1031,10.);
#116=VECTOR('',#1032,10.);
#117=VECTOR('',#1035,10.);
#118=VECTOR('',#1036,10.);
#119=VECTOR('',#1039,10.);
#120=VECTOR('',#1040,10.);
#121=VECTOR('',#1043,10.);
#122=VECTOR('',#1044,10.);
#123=VECTOR('',#1047,10.);
#124=VECTOR('',#1048,10.);
#125=VECTOR('',#1053,10.);
#126=VECTOR('',#1054,10.);
#127=VECTOR('',#1057,10.);
#128=VECTOR('',#1058,10.);
#129=VECTOR('',#1063,10.);
#130=VECTOR('',#1064,10.);
#131=VECTOR('',#1067,10.);
#132=VECTOR('',#1070,10.);
#133=VECTOR('',#1073,10.);
#134=CYLINDRICAL_SURFACE('',#790,1.);
#135=CYLINDRICAL_SURFACE('',#807,1.);
#136=CYLINDRICAL_SURFACE('',#816,1.);
#137=CYLINDRICAL_SURFACE('',#817,1.);
#138=CYLINDRICAL_SURFACE('',#823,1.);
#139=CYLINDRICAL_SURFACE('',#824,1.);
#140=CYLINDRICAL_SURFACE('',#825,1.);
#141=CYLINDRICAL_SURFACE('',#826,1.);
#142=CYLINDRICAL_SURFACE('',#827,1.);
#143=CYLINDRICAL_SURFACE('',#828,1.);
#144=CYLINDRICAL_SURFACE('',#834,1.);
#145=CYLINDRICAL_SURFACE('',#835,1.);
#146=CYLINDRICAL_SURFACE('',#836,1.);
#147=CYLINDRICAL_SURFACE('',#837,1.);
#148=CYLINDRICAL_SURFACE('',#838,1.);
#149=CYLINDRICAL_SURFACE('',#839,1.);
#150=CYLINDRICAL_SURFACE('',#841,1.);
#151=CYLINDRICAL_SURFACE('',#842,1.);
#152=CYLINDRICAL_SURFACE('',#844,1.);
#153=CYLINDRICAL_SURFACE('',#846,6.);
#154=CYLINDRICAL_SURFACE('',#861,3.1);
#155=CYLINDRICAL_SURFACE('',#862,1.75);
#156=CYLINDRICAL_SURFACE('',#867,3.1);
#157=CYLINDRICAL_SURFACE('',#868,1.75);
#158=CYLINDRICAL_SURFACE('',#873,3.1);
#159=CYLINDRICAL_SURFACE('',#874,1.75);
#160=CYLINDRICAL_SURFACE('',#879,3.1);
#161=CYLINDRICAL_SURFACE('',#880,1.75);
#162=FACE_OUTER_BOUND('',#215,.T.);
#163=FACE_OUTER_BOUND('',#216,.T.);
#164=FACE_OUTER_BOUND('',#217,.T.);
#165=FACE_OUTER_BOUND('',#218,.T.);
#166=FACE_OUTER_BOUND('',#219,.T.);
#167=FACE_OUTER_BOUND('',#220,.T.);
#168=FACE_OUTER_BOUND('',#221,.T.);
#169=FACE_OUTER_BOUND('',#222,.T.);
#170=FACE_OUTER_BOUND('',#223,.T.);
#171=FACE_OUTER_BOUND('',#224,.T.);
#172=FACE_OUTER_BOUND('',#225,.T.);
#173=FACE_OUTER_BOUND('',#226,.T.);
#174=FACE_OUTER_BOUND('',#227,.T.);
#175=FACE_OUTER_BOUND('',#228,.T.);
#176=FACE_OUTER_BOUND('',#229,.T.);
#177=FACE_OUTER_BOUND('',#230,.T.);
#178=FACE_OUTER_BOUND('',#231,.T.);
#179=FACE_OUTER_BOUND('',#232,.T.);
#180=FACE_OUTER_BOUND('',#233,.T.);
#181=FACE_OUTER_BOUND('',#234,.T.);
#182=FACE_OUTER_BOUND('',#235,.T.);
#183=FACE_OUTER_BOUND('',#236,.T.);
#184=FACE_OUTER_BOUND('',#237,.T.);
#185=FACE_OUTER_BOUND('',#238,.T.);
#186=FACE_OUTER_BOUND('',#239,.T.);
#187=FACE_OUTER_BOUND('',#240,.T.);
#188=FACE_OUTER_BOUND('',#241,.T.);
#189=FACE_OUTER_BOUND('',#242,.T.);
#190=FACE_OUTER_BOUND('',#243,.T.);
#191=FACE_OUTER_BOUND('',#244,.T.);
#192=FACE_OUTER_BOUND('',#245,.T.);
#193=FACE_OUTER_BOUND('',#246,.T.);
#194=FACE_OUTER_BOUND('',#247,.T.);
#195=FACE_OUTER_BOUND('',#248,.T.);
#196=FACE_OUTER_BOUND('',#249,.T.);
#197=FACE_OUTER_BOUND('',#254,.T.);
#198=FACE_OUTER_BOUND('',#255,.T.);
#199=FACE_OUTER_BOUND('',#256,.T.);
#200=FACE_OUTER_BOUND('',#257,.T.);
#201=FACE_OUTER_BOUND('',#258,.T.);
#202=FACE_OUTER_BOUND('',#259,.T.);
#203=FACE_OUTER_BOUND('',#261,.T.);
#204=FACE_OUTER_BOUND('',#263,.T.);
#205=FACE_OUTER_BOUND('',#265,.T.);
#206=FACE_OUTER_BOUND('',#267,.T.);
#207=FACE_OUTER_BOUND('',#269,.T.);
#208=FACE_OUTER_BOUND('',#271,.T.);
#209=FACE_OUTER_BOUND('',#273,.T.);
#210=FACE_OUTER_BOUND('',#275,.T.);
#211=FACE_OUTER_BOUND('',#277,.T.);
#212=FACE_OUTER_BOUND('',#279,.T.);
#213=FACE_OUTER_BOUND('',#281,.T.);
#214=FACE_OUTER_BOUND('',#283,.T.);
#215=EDGE_LOOP('',(#497,#498,#499));
#216=EDGE_LOOP('',(#500,#501,#502));
#217=EDGE_LOOP('',(#503,#504,#505));
#218=EDGE_LOOP('',(#506,#507,#508));
#219=EDGE_LOOP('',(#509,#510,#511,#512));
#220=EDGE_LOOP('',(#513,#514,#515));
#221=EDGE_LOOP('',(#516,#517,#518));
#222=EDGE_LOOP('',(#519,#520,#521));
#223=EDGE_LOOP('',(#522,#523,#524));
#224=EDGE_LOOP('',(#525,#526,#527,#528));
#225=EDGE_LOOP('',(#529,#530,#531));
#226=EDGE_LOOP('',(#532,#533,#534));
#227=EDGE_LOOP('',(#535,#536,#537,#538));
#228=EDGE_LOOP('',(#539,#540,#541,#542));
#229=EDGE_LOOP('',(#543,#544,#545,#546));
#230=EDGE_LOOP('',(#547,#548,#549,#550));
#231=EDGE_LOOP('',(#551,#552,#553,#554));
#232=EDGE_LOOP('',(#555,#556,#557,#558));
#233=EDGE_LOOP('',(#559,#560,#561,#562));
#234=EDGE_LOOP('',(#563,#564,#565,#566));
#235=EDGE_LOOP('',(#567,#568,#569,#570));
#236=EDGE_LOOP('',(#571,#572,#573,#574));
#237=EDGE_LOOP('',(#575,#576,#577,#578));
#238=EDGE_LOOP('',(#579,#580,#581,#582));
#239=EDGE_LOOP('',(#583,#584,#585,#586));
#240=EDGE_LOOP('',(#587,#588,#589,#590));
#241=EDGE_LOOP('',(#591,#592,#593,#594));
#242=EDGE_LOOP('',(#595,#596,#597,#598));
#243=EDGE_LOOP('',(#599,#600,#601,#602));
#244=EDGE_LOOP('',(#603,#604,#605,#606));
#245=EDGE_LOOP('',(#607,#608,#609,#610));
#246=EDGE_LOOP('',(#611,#612,#613,#614));
#247=EDGE_LOOP('',(#615,#616,#617,#618));
#248=EDGE_LOOP('',(#619,#620,#621,#622));
#249=EDGE_LOOP('',(#623,#624,#625,#626,#627,#628,#629,#630));
#250=EDGE_LOOP('',(#631));
#251=EDGE_LOOP('',(#632));
#252=EDGE_LOOP('',(#633));
#253=EDGE_LOOP('',(#634));
#254=EDGE_LOOP('',(#635,#636,#637,#638));
#255=EDGE_LOOP('',(#639,#640,#641,#642));
#256=EDGE_LOOP('',(#643,#644,#645,#646));
#257=EDGE_LOOP('',(#647,#648,#649,#650));
#258=EDGE_LOOP('',(#651,#652,#653,#654));
#259=EDGE_LOOP('',(#655));
#260=EDGE_LOOP('',(#656));
#261=EDGE_LOOP('',(#657));
#262=EDGE_LOOP('',(#658));
#263=EDGE_LOOP('',(#659));
#264=EDGE_LOOP('',(#660));
#265=EDGE_LOOP('',(#661));
#266=EDGE_LOOP('',(#662));
#267=EDGE_LOOP('',(#663));
#268=EDGE_LOOP('',(#664));
#269=EDGE_LOOP('',(#665));
#270=EDGE_LOOP('',(#666));
#271=EDGE_LOOP('',(#667));
#272=EDGE_LOOP('',(#668));
#273=EDGE_LOOP('',(#669));
#274=EDGE_LOOP('',(#670));
#275=EDGE_LOOP('',(#671));
#276=EDGE_LOOP('',(#672));
#277=EDGE_LOOP('',(#673));
#278=EDGE_LOOP('',(#674));
#279=EDGE_LOOP('',(#675));
#280=EDGE_LOOP('',(#676));
#281=EDGE_LOOP('',(#677));
#282=EDGE_LOOP('',(#678));
#283=EDGE_LOOP('',(#679,#680,#681,#682,#683,#684,#685,#686));
#284=EDGE_LOOP('',(#687));
#285=EDGE_LOOP('',(#688));
#286=EDGE_LOOP('',(#689));
#287=EDGE_LOOP('',(#690));
#288=CIRCLE('',#775,0.999999999999996);
#289=CIRCLE('',#776,1.);
#290=CIRCLE('',#777,1.);
#291=CIRCLE('',#779,1.);
#292=CIRCLE('',#780,1.);
#293=CIRCLE('',#781,1.);
#294=CIRCLE('',#783,0.999999999999996);
#295=CIRCLE('',#784,0.999999999999996);
#296=CIRCLE('',#785,1.);
#297=CIRCLE('',#787,1.);
#298=CIRCLE('',#788,1.);
#299=CIRCLE('',#789,0.999999999999996);
#300=CIRCLE('',#792,0.999999999999998);
#301=CIRCLE('',#793,0.999999999999996);
#302=CIRCLE('',#794,1.);
#303=CIRCLE('',#796,0.999999999999996);
#304=CIRCLE('',#797,1.);
#305=CIRCLE('',#798,1.);
#306=CIRCLE('',#800,0.999999999999996);
#307=CIRCLE('',#801,0.999999999999998);
#308=CIRCLE('',#802,1.);
#309=CIRCLE('',#804,0.999999999999996);
#310=CIRCLE('',#805,1.);
#311=CIRCLE('',#806,0.999999999999996);
#312=CIRCLE('',#809,1.);
#313=CIRCLE('',#810,1.);
#314=CIRCLE('',#811,0.999999999999996);
#315=CIRCLE('',#813,0.999999999999996);
#316=CIRCLE('',#814,1.);
#317=CIRCLE('',#815,0.999999999999998);
#318=CIRCLE('',#818,1.);
#319=CIRCLE('',#820,1.);
#320=CIRCLE('',#821,6.);
#321=CIRCLE('',#822,7.);
#322=CIRCLE('',#829,0.999999999999995);
#323=CIRCLE('',#831,1.);
#324=CIRCLE('',#832,7.);
#325=CIRCLE('',#833,6.);
#326=CIRCLE('',#849,3.1);
#327=CIRCLE('',#850,3.1);
#328=CIRCLE('',#851,3.1);
#329=CIRCLE('',#852,3.1);
#330=CIRCLE('',#859,3.1);
#331=CIRCLE('',#860,1.75);
#332=CIRCLE('',#863,1.75);
#333=CIRCLE('',#865,3.1);
#334=CIRCLE('',#866,1.75);
#335=CIRCLE('',#869,1.75);
#336=CIRCLE('',#871,3.1);
#337=CIRCLE('',#872,1.75);
#338=CIRCLE('',#875,1.75);
#339=CIRCLE('',#877,3.1);
#340=CIRCLE('',#878,1.75);
#341=CIRCLE('',#881,1.75);
#342=VERTEX_POINT('',#1146);
#343=VERTEX_POINT('',#1147);
#344=VERTEX_POINT('',#1149);
#345=VERTEX_POINT('',#1153);
#346=VERTEX_POINT('',#1154);
#347=VERTEX_POINT('',#1156);
#348=VERTEX_POINT('',#1160);
#349=VERTEX_POINT('',#1161);
#350=VERTEX_POINT('',#1163);
#351=VERTEX_POINT('',#1167);
#352=VERTEX_POINT('',#1168);
#353=VERTEX_POINT('',#1170);
#354=VERTEX_POINT('',#1177);
#355=VERTEX_POINT('',#1178);
#356=VERTEX_POINT('',#1180);
#357=VERTEX_POINT('',#1184);
#358=VERTEX_POINT('',#1185);
#359=VERTEX_POINT('',#1187);
#360=VERTEX_POINT('',#1191);
#361=VERTEX_POINT('',#1192);
#362=VERTEX_POINT('',#1194);
#363=VERTEX_POINT('',#1198);
#364=VERTEX_POINT('',#1199);
#365=VERTEX_POINT('',#1201);
#366=VERTEX_POINT('',#1208);
#367=VERTEX_POINT('',#1209);
#368=VERTEX_POINT('',#1211);
#369=VERTEX_POINT('',#1215);
#370=VERTEX_POINT('',#1216);
#371=VERTEX_POINT('',#1218);
#372=VERTEX_POINT('',#1225);
#373=VERTEX_POINT('',#1226);
#374=VERTEX_POINT('',#1231);
#375=VERTEX_POINT('',#1232);
#376=VERTEX_POINT('',#1252);
#377=VERTEX_POINT('',#1253);
#378=VERTEX_POINT('',#1258);
#379=VERTEX_POINT('',#1259);
#380=VERTEX_POINT('',#1279);
#381=VERTEX_POINT('',#1281);
#382=VERTEX_POINT('',#1288);
#383=VERTEX_POINT('',#1290);
#384=VERTEX_POINT('',#1303);
#385=VERTEX_POINT('',#1305);
#386=VERTEX_POINT('',#1307);
#387=VERTEX_POINT('',#1309);
#388=VERTEX_POINT('',#1317);
#389=VERTEX_POINT('',#1319);
#390=VERTEX_POINT('',#1323);
#391=VERTEX_POINT('',#1326);
#392=VERTEX_POINT('',#1328);
#393=VERTEX_POINT('',#1332);
#394=VERTEX_POINT('',#1335);
#395=VERTEX_POINT('',#1337);
#396=VERTEX_POINT('',#1341);
#397=VERTEX_POINT('',#1344);
#398=VERTEX_POINT('',#1346);
#399=VERTEX_POINT('',#1350);
#400=EDGE_CURVE('',#342,#343,#288,.F.);
#401=EDGE_CURVE('',#344,#342,#289,.F.);
#402=EDGE_CURVE('',#343,#344,#290,.F.);
#403=EDGE_CURVE('',#345,#346,#291,.F.);
#404=EDGE_CURVE('',#347,#345,#292,.F.);
#405=EDGE_CURVE('',#346,#347,#293,.F.);
#406=EDGE_CURVE('',#348,#349,#294,.F.);
#407=EDGE_CURVE('',#350,#348,#295,.F.);
#408=EDGE_CURVE('',#349,#350,#296,.F.);
#409=EDGE_CURVE('',#351,#352,#297,.F.);
#410=EDGE_CURVE('',#353,#351,#298,.F.);
#411=EDGE_CURVE('',#352,#353,#299,.F.);
#412=EDGE_CURVE('',#351,#347,#52,.T.);
#413=EDGE_CURVE('',#345,#353,#53,.T.);
#414=EDGE_CURVE('',#354,#355,#300,.F.);
#415=EDGE_CURVE('',#356,#354,#301,.F.);
#416=EDGE_CURVE('',#355,#356,#302,.F.);
#417=EDGE_CURVE('',#357,#358,#303,.F.);
#418=EDGE_CURVE('',#359,#357,#304,.F.);
#419=EDGE_CURVE('',#358,#359,#305,.F.);
#420=EDGE_CURVE('',#360,#361,#306,.F.);
#421=EDGE_CURVE('',#362,#360,#307,.F.);
#422=EDGE_CURVE('',#361,#362,#308,.F.);
#423=EDGE_CURVE('',#363,#364,#309,.F.);
#424=EDGE_CURVE('',#365,#363,#310,.F.);
#425=EDGE_CURVE('',#364,#365,#311,.F.);
#426=EDGE_CURVE('',#363,#352,#54,.T.);
#427=EDGE_CURVE('',#353,#365,#55,.T.);
#428=EDGE_CURVE('',#366,#367,#312,.F.);
#429=EDGE_CURVE('',#368,#366,#313,.F.);
#430=EDGE_CURVE('',#367,#368,#314,.F.);
#431=EDGE_CURVE('',#369,#370,#315,.F.);
#432=EDGE_CURVE('',#371,#369,#316,.F.);
#433=EDGE_CURVE('',#370,#371,#317,.F.);
#434=EDGE_CURVE('',#369,#364,#56,.T.);
#435=EDGE_CURVE('',#365,#371,#57,.T.);
#436=EDGE_CURVE('',#372,#373,#318,.T.);
#437=EDGE_CURVE('',#373,#370,#58,.T.);
#438=EDGE_CURVE('',#371,#372,#59,.T.);
#439=EDGE_CURVE('',#374,#375,#319,.T.);
#440=EDGE_CURVE('',#375,#373,#320,.T.);
#441=EDGE_CURVE('',#372,#374,#321,.T.);
#442=EDGE_CURVE('',#366,#375,#60,.T.);
#443=EDGE_CURVE('',#374,#368,#61,.T.);
#444=EDGE_CURVE('',#360,#369,#62,.T.);
#445=EDGE_CURVE('',#370,#362,#63,.T.);
#446=EDGE_CURVE('',#357,#367,#64,.T.);
#447=EDGE_CURVE('',#368,#359,#65,.T.);
#448=EDGE_CURVE('',#354,#366,#66,.T.);
#449=EDGE_CURVE('',#367,#356,#67,.T.);
#450=EDGE_CURVE('',#348,#363,#68,.T.);
#451=EDGE_CURVE('',#364,#350,#69,.T.);
#452=EDGE_CURVE('',#376,#377,#322,.T.);
#453=EDGE_CURVE('',#377,#361,#70,.T.);
#454=EDGE_CURVE('',#362,#376,#71,.T.);
#455=EDGE_CURVE('',#378,#379,#323,.T.);
#456=EDGE_CURVE('',#379,#377,#324,.T.);
#457=EDGE_CURVE('',#376,#378,#325,.T.);
#458=EDGE_CURVE('',#355,#379,#72,.T.);
#459=EDGE_CURVE('',#378,#354,#73,.T.);
#460=EDGE_CURVE('',#361,#349,#74,.T.);
#461=EDGE_CURVE('',#350,#360,#75,.T.);
#462=EDGE_CURVE('',#346,#358,#76,.T.);
#463=EDGE_CURVE('',#359,#345,#77,.T.);
#464=EDGE_CURVE('',#342,#357,#78,.T.);
#465=EDGE_CURVE('',#358,#344,#79,.T.);
#466=EDGE_CURVE('',#343,#355,#80,.T.);
#467=EDGE_CURVE('',#356,#342,#81,.T.);
#468=EDGE_CURVE('',#380,#351,#82,.T.);
#469=EDGE_CURVE('',#352,#381,#83,.T.);
#470=EDGE_CURVE('',#381,#380,#48,.T.);
#471=EDGE_CURVE('',#381,#348,#84,.T.);
#472=EDGE_CURVE('',#349,#380,#85,.T.);
#473=EDGE_CURVE('',#382,#346,#86,.T.);
#474=EDGE_CURVE('',#347,#383,#87,.T.);
#475=EDGE_CURVE('',#383,#382,#49,.T.);
#476=EDGE_CURVE('',#383,#343,#88,.T.);
#477=EDGE_CURVE('',#344,#382,#89,.T.);
#478=EDGE_CURVE('',#376,#373,#90,.T.);
#479=EDGE_CURVE('',#375,#378,#91,.T.);
#480=EDGE_CURVE('',#383,#380,#92,.T.);
#481=EDGE_CURVE('',#384,#384,#326,.T.);
#482=EDGE_CURVE('',#385,#385,#327,.T.);
#483=EDGE_CURVE('',#386,#386,#328,.T.);
#484=EDGE_CURVE('',#387,#387,#329,.T.);
#485=EDGE_CURVE('',#388,#388,#330,.T.);
#486=EDGE_CURVE('',#389,#389,#331,.T.);
#487=EDGE_CURVE('',#390,#390,#332,.T.);
#488=EDGE_CURVE('',#391,#391,#333,.T.);
#489=EDGE_CURVE('',#392,#392,#334,.T.);
#490=EDGE_CURVE('',#393,#393,#335,.T.);
#491=EDGE_CURVE('',#394,#394,#336,.T.);
#492=EDGE_CURVE('',#395,#395,#337,.T.);
#493=EDGE_CURVE('',#396,#396,#338,.T.);
#494=EDGE_CURVE('',#397,#397,#339,.T.);
#495=EDGE_CURVE('',#398,#398,#340,.T.);
#496=EDGE_CURVE('',#399,#399,#341,.T.);
#497=ORIENTED_EDGE('',*,*,#400,.F.);
#498=ORIENTED_EDGE('',*,*,#401,.F.);
#499=ORIENTED_EDGE('',*,*,#402,.F.);
#500=ORIENTED_EDGE('',*,*,#403,.F.);
#501=ORIENTED_EDGE('',*,*,#404,.F.);
#502=ORIENTED_EDGE('',*,*,#405,.F.);
#503=ORIENTED_EDGE('',*,*,#406,.F.);
#504=ORIENTED_EDGE('',*,*,#407,.F.);
#505=ORIENTED_EDGE('',*,*,#408,.F.);
#506=ORIENTED_EDGE('',*,*,#409,.F.);
#507=ORIENTED_EDGE('',*,*,#410,.F.);
#508=ORIENTED_EDGE('',*,*,#411,.F.);
#509=ORIENTED_EDGE('',*,*,#410,.T.);
#510=ORIENTED_EDGE('',*,*,#412,.T.);
#511=ORIENTED_EDGE('',*,*,#404,.T.);
#512=ORIENTED_EDGE('',*,*,#413,.T.);
#513=ORIENTED_EDGE('',*,*,#414,.F.);
#514=ORIENTED_EDGE('',*,*,#415,.F.);
#515=ORIENTED_EDGE('',*,*,#416,.F.);
#516=ORIENTED_EDGE('',*,*,#417,.F.);
#517=ORIENTED_EDGE('',*,*,#418,.F.);
#518=ORIENTED_EDGE('',*,*,#419,.F.);
#519=ORIENTED_EDGE('',*,*,#420,.F.);
#520=ORIENTED_EDGE('',*,*,#421,.F.);
#521=ORIENTED_EDGE('',*,*,#422,.F.);
#522=ORIENTED_EDGE('',*,*,#423,.F.);
#523=ORIENTED_EDGE('',*,*,#424,.F.);
#524=ORIENTED_EDGE('',*,*,#425,.F.);
#525=ORIENTED_EDGE('',*,*,#424,.T.);
#526=ORIENTED_EDGE('',*,*,#426,.T.);
#527=ORIENTED_EDGE('',*,*,#411,.T.);
#528=ORIENTED_EDGE('',*,*,#427,.T.);
#529=ORIENTED_EDGE('',*,*,#428,.F.);
#530=ORIENTED_EDGE('',*,*,#429,.F.);
#531=ORIENTED_EDGE('',*,*,#430,.F.);
#532=ORIENTED_EDGE('',*,*,#431,.F.);
#533=ORIENTED_EDGE('',*,*,#432,.F.);
#534=ORIENTED_EDGE('',*,*,#433,.F.);
#535=ORIENTED_EDGE('',*,*,#432,.T.);
#536=ORIENTED_EDGE('',*,*,#434,.T.);
#537=ORIENTED_EDGE('',*,*,#425,.T.);
#538=ORIENTED_EDGE('',*,*,#435,.T.);
#539=ORIENTED_EDGE('',*,*,#436,.T.);
#540=ORIENTED_EDGE('',*,*,#437,.T.);
#541=ORIENTED_EDGE('',*,*,#433,.T.);
#542=ORIENTED_EDGE('',*,*,#438,.T.);
#543=ORIENTED_EDGE('',*,*,#439,.T.);
#544=ORIENTED_EDGE('',*,*,#440,.T.);
#545=ORIENTED_EDGE('',*,*,#436,.F.);
#546=ORIENTED_EDGE('',*,*,#441,.T.);
#547=ORIENTED_EDGE('',*,*,#429,.T.);
#548=ORIENTED_EDGE('',*,*,#442,.T.);
#549=ORIENTED_EDGE('',*,*,#439,.F.);
#550=ORIENTED_EDGE('',*,*,#443,.T.);
#551=ORIENTED_EDGE('',*,*,#421,.T.);
#552=ORIENTED_EDGE('',*,*,#444,.T.);
#553=ORIENTED_EDGE('',*,*,#431,.T.);
#554=ORIENTED_EDGE('',*,*,#445,.T.);
#555=ORIENTED_EDGE('',*,*,#418,.T.);
#556=ORIENTED_EDGE('',*,*,#446,.T.);
#557=ORIENTED_EDGE('',*,*,#430,.T.);
#558=ORIENTED_EDGE('',*,*,#447,.T.);
#559=ORIENTED_EDGE('',*,*,#415,.T.);
#560=ORIENTED_EDGE('',*,*,#448,.T.);
#561=ORIENTED_EDGE('',*,*,#428,.T.);
#562=ORIENTED_EDGE('',*,*,#449,.T.);
#563=ORIENTED_EDGE('',*,*,#407,.T.);
#564=ORIENTED_EDGE('',*,*,#450,.T.);
#565=ORIENTED_EDGE('',*,*,#423,.T.);
#566=ORIENTED_EDGE('',*,*,#451,.T.);
#567=ORIENTED_EDGE('',*,*,#452,.T.);
#568=ORIENTED_EDGE('',*,*,#453,.T.);
#569=ORIENTED_EDGE('',*,*,#422,.T.);
#570=ORIENTED_EDGE('',*,*,#454,.T.);
#571=ORIENTED_EDGE('',*,*,#455,.T.);
#572=ORIENTED_EDGE('',*,*,#456,.T.);
#573=ORIENTED_EDGE('',*,*,#452,.F.);
#574=ORIENTED_EDGE('',*,*,#457,.T.);
#575=ORIENTED_EDGE('',*,*,#414,.T.);
#576=ORIENTED_EDGE('',*,*,#458,.T.);
#577=ORIENTED_EDGE('',*,*,#455,.F.);
#578=ORIENTED_EDGE('',*,*,#459,.T.);
#579=ORIENTED_EDGE('',*,*,#420,.T.);
#580=ORIENTED_EDGE('',*,*,#460,.T.);
#581=ORIENTED_EDGE('',*,*,#408,.T.);
#582=ORIENTED_EDGE('',*,*,#461,.T.);
#583=ORIENTED_EDGE('',*,*,#403,.T.);
#584=ORIENTED_EDGE('',*,*,#462,.T.);
#585=ORIENTED_EDGE('',*,*,#419,.T.);
#586=ORIENTED_EDGE('',*,*,#463,.T.);
#587=ORIENTED_EDGE('',*,*,#401,.T.);
#588=ORIENTED_EDGE('',*,*,#464,.T.);
#589=ORIENTED_EDGE('',*,*,#417,.T.);
#590=ORIENTED_EDGE('',*,*,#465,.T.);
#591=ORIENTED_EDGE('',*,*,#400,.T.);
#592=ORIENTED_EDGE('',*,*,#466,.T.);
#593=ORIENTED_EDGE('',*,*,#416,.T.);
#594=ORIENTED_EDGE('',*,*,#467,.T.);
#595=ORIENTED_EDGE('',*,*,#468,.T.);
#596=ORIENTED_EDGE('',*,*,#409,.T.);
#597=ORIENTED_EDGE('',*,*,#469,.T.);
#598=ORIENTED_EDGE('',*,*,#470,.T.);
#599=ORIENTED_EDGE('',*,*,#471,.T.);
#600=ORIENTED_EDGE('',*,*,#406,.T.);
#601=ORIENTED_EDGE('',*,*,#472,.T.);
#602=ORIENTED_EDGE('',*,*,#470,.F.);
#603=ORIENTED_EDGE('',*,*,#473,.T.);
#604=ORIENTED_EDGE('',*,*,#405,.T.);
#605=ORIENTED_EDGE('',*,*,#474,.T.);
#606=ORIENTED_EDGE('',*,*,#475,.T.);
#607=ORIENTED_EDGE('',*,*,#476,.T.);
#608=ORIENTED_EDGE('',*,*,#402,.T.);
#609=ORIENTED_EDGE('',*,*,#477,.T.);
#610=ORIENTED_EDGE('',*,*,#475,.F.);
#611=ORIENTED_EDGE('',*,*,#454,.F.);
#612=ORIENTED_EDGE('',*,*,#445,.F.);
#613=ORIENTED_EDGE('',*,*,#437,.F.);
#614=ORIENTED_EDGE('',*,*,#478,.F.);
#615=ORIENTED_EDGE('',*,*,#457,.F.);
#616=ORIENTED_EDGE('',*,*,#478,.T.);
#617=ORIENTED_EDGE('',*,*,#440,.F.);
#618=ORIENTED_EDGE('',*,*,#479,.T.);
#619=ORIENTED_EDGE('',*,*,#474,.F.);
#620=ORIENTED_EDGE('',*,*,#412,.F.);
#621=ORIENTED_EDGE('',*,*,#468,.F.);
#622=ORIENTED_EDGE('',*,*,#480,.F.);
#623=ORIENTED_EDGE('',*,*,#413,.F.);
#624=ORIENTED_EDGE('',*,*,#463,.F.);
#625=ORIENTED_EDGE('',*,*,#447,.F.);
#626=ORIENTED_EDGE('',*,*,#443,.F.);
#627=ORIENTED_EDGE('',*,*,#441,.F.);
#628=ORIENTED_EDGE('',*,*,#438,.F.);
#629=ORIENTED_EDGE('',*,*,#435,.F.);
#630=ORIENTED_EDGE('',*,*,#427,.F.);
#631=ORIENTED_EDGE('',*,*,#481,.T.);
#632=ORIENTED_EDGE('',*,*,#482,.T.);
#633=ORIENTED_EDGE('',*,*,#483,.T.);
#634=ORIENTED_EDGE('',*,*,#484,.T.);
#635=ORIENTED_EDGE('',*,*,#426,.F.);
#636=ORIENTED_EDGE('',*,*,#450,.F.);
#637=ORIENTED_EDGE('',*,*,#471,.F.);
#638=ORIENTED_EDGE('',*,*,#469,.F.);
#639=ORIENTED_EDGE('',*,*,#434,.F.);
#640=ORIENTED_EDGE('',*,*,#444,.F.);
#641=ORIENTED_EDGE('',*,*,#461,.F.);
#642=ORIENTED_EDGE('',*,*,#451,.F.);
#643=ORIENTED_EDGE('',*,*,#446,.F.);
#644=ORIENTED_EDGE('',*,*,#464,.F.);
#645=ORIENTED_EDGE('',*,*,#467,.F.);
#646=ORIENTED_EDGE('',*,*,#449,.F.);
#647=ORIENTED_EDGE('',*,*,#462,.F.);
#648=ORIENTED_EDGE('',*,*,#473,.F.);
#649=ORIENTED_EDGE('',*,*,#477,.F.);
#650=ORIENTED_EDGE('',*,*,#465,.F.);
#651=ORIENTED_EDGE('',*,*,#459,.F.);
#652=ORIENTED_EDGE('',*,*,#479,.F.);
#653=ORIENTED_EDGE('',*,*,#442,.F.);
#654=ORIENTED_EDGE('',*,*,#448,.F.);
#655=ORIENTED_EDGE('',*,*,#485,.F.);
#656=ORIENTED_EDGE('',*,*,#486,.T.);
#657=ORIENTED_EDGE('',*,*,#484,.F.);
#658=ORIENTED_EDGE('',*,*,#485,.T.);
#659=ORIENTED_EDGE('',*,*,#487,.F.);
#660=ORIENTED_EDGE('',*,*,#486,.F.);
#661=ORIENTED_EDGE('',*,*,#488,.F.);
#662=ORIENTED_EDGE('',*,*,#489,.T.);
#663=ORIENTED_EDGE('',*,*,#483,.F.);
#664=ORIENTED_EDGE('',*,*,#488,.T.);
#665=ORIENTED_EDGE('',*,*,#490,.F.);
#666=ORIENTED_EDGE('',*,*,#489,.F.);
#667=ORIENTED_EDGE('',*,*,#491,.F.);
#668=ORIENTED_EDGE('',*,*,#492,.T.);
#669=ORIENTED_EDGE('',*,*,#482,.F.);
#670=ORIENTED_EDGE('',*,*,#491,.T.);
#671=ORIENTED_EDGE('',*,*,#493,.F.);
#672=ORIENTED_EDGE('',*,*,#492,.F.);
#673=ORIENTED_EDGE('',*,*,#494,.F.);
#674=ORIENTED_EDGE('',*,*,#495,.T.);
#675=ORIENTED_EDGE('',*,*,#481,.F.);
#676=ORIENTED_EDGE('',*,*,#494,.T.);
#677=ORIENTED_EDGE('',*,*,#496,.F.);
#678=ORIENTED_EDGE('',*,*,#495,.F.);
#679=ORIENTED_EDGE('',*,*,#476,.F.);
#680=ORIENTED_EDGE('',*,*,#480,.T.);
#681=ORIENTED_EDGE('',*,*,#472,.F.);
#682=ORIENTED_EDGE('',*,*,#460,.F.);
#683=ORIENTED_EDGE('',*,*,#453,.F.);
#684=ORIENTED_EDGE('',*,*,#456,.F.);
#685=ORIENTED_EDGE('',*,*,#458,.F.);
#686=ORIENTED_EDGE('',*,*,#466,.F.);
#687=ORIENTED_EDGE('',*,*,#487,.T.);
#688=ORIENTED_EDGE('',*,*,#490,.T.);
#689=ORIENTED_EDGE('',*,*,#493,.T.);
#690=ORIENTED_EDGE('',*,*,#496,.T.);
#691=SPHERICAL_SURFACE('',#774,1.);
#692=SPHERICAL_SURFACE('',#778,1.);
#693=SPHERICAL_SURFACE('',#782,0.999999999999996);
#694=SPHERICAL_SURFACE('',#786,1.);
#695=SPHERICAL_SURFACE('',#791,0.999999999999996);
#696=SPHERICAL_SURFACE('',#795,1.);
#697=SPHERICAL_SURFACE('',#799,0.999999999999998);
#698=SPHERICAL_SURFACE('',#803,1.);
#699=SPHERICAL_SURFACE('',#808,1.);
#700=SPHERICAL_SURFACE('',#812,1.);
#701=ADVANCED_FACE('',(#162),#691,.T.);
#702=ADVANCED_FACE('',(#163),#692,.T.);
#703=ADVANCED_FACE('',(#164),#693,.T.);
#704=ADVANCED_FACE('',(#165),#694,.T.);
#705=ADVANCED_FACE('',(#166),#134,.T.);
#706=ADVANCED_FACE('',(#167),#695,.T.);
#707=ADVANCED_FACE('',(#168),#696,.T.);
#708=ADVANCED_FACE('',(#169),#697,.T.);
#709=ADVANCED_FACE('',(#170),#698,.T.);
#710=ADVANCED_FACE('',(#171),#135,.T.);
#711=ADVANCED_FACE('',(#172),#699,.T.);
#712=ADVANCED_FACE('',(#173),#700,.T.);
#713=ADVANCED_FACE('',(#174),#136,.T.);
#714=ADVANCED_FACE('',(#175),#137,.T.);
#715=ADVANCED_FACE('',(#176),#50,.T.);
#716=ADVANCED_FACE('',(#177),#138,.T.);
#717=ADVANCED_FACE('',(#178),#139,.T.);
#718=ADVANCED_FACE('',(#179),#140,.T.);
#719=ADVANCED_FACE('',(#180),#141,.T.);
#720=ADVANCED_FACE('',(#181),#142,.T.);
#721=ADVANCED_FACE('',(#182),#143,.T.);
#722=ADVANCED_FACE('',(#183),#51,.T.);
#723=ADVANCED_FACE('',(#184),#144,.T.);
#724=ADVANCED_FACE('',(#185),#145,.T.);
#725=ADVANCED_FACE('',(#186),#146,.T.);
#726=ADVANCED_FACE('',(#187),#147,.T.);
#727=ADVANCED_FACE('',(#188),#148,.T.);
#728=ADVANCED_FACE('',(#189),#149,.T.);
#729=ADVANCED_FACE('',(#190),#150,.T.);
#730=ADVANCED_FACE('',(#191),#151,.T.);
#731=ADVANCED_FACE('',(#192),#152,.T.);
#732=ADVANCED_FACE('',(#193),#35,.T.);
#733=ADVANCED_FACE('',(#194),#153,.F.);
#734=ADVANCED_FACE('',(#195),#36,.T.);
#735=ADVANCED_FACE('',(#196,#15,#16,#17,#18),#37,.F.);
#736=ADVANCED_FACE('',(#197),#38,.T.);
#737=ADVANCED_FACE('',(#198),#39,.T.);
#738=ADVANCED_FACE('',(#199),#40,.T.);
#739=ADVANCED_FACE('',(#200),#41,.T.);
#740=ADVANCED_FACE('',(#201),#42,.T.);
#741=ADVANCED_FACE('',(#202,#19),#43,.F.);
#742=ADVANCED_FACE('',(#203,#20),#154,.F.);
#743=ADVANCED_FACE('',(#204,#21),#155,.F.);
#744=ADVANCED_FACE('',(#205,#22),#44,.F.);
#745=ADVANCED_FACE('',(#206,#23),#156,.F.);
#746=ADVANCED_FACE('',(#207,#24),#157,.F.);
#747=ADVANCED_FACE('',(#208,#25),#45,.F.);
#748=ADVANCED_FACE('',(#209,#26),#158,.F.);
#749=ADVANCED_FACE('',(#210,#27),#159,.F.);
#750=ADVANCED_FACE('',(#211,#28),#46,.F.);
#751=ADVANCED_FACE('',(#212,#29),#160,.F.);
#752=ADVANCED_FACE('',(#213,#30),#161,.F.);
#753=ADVANCED_FACE('',(#214,#31,#32,#33,#34),#47,.T.);
#754=CLOSED_SHELL('',(#701,#702,#703,#704,#705,#706,#707,#708,#709,#710,
#711,#712,#713,#714,#715,#716,#717,#718,#719,#720,#721,#722,#723,#724,#725,
#726,#727,#728,#729,#730,#731,#732,#733,#734,#735,#736,#737,#738,#739,#740,
#741,#742,#743,#744,#745,#746,#747,#748,#749,#750,#751,#752,#753));
#755=DERIVED_UNIT_ELEMENT(#757,0.);
#756=DERIVED_UNIT_ELEMENT(#1358,0.);
#757=(
MASS_UNIT()
NAMED_UNIT(*)
SI_UNIT($,.GRAM.)
);
#758=DERIVED_UNIT((#755,#756));
#759=MEASURE_REPRESENTATION_ITEM('density measure',
POSITIVE_RATIO_MEASURE(1.),#758);
#760=PROPERTY_DEFINITION_REPRESENTATION(#765,#762);
#761=PROPERTY_DEFINITION_REPRESENTATION(#766,#763);
#762=REPRESENTATION('material name',(#764),#1355);
#763=REPRESENTATION('density',(#759),#1355);
#764=DESCRIPTIVE_REPRESENTATION_ITEM('Generisch','Generisch');
#765=PROPERTY_DEFINITION('material property','material name',#1365);
#766=PROPERTY_DEFINITION('material property','density of part',#1365);
#767=DATE_TIME_ROLE('creation_date');
#768=APPLIED_DATE_AND_TIME_ASSIGNMENT(#769,#767,(#1365));
#769=DATE_AND_TIME(#770,#771);
#770=CALENDAR_DATE(2018,15,3);
#771=LOCAL_TIME(15,44,21.,#772);
#772=COORDINATED_UNIVERSAL_TIME_OFFSET(0,0,.BEHIND.);
#773=AXIS2_PLACEMENT_3D('placement',#1144,#883,#884);
#774=AXIS2_PLACEMENT_3D('',#1145,#885,#886);
#775=AXIS2_PLACEMENT_3D('',#1148,#887,#888);
#776=AXIS2_PLACEMENT_3D('',#1150,#889,#890);
#777=AXIS2_PLACEMENT_3D('',#1151,#891,#892);
#778=AXIS2_PLACEMENT_3D('',#1152,#893,#894);
#779=AXIS2_PLACEMENT_3D('',#1155,#895,#896);
#780=AXIS2_PLACEMENT_3D('',#1157,#897,#898);
#781=AXIS2_PLACEMENT_3D('',#1158,#899,#900);
#782=AXIS2_PLACEMENT_3D('',#1159,#901,#902);
#783=AXIS2_PLACEMENT_3D('',#1162,#903,#904);
#784=AXIS2_PLACEMENT_3D('',#1164,#905,#906);
#785=AXIS2_PLACEMENT_3D('',#1165,#907,#908);
#786=AXIS2_PLACEMENT_3D('',#1166,#909,#910);
#787=AXIS2_PLACEMENT_3D('',#1169,#911,#912);
#788=AXIS2_PLACEMENT_3D('',#1171,#913,#914);
#789=AXIS2_PLACEMENT_3D('',#1172,#915,#916);
#790=AXIS2_PLACEMENT_3D('',#1173,#917,#918);
#791=AXIS2_PLACEMENT_3D('',#1176,#921,#922);
#792=AXIS2_PLACEMENT_3D('',#1179,#923,#924);
#793=AXIS2_PLACEMENT_3D('',#1181,#925,#926);
#794=AXIS2_PLACEMENT_3D('',#1182,#927,#928);
#795=AXIS2_PLACEMENT_3D('',#1183,#929,#930);
#796=AXIS2_PLACEMENT_3D('',#1186,#931,#932);
#797=AXIS2_PLACEMENT_3D('',#1188,#933,#934);
#798=AXIS2_PLACEMENT_3D('',#1189,#935,#936);
#799=AXIS2_PLACEMENT_3D('',#1190,#937,#938);
#800=AXIS2_PLACEMENT_3D('',#1193,#939,#940);
#801=AXIS2_PLACEMENT_3D('',#1195,#941,#942);
#802=AXIS2_PLACEMENT_3D('',#1196,#943,#944);
#803=AXIS2_PLACEMENT_3D('',#1197,#945,#946);
#804=AXIS2_PLACEMENT_3D('',#1200,#947,#948);
#805=AXIS2_PLACEMENT_3D('',#1202,#949,#950);
#806=AXIS2_PLACEMENT_3D('',#1203,#951,#952);
#807=AXIS2_PLACEMENT_3D('',#1204,#953,#954);
#808=AXIS2_PLACEMENT_3D('',#1207,#957,#958);
#809=AXIS2_PLACEMENT_3D('',#1210,#959,#960);
#810=AXIS2_PLACEMENT_3D('',#1212,#961,#962);
#811=AXIS2_PLACEMENT_3D('',#1213,#963,#964);
#812=AXIS2_PLACEMENT_3D('',#1214,#965,#966);
#813=AXIS2_PLACEMENT_3D('',#1217,#967,#968);
#814=AXIS2_PLACEMENT_3D('',#1219,#969,#970);
#815=AXIS2_PLACEMENT_3D('',#1220,#971,#972);
#816=AXIS2_PLACEMENT_3D('',#1221,#973,#974);
#817=AXIS2_PLACEMENT_3D('',#1224,#977,#978);
#818=AXIS2_PLACEMENT_3D('',#1227,#979,#980);
#819=AXIS2_PLACEMENT_3D('',#1230,#983,#984);
#820=AXIS2_PLACEMENT_3D('',#1233,#985,#986);
#821=AXIS2_PLACEMENT_3D('',#1234,#987,#988);
#822=AXIS2_PLACEMENT_3D('',#1235,#989,#990);
#823=AXIS2_PLACEMENT_3D('',#1236,#991,#992);
#824=AXIS2_PLACEMENT_3D('',#1239,#995,#996);
#825=AXIS2_PLACEMENT_3D('',#1242,#999,#1000);
#826=AXIS2_PLACEMENT_3D('',#1245,#1003,#1004);
#827=AXIS2_PLACEMENT_3D('',#1248,#1007,#1008);
#828=AXIS2_PLACEMENT_3D('',#1251,#1011,#1012);
#829=AXIS2_PLACEMENT_3D('',#1254,#1013,#1014);
#830=AXIS2_PLACEMENT_3D('',#1257,#1017,#1018);
#831=AXIS2_PLACEMENT_3D('',#1260,#1019,#1020);
#832=AXIS2_PLACEMENT_3D('',#1261,#1021,#1022);
#833=AXIS2_PLACEMENT_3D('',#1262,#1023,#1024);
#834=AXIS2_PLACEMENT_3D('',#1263,#1025,#1026);
#835=AXIS2_PLACEMENT_3D('',#1266,#1029,#1030);
#836=AXIS2_PLACEMENT_3D('',#1269,#1033,#1034);
#837=AXIS2_PLACEMENT_3D('',#1272,#1037,#1038);
#838=AXIS2_PLACEMENT_3D('',#1275,#1041,#1042);
#839=AXIS2_PLACEMENT_3D('',#1278,#1045,#1046);
#840=AXIS2_PLACEMENT_3D('',#1283,#1049,#1050);
#841=AXIS2_PLACEMENT_3D('',#1284,#1051,#1052);
#842=AXIS2_PLACEMENT_3D('',#1287,#1055,#1056);
#843=AXIS2_PLACEMENT_3D('',#1292,#1059,#1060);
#844=AXIS2_PLACEMENT_3D('',#1293,#1061,#1062);
#845=AXIS2_PLACEMENT_3D('',#1296,#1065,#1066);
#846=AXIS2_PLACEMENT_3D('',#1298,#1068,#1069);
#847=AXIS2_PLACEMENT_3D('',#1300,#1071,#1072);
#848=AXIS2_PLACEMENT_3D('',#1302,#1074,#1075);
#849=AXIS2_PLACEMENT_3D('',#1304,#1076,#1077);
#850=AXIS2_PLACEMENT_3D('',#1306,#1078,#1079);
#851=AXIS2_PLACEMENT_3D('',#1308,#1080,#1081);
#852=AXIS2_PLACEMENT_3D('',#1310,#1082,#1083);
#853=AXIS2_PLACEMENT_3D('',#1311,#1084,#1085);
#854=AXIS2_PLACEMENT_3D('',#1312,#1086,#1087);
#855=AXIS2_PLACEMENT_3D('',#1313,#1088,#1089);
#856=AXIS2_PLACEMENT_3D('',#1314,#1090,#1091);
#857=AXIS2_PLACEMENT_3D('',#1315,#1092,#1093);
#858=AXIS2_PLACEMENT_3D('',#1316,#1094,#1095);
#859=AXIS2_PLACEMENT_3D('',#1318,#1096,#1097);
#860=AXIS2_PLACEMENT_3D('',#1320,#1098,#1099);
#861=AXIS2_PLACEMENT_3D('',#1321,#1100,#1101);
#862=AXIS2_PLACEMENT_3D('',#1322,#1102,#1103);
#863=AXIS2_PLACEMENT_3D('',#1324,#1104,#1105);
#864=AXIS2_PLACEMENT_3D('',#1325,#1106,#1107);
#865=AXIS2_PLACEMENT_3D('',#1327,#1108,#1109);
#866=AXIS2_PLACEMENT_3D('',#1329,#1110,#1111);
#867=AXIS2_PLACEMENT_3D('',#1330,#1112,#1113);
#868=AXIS2_PLACEMENT_3D('',#1331,#1114,#1115);
#869=AXIS2_PLACEMENT_3D('',#1333,#1116,#1117);
#870=AXIS2_PLACEMENT_3D('',#1334,#1118,#1119);
#871=AXIS2_PLACEMENT_3D('',#1336,#1120,#1121);
#872=AXIS2_PLACEMENT_3D('',#1338,#1122,#1123);
#873=AXIS2_PLACEMENT_3D('',#1339,#1124,#1125);
#874=AXIS2_PLACEMENT_3D('',#1340,#1126,#1127);
#875=AXIS2_PLACEMENT_3D('',#1342,#1128,#1129);
#876=AXIS2_PLACEMENT_3D('',#1343,#1130,#1131);
#877=AXIS2_PLACEMENT_3D('',#1345,#1132,#1133);
#878=AXIS2_PLACEMENT_3D('',#1347,#1134,#1135);
#879=AXIS2_PLACEMENT_3D('',#1348,#1136,#1137);
#880=AXIS2_PLACEMENT_3D('',#1349,#1138,#1139);
#881=AXIS2_PLACEMENT_3D('',#1351,#1140,#1141);
#882=AXIS2_PLACEMENT_3D('',#1352,#1142,#1143);
#883=DIRECTION('axis',(0.,0.,1.));
#884=DIRECTION('refdir',(1.,0.,0.));
#885=DIRECTION('center_axis',(0.408248290463863,-0.408248290463862,-0.816496580927727));
#886=DIRECTION('ref_axis',(0.577350269189627,-0.577350269189627,0.577350269189624));
#887=DIRECTION('center_axis',(0.,-1.,0.));
#888=DIRECTION('ref_axis',(0.,0.,1.));
#889=DIRECTION('center_axis',(1.,0.,0.));
#890=DIRECTION('ref_axis',(0.,-1.,0.));
#891=DIRECTION('center_axis',(0.,0.,1.));
#892=DIRECTION('ref_axis',(1.,0.,0.));
#893=DIRECTION('center_axis',(0.408248290463864,0.408248290463863,-0.816496580927726));
#894=DIRECTION('ref_axis',(-0.577350269189626,-0.577350269189625,-0.577350269189626));
#895=DIRECTION('center_axis',(0.,0.,-1.));
#896=DIRECTION('ref_axis',(-1.,0.,0.));
#897=DIRECTION('center_axis',(-2.22044604925031E-15,-1.,0.));
#898=DIRECTION('ref_axis',(0.,0.,-1.));
#899=DIRECTION('center_axis',(-1.,0.,0.));
#900=DIRECTION('ref_axis',(0.,-1.,0.));
#901=DIRECTION('center_axis',(0.408248290463861,0.408248290463861,-0.816496580927728));
#902=DIRECTION('ref_axis',(0.577350269189628,0.577350269189625,0.577350269189625));
#903=DIRECTION('center_axis',(0.,0.,1.));
#904=DIRECTION('ref_axis',(0.,1.,0.));
#905=DIRECTION('center_axis',(1.,0.,0.));
#906=DIRECTION('ref_axis',(0.,0.,1.));
#907=DIRECTION('center_axis',(0.,1.,0.));
#908=DIRECTION('ref_axis',(1.,0.,0.));
#909=DIRECTION('center_axis',(0.40824829046387,-0.40824829046386,-0.816496580927724));
#910=DIRECTION('ref_axis',(-0.577350269189631,0.577350269189616,-0.57735026918963));
#911=DIRECTION('center_axis',(-1.,0.,0.));
#912=DIRECTION('ref_axis',(0.,0.,-1.));
#913=DIRECTION('center_axis',(0.,1.,0.));
#914=DIRECTION('ref_axis',(-1.,0.,0.));
#915=DIRECTION('center_axis',(0.,0.,-1.));
#916=DIRECTION('ref_axis',(0.,1.,0.));
#917=DIRECTION('center_axis',(0.,1.,0.));
#918=DIRECTION('ref_axis',(-0.707106781186548,0.,-0.707106781186547));
#919=DIRECTION('',(0.,-1.,0.));
#920=DIRECTION('',(0.,1.,0.));
#921=DIRECTION('center_axis',(0.170112439679117,-0.941663177664659,0.290400099340404));
#922=DIRECTION('ref_axis',(0.475963149477969,0.336556770590786,0.812519920068742));
#923=DIRECTION('center_axis',(6.28036983473509E-15,-0.707106781186548,0.707106781186548));
#924=DIRECTION('ref_axis',(0.,0.707106781186548,0.707106781186548));
#925=DIRECTION('center_axis',(1.,0.,0.));
#926=DIRECTION('ref_axis',(0.,0.,1.));
#927=DIRECTION('center_axis',(0.,1.,8.88178419700128E-15));
#928=DIRECTION('ref_axis',(1.,0.,0.));
#929=DIRECTION('center_axis',(-0.816496580927727,0.408248290463865,-0.40824829046386));
#930=DIRECTION('ref_axis',(-0.577350269189627,-0.577350269189627,0.577350269189623));
#931=DIRECTION('center_axis',(-1.,0.,0.));
#932=DIRECTION('ref_axis',(0.,0.,1.));
#933=DIRECTION('center_axis',(0.,-1.,0.));
#934=DIRECTION('ref_axis',(-1.,0.,0.));
#935=DIRECTION('center_axis',(0.,0.,1.));
#936=DIRECTION('ref_axis',(0.,-1.,0.));
#937=DIRECTION('center_axis',(-0.170112439679113,-0.941663177664662,-0.290400099340397));
#938=DIRECTION('ref_axis',(0.47596314947797,-0.336556770590775,0.812519920068745));
#939=DIRECTION('center_axis',(0.,-1.,0.));
#940=DIRECTION('ref_axis',(0.,0.,1.));
#941=DIRECTION('center_axis',(1.,0.,0.));
#942=DIRECTION('ref_axis',(0.,-0.707106781186548,0.707106781186548));
#943=DIRECTION('center_axis',(0.,0.707106781186543,0.707106781186552));
#944=DIRECTION('ref_axis',(1.,0.,0.));
#945=DIRECTION('center_axis',(-0.408248290463859,-0.816496580927729,0.408248290463861));
#946=DIRECTION('ref_axis',(-0.577350269189624,0.577350269189623,0.57735026918963));
#947=DIRECTION('center_axis',(-1.,0.,0.));
#948=DIRECTION('ref_axis',(0.,1.,0.));
#949=DIRECTION('center_axis',(0.,0.,1.));
#950=DIRECTION('ref_axis',(-1.,0.,0.));
#951=DIRECTION('center_axis',(0.,1.,0.));
#952=DIRECTION('ref_axis',(0.,0.,1.));
#953=DIRECTION('center_axis',(0.,0.,1.));
#954=DIRECTION('ref_axis',(-0.707106781186549,0.707106781186546,0.));
#955=DIRECTION('',(0.,0.,-1.));
#956=DIRECTION('',(0.,0.,1.));
#957=DIRECTION('center_axis',(-0.170112439679111,-0.941663177664662,0.290400099340396));
#958=DIRECTION('ref_axis',(-0.47596314947797,0.336556770590775,0.812519920068745));
#959=DIRECTION('center_axis',(-1.,0.,0.));
#960=DIRECTION('ref_axis',(0.,0.70710678118655,0.707106781186545));
#961=DIRECTION('center_axis',(0.,-0.707106781186548,0.707106781186548));
#962=DIRECTION('ref_axis',(-1.,0.,0.));
#963=DIRECTION('center_axis',(4.44089209850063E-15,1.,0.));
#964=DIRECTION('ref_axis',(0.,0.,1.));
#965=DIRECTION('center_axis',(0.170112439679108,-0.941663177664663,-0.290400099340395));
#966=DIRECTION('ref_axis',(-0.475963149477972,-0.336556770590769,0.812519920068747));
#967=DIRECTION('center_axis',(-1.,0.,0.));
#968=DIRECTION('ref_axis',(0.,0.,1.));
#969=DIRECTION('center_axis',(0.,-1.,8.88178419700128E-15));
#970=DIRECTION('ref_axis',(-1.,0.,0.));
#971=DIRECTION('center_axis',(-6.2803698347351E-15,0.707106781186548,0.707106781186548));
#972=DIRECTION('ref_axis',(0.,-0.707106781186548,0.707106781186548));
#973=DIRECTION('center_axis',(0.,-1.,0.));
#974=DIRECTION('ref_axis',(-0.707106781186549,0.,0.707106781186546));
#975=DIRECTION('',(0.,1.,0.));
#976=DIRECTION('',(0.,-1.,0.));
#977=DIRECTION('center_axis',(0.,-0.707106781186547,-0.707106781186548));
#978=DIRECTION('ref_axis',(-0.707106781186548,-0.5,0.5));
#979=DIRECTION('center_axis',(0.,0.70710678118655,0.707106781186545));
#980=DIRECTION('ref_axis',(-1.,0.,0.));
#981=DIRECTION('',(0.,0.707106781186547,0.707106781186548));
#982=DIRECTION('',(0.,-0.707106781186547,-0.707106781186548));
#983=DIRECTION('center_axis',(-1.,0.,0.));
#984=DIRECTION('ref_axis',(0.,0.,1.));
#985=DIRECTION('center_axis',(0.,0.707106781186545,-0.70710678118655));
#986=DIRECTION('ref_axis',(-1.,0.,0.));
#987=DIRECTION('center_axis',(1.,0.,0.));
#988=DIRECTION('ref_axis',(0.,7.40148683083438E-16,-1.));
#989=DIRECTION('center_axis',(-1.,0.,0.));
#990=DIRECTION('ref_axis',(0.,7.40148683083438E-16,-1.));
#991=DIRECTION('center_axis',(0.,-0.707106781186548,0.707106781186547));
#992=DIRECTION('ref_axis',(-0.707106781186548,0.5,0.5));
#993=DIRECTION('',(0.,0.707106781186548,-0.707106781186547));
#994=DIRECTION('',(0.,-0.707106781186548,0.707106781186547));
#995=DIRECTION('center_axis',(1.,0.,0.));
#996=DIRECTION('ref_axis',(0.,-0.38268343236509,0.923879532511287));
#997=DIRECTION('',(-1.,0.,0.));
#998=DIRECTION('',(1.,0.,0.));
#999=DIRECTION('center_axis',(0.,-1.,0.));
#1000=DIRECTION('ref_axis',(-0.707106781186549,0.,0.707106781186546));
#1001=DIRECTION('',(0.,1.,0.));
#1002=DIRECTION('',(0.,-1.,0.));
#1003=DIRECTION('center_axis',(1.,0.,0.));
#1004=DIRECTION('ref_axis',(0.,0.382683432365092,0.923879532511286));
#1005=DIRECTION('',(-1.,0.,0.));
#1006=DIRECTION('',(1.,0.,0.));
#1007=DIRECTION('center_axis',(1.,0.,0.));
#1008=DIRECTION('ref_axis',(0.,0.707106781186548,0.707106781186548));
#1009=DIRECTION('',(-1.,0.,0.));
#1010=DIRECTION('',(1.,0.,0.));
#1011=DIRECTION('center_axis',(0.,-0.707106781186547,-0.707106781186548));
#1012=DIRECTION('ref_axis',(0.707106781186549,-0.499999999999999,0.499999999999999));
#1013=DIRECTION('center_axis',(0.,0.70710678118655,0.707106781186545));
#1014=DIRECTION('ref_axis',(0.,-0.707106781186545,0.70710678118655));
#1015=DIRECTION('',(0.,0.707106781186547,0.707106781186548));
#1016=DIRECTION('',(0.,-0.707106781186547,-0.707106781186548));
#1017=DIRECTION('center_axis',(1.,0.,0.));
#1018=DIRECTION('ref_axis',(0.,0.,-1.));
#1019=DIRECTION('center_axis',(0.,0.707106781186545,-0.70710678118655));
#1020=DIRECTION('ref_axis',(0.,0.70710678118655,0.707106781186545));
#1021=DIRECTION('center_axis',(1.,0.,0.));
#1022=DIRECTION('ref_axis',(0.,7.40148683083438E-16,-1.));
#1023=DIRECTION('center_axis',(-1.,0.,0.));
#1024=DIRECTION('ref_axis',(0.,7.40148683083438E-16,-1.));
#1025=DIRECTION('center_axis',(0.,-0.707106781186548,0.707106781186547));
#1026=DIRECTION('ref_axis',(0.707106781186549,0.499999999999999,0.499999999999999));
#1027=DIRECTION('',(0.,0.707106781186548,-0.707106781186547));
#1028=DIRECTION('',(0.,-0.707106781186548,0.707106781186547));
#1029=DIRECTION('center_axis',(0.,-1.,0.));
#1030=DIRECTION('ref_axis',(0.707106781186549,0.,0.707106781186546));
#1031=DIRECTION('',(0.,1.,0.));
#1032=DIRECTION('',(0.,-1.,0.));
#1033=DIRECTION('center_axis',(0.,-5.64507931140786E-17,-1.));
#1034=DIRECTION('ref_axis',(-0.707106781186547,-0.707106781186548,0.));
#1035=DIRECTION('',(0.,5.64507931140786E-17,1.));
#1036=DIRECTION('',(0.,-5.64507931140786E-17,-1.));
#1037=DIRECTION('center_axis',(1.,0.,0.));
#1038=DIRECTION('ref_axis',(0.,-0.707106781186549,0.707106781186546));
#1039=DIRECTION('',(-1.,0.,0.));
#1040=DIRECTION('',(1.,0.,0.));
#1041=DIRECTION('center_axis',(0.,-1.,0.));
#1042=DIRECTION('ref_axis',(0.707106781186549,0.,0.707106781186546));
#1043=DIRECTION('',(0.,1.,0.));
#1044=DIRECTION('',(0.,-1.,0.));
#1045=DIRECTION('center_axis',(1.,0.,0.));
#1046=DIRECTION('ref_axis',(0.,0.707106781186546,-0.707106781186549));
#1047=DIRECTION('',(-1.,0.,0.));
#1048=DIRECTION('',(1.,0.,0.));
#1049=DIRECTION('center_axis',(-0.707106781186547,-3.92523114670945E-16,
-0.707106781186548));
#1050=DIRECTION('ref_axis',(-0.707106781186548,3.92523114670945E-16,0.707106781186547));
#1051=DIRECTION('center_axis',(0.,0.,1.));
#1052=DIRECTION('ref_axis',(0.707106781186549,0.707106781186546,0.));
#1053=DIRECTION('',(0.,0.,1.));
#1054=DIRECTION('',(0.,0.,-1.));
#1055=DIRECTION('center_axis',(1.,0.,0.));
#1056=DIRECTION('ref_axis',(0.,-0.707106781186548,-0.707106781186547));
#1057=DIRECTION('',(-1.,0.,0.));
#1058=DIRECTION('',(1.,0.,0.));
#1059=DIRECTION('center_axis',(-0.707106781186547,0.,-0.707106781186548));
#1060=DIRECTION('ref_axis',(-0.707106781186548,0.,0.707106781186547));
#1061=DIRECTION('center_axis',(0.,-5.64507931140786E-17,-1.));
#1062=DIRECTION('ref_axis',(0.707106781186547,-0.707106781186548,0.));
#1063=DIRECTION('',(0.,5.64507931140786E-17,1.));
#1064=DIRECTION('',(0.,-5.64507931140786E-17,-1.));
#1065=DIRECTION('center_axis',(0.,-0.707106781186548,0.707106781186547));
#1066=DIRECTION('ref_axis',(0.,-0.707106781186547,-0.707106781186548));
#1067=DIRECTION('',(-1.,0.,0.));
#1068=DIRECTION('center_axis',(1.,0.,0.));
#1069=DIRECTION('ref_axis',(0.,1.04672830578918E-15,-1.));
#1070=DIRECTION('',(1.,0.,0.));
#1071=DIRECTION('center_axis',(0.,0.,-1.));
#1072=DIRECTION('ref_axis',(0.,1.,0.));
#1073=DIRECTION('',(0.,1.,0.));
#1074=DIRECTION('center_axis',(1.,0.,0.));
#1075=DIRECTION('ref_axis',(0.,0.,-1.));
#1076=DIRECTION('center_axis',(1.,0.,0.));
#1077=DIRECTION('ref_axis',(0.,1.,0.));
#1078=DIRECTION('center_axis',(1.,0.,0.));
#1079=DIRECTION('ref_axis',(0.,1.,0.));
#1080=DIRECTION('center_axis',(1.,0.,0.));
#1081=DIRECTION('ref_axis',(0.,1.,0.));
#1082=DIRECTION('center_axis',(1.,0.,0.));
#1083=DIRECTION('ref_axis',(0.,1.,0.));
#1084=DIRECTION('center_axis',(0.,1.,0.));
#1085=DIRECTION('ref_axis',(0.,0.,1.));
#1086=DIRECTION('center_axis',(0.,0.,1.));
#1087=DIRECTION('ref_axis',(0.,-1.,0.));
#1088=DIRECTION('center_axis',(0.,0.,1.));
#1089=DIRECTION('ref_axis',(0.,-1.,0.));
#1090=DIRECTION('center_axis',(0.,-1.,5.64507931140786E-17));
#1091=DIRECTION('ref_axis',(0.,-5.64507931140786E-17,-1.));
#1092=DIRECTION('center_axis',(0.,0.707106781186547,0.707106781186548));
#1093=DIRECTION('ref_axis',(0.,-0.707106781186548,0.707106781186547));
#1094=DIRECTION('center_axis',(1.,0.,0.));
#1095=DIRECTION('ref_axis',(0.,1.,0.));
#1096=DIRECTION('center_axis',(1.,0.,0.));
#1097=DIRECTION('ref_axis',(0.,1.,0.));
#1098=DIRECTION('center_axis',(1.,0.,0.));
#1099=DIRECTION('ref_axis',(0.,1.,0.));
#1100=DIRECTION('center_axis',(1.,0.,0.));
#1101=DIRECTION('ref_axis',(0.,1.,0.));
#1102=DIRECTION('center_axis',(1.,0.,0.));
#1103=DIRECTION('ref_axis',(0.,1.,0.));
#1104=DIRECTION('center_axis',(-1.,0.,0.));
#1105=DIRECTION('ref_axis',(0.,1.,0.));
#1106=DIRECTION('center_axis',(1.,0.,0.));
#1107=DIRECTION('ref_axis',(0.,1.,0.));
#1108=DIRECTION('center_axis',(1.,0.,0.));
#1109=DIRECTION('ref_axis',(0.,1.,0.));
#1110=DIRECTION('center_axis',(1.,0.,0.));
#1111=DIRECTION('ref_axis',(0.,1.,0.));
#1112=DIRECTION('center_axis',(1.,0.,0.));
#1113=DIRECTION('ref_axis',(0.,1.,0.));
#1114=DIRECTION('center_axis',(1.,0.,0.));
#1115=DIRECTION('ref_axis',(0.,1.,0.));
#1116=DIRECTION('center_axis',(-1.,0.,0.));
#1117=DIRECTION('ref_axis',(0.,1.,0.));
#1118=DIRECTION('center_axis',(1.,0.,0.));
#1119=DIRECTION('ref_axis',(0.,1.,0.));
#1120=DIRECTION('center_axis',(1.,0.,0.));
#1121=DIRECTION('ref_axis',(0.,1.,0.));
#1122=DIRECTION('center_axis',(1.,0.,0.));
#1123=DIRECTION('ref_axis',(0.,1.,0.));
#1124=DIRECTION('center_axis',(1.,0.,0.));
#1125=DIRECTION('ref_axis',(0.,1.,0.));
#1126=DIRECTION('center_axis',(1.,0.,0.));
#1127=DIRECTION('ref_axis',(0.,1.,0.));
#1128=DIRECTION('center_axis',(-1.,0.,0.));
#1129=DIRECTION('ref_axis',(0.,1.,0.));
#1130=DIRECTION('center_axis',(1.,0.,0.));
#1131=DIRECTION('ref_axis',(0.,1.,0.));
#1132=DIRECTION('center_axis',(1.,0.,0.));
#1133=DIRECTION('ref_axis',(0.,1.,0.));
#1134=DIRECTION('center_axis',(1.,0.,0.));
#1135=DIRECTION('ref_axis',(0.,1.,0.));
#1136=DIRECTION('center_axis',(1.,0.,0.));
#1137=DIRECTION('ref_axis',(0.,1.,0.));
#1138=DIRECTION('center_axis',(1.,0.,0.));
#1139=DIRECTION('ref_axis',(0.,1.,0.));
#1140=DIRECTION('center_axis',(-1.,0.,0.));
#1141=DIRECTION('ref_axis',(0.,1.,0.));
#1142=DIRECTION('center_axis',(1.,0.,0.));
#1143=DIRECTION('ref_axis',(0.,0.,-1.));
#1144=CARTESIAN_POINT('',(0.,0.,0.));
#1145=CARTESIAN_POINT('Origin',(19.,0.971037685261432,59.0000416671708));
#1146=CARTESIAN_POINT('',(19.,0.971037685261432,60.0000416671708));
#1147=CARTESIAN_POINT('',(20.,0.971037685261433,59.0000416671708));
#1148=CARTESIAN_POINT('Origin',(19.,0.971037685261433,59.0000416671708));
#1149=CARTESIAN_POINT('',(19.,-0.0289623147385676,59.0000416671708));
#1150=CARTESIAN_POINT('Origin',(19.,0.971037685261432,59.0000416671708));
#1151=CARTESIAN_POINT('Origin',(19.,0.971037685261434,59.0000416671708));
#1152=CARTESIAN_POINT('Origin',(1.,0.971037685261429,1.00004166717077));
#1153=CARTESIAN_POINT('',(0.,0.971037685261431,1.00004166717077));
#1154=CARTESIAN_POINT('',(1.,-0.0289623147385709,1.00004166717077));
#1155=CARTESIAN_POINT('Origin',(1.,0.971037685261431,1.00004166717077));
#1156=CARTESIAN_POINT('',(1.,0.971037685261429,4.16671707684224E-5));
#1157=CARTESIAN_POINT('Origin',(1.,0.971037685261429,1.00004166717077));
#1158=CARTESIAN_POINT('Origin',(1.,0.971037685261429,1.00004166717077));
#1159=CARTESIAN_POINT('Origin',(19.,58.9710376852614,59.0000416671708));
#1160=CARTESIAN_POINT('',(19.,59.9710376852614,59.0000416671708));
#1161=CARTESIAN_POINT('',(20.,58.9710376852614,59.0000416671708));
#1162=CARTESIAN_POINT('Origin',(19.,58.9710376852614,59.0000416671708));
#1163=CARTESIAN_POINT('',(19.,58.9710376852614,60.0000416671708));
#1164=CARTESIAN_POINT('Origin',(19.,58.9710376852614,59.0000416671708));
#1165=CARTESIAN_POINT('Origin',(19.,58.9710376852614,59.0000416671708));
#1166=CARTESIAN_POINT('Origin',(1.,58.9710376852614,1.00004166717077));
#1167=CARTESIAN_POINT('',(1.,58.9710376852614,4.16671707684224E-5));
#1168=CARTESIAN_POINT('',(1.,59.9710376852614,1.00004166717077));
#1169=CARTESIAN_POINT('Origin',(1.,58.9710376852614,1.00004166717077));
#1170=CARTESIAN_POINT('',(0.,58.9710376852614,1.00004166717077));
#1171=CARTESIAN_POINT('Origin',(1.,58.9710376852614,1.00004166717077));
#1172=CARTESIAN_POINT('Origin',(1.,58.9710376852614,1.00004166717077));
#1173=CARTESIAN_POINT('Origin',(1.,14.9710376852614,1.00004166717077));
#1174=CARTESIAN_POINT('',(1.,14.9710376852614,4.16671707684224E-5));
#1175=CARTESIAN_POINT('',(0.,14.9710376852614,1.00004166717077));
#1176=CARTESIAN_POINT('Origin',(19.,10.5568241228883,59.0000416671708));
#1177=CARTESIAN_POINT('',(19.,11.2639309040749,59.7071484483573));
#1178=CARTESIAN_POINT('',(20.,10.5568241228883,59.0000416671708));
#1179=CARTESIAN_POINT('Origin',(19.,10.5568241228883,59.0000416671708));
#1180=CARTESIAN_POINT('',(19.,10.5568241228883,60.0000416671708));
#1181=CARTESIAN_POINT('Origin',(19.,10.5568241228883,59.0000416671708));
#1182=CARTESIAN_POINT('Origin',(19.,10.5568241228883,59.0000416671708));
#1183=CARTESIAN_POINT('Origin',(1.,0.971037685261433,59.0000416671708));
#1184=CARTESIAN_POINT('',(1.,0.971037685261433,60.0000416671708));
#1185=CARTESIAN_POINT('',(1.,-0.0289623147385676,59.0000416671708));
#1186=CARTESIAN_POINT('Origin',(1.,0.971037685261432,59.0000416671708));
#1187=CARTESIAN_POINT('',(0.,0.971037685261434,59.0000416671708));
#1188=CARTESIAN_POINT('Origin',(1.,0.971037685261433,59.0000416671708));
#1189=CARTESIAN_POINT('Origin',(1.,0.971037685261434,59.0000416671708));
#1190=CARTESIAN_POINT('Origin',(19.,49.3852512476345,59.0000416671708));
#1191=CARTESIAN_POINT('',(19.,49.3852512476345,60.0000416671708));
#1192=CARTESIAN_POINT('',(20.,49.3852512476345,59.0000416671708));
#1193=CARTESIAN_POINT('Origin',(19.,49.3852512476345,59.0000416671708));
#1194=CARTESIAN_POINT('',(19.,48.678144466448,59.7071484483573));
#1195=CARTESIAN_POINT('Origin',(19.,49.3852512476345,59.0000416671708));
#1196=CARTESIAN_POINT('Origin',(19.,49.3852512476345,59.0000416671708));
#1197=CARTESIAN_POINT('Origin',(1.,58.9710376852614,59.0000416671708));
#1198=CARTESIAN_POINT('',(1.,59.9710376852614,59.0000416671708));
#1199=CARTESIAN_POINT('',(1.,58.9710376852614,60.0000416671708));
#1200=CARTESIAN_POINT('Origin',(1.,58.9710376852614,59.0000416671708));
#1201=CARTESIAN_POINT('',(0.,58.9710376852614,59.0000416671708));
#1202=CARTESIAN_POINT('Origin',(1.,58.9710376852614,59.0000416671708));
#1203=CARTESIAN_POINT('Origin',(1.,58.9710376852614,59.0000416671708));
#1204=CARTESIAN_POINT('Origin',(1.,58.9710376852614,14.925106933416));
#1205=CARTESIAN_POINT('',(1.,59.9710376852614,14.925106933416));
#1206=CARTESIAN_POINT('',(0.,58.9710376852614,14.925106933416));
#1207=CARTESIAN_POINT('Origin',(1.,10.5568241228883,59.0000416671708));
#1208=CARTESIAN_POINT('',(1.,11.2639309040749,59.7071484483573));
#1209=CARTESIAN_POINT('',(1.,10.5568241228883,60.0000416671708));
#1210=CARTESIAN_POINT('Origin',(1.,10.5568241228883,59.0000416671708));
#1211=CARTESIAN_POINT('',(0.,10.5568241228883,59.0000416671708));
#1212=CARTESIAN_POINT('Origin',(1.,10.5568241228883,59.0000416671708));
#1213=CARTESIAN_POINT('Origin',(1.,10.5568241228883,59.0000416671708));
#1214=CARTESIAN_POINT('Origin',(1.,49.3852512476345,59.0000416671708));
#1215=CARTESIAN_POINT('',(1.,49.3852512476345,60.0000416671708));
#1216=CARTESIAN_POINT('',(1.,48.678144466448,59.7071484483573));
#1217=CARTESIAN_POINT('Origin',(1.,49.3852512476345,59.0000416671708));
#1218=CARTESIAN_POINT('',(0.,49.3852512476345,59.0000416671708));
#1219=CARTESIAN_POINT('Origin',(1.,49.3852512476345,59.0000416671708));
#1220=CARTESIAN_POINT('Origin',(1.,49.3852512476345,59.0000416671708));
#1221=CARTESIAN_POINT('Origin',(1.,44.9710376852614,59.0000416671708));
#1222=CARTESIAN_POINT('',(1.,44.9710376852614,60.0000416671708));
#1223=CARTESIAN_POINT('',(0.,44.9710376852614,59.0000416671708));
#1224=CARTESIAN_POINT('Origin',(1.,37.3906770995706,47.0054675191068));
#1225=CARTESIAN_POINT('',(0.,34.9207851535673,44.5355755731035));
#1226=CARTESIAN_POINT('',(1.,34.2136783723807,45.2426823542901));
#1227=CARTESIAN_POINT('Origin',(1.,34.9207851535673,44.5355755731035));
#1228=CARTESIAN_POINT('',(1.,36.683570318384,47.7125743002934));
#1229=CARTESIAN_POINT('',(0.,37.3906770995706,47.0054675191068));
#1230=CARTESIAN_POINT('Origin',(1.,29.9710376852614,49.4853230414093));
#1231=CARTESIAN_POINT('',(0.,25.0212902169556,44.5355755731035));
#1232=CARTESIAN_POINT('',(1.,25.7283969981421,45.2426823542901));
#1233=CARTESIAN_POINT('Origin',(1.,25.0212902169556,44.5355755731035));
#1234=CARTESIAN_POINT('Origin',(1.,29.9710376852614,49.4853230414093));
#1235=CARTESIAN_POINT('Origin',(0.,29.9710376852614,49.4853230414093));
#1236=CARTESIAN_POINT('Origin',(1.,32.0513982709523,37.5054675191068));
#1237=CARTESIAN_POINT('',(1.,32.7585050521388,38.2125743002934));
#1238=CARTESIAN_POINT('',(0.,32.0513982709523,37.5054675191068));
#1239=CARTESIAN_POINT('Origin',(0.,49.3852512476345,59.0000416671708));
#1240=CARTESIAN_POINT('',(0.,49.3852512476345,60.0000416671708));
#1241=CARTESIAN_POINT('',(0.,48.678144466448,59.7071484483573));
#1242=CARTESIAN_POINT('Origin',(1.,20.4710376852614,59.0000416671708));
#1243=CARTESIAN_POINT('',(1.,20.4710376852614,60.0000416671708));
#1244=CARTESIAN_POINT('',(0.,20.4710376852614,59.0000416671708));
#1245=CARTESIAN_POINT('Origin',(0.,10.5568241228883,59.0000416671708));
#1246=CARTESIAN_POINT('',(0.,11.2639309040749,59.7071484483573));
#1247=CARTESIAN_POINT('',(0.,10.5568241228883,60.0000416671708));
#1248=CARTESIAN_POINT('Origin',(0.,58.9710376852614,59.0000416671708));
#1249=CARTESIAN_POINT('',(0.,59.9710376852614,59.0000416671708));
#1250=CARTESIAN_POINT('',(0.,58.9710376852614,60.0000416671708));
#1251=CARTESIAN_POINT('Origin',(19.,37.3906770995706,47.0054675191068));
#1252=CARTESIAN_POINT('',(19.,34.2136783723807,45.2426823542901));
#1253=CARTESIAN_POINT('',(20.,34.9207851535673,44.5355755731035));
#1254=CARTESIAN_POINT('Origin',(19.,34.9207851535673,44.5355755731035));
#1255=CARTESIAN_POINT('',(20.,37.3906770995706,47.0054675191068));
#1256=CARTESIAN_POINT('',(19.,36.683570318384,47.7125743002934));
#1257=CARTESIAN_POINT('Origin',(19.,29.9710376852614,49.4853230414093));
#1258=CARTESIAN_POINT('',(19.,25.7283969981421,45.2426823542901));
#1259=CARTESIAN_POINT('',(20.,25.0212902169556,44.5355755731035));
#1260=CARTESIAN_POINT('Origin',(19.,25.0212902169556,44.5355755731035));
#1261=CARTESIAN_POINT('Origin',(20.,29.9710376852614,49.4853230414093));
#1262=CARTESIAN_POINT('Origin',(19.,29.9710376852614,49.4853230414093));
#1263=CARTESIAN_POINT('Origin',(19.,32.0513982709523,37.5054675191068));
#1264=CARTESIAN_POINT('',(20.,32.0513982709523,37.5054675191068));
#1265=CARTESIAN_POINT('',(19.,32.7585050521388,38.2125743002934));
#1266=CARTESIAN_POINT('Origin',(19.,44.9710376852614,59.0000416671708));
#1267=CARTESIAN_POINT('',(20.,44.9710376852614,59.0000416671708));
#1268=CARTESIAN_POINT('',(19.,44.9710376852614,60.0000416671708));
#1269=CARTESIAN_POINT('Origin',(1.,0.971037685261433,44.925106933416));
#1270=CARTESIAN_POINT('',(1.,-0.0289623147385684,44.925106933416));
#1271=CARTESIAN_POINT('',(0.,0.971037685261433,44.925106933416));
#1272=CARTESIAN_POINT('Origin',(0.,0.971037685261432,59.0000416671708));
#1273=CARTESIAN_POINT('',(0.,0.971037685261432,60.0000416671708));
#1274=CARTESIAN_POINT('',(0.,-0.0289623147385676,59.0000416671708));
#1275=CARTESIAN_POINT('Origin',(19.,20.4710376852614,59.0000416671708));
#1276=CARTESIAN_POINT('',(20.,20.4710376852614,59.0000416671708));
#1277=CARTESIAN_POINT('',(19.,20.4710376852614,60.0000416671708));
#1278=CARTESIAN_POINT('Origin',(0.,58.9710376852614,1.00004166717077));
#1279=CARTESIAN_POINT('',(20.,58.9710376852614,4.16671707684843E-5));
#1280=CARTESIAN_POINT('',(0.,58.9710376852614,4.16671707684224E-5));
#1281=CARTESIAN_POINT('',(19.,59.9710376852614,1.00004166717077));
#1282=CARTESIAN_POINT('',(0.,59.9710376852614,1.00004166717077));
#1283=CARTESIAN_POINT('Origin',(19.,58.9710376852614,1.00004166717077));
#1284=CARTESIAN_POINT('Origin',(19.,58.9710376852614,14.925106933416));
#1285=CARTESIAN_POINT('',(19.,59.9710376852614,14.925106933416));
#1286=CARTESIAN_POINT('',(20.,58.9710376852614,14.925106933416));
#1287=CARTESIAN_POINT('Origin',(0.,0.971037685261429,1.00004166717077));
#1288=CARTESIAN_POINT('',(19.,-0.0289623147385709,1.00004166717077));
#1289=CARTESIAN_POINT('',(0.,-0.0289623147385709,1.00004166717077));
#1290=CARTESIAN_POINT('',(20.,0.971037685261431,4.16671707684843E-5));
#1291=CARTESIAN_POINT('',(0.,0.971037685261429,4.16671707684224E-5));
#1292=CARTESIAN_POINT('Origin',(19.,0.971037685261429,1.00004166717077));
#1293=CARTESIAN_POINT('Origin',(19.,0.971037685261433,44.925106933416));
#1294=CARTESIAN_POINT('',(20.,0.971037685261433,44.925106933416));
#1295=CARTESIAN_POINT('',(19.,-0.0289623147385684,44.925106933416));
#1296=CARTESIAN_POINT('Origin',(0.,48.9710376852614,60.0000416671708));
#1297=CARTESIAN_POINT('',(0.,34.2136783723807,45.2426823542901));
#1298=CARTESIAN_POINT('Origin',(0.,29.9710376852614,49.4853230414093));
#1299=CARTESIAN_POINT('',(0.,25.7283969981421,45.2426823542901));
#1300=CARTESIAN_POINT('Origin',(0.,-0.028962314738571,4.16671707684843E-5));
#1301=CARTESIAN_POINT('',(20.,-0.028962314738571,4.16671707684843E-5));
#1302=CARTESIAN_POINT('Origin',(0.,29.9710376852614,29.8501721996612));
#1303=CARTESIAN_POINT('',(0.,58.0710376852614,5.00004166717077));
#1304=CARTESIAN_POINT('Origin',(0.,54.9710376852614,5.00004166717077));
#1305=CARTESIAN_POINT('',(0.,58.0710376852614,35.0000416671708));
#1306=CARTESIAN_POINT('Origin',(0.,54.9710376852614,35.0000416671708));
#1307=CARTESIAN_POINT('',(0.,8.07103768526143,5.00004166717077));
#1308=CARTESIAN_POINT('Origin',(0.,4.97103768526143,5.00004166717077));
#1309=CARTESIAN_POINT('',(0.,8.07103768526143,35.0000416671708));
#1310=CARTESIAN_POINT('Origin',(0.,4.97103768526143,35.0000416671708));
#1311=CARTESIAN_POINT('Origin',(0.,59.9710376852614,4.16671707684843E-5));
#1312=CARTESIAN_POINT('Origin',(0.,59.9710376852614,60.0000416671708));
#1313=CARTESIAN_POINT('Origin',(0.,10.9710376852614,60.0000416671708));
#1314=CARTESIAN_POINT('Origin',(0.,-0.0289623147385676,60.0000416671708));
#1315=CARTESIAN_POINT('Origin',(0.,29.9710376852614,41.0000416671708));
#1316=CARTESIAN_POINT('Origin',(3.5,4.97103768526143,35.0000416671708));
#1317=CARTESIAN_POINT('',(3.5,8.07103768526143,35.0000416671708));
#1318=CARTESIAN_POINT('Origin',(3.5,4.97103768526143,35.0000416671708));
#1319=CARTESIAN_POINT('',(3.5,3.22103768526143,35.0000416671708));
#1320=CARTESIAN_POINT('Origin',(3.5,4.97103768526143,35.0000416671708));
#1321=CARTESIAN_POINT('Origin',(1.75,4.97103768526143,35.0000416671708));
#1322=CARTESIAN_POINT('Origin',(87.1779788708135,4.97103768526143,35.0000416671708));
#1323=CARTESIAN_POINT('',(20.,3.22103768526143,35.0000416671708));
#1324=CARTESIAN_POINT('Origin',(20.,4.97103768526143,35.0000416671708));
#1325=CARTESIAN_POINT('Origin',(3.5,4.97103768526143,5.00004166717077));
#1326=CARTESIAN_POINT('',(3.5,8.07103768526143,5.00004166717077));
#1327=CARTESIAN_POINT('Origin',(3.5,4.97103768526143,5.00004166717077));
#1328=CARTESIAN_POINT('',(3.5,3.22103768526143,5.00004166717077));
#1329=CARTESIAN_POINT('Origin',(3.5,4.97103768526143,5.00004166717077));
#1330=CARTESIAN_POINT('Origin',(1.75,4.97103768526143,5.00004166717077));
#1331=CARTESIAN_POINT('Origin',(87.1779788708135,4.97103768526143,5.00004166717077));
#1332=CARTESIAN_POINT('',(20.,3.22103768526143,5.00004166717077));
#1333=CARTESIAN_POINT('Origin',(20.,4.97103768526143,5.00004166717077));
#1334=CARTESIAN_POINT('Origin',(3.5,54.9710376852614,35.0000416671708));
#1335=CARTESIAN_POINT('',(3.5,58.0710376852614,35.0000416671708));
#1336=CARTESIAN_POINT('Origin',(3.5,54.9710376852614,35.0000416671708));
#1337=CARTESIAN_POINT('',(3.5,53.2210376852614,35.0000416671708));
#1338=CARTESIAN_POINT('Origin',(3.5,54.9710376852614,35.0000416671708));
#1339=CARTESIAN_POINT('Origin',(1.75,54.9710376852614,35.0000416671708));
#1340=CARTESIAN_POINT('Origin',(87.1779788708135,54.9710376852614,35.0000416671708));
#1341=CARTESIAN_POINT('',(20.,53.2210376852614,35.0000416671708));
#1342=CARTESIAN_POINT('Origin',(20.,54.9710376852614,35.0000416671708));
#1343=CARTESIAN_POINT('Origin',(3.5,54.9710376852614,5.00004166717077));
#1344=CARTESIAN_POINT('',(3.5,58.0710376852614,5.00004166717077));
#1345=CARTESIAN_POINT('Origin',(3.5,54.9710376852614,5.00004166717077));
#1346=CARTESIAN_POINT('',(3.5,53.2210376852614,5.00004166717077));
#1347=CARTESIAN_POINT('Origin',(3.5,54.9710376852614,5.00004166717077));
#1348=CARTESIAN_POINT('Origin',(1.75,54.9710376852614,5.00004166717077));
#1349=CARTESIAN_POINT('Origin',(87.1779788708135,54.9710376852614,5.00004166717077));
#1350=CARTESIAN_POINT('',(20.,53.2210376852614,5.00004166717077));
#1351=CARTESIAN_POINT('Origin',(20.,54.9710376852614,5.00004166717077));
#1352=CARTESIAN_POINT('Origin',(20.,29.9710376852614,29.8501721996612));
#1353=UNCERTAINTY_MEASURE_WITH_UNIT(LENGTH_MEASURE(0.01),#1357,
'DISTANCE_ACCURACY_VALUE',
'Maximum model space distance between geometric entities at asserted c
onnectivities');
#1354=UNCERTAINTY_MEASURE_WITH_UNIT(LENGTH_MEASURE(0.01),#1357,
'DISTANCE_ACCURACY_VALUE',
'Maximum model space distance between geometric entities at asserted c
onnectivities');
#1355=(
GEOMETRIC_REPRESENTATION_CONTEXT(3)
GLOBAL_UNCERTAINTY_ASSIGNED_CONTEXT((#1353))
GLOBAL_UNIT_ASSIGNED_CONTEXT((#1357,#1360,#1359))
REPRESENTATION_CONTEXT('','3D')
);
#1356=(
GEOMETRIC_REPRESENTATION_CONTEXT(3)
GLOBAL_UNCERTAINTY_ASSIGNED_CONTEXT((#1354))
GLOBAL_UNIT_ASSIGNED_CONTEXT((#1357,#1360,#1359))
REPRESENTATION_CONTEXT('','3D')
);
#1357=(
LENGTH_UNIT()
NAMED_UNIT(*)
SI_UNIT(.MILLI.,.METRE.)
);
#1358=(
LENGTH_UNIT()
NAMED_UNIT(*)
SI_UNIT(.CENTI.,.METRE.)
);
#1359=(
NAMED_UNIT(*)
SI_UNIT($,.STERADIAN.)
SOLID_ANGLE_UNIT()
);
#1360=(
NAMED_UNIT(*)
PLANE_ANGLE_UNIT()
SI_UNIT($,.RADIAN.)
);
#1361=SHAPE_DEFINITION_REPRESENTATION(#1362,#1363);
#1362=PRODUCT_DEFINITION_SHAPE('',$,#1365);
#1363=SHAPE_REPRESENTATION('',(#773),#1355);
#1364=PRODUCT_DEFINITION_CONTEXT('part definition',#1369,'design');
#1365=PRODUCT_DEFINITION('Spritzenpumpe Abschluss',
'Spritzenpumpe Abschluss',#1366,#1364);
#1366=PRODUCT_DEFINITION_FORMATION('',$,#1371);
#1367=PRODUCT_RELATED_PRODUCT_CATEGORY('Spritzenpumpe Abschluss',
'Spritzenpumpe Abschluss',(#1371));
#1368=APPLICATION_PROTOCOL_DEFINITION('international standard',
'automotive_design',2009,#1369);
#1369=APPLICATION_CONTEXT(
'Core Data for Automotive Mechanical Design Process');
#1370=PRODUCT_CONTEXT('part definition',#1369,'mechanical');
#1371=PRODUCT('Spritzenpumpe Abschluss','Spritzenpumpe Abschluss',$,(#1370));
#1372=PRESENTATION_STYLE_ASSIGNMENT((#1373));
#1373=SURFACE_STYLE_USAGE(.BOTH.,#1374);
#1374=SURFACE_SIDE_STYLE('',(#1375));
#1375=SURFACE_STYLE_FILL_AREA(#1376);
#1376=FILL_AREA_STYLE('',(#1377));
#1377=FILL_AREA_STYLE_COLOUR('',#1378);
#1378=COLOUR_RGB('',0.749019607843137,0.749019607843137,0.749019607843137);
ENDSEC;
END-ISO-10303-21;
