# Supplementary material for: Low-budget 3D-printed equipment for continuous flow reactions
Source: Beilstein J Org Chem. 2019 Feb 26;15:558–66. doi: 10.3762/bjoc.15.50 (PMC6404462; doi:10.3762/bjoc.15.50)
Supplement: File 2 — This zip-file includes all 3D-printed parts as stl-files for direct 3D printing, as well as stp-files for editing the 3D models, if necessary. It also contains the Arduino software code as an ino-file for controlling of the syringe pumps. [file Beilstein_J_Org_Chem-15-558-s002.zip › general syringe pump/syringe holder.stp]

ISO-10303-21;
HEADER;
/* Generated by software containing ST-Developer
 * from STEP Tools, Inc. (www.steptools.com) 
 */

FILE_DESCRIPTION(
/* description */ (''),
/* implementation_level */ '2;1');

FILE_NAME(
/* name */ 'Z:\\Flow\\Inventor\\Spritzenpumpe\\Spritzenpumpe Stempel.s
tp',
/* time_stamp */ '2018-09-10T15:59:04+02:00',
/* author */ ('JN'),
/* organization */ (''),
/* preprocessor_version */ 'ST-DEVELOPER v16.13',
/* originating_system */ 'Autodesk Inventor 2018',
/* authorisation */ '');

FILE_SCHEMA (('AUTOMOTIVE_DESIGN { 1 0 10303 214 3 1 1 }'));
ENDSEC;

DATA;
#10=MECHANICAL_DESIGN_GEOMETRIC_PRESENTATION_REPRESENTATION('',(#13),#725);
#11=SHAPE_REPRESENTATION_RELATIONSHIP('SRR','None',#732,#12);
#12=ADVANCED_BREP_SHAPE_REPRESENTATION('',(#14),#724);
#13=STYLED_ITEM('',(#741),#14);
#14=MANIFOLD_SOLID_BREP('Volumenk\X\F6rper1',#399);
#15=FACE_BOUND('',#139,.T.);
#16=FACE_BOUND('',#140,.T.);
#17=FACE_BOUND('',#145,.T.);
#18=FACE_BOUND('',#146,.T.);
#19=FACE_BOUND('',#148,.T.);
#20=FACE_BOUND('',#150,.T.);
#21=PLANE('',#463);
#22=PLANE('',#464);
#23=PLANE('',#467);
#24=PLANE('',#468);
#25=PLANE('',#469);
#26=PLANE('',#470);
#27=LINE('',#629,#51);
#28=LINE('',#630,#52);
#29=LINE('',#646,#53);
#30=LINE('',#647,#54);
#31=LINE('',#656,#55);
#32=LINE('',#657,#56);
#33=LINE('',#659,#57);
#34=LINE('',#660,#58);
#35=LINE('',#669,#59);
#36=LINE('',#670,#60);
#37=LINE('',#679,#61);
#38=LINE('',#680,#62);
#39=LINE('',#682,#63);
#40=LINE('',#683,#64);
#41=LINE('',#692,#65);
#42=LINE('',#693,#66);
#43=LINE('',#695,#67);
#44=LINE('',#696,#68);
#45=LINE('',#698,#69);
#46=LINE('',#699,#70);
#47=LINE('',#701,#71);
#48=LINE('',#702,#72);
#49=LINE('',#704,#73);
#50=LINE('',#705,#74);
#51=VECTOR('',#495,10.);
#52=VECTOR('',#496,10.);
#53=VECTOR('',#515,10.);
#54=VECTOR('',#516,10.);
#55=VECTOR('',#527,10.);
#56=VECTOR('',#528,10.);
#57=VECTOR('',#531,10.);
#58=VECTOR('',#532,10.);
#59=VECTOR('',#543,10.);
#60=VECTOR('',#544,10.);
#61=VECTOR('',#555,10.);
#62=VECTOR('',#556,10.);
#63=VECTOR('',#559,10.);
#64=VECTOR('',#560,10.);
#65=VECTOR('',#571,10.);
#66=VECTOR('',#572,10.);
#67=VECTOR('',#575,10.);
#68=VECTOR('',#576,10.);
#69=VECTOR('',#579,10.);
#70=VECTOR('',#580,10.);
#71=VECTOR('',#583,10.);
#72=VECTOR('',#584,10.);
#73=VECTOR('',#587,10.);
#74=VECTOR('',#588,10.);
#75=CYLINDRICAL_SURFACE('',#427,2.);
#76=CYLINDRICAL_SURFACE('',#436,2.);
#77=CYLINDRICAL_SURFACE('',#441,2.);
#78=CYLINDRICAL_SURFACE('',#442,2.);
#79=CYLINDRICAL_SURFACE('',#447,2.);
#80=CYLINDRICAL_SURFACE('',#452,2.);
#81=CYLINDRICAL_SURFACE('',#453,2.);
#82=CYLINDRICAL_SURFACE('',#458,2.);
#83=CYLINDRICAL_SURFACE('',#459,2.);
#84=CYLINDRICAL_SURFACE('',#460,2.);
#85=CYLINDRICAL_SURFACE('',#461,2.);
#86=CYLINDRICAL_SURFACE('',#462,2.);
#87=CYLINDRICAL_SURFACE('',#473,3.25);
#88=CYLINDRICAL_SURFACE('',#474,3.25);
#89=FACE_OUTER_BOUND('',#117,.T.);
#90=FACE_OUTER_BOUND('',#118,.T.);
#91=FACE_OUTER_BOUND('',#119,.T.);
#92=FACE_OUTER_BOUND('',#120,.T.);
#93=FACE_OUTER_BOUND('',#121,.T.);
#94=FACE_OUTER_BOUND('',#122,.T.);
#95=FACE_OUTER_BOUND('',#123,.T.);
#96=FACE_OUTER_BOUND('',#124,.T.);
#97=FACE_OUTER_BOUND('',#125,.T.);
#98=FACE_OUTER_BOUND('',#126,.T.);
#99=FACE_OUTER_BOUND('',#127,.T.);
#100=FACE_OUTER_BOUND('',#128,.T.);
#101=FACE_OUTER_BOUND('',#129,.T.);
#102=FACE_OUTER_BOUND('',#130,.T.);
#103=FACE_OUTER_BOUND('',#131,.T.);
#104=FACE_OUTER_BOUND('',#132,.T.);
#105=FACE_OUTER_BOUND('',#133,.T.);
#106=FACE_OUTER_BOUND('',#134,.T.);
#107=FACE_OUTER_BOUND('',#135,.T.);
#108=FACE_OUTER_BOUND('',#136,.T.);
#109=FACE_OUTER_BOUND('',#137,.T.);
#110=FACE_OUTER_BOUND('',#138,.T.);
#111=FACE_OUTER_BOUND('',#141,.T.);
#112=FACE_OUTER_BOUND('',#142,.T.);
#113=FACE_OUTER_BOUND('',#143,.T.);
#114=FACE_OUTER_BOUND('',#144,.T.);
#115=FACE_OUTER_BOUND('',#147,.T.);
#116=FACE_OUTER_BOUND('',#149,.T.);
#117=EDGE_LOOP('',(#259,#260,#261));
#118=EDGE_LOOP('',(#262,#263,#264));
#119=EDGE_LOOP('',(#265,#266,#267,#268));
#120=EDGE_LOOP('',(#269,#270,#271));
#121=EDGE_LOOP('',(#272,#273,#274));
#122=EDGE_LOOP('',(#275,#276,#277,#278));
#123=EDGE_LOOP('',(#279,#280,#281));
#124=EDGE_LOOP('',(#282,#283,#284,#285));
#125=EDGE_LOOP('',(#286,#287,#288,#289));
#126=EDGE_LOOP('',(#290,#291,#292));
#127=EDGE_LOOP('',(#293,#294,#295,#296));
#128=EDGE_LOOP('',(#297,#298,#299));
#129=EDGE_LOOP('',(#300,#301,#302,#303));
#130=EDGE_LOOP('',(#304,#305,#306,#307));
#131=EDGE_LOOP('',(#308,#309,#310));
#132=EDGE_LOOP('',(#311,#312,#313,#314));
#133=EDGE_LOOP('',(#315,#316,#317,#318));
#134=EDGE_LOOP('',(#319,#320,#321,#322));
#135=EDGE_LOOP('',(#323,#324,#325,#326));
#136=EDGE_LOOP('',(#327,#328,#329,#330));
#137=EDGE_LOOP('',(#331,#332,#333,#334));
#138=EDGE_LOOP('',(#335,#336,#337,#338));
#139=EDGE_LOOP('',(#339));
#140=EDGE_LOOP('',(#340));
#141=EDGE_LOOP('',(#341,#342,#343,#344));
#142=EDGE_LOOP('',(#345,#346,#347,#348));
#143=EDGE_LOOP('',(#349,#350,#351,#352));
#144=EDGE_LOOP('',(#353,#354,#355,#356));
#145=EDGE_LOOP('',(#357));
#146=EDGE_LOOP('',(#358));
#147=EDGE_LOOP('',(#359));
#148=EDGE_LOOP('',(#360));
#149=EDGE_LOOP('',(#361));
#150=EDGE_LOOP('',(#362));
#151=CIRCLE('',#420,2.);
#152=CIRCLE('',#421,2.);
#153=CIRCLE('',#422,2.);
#154=CIRCLE('',#424,2.);
#155=CIRCLE('',#425,2.);
#156=CIRCLE('',#426,2.00000000000001);
#157=CIRCLE('',#429,2.);
#158=CIRCLE('',#430,2.);
#159=CIRCLE('',#431,2.);
#160=CIRCLE('',#433,2.);
#161=CIRCLE('',#434,2.);
#162=CIRCLE('',#435,2.);
#163=CIRCLE('',#438,1.99999999999999);
#164=CIRCLE('',#439,2.);
#165=CIRCLE('',#440,2.);
#166=CIRCLE('',#444,2.);
#167=CIRCLE('',#445,2.);
#168=CIRCLE('',#446,2.);
#169=CIRCLE('',#449,2.);
#170=CIRCLE('',#450,2.);
#171=CIRCLE('',#451,2.);
#172=CIRCLE('',#455,2.);
#173=CIRCLE('',#456,2.);
#174=CIRCLE('',#457,2.);
#175=CIRCLE('',#465,3.25);
#176=CIRCLE('',#466,3.25);
#177=CIRCLE('',#471,3.25);
#178=CIRCLE('',#472,3.25);
#179=VERTEX_POINT('',#615);
#180=VERTEX_POINT('',#616);
#181=VERTEX_POINT('',#618);
#182=VERTEX_POINT('',#622);
#183=VERTEX_POINT('',#623);
#184=VERTEX_POINT('',#625);
#185=VERTEX_POINT('',#632);
#186=VERTEX_POINT('',#633);
#187=VERTEX_POINT('',#635);
#188=VERTEX_POINT('',#639);
#189=VERTEX_POINT('',#640);
#190=VERTEX_POINT('',#642);
#191=VERTEX_POINT('',#649);
#192=VERTEX_POINT('',#650);
#193=VERTEX_POINT('',#652);
#194=VERTEX_POINT('',#662);
#195=VERTEX_POINT('',#663);
#196=VERTEX_POINT('',#665);
#197=VERTEX_POINT('',#672);
#198=VERTEX_POINT('',#673);
#199=VERTEX_POINT('',#675);
#200=VERTEX_POINT('',#685);
#201=VERTEX_POINT('',#686);
#202=VERTEX_POINT('',#688);
#203=VERTEX_POINT('',#708);
#204=VERTEX_POINT('',#710);
#205=VERTEX_POINT('',#716);
#206=VERTEX_POINT('',#718);
#207=EDGE_CURVE('',#179,#180,#151,.F.);
#208=EDGE_CURVE('',#181,#179,#152,.F.);
#209=EDGE_CURVE('',#180,#181,#153,.F.);
#210=EDGE_CURVE('',#182,#183,#154,.F.);
#211=EDGE_CURVE('',#184,#182,#155,.F.);
#212=EDGE_CURVE('',#183,#184,#156,.F.);
#213=EDGE_CURVE('',#182,#181,#27,.T.);
#214=EDGE_CURVE('',#179,#184,#28,.T.);
#215=EDGE_CURVE('',#185,#186,#157,.F.);
#216=EDGE_CURVE('',#187,#185,#158,.F.);
#217=EDGE_CURVE('',#186,#187,#159,.F.);
#218=EDGE_CURVE('',#188,#189,#160,.F.);
#219=EDGE_CURVE('',#190,#188,#161,.F.);
#220=EDGE_CURVE('',#189,#190,#162,.F.);
#221=EDGE_CURVE('',#188,#180,#29,.T.);
#222=EDGE_CURVE('',#181,#190,#30,.T.);
#223=EDGE_CURVE('',#191,#192,#163,.F.);
#224=EDGE_CURVE('',#193,#191,#164,.F.);
#225=EDGE_CURVE('',#192,#193,#165,.F.);
#226=EDGE_CURVE('',#191,#183,#31,.T.);
#227=EDGE_CURVE('',#184,#193,#32,.T.);
#228=EDGE_CURVE('',#185,#192,#33,.T.);
#229=EDGE_CURVE('',#193,#187,#34,.T.);
#230=EDGE_CURVE('',#194,#195,#166,.F.);
#231=EDGE_CURVE('',#196,#194,#167,.F.);
#232=EDGE_CURVE('',#195,#196,#168,.F.);
#233=EDGE_CURVE('',#194,#182,#35,.T.);
#234=EDGE_CURVE('',#183,#196,#36,.T.);
#235=EDGE_CURVE('',#197,#198,#169,.F.);
#236=EDGE_CURVE('',#199,#197,#170,.F.);
#237=EDGE_CURVE('',#198,#199,#171,.F.);
#238=EDGE_CURVE('',#197,#185,#37,.T.);
#239=EDGE_CURVE('',#186,#199,#38,.T.);
#240=EDGE_CURVE('',#189,#198,#39,.T.);
#241=EDGE_CURVE('',#199,#188,#40,.T.);
#242=EDGE_CURVE('',#200,#201,#172,.F.);
#243=EDGE_CURVE('',#202,#200,#173,.F.);
#244=EDGE_CURVE('',#201,#202,#174,.F.);
#245=EDGE_CURVE('',#200,#191,#41,.T.);
#246=EDGE_CURVE('',#192,#202,#42,.T.);
#247=EDGE_CURVE('',#198,#201,#43,.T.);
#248=EDGE_CURVE('',#202,#197,#44,.T.);
#249=EDGE_CURVE('',#201,#195,#45,.T.);
#250=EDGE_CURVE('',#196,#200,#46,.T.);
#251=EDGE_CURVE('',#195,#189,#47,.T.);
#252=EDGE_CURVE('',#190,#194,#48,.T.);
#253=EDGE_CURVE('',#180,#186,#49,.T.);
#254=EDGE_CURVE('',#187,#179,#50,.T.);
#255=EDGE_CURVE('',#203,#203,#175,.T.);
#256=EDGE_CURVE('',#204,#204,#176,.T.);
#257=EDGE_CURVE('',#205,#205,#177,.T.);
#258=EDGE_CURVE('',#206,#206,#178,.T.);
#259=ORIENTED_EDGE('',*,*,#207,.F.);
#260=ORIENTED_EDGE('',*,*,#208,.F.);
#261=ORIENTED_EDGE('',*,*,#209,.F.);
#262=ORIENTED_EDGE('',*,*,#210,.F.);
#263=ORIENTED_EDGE('',*,*,#211,.F.);
#264=ORIENTED_EDGE('',*,*,#212,.F.);
#265=ORIENTED_EDGE('',*,*,#211,.T.);
#266=ORIENTED_EDGE('',*,*,#213,.T.);
#267=ORIENTED_EDGE('',*,*,#208,.T.);
#268=ORIENTED_EDGE('',*,*,#214,.T.);
#269=ORIENTED_EDGE('',*,*,#215,.F.);
#270=ORIENTED_EDGE('',*,*,#216,.F.);
#271=ORIENTED_EDGE('',*,*,#217,.F.);
#272=ORIENTED_EDGE('',*,*,#218,.F.);
#273=ORIENTED_EDGE('',*,*,#219,.F.);
#274=ORIENTED_EDGE('',*,*,#220,.F.);
#275=ORIENTED_EDGE('',*,*,#219,.T.);
#276=ORIENTED_EDGE('',*,*,#221,.T.);
#277=ORIENTED_EDGE('',*,*,#209,.T.);
#278=ORIENTED_EDGE('',*,*,#222,.T.);
#279=ORIENTED_EDGE('',*,*,#223,.F.);
#280=ORIENTED_EDGE('',*,*,#224,.F.);
#281=ORIENTED_EDGE('',*,*,#225,.F.);
#282=ORIENTED_EDGE('',*,*,#224,.T.);
#283=ORIENTED_EDGE('',*,*,#226,.T.);
#284=ORIENTED_EDGE('',*,*,#212,.T.);
#285=ORIENTED_EDGE('',*,*,#227,.T.);
#286=ORIENTED_EDGE('',*,*,#216,.T.);
#287=ORIENTED_EDGE('',*,*,#228,.T.);
#288=ORIENTED_EDGE('',*,*,#225,.T.);
#289=ORIENTED_EDGE('',*,*,#229,.T.);
#290=ORIENTED_EDGE('',*,*,#230,.F.);
#291=ORIENTED_EDGE('',*,*,#231,.F.);
#292=ORIENTED_EDGE('',*,*,#232,.F.);
#293=ORIENTED_EDGE('',*,*,#231,.T.);
#294=ORIENTED_EDGE('',*,*,#233,.T.);
#295=ORIENTED_EDGE('',*,*,#210,.T.);
#296=ORIENTED_EDGE('',*,*,#234,.T.);
#297=ORIENTED_EDGE('',*,*,#235,.F.);
#298=ORIENTED_EDGE('',*,*,#236,.F.);
#299=ORIENTED_EDGE('',*,*,#237,.F.);
#300=ORIENTED_EDGE('',*,*,#236,.T.);
#301=ORIENTED_EDGE('',*,*,#238,.T.);
#302=ORIENTED_EDGE('',*,*,#215,.T.);
#303=ORIENTED_EDGE('',*,*,#239,.T.);
#304=ORIENTED_EDGE('',*,*,#218,.T.);
#305=ORIENTED_EDGE('',*,*,#240,.T.);
#306=ORIENTED_EDGE('',*,*,#237,.T.);
#307=ORIENTED_EDGE('',*,*,#241,.T.);
#308=ORIENTED_EDGE('',*,*,#242,.F.);
#309=ORIENTED_EDGE('',*,*,#243,.F.);
#310=ORIENTED_EDGE('',*,*,#244,.F.);
#311=ORIENTED_EDGE('',*,*,#243,.T.);
#312=ORIENTED_EDGE('',*,*,#245,.T.);
#313=ORIENTED_EDGE('',*,*,#223,.T.);
#314=ORIENTED_EDGE('',*,*,#246,.T.);
#315=ORIENTED_EDGE('',*,*,#235,.T.);
#316=ORIENTED_EDGE('',*,*,#247,.T.);
#317=ORIENTED_EDGE('',*,*,#244,.T.);
#318=ORIENTED_EDGE('',*,*,#248,.T.);
#319=ORIENTED_EDGE('',*,*,#242,.T.);
#320=ORIENTED_EDGE('',*,*,#249,.T.);
#321=ORIENTED_EDGE('',*,*,#232,.T.);
#322=ORIENTED_EDGE('',*,*,#250,.T.);
#323=ORIENTED_EDGE('',*,*,#230,.T.);
#324=ORIENTED_EDGE('',*,*,#251,.T.);
#325=ORIENTED_EDGE('',*,*,#220,.T.);
#326=ORIENTED_EDGE('',*,*,#252,.T.);
#327=ORIENTED_EDGE('',*,*,#207,.T.);
#328=ORIENTED_EDGE('',*,*,#253,.T.);
#329=ORIENTED_EDGE('',*,*,#217,.T.);
#330=ORIENTED_EDGE('',*,*,#254,.T.);
#331=ORIENTED_EDGE('',*,*,#213,.F.);
#332=ORIENTED_EDGE('',*,*,#233,.F.);
#333=ORIENTED_EDGE('',*,*,#252,.F.);
#334=ORIENTED_EDGE('',*,*,#222,.F.);
#335=ORIENTED_EDGE('',*,*,#214,.F.);
#336=ORIENTED_EDGE('',*,*,#254,.F.);
#337=ORIENTED_EDGE('',*,*,#229,.F.);
#338=ORIENTED_EDGE('',*,*,#227,.F.);
#339=ORIENTED_EDGE('',*,*,#255,.T.);
#340=ORIENTED_EDGE('',*,*,#256,.T.);
#341=ORIENTED_EDGE('',*,*,#226,.F.);
#342=ORIENTED_EDGE('',*,*,#245,.F.);
#343=ORIENTED_EDGE('',*,*,#250,.F.);
#344=ORIENTED_EDGE('',*,*,#234,.F.);
#345=ORIENTED_EDGE('',*,*,#228,.F.);
#346=ORIENTED_EDGE('',*,*,#238,.F.);
#347=ORIENTED_EDGE('',*,*,#248,.F.);
#348=ORIENTED_EDGE('',*,*,#246,.F.);
#349=ORIENTED_EDGE('',*,*,#239,.F.);
#350=ORIENTED_EDGE('',*,*,#253,.F.);
#351=ORIENTED_EDGE('',*,*,#221,.F.);
#352=ORIENTED_EDGE('',*,*,#241,.F.);
#353=ORIENTED_EDGE('',*,*,#240,.F.);
#354=ORIENTED_EDGE('',*,*,#251,.F.);
#355=ORIENTED_EDGE('',*,*,#249,.F.);
#356=ORIENTED_EDGE('',*,*,#247,.F.);
#357=ORIENTED_EDGE('',*,*,#257,.T.);
#358=ORIENTED_EDGE('',*,*,#258,.T.);
#359=ORIENTED_EDGE('',*,*,#258,.F.);
#360=ORIENTED_EDGE('',*,*,#256,.F.);
#361=ORIENTED_EDGE('',*,*,#257,.F.);
#362=ORIENTED_EDGE('',*,*,#255,.F.);
#363=SPHERICAL_SURFACE('',#419,2.);
#364=SPHERICAL_SURFACE('',#423,2.);
#365=SPHERICAL_SURFACE('',#428,2.);
#366=SPHERICAL_SURFACE('',#432,2.);
#367=SPHERICAL_SURFACE('',#437,2.);
#368=SPHERICAL_SURFACE('',#443,2.);
#369=SPHERICAL_SURFACE('',#448,2.);
#370=SPHERICAL_SURFACE('',#454,2.);
#371=ADVANCED_FACE('',(#89),#363,.T.);
#372=ADVANCED_FACE('',(#90),#364,.T.);
#373=ADVANCED_FACE('',(#91),#75,.T.);
#374=ADVANCED_FACE('',(#92),#365,.T.);
#375=ADVANCED_FACE('',(#93),#366,.T.);
#376=ADVANCED_FACE('',(#94),#76,.T.);
#377=ADVANCED_FACE('',(#95),#367,.T.);
#378=ADVANCED_FACE('',(#96),#77,.T.);
#379=ADVANCED_FACE('',(#97),#78,.T.);
#380=ADVANCED_FACE('',(#98),#368,.T.);
#381=ADVANCED_FACE('',(#99),#79,.T.);
#382=ADVANCED_FACE('',(#100),#369,.T.);
#383=ADVANCED_FACE('',(#101),#80,.T.);
#384=ADVANCED_FACE('',(#102),#81,.T.);
#385=ADVANCED_FACE('',(#103),#370,.T.);
#386=ADVANCED_FACE('',(#104),#82,.T.);
#387=ADVANCED_FACE('',(#105),#83,.T.);
#388=ADVANCED_FACE('',(#106),#84,.T.);
#389=ADVANCED_FACE('',(#107),#85,.T.);
#390=ADVANCED_FACE('',(#108),#86,.T.);
#391=ADVANCED_FACE('',(#109),#21,.T.);
#392=ADVANCED_FACE('',(#110,#15,#16),#22,.F.);
#393=ADVANCED_FACE('',(#111),#23,.T.);
#394=ADVANCED_FACE('',(#112),#24,.T.);
#395=ADVANCED_FACE('',(#113),#25,.T.);
#396=ADVANCED_FACE('',(#114,#17,#18),#26,.T.);
#397=ADVANCED_FACE('',(#115,#19),#87,.F.);
#398=ADVANCED_FACE('',(#116,#20),#88,.F.);
#399=CLOSED_SHELL('',(#371,#372,#373,#374,#375,#376,#377,#378,#379,#380,
#381,#382,#383,#384,#385,#386,#387,#388,#389,#390,#391,#392,#393,#394,#395,
#396,#397,#398));
#400=DERIVED_UNIT_ELEMENT(#402,0.);
#401=DERIVED_UNIT_ELEMENT(#727,0.);
#402=(
MASS_UNIT()
NAMED_UNIT(*)
SI_UNIT($,.GRAM.)
);
#403=DERIVED_UNIT((#400,#401));
#404=MEASURE_REPRESENTATION_ITEM('density measure',
POSITIVE_RATIO_MEASURE(1.),#403);
#405=PROPERTY_DEFINITION_REPRESENTATION(#410,#407);
#406=PROPERTY_DEFINITION_REPRESENTATION(#411,#408);
#407=REPRESENTATION('material name',(#409),#724);
#408=REPRESENTATION('density',(#404),#724);
#409=DESCRIPTIVE_REPRESENTATION_ITEM('Generisch','Generisch');
#410=PROPERTY_DEFINITION('material property','material name',#734);
#411=PROPERTY_DEFINITION('material property','density of part',#734);
#412=DATE_TIME_ROLE('creation_date');
#413=APPLIED_DATE_AND_TIME_ASSIGNMENT(#414,#412,(#734));
#414=DATE_AND_TIME(#415,#416);
#415=CALENDAR_DATE(2018,16,3);
#416=LOCAL_TIME(8,36,18.,#417);
#417=COORDINATED_UNIVERSAL_TIME_OFFSET(0,0,.BEHIND.);
#418=AXIS2_PLACEMENT_3D('placement',#613,#475,#476);
#419=AXIS2_PLACEMENT_3D('',#614,#477,#478);
#420=AXIS2_PLACEMENT_3D('',#617,#479,#480);
#421=AXIS2_PLACEMENT_3D('',#619,#481,#482);
#422=AXIS2_PLACEMENT_3D('',#620,#483,#484);
#423=AXIS2_PLACEMENT_3D('',#621,#485,#486);
#424=AXIS2_PLACEMENT_3D('',#624,#487,#488);
#425=AXIS2_PLACEMENT_3D('',#626,#489,#490);
#426=AXIS2_PLACEMENT_3D('',#627,#491,#492);
#427=AXIS2_PLACEMENT_3D('',#628,#493,#494);
#428=AXIS2_PLACEMENT_3D('',#631,#497,#498);
#429=AXIS2_PLACEMENT_3D('',#634,#499,#500);
#430=AXIS2_PLACEMENT_3D('',#636,#501,#502);
#431=AXIS2_PLACEMENT_3D('',#637,#503,#504);
#432=AXIS2_PLACEMENT_3D('',#638,#505,#506);
#433=AXIS2_PLACEMENT_3D('',#641,#507,#508);
#434=AXIS2_PLACEMENT_3D('',#643,#509,#510);
#435=AXIS2_PLACEMENT_3D('',#644,#511,#512);
#436=AXIS2_PLACEMENT_3D('',#645,#513,#514);
#437=AXIS2_PLACEMENT_3D('',#648,#517,#518);
#438=AXIS2_PLACEMENT_3D('',#651,#519,#520);
#439=AXIS2_PLACEMENT_3D('',#653,#521,#522);
#440=AXIS2_PLACEMENT_3D('',#654,#523,#524);
#441=AXIS2_PLACEMENT_3D('',#655,#525,#526);
#442=AXIS2_PLACEMENT_3D('',#658,#529,#530);
#443=AXIS2_PLACEMENT_3D('',#661,#533,#534);
#444=AXIS2_PLACEMENT_3D('',#664,#535,#536);
#445=AXIS2_PLACEMENT_3D('',#666,#537,#538);
#446=AXIS2_PLACEMENT_3D('',#667,#539,#540);
#447=AXIS2_PLACEMENT_3D('',#668,#541,#542);
#448=AXIS2_PLACEMENT_3D('',#671,#545,#546);
#449=AXIS2_PLACEMENT_3D('',#674,#547,#548);
#450=AXIS2_PLACEMENT_3D('',#676,#549,#550);
#451=AXIS2_PLACEMENT_3D('',#677,#551,#552);
#452=AXIS2_PLACEMENT_3D('',#678,#553,#554);
#453=AXIS2_PLACEMENT_3D('',#681,#557,#558);
#454=AXIS2_PLACEMENT_3D('',#684,#561,#562);
#455=AXIS2_PLACEMENT_3D('',#687,#563,#564);
#456=AXIS2_PLACEMENT_3D('',#689,#565,#566);
#457=AXIS2_PLACEMENT_3D('',#690,#567,#568);
#458=AXIS2_PLACEMENT_3D('',#691,#569,#570);
#459=AXIS2_PLACEMENT_3D('',#694,#573,#574);
#460=AXIS2_PLACEMENT_3D('',#697,#577,#578);
#461=AXIS2_PLACEMENT_3D('',#700,#581,#582);
#462=AXIS2_PLACEMENT_3D('',#703,#585,#586);
#463=AXIS2_PLACEMENT_3D('',#706,#589,#590);
#464=AXIS2_PLACEMENT_3D('',#707,#591,#592);
#465=AXIS2_PLACEMENT_3D('',#709,#593,#594);
#466=AXIS2_PLACEMENT_3D('',#711,#595,#596);
#467=AXIS2_PLACEMENT_3D('',#712,#597,#598);
#468=AXIS2_PLACEMENT_3D('',#713,#599,#600);
#469=AXIS2_PLACEMENT_3D('',#714,#601,#602);
#470=AXIS2_PLACEMENT_3D('',#715,#603,#604);
#471=AXIS2_PLACEMENT_3D('',#717,#605,#606);
#472=AXIS2_PLACEMENT_3D('',#719,#607,#608);
#473=AXIS2_PLACEMENT_3D('',#720,#609,#610);
#474=AXIS2_PLACEMENT_3D('',#721,#611,#612);
#475=DIRECTION('axis',(0.,0.,1.));
#476=DIRECTION('refdir',(1.,0.,0.));
#477=DIRECTION('center_axis',(-0.816496580927726,0.408248290463863,0.408248290463863));
#478=DIRECTION('ref_axis',(-0.577350269189625,-0.577350269189626,-0.577350269189626));
#479=DIRECTION('center_axis',(1.11022302462516E-15,-1.,0.));
#480=DIRECTION('ref_axis',(0.,0.,-1.));
#481=DIRECTION('center_axis',(-1.,0.,-1.11022302462516E-15));
#482=DIRECTION('ref_axis',(0.,-1.,0.));
#483=DIRECTION('center_axis',(0.,0.,-1.));
#484=DIRECTION('ref_axis',(-1.,-4.16333634234434E-16,0.));
#485=DIRECTION('center_axis',(-0.408248290463863,0.40824829046386,-0.816496580927728));
#486=DIRECTION('ref_axis',(0.57735026918963,-0.577350269189624,-0.577350269189624));
#487=DIRECTION('center_axis',(0.,0.,-1.));
#488=DIRECTION('ref_axis',(0.,-1.,0.));
#489=DIRECTION('center_axis',(1.,4.44089209850062E-15,0.));
#490=DIRECTION('ref_axis',(0.,0.,-1.));
#491=DIRECTION('center_axis',(5.55111512312575E-16,-1.,-5.55111512312578E-16));
#492=DIRECTION('ref_axis',(1.,5.55111512312575E-16,0.));
#493=DIRECTION('center_axis',(1.,0.,0.));
#494=DIRECTION('ref_axis',(0.,-0.707106781186548,-0.707106781186547));
#495=DIRECTION('',(-1.,0.,0.));
#496=DIRECTION('',(1.,0.,0.));
#497=DIRECTION('center_axis',(-0.408248290463863,-0.816496580927726,-0.408248290463863));
#498=DIRECTION('ref_axis',(-0.577350269189626,0.577350269189626,-0.577350269189626));
#499=DIRECTION('center_axis',(0.,0.,-1.));
#500=DIRECTION('ref_axis',(0.,1.,0.));
#501=DIRECTION('center_axis',(-1.,0.,0.));
#502=DIRECTION('ref_axis',(0.,0.,-1.));
#503=DIRECTION('center_axis',(0.,1.,0.));
#504=DIRECTION('ref_axis',(-1.,0.,0.));
#505=DIRECTION('center_axis',(-0.816496580927726,0.408248290463863,-0.408248290463863));
#506=DIRECTION('ref_axis',(-0.577350269189626,-0.577350269189626,0.577350269189626));
#507=DIRECTION('center_axis',(0.,-1.,0.));
#508=DIRECTION('ref_axis',(-1.,0.,0.));
#509=DIRECTION('center_axis',(0.,0.,1.));
#510=DIRECTION('ref_axis',(0.,-1.,0.));
#511=DIRECTION('center_axis',(-1.,0.,0.));
#512=DIRECTION('ref_axis',(0.,0.,1.));
#513=DIRECTION('center_axis',(0.,0.,1.));
#514=DIRECTION('ref_axis',(-0.707106781186547,-0.707106781186548,0.));
#515=DIRECTION('',(0.,0.,-1.));
#516=DIRECTION('',(0.,0.,1.));
#517=DIRECTION('center_axis',(-0.408248290463863,-0.408248290463858,-0.816496580927728));
#518=DIRECTION('ref_axis',(0.57735026918963,0.577350269189623,-0.577350269189624));
#519=DIRECTION('center_axis',(0.,0.,-1.));
#520=DIRECTION('ref_axis',(1.,0.,0.));
#521=DIRECTION('center_axis',(0.,1.,0.));
#522=DIRECTION('ref_axis',(0.,0.,-1.));
#523=DIRECTION('center_axis',(1.,0.,-8.88178419700125E-15));
#524=DIRECTION('ref_axis',(0.,1.,0.));
#525=DIRECTION('center_axis',(-4.67462326157961E-16,1.,0.));
#526=DIRECTION('ref_axis',(0.707106781186549,3.92523114670943E-16,-0.707106781186546));
#527=DIRECTION('',(4.67462326157961E-16,-1.,0.));
#528=DIRECTION('',(-4.67462326157961E-16,1.,0.));
#529=DIRECTION('center_axis',(-1.,0.,0.));
#530=DIRECTION('ref_axis',(0.,0.707106781186548,-0.707106781186547));
#531=DIRECTION('',(1.,0.,0.));
#532=DIRECTION('',(-1.,0.,0.));
#533=DIRECTION('center_axis',(0.408248290463863,-0.408248290463863,-0.816496580927726));
#534=DIRECTION('ref_axis',(0.577350269189626,-0.577350269189626,0.577350269189626));
#535=DIRECTION('center_axis',(1.,0.,0.));
#536=DIRECTION('ref_axis',(0.,-1.,0.));
#537=DIRECTION('center_axis',(0.,0.,1.));
#538=DIRECTION('ref_axis',(1.,4.16333634234433E-16,0.));
#539=DIRECTION('center_axis',(2.77555756156289E-16,-1.,0.));
#540=DIRECTION('ref_axis',(0.,0.,1.));
#541=DIRECTION('center_axis',(0.,0.,1.));
#542=DIRECTION('ref_axis',(0.70710678118655,-0.707106781186546,0.));
#543=DIRECTION('',(0.,0.,-1.));
#544=DIRECTION('',(0.,0.,1.));
#545=DIRECTION('center_axis',(-0.408248290463863,0.408248290463863,-0.816496580927726));
#546=DIRECTION('ref_axis',(-0.577350269189626,0.577350269189626,0.577350269189626));
#547=DIRECTION('center_axis',(-1.,0.,0.));
#548=DIRECTION('ref_axis',(0.,1.,0.));
#549=DIRECTION('center_axis',(0.,0.,1.));
#550=DIRECTION('ref_axis',(-1.,0.,0.));
#551=DIRECTION('center_axis',(0.,1.,0.));
#552=DIRECTION('ref_axis',(0.,0.,1.));
#553=DIRECTION('center_axis',(0.,0.,1.));
#554=DIRECTION('ref_axis',(-0.707106781186547,0.707106781186548,0.));
#555=DIRECTION('',(0.,0.,-1.));
#556=DIRECTION('',(0.,0.,1.));
#557=DIRECTION('center_axis',(4.67462326157961E-16,-1.,0.));
#558=DIRECTION('ref_axis',(-0.707106781186548,0.,0.707106781186547));
#559=DIRECTION('',(-4.67462326157961E-16,1.,0.));
#560=DIRECTION('',(4.67462326157961E-16,-1.,0.));
#561=DIRECTION('center_axis',(0.408248290463863,-0.816496580927725,0.408248290463866));
#562=DIRECTION('ref_axis',(0.577350269189623,0.577350269189628,0.577350269189627));
#563=DIRECTION('center_axis',(0.,1.,0.));
#564=DIRECTION('ref_axis',(1.,0.,0.));
#565=DIRECTION('center_axis',(0.,0.,1.));
#566=DIRECTION('ref_axis',(0.,1.,0.));
#567=DIRECTION('center_axis',(1.,-4.44089209850063E-15,0.));
#568=DIRECTION('ref_axis',(0.,0.,1.));
#569=DIRECTION('center_axis',(0.,0.,1.));
#570=DIRECTION('ref_axis',(0.707106781186546,0.707106781186549,0.));
#571=DIRECTION('',(0.,0.,-1.));
#572=DIRECTION('',(0.,0.,1.));
#573=DIRECTION('center_axis',(-1.,0.,0.));
#574=DIRECTION('ref_axis',(0.,0.707106781186548,0.707106781186547));
#575=DIRECTION('',(1.,0.,0.));
#576=DIRECTION('',(-1.,0.,0.));
#577=DIRECTION('center_axis',(-4.67462326157961E-16,1.,0.));
#578=DIRECTION('ref_axis',(0.70710678118655,3.92523114670943E-16,0.707106781186545));
#579=DIRECTION('',(4.67462326157961E-16,-1.,0.));
#580=DIRECTION('',(-4.67462326157961E-16,1.,0.));
#581=DIRECTION('center_axis',(1.,0.,0.));
#582=DIRECTION('ref_axis',(0.,-0.707106781186548,0.707106781186547));
#583=DIRECTION('',(-1.,0.,0.));
#584=DIRECTION('',(1.,0.,0.));
#585=DIRECTION('center_axis',(4.67462326157961E-16,-1.,0.));
#586=DIRECTION('ref_axis',(-0.707106781186548,0.,-0.707106781186547));
#587=DIRECTION('',(-4.67462326157961E-16,1.,0.));
#588=DIRECTION('',(4.67462326157961E-16,-1.,0.));
#589=DIRECTION('center_axis',(0.,-1.,0.));
#590=DIRECTION('ref_axis',(1.,0.,0.));
#591=DIRECTION('center_axis',(0.,0.,1.));
#592=DIRECTION('ref_axis',(1.,0.,0.));
#593=DIRECTION('center_axis',(0.,0.,1.));
#594=DIRECTION('ref_axis',(-1.,0.,0.));
#595=DIRECTION('center_axis',(0.,0.,1.));
#596=DIRECTION('ref_axis',(-1.,0.,0.));
#597=DIRECTION('center_axis',(1.,4.67462326157961E-16,0.));
#598=DIRECTION('ref_axis',(-4.67462326157961E-16,1.,0.));
#599=DIRECTION('center_axis',(0.,1.,0.));
#600=DIRECTION('ref_axis',(-1.,0.,0.));
#601=DIRECTION('center_axis',(-1.,-4.67462326157961E-16,0.));
#602=DIRECTION('ref_axis',(4.67462326157961E-16,-1.,0.));
#603=DIRECTION('center_axis',(0.,0.,1.));
#604=DIRECTION('ref_axis',(1.,0.,0.));
#605=DIRECTION('center_axis',(0.,0.,-1.));
#606=DIRECTION('ref_axis',(-1.,0.,0.));
#607=DIRECTION('center_axis',(0.,0.,-1.));
#608=DIRECTION('ref_axis',(-1.,0.,0.));
#609=DIRECTION('center_axis',(0.,0.,1.));
#610=DIRECTION('ref_axis',(-1.,0.,0.));
#611=DIRECTION('center_axis',(0.,0.,1.));
#612=DIRECTION('ref_axis',(-1.,0.,0.));
#613=CARTESIAN_POINT('',(0.,0.,0.));
#614=CARTESIAN_POINT('Origin',(2.,2.,2.));
#615=CARTESIAN_POINT('',(2.,2.,0.));
#616=CARTESIAN_POINT('',(-9.34924652315924E-16,2.,2.));
#617=CARTESIAN_POINT('Origin',(2.,2.,2.));
#618=CARTESIAN_POINT('',(2.,0.,2.));
#619=CARTESIAN_POINT('Origin',(2.,2.,2.));
#620=CARTESIAN_POINT('Origin',(2.,2.,2.));
#621=CARTESIAN_POINT('Origin',(58.,2.,2.));
#622=CARTESIAN_POINT('',(58.,0.,2.));
#623=CARTESIAN_POINT('',(60.,2.,2.));
#624=CARTESIAN_POINT('Origin',(58.,2.,2.));
#625=CARTESIAN_POINT('',(58.,2.,0.));
#626=CARTESIAN_POINT('Origin',(58.,2.,2.));
#627=CARTESIAN_POINT('Origin',(58.,2.,2.));
#628=CARTESIAN_POINT('Origin',(15.,2.,2.));
#629=CARTESIAN_POINT('',(15.,0.,2.));
#630=CARTESIAN_POINT('',(15.,2.,0.));
#631=CARTESIAN_POINT('Origin',(1.99999999999999,17.,2.));
#632=CARTESIAN_POINT('',(1.99999999999999,19.,2.));
#633=CARTESIAN_POINT('',(-8.04911692853238E-15,17.,2.));
#634=CARTESIAN_POINT('Origin',(1.99999999999999,17.,2.));
#635=CARTESIAN_POINT('',(1.99999999999999,17.,0.));
#636=CARTESIAN_POINT('Origin',(1.99999999999999,17.,2.));
#637=CARTESIAN_POINT('Origin',(1.99999999999999,17.,2.));
#638=CARTESIAN_POINT('Origin',(2.,2.,13.));
#639=CARTESIAN_POINT('',(-8.32667268468867E-16,2.,13.));
#640=CARTESIAN_POINT('',(2.,2.,15.));
#641=CARTESIAN_POINT('Origin',(2.,2.,13.));
#642=CARTESIAN_POINT('',(2.,0.,13.));
#643=CARTESIAN_POINT('Origin',(2.,2.,13.));
#644=CARTESIAN_POINT('Origin',(2.,2.,13.));
#645=CARTESIAN_POINT('Origin',(2.,2.,0.));
#646=CARTESIAN_POINT('',(-8.32667268468867E-16,2.,0.));
#647=CARTESIAN_POINT('',(2.,0.,0.));
#648=CARTESIAN_POINT('Origin',(58.,17.,2.));
#649=CARTESIAN_POINT('',(60.,17.,2.));
#650=CARTESIAN_POINT('',(58.,19.,2.));
#651=CARTESIAN_POINT('Origin',(58.,17.,2.));
#652=CARTESIAN_POINT('',(58.,17.,0.));
#653=CARTESIAN_POINT('Origin',(58.,17.,2.));
#654=CARTESIAN_POINT('Origin',(58.,17.,2.));
#655=CARTESIAN_POINT('Origin',(58.,4.75000000000001,2.));
#656=CARTESIAN_POINT('',(60.,4.75000000000001,2.));
#657=CARTESIAN_POINT('',(58.,4.75000000000001,0.));
#658=CARTESIAN_POINT('Origin',(45.,17.,2.));
#659=CARTESIAN_POINT('',(45.,19.,2.));
#660=CARTESIAN_POINT('',(45.,17.,0.));
#661=CARTESIAN_POINT('Origin',(58.,2.,13.));
#662=CARTESIAN_POINT('',(58.,0.,13.));
#663=CARTESIAN_POINT('',(58.,2.,15.));
#664=CARTESIAN_POINT('Origin',(58.,2.,13.));
#665=CARTESIAN_POINT('',(60.,2.,13.));
#666=CARTESIAN_POINT('Origin',(58.,2.,13.));
#667=CARTESIAN_POINT('Origin',(58.,2.,13.));
#668=CARTESIAN_POINT('Origin',(58.,2.,0.));
#669=CARTESIAN_POINT('',(58.,0.,0.));
#670=CARTESIAN_POINT('',(60.,2.,0.));
#671=CARTESIAN_POINT('Origin',(1.99999999999999,17.,13.));
#672=CARTESIAN_POINT('',(1.99999999999999,19.,13.));
#673=CARTESIAN_POINT('',(1.99999999999999,17.,15.));
#674=CARTESIAN_POINT('Origin',(1.99999999999999,17.,13.));
#675=CARTESIAN_POINT('',(-7.94685954468533E-15,17.,13.));
#676=CARTESIAN_POINT('Origin',(1.99999999999999,17.,13.));
#677=CARTESIAN_POINT('Origin',(1.99999999999999,17.,13.));
#678=CARTESIAN_POINT('Origin',(1.99999999999999,17.,0.));
#679=CARTESIAN_POINT('',(1.99999999999999,19.,0.));
#680=CARTESIAN_POINT('',(-8.04911692853238E-15,17.,0.));
#681=CARTESIAN_POINT('Origin',(1.99999999999999,14.25,13.));
#682=CARTESIAN_POINT('',(1.99999999999999,14.25,15.));
#683=CARTESIAN_POINT('',(-6.66133814775094E-15,14.25,13.));
#684=CARTESIAN_POINT('Origin',(58.,17.,13.));
#685=CARTESIAN_POINT('',(60.,17.,13.));
#686=CARTESIAN_POINT('',(58.,17.,15.));
#687=CARTESIAN_POINT('Origin',(58.,17.,13.));
#688=CARTESIAN_POINT('',(58.,19.,13.));
#689=CARTESIAN_POINT('Origin',(58.,17.,13.));
#690=CARTESIAN_POINT('Origin',(58.,17.,13.));
#691=CARTESIAN_POINT('Origin',(58.,17.,0.));
#692=CARTESIAN_POINT('',(60.,17.,0.));
#693=CARTESIAN_POINT('',(58.,19.,0.));
#694=CARTESIAN_POINT('Origin',(45.,17.,13.));
#695=CARTESIAN_POINT('',(45.,17.,15.));
#696=CARTESIAN_POINT('',(45.,19.,13.));
#697=CARTESIAN_POINT('Origin',(58.,4.75000000000001,13.));
#698=CARTESIAN_POINT('',(58.,4.75000000000001,15.));
#699=CARTESIAN_POINT('',(60.,4.75000000000001,13.));
#700=CARTESIAN_POINT('Origin',(15.,2.,13.));
#701=CARTESIAN_POINT('',(15.,2.,15.));
#702=CARTESIAN_POINT('',(15.,0.,13.));
#703=CARTESIAN_POINT('Origin',(2.,14.25,2.));
#704=CARTESIAN_POINT('',(-6.66133814775094E-15,14.25,2.));
#705=CARTESIAN_POINT('',(2.,14.25,0.));
#706=CARTESIAN_POINT('Origin',(0.,0.,0.));
#707=CARTESIAN_POINT('Origin',(30.,9.5,0.));
#708=CARTESIAN_POINT('',(8.75,9.5,0.));
#709=CARTESIAN_POINT('Origin',(5.5,9.5,0.));
#710=CARTESIAN_POINT('',(57.75,9.5,0.));
#711=CARTESIAN_POINT('Origin',(54.5,9.5,0.));
#712=CARTESIAN_POINT('Origin',(60.,0.,0.));
#713=CARTESIAN_POINT('Origin',(60.,19.,0.));
#714=CARTESIAN_POINT('Origin',(-8.88178419700125E-15,19.,0.));
#715=CARTESIAN_POINT('Origin',(30.,9.5,15.));
#716=CARTESIAN_POINT('',(8.75,9.5,15.));
#717=CARTESIAN_POINT('Origin',(5.5,9.5,15.));
#718=CARTESIAN_POINT('',(57.75,9.5,15.));
#719=CARTESIAN_POINT('Origin',(54.5,9.5,15.));
#720=CARTESIAN_POINT('Origin',(54.5,9.5,0.));
#721=CARTESIAN_POINT('Origin',(5.5,9.5,0.));
#722=UNCERTAINTY_MEASURE_WITH_UNIT(LENGTH_MEASURE(0.01),#726,
'DISTANCE_ACCURACY_VALUE',
'Maximum model space distance between geometric entities at asserted c
onnectivities');
#723=UNCERTAINTY_MEASURE_WITH_UNIT(LENGTH_MEASURE(0.01),#726,
'DISTANCE_ACCURACY_VALUE',
'Maximum model space distance between geometric entities at asserted c
onnectivities');
#724=(
GEOMETRIC_REPRESENTATION_CONTEXT(3)
GLOBAL_UNCERTAINTY_ASSIGNED_CONTEXT((#722))
GLOBAL_UNIT_ASSIGNED_CONTEXT((#726,#729,#728))
REPRESENTATION_CONTEXT('','3D')
);
#725=(
GEOMETRIC_REPRESENTATION_CONTEXT(3)
GLOBAL_UNCERTAINTY_ASSIGNED_CONTEXT((#723))
GLOBAL_UNIT_ASSIGNED_CONTEXT((#726,#729,#728))
REPRESENTATION_CONTEXT('','3D')
);
#726=(
LENGTH_UNIT()
NAMED_UNIT(*)
SI_UNIT(.MILLI.,.METRE.)
);
#727=(
LENGTH_UNIT()
NAMED_UNIT(*)
SI_UNIT(.CENTI.,.METRE.)
);
#728=(
NAMED_UNIT(*)
SI_UNIT($,.STERADIAN.)
SOLID_ANGLE_UNIT()
);
#729=(
NAMED_UNIT(*)
PLANE_ANGLE_UNIT()
SI_UNIT($,.RADIAN.)
);
#730=SHAPE_DEFINITION_REPRESENTATION(#731,#732);
#731=PRODUCT_DEFINITION_SHAPE('',$,#734);
#732=SHAPE_REPRESENTATION('',(#418),#724);
#733=PRODUCT_DEFINITION_CONTEXT('part definition',#738,'design');
#734=PRODUCT_DEFINITION('Spritzenpumpe Stempel','Spritzenpumpe Stempel',
#735,#733);
#735=PRODUCT_DEFINITION_FORMATION('',$,#740);
#736=PRODUCT_RELATED_PRODUCT_CATEGORY('Spritzenpumpe Stempel',
'Spritzenpumpe Stempel',(#740));
#737=APPLICATION_PROTOCOL_DEFINITION('international standard',
'automotive_design',2009,#738);
#738=APPLICATION_CONTEXT(
'Core Data for Automotive Mechanical Design Process');
#739=PRODUCT_CONTEXT('part definition',#738,'mechanical');
#740=PRODUCT('Spritzenpumpe Stempel','Spritzenpumpe Stempel',$,(#739));
#741=PRESENTATION_STYLE_ASSIGNMENT((#742));
#742=SURFACE_STYLE_USAGE(.BOTH.,#743);
#743=SURFACE_SIDE_STYLE('',(#744));
#744=SURFACE_STYLE_FILL_AREA(#745);
#745=FILL_AREA_STYLE('',(#746));
#746=FILL_AREA_STYLE_COLOUR('',#747);
#747=COLOUR_RGB('',0.749019607843137,0.749019607843137,0.749019607843137);
ENDSEC;
END-ISO-10303-21;
