# Supplementary material for: Low-budget 3D-printed equipment for continuous flow reactions
Source: Beilstein J Org Chem. 2019 Feb 26;15:558–66. doi: 10.3762/bjoc.15.50 (PMC6404462; doi:10.3762/bjoc.15.50)
Supplement: File 2 — This zip-file includes all 3D-printed parts as stl-files for direct 3D printing, as well as stp-files for editing the 3D models, if necessary. It also contains the Arduino software code as an ino-file for controlling of the syringe pumps. [file Beilstein_J_Org_Chem-15-558-s002.zip › pump rack/Arduino case.stp]

ISO-10303-21;
HEADER;
/* Generated by software containing ST-Developer
 * from STEP Tools, Inc. (www.steptools.com) 
 */

FILE_DESCRIPTION(
/* description */ (''),
/* implementation_level */ '2;1');

FILE_NAME(
/* name */ 'Z:\\3D Drucker\\Thomas\\Spritzenpumpe\\Pumpe_Case2.stp',
/* time_stamp */ '2018-09-27T12:42:37+02:00',
/* author */ ('Holm'),
/* organization */ (''),
/* preprocessor_version */ 'ST-DEVELOPER v16.13',
/* originating_system */ 'Autodesk Inventor 2018',
/* authorisation */ '');

FILE_SCHEMA (('AUTOMOTIVE_DESIGN { 1 0 10303 214 3 1 1 }'));
ENDSEC;

DATA;
#10=MECHANICAL_DESIGN_GEOMETRIC_PRESENTATION_REPRESENTATION('',(#42,#40,
#43,#44,#48,#49,#51,#52,#53,#41,#54,#38,#46,#39,#47,#45,#50,#59,#56,#55,
#58,#57,#61,#60),#4747);
#11=GEOMETRICALLY_BOUNDED_WIREFRAME_SHAPE_REPRESENTATION('',(#12,#13),#4746);
#12=GEOMETRIC_CURVE_SET('Skizze4',(#1083,#22,#23,#24,#1084,#1085,#1086));
#13=GEOMETRIC_CURVE_SET('Skizze13',(#25,#17,#26,#27,#18,#19,#28,#29,#20,
#30,#31,#32,#33,#34,#35,#36,#21,#37));
#14=SHAPE_REPRESENTATION_RELATIONSHIP('SRR','None',#4754,#16);
#15=SHAPE_REPRESENTATION_RELATIONSHIP('SRR','None',#4754,#11);
#16=ADVANCED_BREP_SHAPE_REPRESENTATION('',(#62),#4746);
#17=TRIMMED_CURVE('',#1087,(#4706,PARAMETER_VALUE(3.14159265358979)),(#4707,
PARAMETER_VALUE(4.71238898038469)),.T.,.PARAMETER.);
#18=TRIMMED_CURVE('',#1088,(#4713,PARAMETER_VALUE(4.71238898038469)),(#4714,
PARAMETER_VALUE(6.28318530717959)),.T.,.PARAMETER.);
#19=TRIMMED_CURVE('',#1089,(#4716,PARAMETER_VALUE(6.25977208365322)),(#4717,
PARAMETER_VALUE(7.85407781616579)),.T.,.PARAMETER.);
#20=TRIMMED_CURVE('',#1090,(#4723,PARAMETER_VALUE(1.5707963267949)),(#4724,
PARAMETER_VALUE(3.14159265358979)),.T.,.PARAMETER.);
#21=TRIMMED_CURVE('',#485,(#4740,PARAMETER_VALUE(4.71238898038469)),(#4741,
PARAMETER_VALUE(6.28318530717959)),.T.,.PARAMETER.);
#22=POLYLINE('',(#4694,#4695));
#23=POLYLINE('',(#4696,#4697));
#24=POLYLINE('',(#4698,#4699));
#25=POLYLINE('',(#4703,#4704));
#26=POLYLINE('',(#4708,#4709));
#27=POLYLINE('',(#4710,#4711));
#28=POLYLINE('',(#4718,#4719));
#29=POLYLINE('',(#4720,#4721));
#30=POLYLINE('',(#4725,#4726));
#31=POLYLINE('',(#4727,#4728));
#32=POLYLINE('',(#4729,#4730));
#33=POLYLINE('',(#4731,#4732));
#34=POLYLINE('',(#4733,#4734));
#35=POLYLINE('',(#4735,#4736));
#36=POLYLINE('',(#4737,#4738));
#37=POLYLINE('',(#4742,#4743));
#38=STYLED_ITEM('',(#4763),#62);
#39=STYLED_ITEM('',(#4765),#1083);
#40=STYLED_ITEM('',(#4764),#22);
#41=STYLED_ITEM('',(#4764),#23);
#42=STYLED_ITEM('',(#4764),#24);
#43=STYLED_ITEM('',(#4765),#1084);
#44=STYLED_ITEM('',(#4765),#1085);
#45=STYLED_ITEM('',(#4764),#25);
#46=STYLED_ITEM('',(#4765),#17);
#47=STYLED_ITEM('',(#4764),#26);
#48=STYLED_ITEM('',(#4764),#27);
#49=STYLED_ITEM('',(#4765),#18);
#50=STYLED_ITEM('',(#4764),#28);
#51=STYLED_ITEM('',(#4764),#29);
#52=STYLED_ITEM('',(#4765),#20);
#53=STYLED_ITEM('',(#4765),#30);
#54=STYLED_ITEM('',(#4764),#31);
#55=STYLED_ITEM('',(#4765),#32);
#56=STYLED_ITEM('',(#4765),#33);
#57=STYLED_ITEM('',(#4765),#34);
#58=STYLED_ITEM('',(#4765),#35);
#59=STYLED_ITEM('',(#4765),#36);
#60=STYLED_ITEM('',(#4764),#21);
#61=STYLED_ITEM('',(#4765),#37);
#62=MANIFOLD_SOLID_BREP('Volumenk\X\F6rper1',#2600);
#63=B_SPLINE_SURFACE_WITH_KNOTS('',3,3,((#4595,#4596,#4597,#4598),(#4599,
#4600,#4601,#4602),(#4603,#4604,#4605,#4606),(#4607,#4608,#4609,#4610)),
 .UNSPECIFIED.,.F.,.F.,.F.,(4,4),(4,4),(0.,1.),(0.,1.),.UNSPECIFIED.);
#64=(
BOUNDED_CURVE()
B_SPLINE_CURVE(2,(#4541,#4542,#4543),.UNSPECIFIED.,.F.,.F.)
B_SPLINE_CURVE_WITH_KNOTS((3,3),(0.,1.00019233992651),.UNSPECIFIED.)
CURVE()
GEOMETRIC_REPRESENTATION_ITEM()
RATIONAL_B_SPLINE_CURVE((1.,1.32934197620618,1.12957656341878))
REPRESENTATION_ITEM('')
);
#65=CONICAL_SURFACE('',#2814,4.99999999999999,0.872664625997165);
#66=CONICAL_SURFACE('',#2819,5.00000000000001,0.872664625997162);
#67=CONICAL_SURFACE('',#2825,5.,0.872664625997165);
#68=CONICAL_SURFACE('',#2830,5.,0.872664625997165);
#69=SPHERICAL_SURFACE('',#2767,6.);
#70=SPHERICAL_SURFACE('',#2770,5.99999999999999);
#71=TOROIDAL_SURFACE('',#2732,4.,2.);
#72=TOROIDAL_SURFACE('',#2739,4.,2.);
#73=TOROIDAL_SURFACE('',#2745,4.,2.);
#74=TOROIDAL_SURFACE('',#2751,4.,2.);
#75=LINE('',#3674,#271);
#76=LINE('',#3677,#272);
#77=LINE('',#3687,#273);
#78=LINE('',#3690,#274);
#79=LINE('',#3695,#275);
#80=LINE('',#3696,#276);
#81=LINE('',#3708,#277);
#82=LINE('',#3719,#278);
#83=LINE('',#3729,#279);
#84=LINE('',#3739,#280);
#85=LINE('',#3742,#281);
#86=LINE('',#3747,#282);
#87=LINE('',#3748,#283);
#88=LINE('',#3753,#284);
#89=LINE('',#3766,#285);
#90=LINE('',#3777,#286);
#91=LINE('',#3780,#287);
#92=LINE('',#3785,#288);
#93=LINE('',#3786,#289);
#94=LINE('',#3799,#290);
#95=LINE('',#3802,#291);
#96=LINE('',#3812,#292);
#97=LINE('',#3815,#293);
#98=LINE('',#3820,#294);
#99=LINE('',#3821,#295);
#100=LINE('',#3825,#296);
#101=LINE('',#3836,#297);
#102=LINE('',#3846,#298);
#103=LINE('',#3856,#299);
#104=LINE('',#3866,#300);
#105=LINE('',#3869,#301);
#106=LINE('',#3874,#302);
#107=LINE('',#3875,#303);
#108=LINE('',#3880,#304);
#109=LINE('',#3893,#305);
#110=LINE('',#3904,#306);
#111=LINE('',#3907,#307);
#112=LINE('',#3912,#308);
#113=LINE('',#3913,#309);
#114=LINE('',#3925,#310);
#115=LINE('',#3936,#311);
#116=LINE('',#3946,#312);
#117=LINE('',#3956,#313);
#118=LINE('',#3959,#314);
#119=LINE('',#3961,#315);
#120=LINE('',#3967,#316);
#121=LINE('',#3978,#317);
#122=LINE('',#3987,#318);
#123=LINE('',#3997,#319);
#124=LINE('',#4007,#320);
#125=LINE('',#4010,#321);
#126=LINE('',#4015,#322);
#127=LINE('',#4018,#323);
#128=LINE('',#4038,#324);
#129=LINE('',#4056,#325);
#130=LINE('',#4071,#326);
#131=LINE('',#4079,#327);
#132=LINE('',#4086,#328);
#133=LINE('',#4088,#329);
#134=LINE('',#4090,#330);
#135=LINE('',#4092,#331);
#136=LINE('',#4094,#332);
#137=LINE('',#4096,#333);
#138=LINE('',#4098,#334);
#139=LINE('',#4100,#335);
#140=LINE('',#4102,#336);
#141=LINE('',#4104,#337);
#142=LINE('',#4106,#338);
#143=LINE('',#4107,#339);
#144=LINE('',#4110,#340);
#145=LINE('',#4112,#341);
#146=LINE('',#4114,#342);
#147=LINE('',#4116,#343);
#148=LINE('',#4117,#344);
#149=LINE('',#4120,#345);
#150=LINE('',#4122,#346);
#151=LINE('',#4124,#347);
#152=LINE('',#4126,#348);
#153=LINE('',#4128,#349);
#154=LINE('',#4130,#350);
#155=LINE('',#4131,#351);
#156=LINE('',#4133,#352);
#157=LINE('',#4135,#353);
#158=LINE('',#4137,#354);
#159=LINE('',#4138,#355);
#160=LINE('',#4139,#356);
#161=LINE('',#4142,#357);
#162=LINE('',#4144,#358);
#163=LINE('',#4146,#359);
#164=LINE('',#4147,#360);
#165=LINE('',#4154,#361);
#166=LINE('',#4156,#362);
#167=LINE('',#4158,#363);
#168=LINE('',#4159,#364);
#169=LINE('',#4163,#365);
#170=LINE('',#4165,#366);
#171=LINE('',#4168,#367);
#172=LINE('',#4169,#368);
#173=LINE('',#4171,#369);
#174=LINE('',#4173,#370);
#175=LINE('',#4187,#371);
#176=LINE('',#4188,#372);
#177=LINE('',#4199,#373);
#178=LINE('',#4200,#374);
#179=LINE('',#4211,#375);
#180=LINE('',#4212,#376);
#181=LINE('',#4220,#377);
#182=LINE('',#4221,#378);
#183=LINE('',#4224,#379);
#184=LINE('',#4226,#380);
#185=LINE('',#4227,#381);
#186=LINE('',#4230,#382);
#187=LINE('',#4234,#383);
#188=LINE('',#4236,#384);
#189=LINE('',#4238,#385);
#190=LINE('',#4239,#386);
#191=LINE('',#4242,#387);
#192=LINE('',#4247,#388);
#193=LINE('',#4249,#389);
#194=LINE('',#4250,#390);
#195=LINE('',#4252,#391);
#196=LINE('',#4254,#392);
#197=LINE('',#4257,#393);
#198=LINE('',#4260,#394);
#199=LINE('',#4262,#395);
#200=LINE('',#4263,#396);
#201=LINE('',#4275,#397);
#202=LINE('',#4279,#398);
#203=LINE('',#4281,#399);
#204=LINE('',#4282,#400);
#205=LINE('',#4286,#401);
#206=LINE('',#4288,#402);
#207=LINE('',#4291,#403);
#208=LINE('',#4292,#404);
#209=LINE('',#4484,#405);
#210=LINE('',#4485,#406);
#211=LINE('',#4486,#407);
#212=LINE('',#4489,#408);
#213=LINE('',#4490,#409);
#214=LINE('',#4493,#410);
#215=LINE('',#4494,#411);
#216=LINE('',#4496,#412);
#217=LINE('',#4506,#413);
#218=LINE('',#4507,#414);
#219=LINE('',#4508,#415);
#220=LINE('',#4511,#416);
#221=LINE('',#4512,#417);
#222=LINE('',#4515,#418);
#223=LINE('',#4516,#419);
#224=LINE('',#4518,#420);
#225=LINE('',#4522,#421);
#226=LINE('',#4526,#422);
#227=LINE('',#4530,#423);
#228=LINE('',#4531,#424);
#229=LINE('',#4534,#425);
#230=LINE('',#4536,#426);
#231=LINE('',#4537,#427);
#232=LINE('',#4548,#428);
#233=LINE('',#4551,#429);
#234=LINE('',#4552,#430);
#235=LINE('',#4556,#431);
#236=LINE('',#4560,#432);
#237=LINE('',#4564,#433);
#238=LINE('',#4567,#434);
#239=LINE('',#4572,#435);
#240=LINE('',#4577,#436);
#241=LINE('',#4581,#437);
#242=LINE('',#4582,#438);
#243=LINE('',#4583,#439);
#244=LINE('',#4586,#440);
#245=LINE('',#4587,#441);
#246=LINE('',#4591,#442);
#247=LINE('',#4593,#443);
#248=LINE('',#4594,#444);
#249=LINE('',#4612,#445);
#250=LINE('',#4614,#446);
#251=LINE('',#4615,#447);
#252=LINE('',#4618,#448);
#253=LINE('',#4619,#449);
#254=LINE('',#4621,#450);
#255=LINE('',#4622,#451);
#256=LINE('',#4623,#452);
#257=LINE('',#4625,#453);
#258=LINE('',#4626,#454);
#259=LINE('',#4628,#455);
#260=LINE('',#4630,#456);
#261=LINE('',#4632,#457);
#262=LINE('',#4634,#458);
#263=LINE('',#4636,#459);
#264=LINE('',#4637,#460);
#265=LINE('',#4643,#461);
#266=LINE('',#4651,#462);
#267=LINE('',#4656,#463);
#268=LINE('',#4658,#464);
#269=LINE('',#4670,#465);
#270=LINE('',#4672,#466);
#271=VECTOR('',#2931,10.);
#272=VECTOR('',#2934,10.);
#273=VECTOR('',#2937,10.);
#274=VECTOR('',#2940,10.);
#275=VECTOR('',#2945,10.);
#276=VECTOR('',#2946,10.);
#277=VECTOR('',#2951,10.);
#278=VECTOR('',#2956,10.);
#279=VECTOR('',#2959,10.);
#280=VECTOR('',#2962,10.);
#281=VECTOR('',#2965,10.);
#282=VECTOR('',#2970,10.);
#283=VECTOR('',#2971,10.);
#284=VECTOR('',#2976,10.);
#285=VECTOR('',#2983,10.);
#286=VECTOR('',#2988,10.);
#287=VECTOR('',#2991,10.);
#288=VECTOR('',#2996,10.);
#289=VECTOR('',#2997,10.);
#290=VECTOR('',#3002,10.);
#291=VECTOR('',#3005,10.);
#292=VECTOR('',#3008,10.);
#293=VECTOR('',#3011,10.);
#294=VECTOR('',#3016,10.);
#295=VECTOR('',#3017,10.);
#296=VECTOR('',#3022,10.);
#297=VECTOR('',#3027,10.);
#298=VECTOR('',#3030,10.);
#299=VECTOR('',#3033,10.);
#300=VECTOR('',#3036,10.);
#301=VECTOR('',#3039,10.);
#302=VECTOR('',#3044,10.);
#303=VECTOR('',#3045,10.);
#304=VECTOR('',#3050,10.);
#305=VECTOR('',#3057,10.);
#306=VECTOR('',#3062,10.);
#307=VECTOR('',#3065,10.);
#308=VECTOR('',#3070,10.);
#309=VECTOR('',#3071,10.);
#310=VECTOR('',#3076,10.);
#311=VECTOR('',#3081,10.);
#312=VECTOR('',#3084,10.);
#313=VECTOR('',#3087,10.);
#314=VECTOR('',#3090,10.);
#315=VECTOR('',#3093,10.);
#316=VECTOR('',#3100,10.);
#317=VECTOR('',#3107,10.);
#318=VECTOR('',#3112,10.);
#319=VECTOR('',#3115,10.);
#320=VECTOR('',#3118,10.);
#321=VECTOR('',#3121,10.);
#322=VECTOR('',#3126,10.);
#323=VECTOR('',#3131,10.);
#324=VECTOR('',#3138,10.);
#325=VECTOR('',#3145,10.);
#326=VECTOR('',#3150,10.);
#327=VECTOR('',#3153,10.);
#328=VECTOR('',#3156,10.);
#329=VECTOR('',#3157,10.);
#330=VECTOR('',#3158,10.);
#331=VECTOR('',#3159,10.);
#332=VECTOR('',#3160,10.);
#333=VECTOR('',#3161,10.);
#334=VECTOR('',#3162,10.);
#335=VECTOR('',#3163,10.);
#336=VECTOR('',#3164,10.);
#337=VECTOR('',#3165,10.);
#338=VECTOR('',#3166,10.);
#339=VECTOR('',#3167,10.);
#340=VECTOR('',#3168,10.);
#341=VECTOR('',#3169,10.);
#342=VECTOR('',#3170,10.);
#343=VECTOR('',#3171,10.);
#344=VECTOR('',#3172,10.);
#345=VECTOR('',#3173,10.);
#346=VECTOR('',#3174,10.);
#347=VECTOR('',#3175,10.);
#348=VECTOR('',#3176,10.);
#349=VECTOR('',#3177,10.);
#350=VECTOR('',#3178,10.);
#351=VECTOR('',#3179,10.);
#352=VECTOR('',#3182,10.);
#353=VECTOR('',#3183,10.);
#354=VECTOR('',#3184,10.);
#355=VECTOR('',#3185,10.);
#356=VECTOR('',#3186,10.);
#357=VECTOR('',#3187,10.);
#358=VECTOR('',#3188,10.);
#359=VECTOR('',#3189,10.);
#360=VECTOR('',#3190,10.);
#361=VECTOR('',#3195,10.);
#362=VECTOR('',#3196,10.);
#363=VECTOR('',#3197,10.);
#364=VECTOR('',#3198,10.);
#365=VECTOR('',#3205,10.);
#366=VECTOR('',#3208,10.);
#367=VECTOR('',#3211,10.);
#368=VECTOR('',#3212,10.);
#369=VECTOR('',#3215,10.);
#370=VECTOR('',#3218,10.);
#371=VECTOR('',#3233,10.);
#372=VECTOR('',#3234,10.);
#373=VECTOR('',#3247,10.);
#374=VECTOR('',#3248,10.);
#375=VECTOR('',#3261,10.);
#376=VECTOR('',#3262,10.);
#377=VECTOR('',#3273,10.);
#378=VECTOR('',#3274,10.);
#379=VECTOR('',#3277,10.);
#380=VECTOR('',#3278,10.);
#381=VECTOR('',#3279,10.);
#382=VECTOR('',#3282,10.);
#383=VECTOR('',#3287,10.);
#384=VECTOR('',#3288,10.);
#385=VECTOR('',#3289,10.);
#386=VECTOR('',#3290,10.);
#387=VECTOR('',#3293,10.);
#388=VECTOR('',#3300,10.);
#389=VECTOR('',#3301,10.);
#390=VECTOR('',#3302,10.);
#391=VECTOR('',#3303,10.);
#392=VECTOR('',#3304,10.);
#393=VECTOR('',#3309,10.);
#394=VECTOR('',#3312,10.);
#395=VECTOR('',#3313,10.);
#396=VECTOR('',#3314,10.);
#397=VECTOR('',#3331,10.);
#398=VECTOR('',#3336,10.);
#399=VECTOR('',#3339,10.);
#400=VECTOR('',#3340,10.);
#401=VECTOR('',#3345,10.);
#402=VECTOR('',#3348,10.);
#403=VECTOR('',#3351,10.);
#404=VECTOR('',#3352,10.);
#405=VECTOR('',#3395,10.);
#406=VECTOR('',#3396,10.);
#407=VECTOR('',#3397,10.);
#408=VECTOR('',#3400,10.);
#409=VECTOR('',#3401,10.);
#410=VECTOR('',#3404,10.);
#411=VECTOR('',#3405,10.);
#412=VECTOR('',#3408,10.);
#413=VECTOR('',#3419,10.);
#414=VECTOR('',#3420,10.);
#415=VECTOR('',#3421,10.);
#416=VECTOR('',#3424,10.);
#417=VECTOR('',#3425,10.);
#418=VECTOR('',#3428,10.);
#419=VECTOR('',#3429,10.);
#420=VECTOR('',#3432,10.);
#421=VECTOR('',#3435,10.);
#422=VECTOR('',#3438,10.);
#423=VECTOR('',#3443,10.);
#424=VECTOR('',#3444,10.);
#425=VECTOR('',#3447,10.);
#426=VECTOR('',#3448,10.);
#427=VECTOR('',#3449,10.);
#428=VECTOR('',#3458,10.);
#429=VECTOR('',#3463,10.);
#430=VECTOR('',#3464,10.);
#431=VECTOR('',#3467,10.);
#432=VECTOR('',#3470,10.);
#433=VECTOR('',#3475,10.);
#434=VECTOR('',#3478,10.);
#435=VECTOR('',#3483,10.);
#436=VECTOR('',#3490,10.);
#437=VECTOR('',#3493,10.);
#438=VECTOR('',#3494,10.);
#439=VECTOR('',#3495,10.);
#440=VECTOR('',#3498,10.);
#441=VECTOR('',#3499,10.);
#442=VECTOR('',#3502,10.);
#443=VECTOR('',#3503,10.);
#444=VECTOR('',#3504,2.45881140011188);
#445=VECTOR('',#3505,10.);
#446=VECTOR('',#3506,10.);
#447=VECTOR('',#3507,2.75929907815107);
#448=VECTOR('',#3510,10.);
#449=VECTOR('',#3511,10.);
#450=VECTOR('',#3512,10.);
#451=VECTOR('',#3513,10.);
#452=VECTOR('',#3514,10.);
#453=VECTOR('',#3515,10.);
#454=VECTOR('',#3516,10.);
#455=VECTOR('',#3517,10.);
#456=VECTOR('',#3518,10.);
#457=VECTOR('',#3519,10.);
#458=VECTOR('',#3520,10.);
#459=VECTOR('',#3521,10.);
#460=VECTOR('',#3522,10.);
#461=VECTOR('',#3533,10.);
#462=VECTOR('',#3548,10.);
#463=VECTOR('',#3557,10.);
#464=VECTOR('',#3560,10.);
#465=VECTOR('',#3583,10.);
#466=VECTOR('',#3586,10.);
#467=ELLIPSE('',#2637,2.82842712474619,2.);
#468=ELLIPSE('',#2644,2.82842712474619,2.);
#469=ELLIPSE('',#2647,2.8284271247462,2.);
#470=ELLIPSE('',#2656,2.82842712474618,2.);
#471=ELLIPSE('',#2663,2.82842712474619,2.);
#472=ELLIPSE('',#2672,2.82842712474619,2.);
#473=ELLIPSE('',#2674,2.82842712474618,2.);
#474=ELLIPSE('',#2683,2.8284271247462,2.);
#475=ELLIPSE('',#2690,2.82842712474618,2.);
#476=ELLIPSE('',#2693,2.8284271247462,2.);
#477=ELLIPSE('',#2702,3.0331845884716,2.);
#478=ELLIPSE('',#2705,2.66022547211842,2.);
#479=ELLIPSE('',#2714,2.82842712474618,2.);
#480=ELLIPSE('',#2715,2.66022547211842,2.);
#481=ELLIPSE('',#2717,2.8284271247462,2.);
#482=ELLIPSE('',#2719,3.0331845884716,2.);
#483=ELLIPSE('',#2776,6.01223384761291,6.);
#484=ELLIPSE('',#2779,6.01223384761292,6.);
#485=ELLIPSE('',#2892,8.,7.62214040616749);
#486=B_SPLINE_CURVE_WITH_KNOTS('',3,(#3665,#3666,#3667,#3668,#3669,#3670),
 .UNSPECIFIED.,.F.,.F.,(4,2,4),(0.331772337665538,0.350720010294491,0.439756307017226),
 .UNSPECIFIED.);
#487=B_SPLINE_CURVE_WITH_KNOTS('',3,(#3680,#3681,#3682,#3683,#3684,#3685),
 .UNSPECIFIED.,.F.,.F.,(4,2,4),(1.05790207769565,1.14693837441839,1.16588604704734),
 .UNSPECIFIED.);
#488=B_SPLINE_CURVE_WITH_KNOTS('',3,(#3699,#3700,#3701,#3702,#3703,#3704),
 .UNSPECIFIED.,.F.,.F.,(4,2,4),(0.33177233766554,0.350720010294491,0.439756307017226),
 .UNSPECIFIED.);
#489=B_SPLINE_CURVE_WITH_KNOTS('',3,(#3712,#3713,#3714,#3715,#3716,#3717),
 .UNSPECIFIED.,.F.,.F.,(4,2,4),(1.05790207769565,1.14693837441839,1.16588604704734),
 .UNSPECIFIED.);
#490=B_SPLINE_CURVE_WITH_KNOTS('',3,(#3721,#3722,#3723,#3724,#3725,#3726),
 .UNSPECIFIED.,.F.,.F.,(4,2,4),(0.329502571330692,0.350720010294491,0.439756307017226),
 .UNSPECIFIED.);
#491=B_SPLINE_CURVE_WITH_KNOTS('',3,(#3732,#3733,#3734,#3735,#3736,#3737),
 .UNSPECIFIED.,.F.,.F.,(4,2,4),(0.308679381032554,0.417549299730701,0.419554386884393),
 .UNSPECIFIED.);
#492=B_SPLINE_CURVE_WITH_KNOTS('',3,(#3757,#3758,#3759,#3760,#3761,#3762),
 .UNSPECIFIED.,.F.,.F.,(4,2,4),(1.76812287259996,1.82393668523048,1.87031138936472),
 .UNSPECIFIED.);
#493=B_SPLINE_CURVE_WITH_KNOTS('',3,(#3770,#3771,#3772,#3773,#3774,#3775),
 .UNSPECIFIED.,.F.,.F.,(4,2,4),(1.05790207769565,1.14693837441839,1.15906628104081),
 .UNSPECIFIED.);
#494=B_SPLINE_CURVE_WITH_KNOTS('',3,(#3790,#3791,#3792,#3793,#3794,#3795),
 .UNSPECIFIED.,.F.,.F.,(4,2,4),(0.329502571330691,0.350720010294493,0.439756307017227),
 .UNSPECIFIED.);
#495=B_SPLINE_CURVE_WITH_KNOTS('',3,(#3805,#3806,#3807,#3808,#3809,#3810),
 .UNSPECIFIED.,.F.,.F.,(4,2,4),(0.308679381032554,0.417549299730701,0.419554386884394),
 .UNSPECIFIED.);
#496=B_SPLINE_CURVE_WITH_KNOTS('',3,(#3828,#3829,#3830,#3831,#3832,#3833),
 .UNSPECIFIED.,.F.,.F.,(4,2,4),(1.76812287259995,1.82393668523046,1.87031138936471),
 .UNSPECIFIED.);
#497=B_SPLINE_CURVE_WITH_KNOTS('',3,(#3839,#3840,#3841,#3842,#3843,#3844),
 .UNSPECIFIED.,.F.,.F.,(4,2,4),(1.05790207769566,1.14693837441839,1.15906628104082),
 .UNSPECIFIED.);
#498=B_SPLINE_CURVE_WITH_KNOTS('',3,(#3848,#3849,#3850,#3851,#3852,#3853),
 .UNSPECIFIED.,.F.,.F.,(4,2,4),(0.33177233766554,0.350720010294498,0.439756307017229),
 .UNSPECIFIED.);
#499=B_SPLINE_CURVE_WITH_KNOTS('',3,(#3859,#3860,#3861,#3862,#3863,#3864),
 .UNSPECIFIED.,.F.,.F.,(4,2,4),(1.05790207769565,1.14693837441839,1.16588604704734),
 .UNSPECIFIED.);
#500=B_SPLINE_CURVE_WITH_KNOTS('',3,(#3884,#3885,#3886,#3887,#3888,#3889),
 .UNSPECIFIED.,.F.,.F.,(4,2,4),(0.331772337665537,0.350720010294491,0.439756307017226),
 .UNSPECIFIED.);
#501=B_SPLINE_CURVE_WITH_KNOTS('',3,(#3897,#3898,#3899,#3900,#3901,#3902),
 .UNSPECIFIED.,.F.,.F.,(4,2,4),(1.05790207769566,1.14693837441839,1.16588604704735),
 .UNSPECIFIED.);
#502=B_SPLINE_CURVE_WITH_KNOTS('',3,(#3916,#3917,#3918,#3919,#3920,#3921),
 .UNSPECIFIED.,.F.,.F.,(4,2,4),(0.33177233766554,0.350720010294494,0.439756307017227),
 .UNSPECIFIED.);
#503=B_SPLINE_CURVE_WITH_KNOTS('',3,(#3929,#3930,#3931,#3932,#3933,#3934),
 .UNSPECIFIED.,.F.,.F.,(4,2,4),(1.05790207769565,1.14693837441839,1.16588604704734),
 .UNSPECIFIED.);
#504=B_SPLINE_CURVE_WITH_KNOTS('',3,(#3938,#3939,#3940,#3941,#3942,#3943),
 .UNSPECIFIED.,.F.,.F.,(4,2,4),(0.331772337665537,0.350720010294491,0.439756307017226),
 .UNSPECIFIED.);
#505=B_SPLINE_CURVE_WITH_KNOTS('',3,(#3949,#3950,#3951,#3952,#3953,#3954),
 .UNSPECIFIED.,.F.,.F.,(4,2,4),(1.05790207769565,1.14693837441839,1.16588604704734),
 .UNSPECIFIED.);
#506=B_SPLINE_CURVE_WITH_KNOTS('',3,(#3971,#3972,#3973,#3974),
 .UNSPECIFIED.,.F.,.F.,(4,4),(0.356076141556669,0.439756307017227),
 .UNSPECIFIED.);
#507=B_SPLINE_CURVE_WITH_KNOTS('',3,(#3982,#3983,#3984,#3985),
 .UNSPECIFIED.,.F.,.F.,(4,4),(1.05790207769565,1.14158224315621),
 .UNSPECIFIED.);
#508=B_SPLINE_CURVE_WITH_KNOTS('',3,(#3989,#3990,#3991,#3992,#3993,#3994),
 .UNSPECIFIED.,.F.,.F.,(4,2,4),(0.306879501757769,0.350720010294494,0.439756307017227),
 .UNSPECIFIED.);
#509=B_SPLINE_CURVE_WITH_KNOTS('',3,(#4000,#4001,#4002,#4003,#4004,#4005),
 .UNSPECIFIED.,.F.,.F.,(4,2,4),(1.05790207769566,1.14693837441839,1.19077888295511),
 .UNSPECIFIED.);
#510=B_SPLINE_CURVE_WITH_KNOTS('',3,(#4022,#4023,#4024,#4025,#4026,#4027),
 .UNSPECIFIED.,.F.,.F.,(4,2,4),(1.05790207769566,1.14693837441839,1.19077888295511),
 .UNSPECIFIED.);
#511=B_SPLINE_CURVE_WITH_KNOTS('',3,(#4029,#4030,#4031,#4032,#4033,#4034),
 .UNSPECIFIED.,.F.,.F.,(4,2,4),(0.331772337665539,0.350720010294494,0.439756307017227),
 .UNSPECIFIED.);
#512=B_SPLINE_CURVE_WITH_KNOTS('',3,(#4041,#4042,#4043,#4044,#4045,#4046),
 .UNSPECIFIED.,.F.,.F.,(4,2,4),(1.05790207769565,1.14693837441839,1.16588604704734),
 .UNSPECIFIED.);
#513=B_SPLINE_CURVE_WITH_KNOTS('',3,(#4048,#4049,#4050,#4051,#4052,#4053),
 .UNSPECIFIED.,.F.,.F.,(4,2,4),(0.331772337665535,0.350720010294491,0.439756307017226),
 .UNSPECIFIED.);
#514=B_SPLINE_CURVE_WITH_KNOTS('',3,(#4058,#4059,#4060,#4061,#4062,#4063),
 .UNSPECIFIED.,.F.,.F.,(4,2,4),(1.05790207769566,1.14693837441839,1.16588604704734),
 .UNSPECIFIED.);
#515=B_SPLINE_CURVE_WITH_KNOTS('',3,(#4065,#4066,#4067,#4068),
 .UNSPECIFIED.,.F.,.F.,(4,4),(0.356076141556671,0.439756307017229),
 .UNSPECIFIED.);
#516=B_SPLINE_CURVE_WITH_KNOTS('',3,(#4073,#4074,#4075,#4076,#4077,#4078),
 .UNSPECIFIED.,.F.,.F.,(4,2,4),(0.306879501757772,0.350720010294493,0.439756307017227),
 .UNSPECIFIED.);
#517=B_SPLINE_CURVE_WITH_KNOTS('',3,(#4080,#4081,#4082,#4083),
 .UNSPECIFIED.,.F.,.F.,(4,4),(1.05790207769566,1.14158224315622),
 .UNSPECIFIED.);
#518=B_SPLINE_CURVE_WITH_KNOTS('',3,(#4295,#4296,#4297,#4298,#4299,#4300,
#4301,#4302,#4303,#4304,#4305,#4306,#4307,#4308,#4309,#4310,#4311,#4312,
#4313,#4314,#4315,#4316,#4317,#4318,#4319,#4320,#4321,#4322,#4323,#4324,
#4325,#4326,#4327,#4328,#4329,#4330,#4331,#4332),.UNSPECIFIED.,.T.,.F.,
(4,2,2,2,2,2,2,2,2,2,2,2,2,2,2,2,2,2,4),(0.,0.0582967762980168,0.116593552596034,
0.158514347880993,0.200435143165953,0.242355938450913,0.284276733735874,
0.342573510033891,0.400870286331907,0.47862654394327,0.556382801554632,
0.623211369658973,0.656625653711143,0.690039937763313,0.723454221815484,
0.756868505867655,0.823697073971996,0.901453331583359,0.979209589194722),
 .UNSPECIFIED.);
#519=B_SPLINE_CURVE_WITH_KNOTS('',3,(#4342,#4343,#4344,#4345,#4346,#4347,
#4348,#4349,#4350,#4351,#4352,#4353,#4354,#4355,#4356,#4357,#4358,#4359,
#4360,#4361,#4362,#4363,#4364,#4365,#4366,#4367,#4368,#4369,#4370,#4371,
#4372,#4373,#4374,#4375,#4376,#4377,#4378,#4379),.UNSPECIFIED.,.T.,.F.,
(4,2,2,2,2,2,2,2,2,2,2,2,2,2,2,2,2,2,4),(0.,0.0579734810215048,0.11594696204301,
0.157581079155708,0.199215196268407,0.240849313381105,0.282483430493803,
0.340456911515307,0.398430392536812,0.476526565429341,0.554622738321869,
0.621747940937986,0.655310542246044,0.688873143554102,0.722435744862161,
0.75599834617022,0.823123548786337,0.901219721678865,0.979315894571392),
 .UNSPECIFIED.);
#520=B_SPLINE_CURVE_WITH_KNOTS('',3,(#4384,#4385,#4386,#4387,#4388,#4389,
#4390,#4391,#4392,#4393,#4394,#4395,#4396,#4397,#4398,#4399,#4400,#4401,
#4402,#4403,#4404,#4405,#4406,#4407,#4408,#4409,#4410,#4411,#4412,#4413,
#4414,#4415,#4416,#4417,#4418,#4419,#4420,#4421),.UNSPECIFIED.,.T.,.F.,
(4,2,2,2,2,2,2,2,2,2,2,2,2,2,2,2,2,2,4),(0.,0.0582987983770733,0.116597596754147,
0.158520184701158,0.20044277264817,0.242365360595181,0.284287948542193,
0.342586746919267,0.400885545296342,0.478639678111653,0.556393810926964,
0.623220525264637,0.656633882433474,0.690047239602311,0.723460596771147,
0.756873953939984,0.823700668277658,0.901454801092969,0.979208933908282),
 .UNSPECIFIED.);
#521=B_SPLINE_CURVE_WITH_KNOTS('',3,(#4431,#4432,#4433,#4434,#4435,#4436,
#4437,#4438,#4439,#4440,#4441,#4442,#4443,#4444,#4445,#4446,#4447,#4448,
#4449,#4450,#4451,#4452,#4453,#4454,#4455,#4456,#4457,#4458,#4459,#4460,
#4461,#4462,#4463,#4464,#4465,#4466,#4467,#4468),.UNSPECIFIED.,.T.,.F.,
(4,2,2,2,2,2,2,2,2,2,2,2,2,2,2,2,2,2,4),(0.,0.0582987983770742,0.116597596754148,
0.15852018470116,0.200442772648171,0.242365360595183,0.284287948542194,
0.342586746919268,0.400885545296343,0.478639678111654,0.556393810926966,
0.62322052526464,0.656633882433477,0.690047239602313,0.72346059677115,0.756873953939987,
0.823700668277661,0.901454801092972,0.979208933908284),.UNSPECIFIED.);
#522=PLANE('',#2623);
#523=PLANE('',#2627);
#524=PLANE('',#2631);
#525=PLANE('',#2635);
#526=PLANE('',#2641);
#527=PLANE('',#2650);
#528=PLANE('',#2652);
#529=PLANE('',#2660);
#530=PLANE('',#2667);
#531=PLANE('',#2669);
#532=PLANE('',#2677);
#533=PLANE('',#2679);
#534=PLANE('',#2687);
#535=PLANE('',#2696);
#536=PLANE('',#2698);
#537=PLANE('',#2708);
#538=PLANE('',#2711);
#539=PLANE('',#2721);
#540=PLANE('',#2722);
#541=PLANE('',#2725);
#542=PLANE('',#2726);
#543=PLANE('',#2727);
#544=PLANE('',#2728);
#545=PLANE('',#2729);
#546=PLANE('',#2730);
#547=PLANE('',#2731);
#548=PLANE('',#2756);
#549=PLANE('',#2759);
#550=PLANE('',#2762);
#551=PLANE('',#2763);
#552=PLANE('',#2766);
#553=PLANE('',#2780);
#554=PLANE('',#2781);
#555=PLANE('',#2802);
#556=PLANE('',#2803);
#557=PLANE('',#2804);
#558=PLANE('',#2805);
#559=PLANE('',#2810);
#560=PLANE('',#2811);
#561=PLANE('',#2812);
#562=PLANE('',#2813);
#563=PLANE('',#2817);
#564=PLANE('',#2818);
#565=PLANE('',#2824);
#566=PLANE('',#2835);
#567=PLANE('',#2836);
#568=PLANE('',#2837);
#569=PLANE('',#2838);
#570=PLANE('',#2842);
#571=PLANE('',#2843);
#572=PLANE('',#2846);
#573=PLANE('',#2850);
#574=PLANE('',#2851);
#575=PLANE('',#2852);
#576=PLANE('',#2853);
#577=PLANE('',#2854);
#578=PLANE('',#2855);
#579=PLANE('',#2859);
#580=PLANE('',#2860);
#581=PLANE('',#2864);
#582=PLANE('',#2865);
#583=PLANE('',#2866);
#584=PLANE('',#2867);
#585=PLANE('',#2868);
#586=PLANE('',#2871);
#587=PLANE('',#2874);
#588=PLANE('',#2877);
#589=PLANE('',#2880);
#590=PLANE('',#2881);
#591=PLANE('',#2882);
#592=PLANE('',#2883);
#593=FACE_BOUND('',#787,.T.);
#594=FACE_BOUND('',#790,.T.);
#595=FACE_BOUND('',#793,.T.);
#596=FACE_BOUND('',#796,.T.);
#597=FACE_BOUND('',#836,.T.);
#598=FACE_BOUND('',#837,.T.);
#599=FACE_BOUND('',#839,.T.);
#600=FACE_BOUND('',#840,.T.);
#601=FACE_BOUND('',#841,.T.);
#602=FACE_BOUND('',#842,.T.);
#603=FACE_BOUND('',#875,.T.);
#604=FACE_BOUND('',#877,.T.);
#605=FACE_BOUND('',#879,.T.);
#606=FACE_BOUND('',#881,.T.);
#607=FACE_BOUND('',#883,.T.);
#608=FACE_BOUND('',#885,.T.);
#609=FACE_BOUND('',#887,.T.);
#610=FACE_BOUND('',#889,.T.);
#611=FACE_BOUND('',#895,.T.);
#612=FACE_BOUND('',#897,.T.);
#613=FACE_BOUND('',#903,.T.);
#614=FACE_BOUND('',#907,.T.);
#615=FACE_BOUND('',#911,.T.);
#616=FACE_BOUND('',#914,.T.);
#617=FACE_BOUND('',#921,.T.);
#618=FACE_BOUND('',#922,.T.);
#619=FACE_BOUND('',#925,.T.);
#620=FACE_BOUND('',#927,.T.);
#621=FACE_BOUND('',#930,.T.);
#622=FACE_BOUND('',#933,.T.);
#623=FACE_BOUND('',#935,.T.);
#624=FACE_BOUND('',#938,.T.);
#625=FACE_BOUND('',#941,.T.);
#626=FACE_BOUND('',#944,.T.);
#627=FACE_BOUND('',#946,.T.);
#628=FACE_BOUND('',#949,.T.);
#629=FACE_BOUND('',#951,.T.);
#630=FACE_BOUND('',#954,.T.);
#631=FACE_BOUND('',#957,.T.);
#632=FACE_BOUND('',#959,.T.);
#633=FACE_BOUND('',#961,.T.);
#634=FACE_BOUND('',#963,.T.);
#635=FACE_BOUND('',#965,.T.);
#636=FACE_BOUND('',#967,.T.);
#637=FACE_BOUND('',#969,.T.);
#638=FACE_BOUND('',#971,.T.);
#639=FACE_BOUND('',#975,.T.);
#640=FACE_BOUND('',#976,.T.);
#641=FACE_BOUND('',#977,.T.);
#642=FACE_BOUND('',#978,.T.);
#643=FACE_OUTER_BOUND('',#786,.T.);
#644=FACE_OUTER_BOUND('',#788,.T.);
#645=FACE_OUTER_BOUND('',#789,.T.);
#646=FACE_OUTER_BOUND('',#791,.T.);
#647=FACE_OUTER_BOUND('',#792,.T.);
#648=FACE_OUTER_BOUND('',#794,.T.);
#649=FACE_OUTER_BOUND('',#795,.T.);
#650=FACE_OUTER_BOUND('',#797,.T.);
#651=FACE_OUTER_BOUND('',#798,.T.);
#652=FACE_OUTER_BOUND('',#799,.T.);
#653=FACE_OUTER_BOUND('',#800,.T.);
#654=FACE_OUTER_BOUND('',#801,.T.);
#655=FACE_OUTER_BOUND('',#802,.T.);
#656=FACE_OUTER_BOUND('',#803,.T.);
#657=FACE_OUTER_BOUND('',#804,.T.);
#658=FACE_OUTER_BOUND('',#805,.T.);
#659=FACE_OUTER_BOUND('',#806,.T.);
#660=FACE_OUTER_BOUND('',#807,.T.);
#661=FACE_OUTER_BOUND('',#808,.T.);
#662=FACE_OUTER_BOUND('',#809,.T.);
#663=FACE_OUTER_BOUND('',#810,.T.);
#664=FACE_OUTER_BOUND('',#811,.T.);
#665=FACE_OUTER_BOUND('',#812,.T.);
#666=FACE_OUTER_BOUND('',#813,.T.);
#667=FACE_OUTER_BOUND('',#814,.T.);
#668=FACE_OUTER_BOUND('',#815,.T.);
#669=FACE_OUTER_BOUND('',#816,.T.);
#670=FACE_OUTER_BOUND('',#817,.T.);
#671=FACE_OUTER_BOUND('',#818,.T.);
#672=FACE_OUTER_BOUND('',#819,.T.);
#673=FACE_OUTER_BOUND('',#820,.T.);
#674=FACE_OUTER_BOUND('',#821,.T.);
#675=FACE_OUTER_BOUND('',#822,.T.);
#676=FACE_OUTER_BOUND('',#823,.T.);
#677=FACE_OUTER_BOUND('',#824,.T.);
#678=FACE_OUTER_BOUND('',#825,.T.);
#679=FACE_OUTER_BOUND('',#826,.T.);
#680=FACE_OUTER_BOUND('',#827,.T.);
#681=FACE_OUTER_BOUND('',#828,.T.);
#682=FACE_OUTER_BOUND('',#829,.T.);
#683=FACE_OUTER_BOUND('',#830,.T.);
#684=FACE_OUTER_BOUND('',#831,.T.);
#685=FACE_OUTER_BOUND('',#832,.T.);
#686=FACE_OUTER_BOUND('',#833,.T.);
#687=FACE_OUTER_BOUND('',#834,.T.);
#688=FACE_OUTER_BOUND('',#835,.T.);
#689=FACE_OUTER_BOUND('',#838,.T.);
#690=FACE_OUTER_BOUND('',#843,.T.);
#691=FACE_OUTER_BOUND('',#844,.T.);
#692=FACE_OUTER_BOUND('',#845,.T.);
#693=FACE_OUTER_BOUND('',#846,.T.);
#694=FACE_OUTER_BOUND('',#847,.T.);
#695=FACE_OUTER_BOUND('',#848,.T.);
#696=FACE_OUTER_BOUND('',#849,.T.);
#697=FACE_OUTER_BOUND('',#850,.T.);
#698=FACE_OUTER_BOUND('',#851,.T.);
#699=FACE_OUTER_BOUND('',#852,.T.);
#700=FACE_OUTER_BOUND('',#853,.T.);
#701=FACE_OUTER_BOUND('',#854,.T.);
#702=FACE_OUTER_BOUND('',#855,.T.);
#703=FACE_OUTER_BOUND('',#856,.T.);
#704=FACE_OUTER_BOUND('',#857,.T.);
#705=FACE_OUTER_BOUND('',#858,.T.);
#706=FACE_OUTER_BOUND('',#859,.T.);
#707=FACE_OUTER_BOUND('',#860,.T.);
#708=FACE_OUTER_BOUND('',#861,.T.);
#709=FACE_OUTER_BOUND('',#862,.T.);
#710=FACE_OUTER_BOUND('',#863,.T.);
#711=FACE_OUTER_BOUND('',#864,.T.);
#712=FACE_OUTER_BOUND('',#865,.T.);
#713=FACE_OUTER_BOUND('',#866,.T.);
#714=FACE_OUTER_BOUND('',#867,.T.);
#715=FACE_OUTER_BOUND('',#868,.T.);
#716=FACE_OUTER_BOUND('',#869,.T.);
#717=FACE_OUTER_BOUND('',#870,.T.);
#718=FACE_OUTER_BOUND('',#871,.T.);
#719=FACE_OUTER_BOUND('',#872,.T.);
#720=FACE_OUTER_BOUND('',#873,.T.);
#721=FACE_OUTER_BOUND('',#874,.T.);
#722=FACE_OUTER_BOUND('',#876,.T.);
#723=FACE_OUTER_BOUND('',#878,.T.);
#724=FACE_OUTER_BOUND('',#880,.T.);
#725=FACE_OUTER_BOUND('',#882,.T.);
#726=FACE_OUTER_BOUND('',#884,.T.);
#727=FACE_OUTER_BOUND('',#886,.T.);
#728=FACE_OUTER_BOUND('',#888,.T.);
#729=FACE_OUTER_BOUND('',#890,.T.);
#730=FACE_OUTER_BOUND('',#891,.T.);
#731=FACE_OUTER_BOUND('',#892,.T.);
#732=FACE_OUTER_BOUND('',#893,.T.);
#733=FACE_OUTER_BOUND('',#894,.T.);
#734=FACE_OUTER_BOUND('',#896,.T.);
#735=FACE_OUTER_BOUND('',#898,.T.);
#736=FACE_OUTER_BOUND('',#899,.T.);
#737=FACE_OUTER_BOUND('',#900,.T.);
#738=FACE_OUTER_BOUND('',#901,.T.);
#739=FACE_OUTER_BOUND('',#902,.T.);
#740=FACE_OUTER_BOUND('',#904,.T.);
#741=FACE_OUTER_BOUND('',#905,.T.);
#742=FACE_OUTER_BOUND('',#906,.T.);
#743=FACE_OUTER_BOUND('',#908,.T.);
#744=FACE_OUTER_BOUND('',#909,.T.);
#745=FACE_OUTER_BOUND('',#910,.T.);
#746=FACE_OUTER_BOUND('',#912,.T.);
#747=FACE_OUTER_BOUND('',#913,.T.);
#748=FACE_OUTER_BOUND('',#915,.T.);
#749=FACE_OUTER_BOUND('',#916,.T.);
#750=FACE_OUTER_BOUND('',#917,.T.);
#751=FACE_OUTER_BOUND('',#918,.T.);
#752=FACE_OUTER_BOUND('',#919,.T.);
#753=FACE_OUTER_BOUND('',#920,.T.);
#754=FACE_OUTER_BOUND('',#923,.T.);
#755=FACE_OUTER_BOUND('',#924,.T.);
#756=FACE_OUTER_BOUND('',#926,.T.);
#757=FACE_OUTER_BOUND('',#928,.T.);
#758=FACE_OUTER_BOUND('',#929,.T.);
#759=FACE_OUTER_BOUND('',#931,.T.);
#760=FACE_OUTER_BOUND('',#932,.T.);
#761=FACE_OUTER_BOUND('',#934,.T.);
#762=FACE_OUTER_BOUND('',#936,.T.);
#763=FACE_OUTER_BOUND('',#937,.T.);
#764=FACE_OUTER_BOUND('',#939,.T.);
#765=FACE_OUTER_BOUND('',#940,.T.);
#766=FACE_OUTER_BOUND('',#942,.T.);
#767=FACE_OUTER_BOUND('',#943,.T.);
#768=FACE_OUTER_BOUND('',#945,.T.);
#769=FACE_OUTER_BOUND('',#947,.T.);
#770=FACE_OUTER_BOUND('',#948,.T.);
#771=FACE_OUTER_BOUND('',#950,.T.);
#772=FACE_OUTER_BOUND('',#952,.T.);
#773=FACE_OUTER_BOUND('',#953,.T.);
#774=FACE_OUTER_BOUND('',#955,.T.);
#775=FACE_OUTER_BOUND('',#956,.T.);
#776=FACE_OUTER_BOUND('',#958,.T.);
#777=FACE_OUTER_BOUND('',#960,.T.);
#778=FACE_OUTER_BOUND('',#962,.T.);
#779=FACE_OUTER_BOUND('',#964,.T.);
#780=FACE_OUTER_BOUND('',#966,.T.);
#781=FACE_OUTER_BOUND('',#968,.T.);
#782=FACE_OUTER_BOUND('',#970,.T.);
#783=FACE_OUTER_BOUND('',#972,.T.);
#784=FACE_OUTER_BOUND('',#973,.T.);
#785=FACE_OUTER_BOUND('',#974,.T.);
#786=EDGE_LOOP('',(#1686));
#787=EDGE_LOOP('',(#1687));
#788=EDGE_LOOP('',(#1688));
#789=EDGE_LOOP('',(#1689));
#790=EDGE_LOOP('',(#1690));
#791=EDGE_LOOP('',(#1691));
#792=EDGE_LOOP('',(#1692));
#793=EDGE_LOOP('',(#1693));
#794=EDGE_LOOP('',(#1694));
#795=EDGE_LOOP('',(#1695));
#796=EDGE_LOOP('',(#1696));
#797=EDGE_LOOP('',(#1697));
#798=EDGE_LOOP('',(#1698,#1699,#1700,#1701,#1702));
#799=EDGE_LOOP('',(#1703,#1704,#1705,#1706,#1707));
#800=EDGE_LOOP('',(#1708,#1709,#1710,#1711));
#801=EDGE_LOOP('',(#1712,#1713,#1714,#1715,#1716));
#802=EDGE_LOOP('',(#1717,#1718,#1719,#1720,#1721,#1722));
#803=EDGE_LOOP('',(#1723,#1724,#1725,#1726,#1727));
#804=EDGE_LOOP('',(#1728,#1729,#1730,#1731));
#805=EDGE_LOOP('',(#1732,#1733,#1734,#1735));
#806=EDGE_LOOP('',(#1736,#1737,#1738,#1739,#1740));
#807=EDGE_LOOP('',(#1741,#1742,#1743,#1744,#1745));
#808=EDGE_LOOP('',(#1746,#1747,#1748,#1749));
#809=EDGE_LOOP('',(#1750,#1751,#1752,#1753,#1754));
#810=EDGE_LOOP('',(#1755,#1756,#1757,#1758,#1759));
#811=EDGE_LOOP('',(#1760,#1761,#1762,#1763));
#812=EDGE_LOOP('',(#1764,#1765,#1766,#1767));
#813=EDGE_LOOP('',(#1768,#1769,#1770,#1771,#1772));
#814=EDGE_LOOP('',(#1773,#1774,#1775,#1776,#1777,#1778));
#815=EDGE_LOOP('',(#1779,#1780,#1781,#1782,#1783));
#816=EDGE_LOOP('',(#1784,#1785,#1786,#1787));
#817=EDGE_LOOP('',(#1788,#1789,#1790,#1791));
#818=EDGE_LOOP('',(#1792,#1793,#1794,#1795,#1796));
#819=EDGE_LOOP('',(#1797,#1798,#1799,#1800,#1801));
#820=EDGE_LOOP('',(#1802,#1803,#1804,#1805));
#821=EDGE_LOOP('',(#1806,#1807,#1808,#1809,#1810));
#822=EDGE_LOOP('',(#1811,#1812,#1813,#1814,#1815,#1816));
#823=EDGE_LOOP('',(#1817,#1818,#1819,#1820,#1821));
#824=EDGE_LOOP('',(#1822,#1823,#1824,#1825));
#825=EDGE_LOOP('',(#1826,#1827,#1828,#1829));
#826=EDGE_LOOP('',(#1830,#1831,#1832,#1833,#1834));
#827=EDGE_LOOP('',(#1835,#1836,#1837,#1838,#1839,#1840));
#828=EDGE_LOOP('',(#1841,#1842,#1843,#1844,#1845));
#829=EDGE_LOOP('',(#1846,#1847,#1848,#1849));
#830=EDGE_LOOP('',(#1850,#1851,#1852,#1853));
#831=EDGE_LOOP('',(#1854,#1855,#1856,#1857,#1858,#1859));
#832=EDGE_LOOP('',(#1860,#1861,#1862,#1863,#1864,#1865));
#833=EDGE_LOOP('',(#1866,#1867,#1868,#1869,#1870,#1871));
#834=EDGE_LOOP('',(#1872,#1873,#1874,#1875,#1876,#1877));
#835=EDGE_LOOP('',(#1878,#1879,#1880,#1881,#1882,#1883,#1884,#1885,#1886,
#1887,#1888,#1889,#1890,#1891,#1892));
#836=EDGE_LOOP('',(#1893,#1894,#1895,#1896,#1897));
#837=EDGE_LOOP('',(#1898,#1899,#1900,#1901,#1902,#1903,#1904));
#838=EDGE_LOOP('',(#1905,#1906,#1907,#1908,#1909,#1910,#1911,#1912,#1913,
#1914,#1915,#1916));
#839=EDGE_LOOP('',(#1917,#1918,#1919,#1920));
#840=EDGE_LOOP('',(#1921));
#841=EDGE_LOOP('',(#1922));
#842=EDGE_LOOP('',(#1923,#1924,#1925,#1926));
#843=EDGE_LOOP('',(#1927,#1928,#1929,#1930));
#844=EDGE_LOOP('',(#1931,#1932,#1933,#1934));
#845=EDGE_LOOP('',(#1935,#1936,#1937,#1938));
#846=EDGE_LOOP('',(#1939,#1940,#1941,#1942));
#847=EDGE_LOOP('',(#1943,#1944,#1945,#1946));
#848=EDGE_LOOP('',(#1947,#1948,#1949,#1950));
#849=EDGE_LOOP('',(#1951,#1952,#1953,#1954,#1955,#1956,#1957,#1958));
#850=EDGE_LOOP('',(#1959,#1960,#1961,#1962));
#851=EDGE_LOOP('',(#1963,#1964,#1965,#1966));
#852=EDGE_LOOP('',(#1967,#1968,#1969,#1970));
#853=EDGE_LOOP('',(#1971,#1972,#1973,#1974));
#854=EDGE_LOOP('',(#1975,#1976,#1977,#1978));
#855=EDGE_LOOP('',(#1979,#1980,#1981,#1982));
#856=EDGE_LOOP('',(#1983,#1984,#1985,#1986));
#857=EDGE_LOOP('',(#1987,#1988,#1989,#1990));
#858=EDGE_LOOP('',(#1991,#1992,#1993,#1994));
#859=EDGE_LOOP('',(#1995,#1996,#1997,#1998));
#860=EDGE_LOOP('',(#1999,#2000,#2001,#2002,#2003,#2004));
#861=EDGE_LOOP('',(#2005,#2006,#2007,#2008));
#862=EDGE_LOOP('',(#2009,#2010,#2011,#2012,#2013,#2014,#2015,#2016));
#863=EDGE_LOOP('',(#2017,#2018,#2019,#2020,#2021,#2022,#2023,#2024,#2025,
#2026));
#864=EDGE_LOOP('',(#2027,#2028,#2029,#2030));
#865=EDGE_LOOP('',(#2031,#2032,#2033,#2034,#2035,#2036));
#866=EDGE_LOOP('',(#2037,#2038,#2039));
#867=EDGE_LOOP('',(#2040,#2041,#2042));
#868=EDGE_LOOP('',(#2043,#2044,#2045,#2046));
#869=EDGE_LOOP('',(#2047,#2048,#2049,#2050));
#870=EDGE_LOOP('',(#2051,#2052,#2053,#2054));
#871=EDGE_LOOP('',(#2055,#2056,#2057,#2058));
#872=EDGE_LOOP('',(#2059,#2060,#2061,#2062));
#873=EDGE_LOOP('',(#2063,#2064,#2065,#2066,#2067,#2068,#2069,#2070,#2071,
#2072));
#874=EDGE_LOOP('',(#2073));
#875=EDGE_LOOP('',(#2074));
#876=EDGE_LOOP('',(#2075));
#877=EDGE_LOOP('',(#2076));
#878=EDGE_LOOP('',(#2077));
#879=EDGE_LOOP('',(#2078));
#880=EDGE_LOOP('',(#2079));
#881=EDGE_LOOP('',(#2080));
#882=EDGE_LOOP('',(#2081));
#883=EDGE_LOOP('',(#2082));
#884=EDGE_LOOP('',(#2083));
#885=EDGE_LOOP('',(#2084));
#886=EDGE_LOOP('',(#2085));
#887=EDGE_LOOP('',(#2086));
#888=EDGE_LOOP('',(#2087));
#889=EDGE_LOOP('',(#2088));
#890=EDGE_LOOP('',(#2089,#2090,#2091,#2092));
#891=EDGE_LOOP('',(#2093,#2094,#2095,#2096));
#892=EDGE_LOOP('',(#2097,#2098,#2099,#2100));
#893=EDGE_LOOP('',(#2101,#2102,#2103,#2104));
#894=EDGE_LOOP('',(#2105));
#895=EDGE_LOOP('',(#2106));
#896=EDGE_LOOP('',(#2107));
#897=EDGE_LOOP('',(#2108));
#898=EDGE_LOOP('',(#2109,#2110,#2111,#2112));
#899=EDGE_LOOP('',(#2113,#2114,#2115,#2116));
#900=EDGE_LOOP('',(#2117,#2118,#2119,#2120));
#901=EDGE_LOOP('',(#2121,#2122,#2123,#2124));
#902=EDGE_LOOP('',(#2125,#2126,#2127,#2128));
#903=EDGE_LOOP('',(#2129));
#904=EDGE_LOOP('',(#2130,#2131,#2132));
#905=EDGE_LOOP('',(#2133,#2134,#2135,#2136,#2137));
#906=EDGE_LOOP('',(#2138,#2139,#2140,#2141));
#907=EDGE_LOOP('',(#2142));
#908=EDGE_LOOP('',(#2143,#2144,#2145,#2146));
#909=EDGE_LOOP('',(#2147,#2148,#2149,#2150,#2151));
#910=EDGE_LOOP('',(#2152,#2153,#2154,#2155));
#911=EDGE_LOOP('',(#2156));
#912=EDGE_LOOP('',(#2157,#2158,#2159,#2160));
#913=EDGE_LOOP('',(#2161,#2162,#2163,#2164));
#914=EDGE_LOOP('',(#2165));
#915=EDGE_LOOP('',(#2166,#2167,#2168,#2169));
#916=EDGE_LOOP('',(#2170,#2171,#2172,#2173));
#917=EDGE_LOOP('',(#2174,#2175,#2176));
#918=EDGE_LOOP('',(#2177,#2178,#2179));
#919=EDGE_LOOP('',(#2180,#2181,#2182,#2183));
#920=EDGE_LOOP('',(#2184,#2185,#2186,#2187,#2188,#2189,#2190,#2191,#2192,
#2193,#2194,#2195,#2196,#2197,#2198,#2199,#2200,#2201,#2202));
#921=EDGE_LOOP('',(#2203,#2204,#2205,#2206,#2207));
#922=EDGE_LOOP('',(#2208,#2209,#2210,#2211,#2212,#2213,#2214));
#923=EDGE_LOOP('',(#2215,#2216,#2217,#2218));
#924=EDGE_LOOP('',(#2219,#2220,#2221));
#925=EDGE_LOOP('',(#2222));
#926=EDGE_LOOP('',(#2223,#2224,#2225));
#927=EDGE_LOOP('',(#2226));
#928=EDGE_LOOP('',(#2227,#2228,#2229,#2230));
#929=EDGE_LOOP('',(#2231,#2232,#2233));
#930=EDGE_LOOP('',(#2234));
#931=EDGE_LOOP('',(#2235,#2236,#2237,#2238));
#932=EDGE_LOOP('',(#2239,#2240,#2241));
#933=EDGE_LOOP('',(#2242));
#934=EDGE_LOOP('',(#2243,#2244,#2245));
#935=EDGE_LOOP('',(#2246));
#936=EDGE_LOOP('',(#2247,#2248,#2249));
#937=EDGE_LOOP('',(#2250,#2251,#2252));
#938=EDGE_LOOP('',(#2253));
#939=EDGE_LOOP('',(#2254,#2255,#2256));
#940=EDGE_LOOP('',(#2257,#2258,#2259));
#941=EDGE_LOOP('',(#2260));
#942=EDGE_LOOP('',(#2261,#2262,#2263,#2264));
#943=EDGE_LOOP('',(#2265,#2266,#2267));
#944=EDGE_LOOP('',(#2268));
#945=EDGE_LOOP('',(#2269,#2270,#2271));
#946=EDGE_LOOP('',(#2272));
#947=EDGE_LOOP('',(#2273,#2274,#2275,#2276));
#948=EDGE_LOOP('',(#2277,#2278,#2279));
#949=EDGE_LOOP('',(#2280));
#950=EDGE_LOOP('',(#2281,#2282,#2283));
#951=EDGE_LOOP('',(#2284));
#952=EDGE_LOOP('',(#2285,#2286,#2287));
#953=EDGE_LOOP('',(#2288,#2289,#2290));
#954=EDGE_LOOP('',(#2291));
#955=EDGE_LOOP('',(#2292,#2293,#2294,#2295,#2296,#2297,#2298,#2299,#2300,
#2301,#2302,#2303,#2304,#2305,#2306,#2307,#2308,#2309,#2310,#2311,#2312,
#2313));
#956=EDGE_LOOP('',(#2314,#2315,#2316,#2317,#2318,#2319,#2320,#2321,#2322,
#2323,#2324,#2325));
#957=EDGE_LOOP('',(#2326));
#958=EDGE_LOOP('',(#2327));
#959=EDGE_LOOP('',(#2328));
#960=EDGE_LOOP('',(#2329,#2330,#2331,#2332,#2333,#2334,#2335,#2336,#2337,
#2338,#2339,#2340));
#961=EDGE_LOOP('',(#2341));
#962=EDGE_LOOP('',(#2342));
#963=EDGE_LOOP('',(#2343));
#964=EDGE_LOOP('',(#2344,#2345,#2346,#2347,#2348,#2349,#2350,#2351,#2352,
#2353,#2354,#2355));
#965=EDGE_LOOP('',(#2356));
#966=EDGE_LOOP('',(#2357));
#967=EDGE_LOOP('',(#2358));
#968=EDGE_LOOP('',(#2359,#2360,#2361,#2362,#2363,#2364,#2365,#2366,#2367,
#2368,#2369,#2370));
#969=EDGE_LOOP('',(#2371));
#970=EDGE_LOOP('',(#2372));
#971=EDGE_LOOP('',(#2373));
#972=EDGE_LOOP('',(#2374,#2375,#2376,#2377));
#973=EDGE_LOOP('',(#2378,#2379,#2380,#2381));
#974=EDGE_LOOP('',(#2382,#2383,#2384,#2385));
#975=EDGE_LOOP('',(#2386,#2387,#2388,#2389));
#976=EDGE_LOOP('',(#2390));
#977=EDGE_LOOP('',(#2391));
#978=EDGE_LOOP('',(#2392,#2393,#2394,#2395));
#979=CIRCLE('',#2621,1.4);
#980=CIRCLE('',#2622,1.4);
#981=CIRCLE('',#2625,1.4);
#982=CIRCLE('',#2626,1.4);
#983=CIRCLE('',#2629,1.4);
#984=CIRCLE('',#2630,1.4);
#985=CIRCLE('',#2633,1.4);
#986=CIRCLE('',#2634,1.4);
#987=CIRCLE('',#2638,2.);
#988=CIRCLE('',#2640,2.);
#989=CIRCLE('',#2642,3.8);
#990=CIRCLE('',#2645,2.);
#991=CIRCLE('',#2649,2.);
#992=CIRCLE('',#2651,3.8);
#993=CIRCLE('',#2653,3.8);
#994=CIRCLE('',#2654,3.8);
#995=CIRCLE('',#2657,2.);
#996=CIRCLE('',#2659,2.);
#997=CIRCLE('',#2661,3.8);
#998=CIRCLE('',#2664,2.);
#999=CIRCLE('',#2666,2.);
#1000=CIRCLE('',#2668,3.8);
#1001=CIRCLE('',#2670,2.);
#1002=CIRCLE('',#2676,2.);
#1003=CIRCLE('',#2678,3.8);
#1004=CIRCLE('',#2680,3.8);
#1005=CIRCLE('',#2681,3.8);
#1006=CIRCLE('',#2684,2.);
#1007=CIRCLE('',#2686,2.);
#1008=CIRCLE('',#2688,3.8);
#1009=CIRCLE('',#2691,2.);
#1010=CIRCLE('',#2695,2.);
#1011=CIRCLE('',#2697,3.8);
#1012=CIRCLE('',#2699,3.8);
#1013=CIRCLE('',#2700,3.8);
#1014=CIRCLE('',#2703,2.);
#1015=CIRCLE('',#2707,2.);
#1016=CIRCLE('',#2709,3.8);
#1017=CIRCLE('',#2710,3.8);
#1018=CIRCLE('',#2712,3.8);
#1019=CIRCLE('',#2723,6.15);
#1020=CIRCLE('',#2724,5.65);
#1021=CIRCLE('',#2733,1.99999999999999);
#1022=CIRCLE('',#2734,4.);
#1023=CIRCLE('',#2735,2.);
#1024=CIRCLE('',#2736,6.);
#1025=CIRCLE('',#2738,2.);
#1026=CIRCLE('',#2740,2.);
#1027=CIRCLE('',#2741,6.);
#1028=CIRCLE('',#2742,4.);
#1029=CIRCLE('',#2744,2.);
#1030=CIRCLE('',#2746,2.);
#1031=CIRCLE('',#2747,6.);
#1032=CIRCLE('',#2748,4.);
#1033=CIRCLE('',#2750,2.);
#1034=CIRCLE('',#2752,2.);
#1035=CIRCLE('',#2753,6.);
#1036=CIRCLE('',#2754,4.);
#1037=CIRCLE('',#2758,6.);
#1038=CIRCLE('',#2761,6.);
#1039=CIRCLE('',#2764,6.);
#1040=CIRCLE('',#2768,5.99999999999998);
#1041=CIRCLE('',#2769,6.00000000000003);
#1042=CIRCLE('',#2771,6.);
#1043=CIRCLE('',#2772,5.99999999999999);
#1044=CIRCLE('',#2773,6.00000000000002);
#1045=CIRCLE('',#2783,1.4);
#1046=CIRCLE('',#2785,1.4);
#1047=CIRCLE('',#2786,1.4);
#1048=CIRCLE('',#2788,1.4);
#1049=CIRCLE('',#2790,1.4);
#1050=CIRCLE('',#2792,1.4);
#1051=CIRCLE('',#2793,1.4);
#1052=CIRCLE('',#2795,1.4);
#1053=CIRCLE('',#2797,1.4);
#1054=CIRCLE('',#2798,1.4);
#1055=CIRCLE('',#2800,1.4);
#1056=CIRCLE('',#2801,1.4);
#1057=CIRCLE('',#2807,5.65);
#1058=CIRCLE('',#2809,6.15);
#1059=CIRCLE('',#2815,1.99999999999999);
#1060=CIRCLE('',#2816,8.);
#1061=CIRCLE('',#2820,8.);
#1062=CIRCLE('',#2821,2.00000000000001);
#1063=CIRCLE('',#2823,8.);
#1064=CIRCLE('',#2826,8.);
#1065=CIRCLE('',#2827,1.99999999999999);
#1066=CIRCLE('',#2829,8.);
#1067=CIRCLE('',#2831,8.);
#1068=CIRCLE('',#2832,2.);
#1069=CIRCLE('',#2834,8.);
#1070=CIRCLE('',#2840,8.00000000000001);
#1071=CIRCLE('',#2841,8.00000000000001);
#1072=CIRCLE('',#2845,8.);
#1073=CIRCLE('',#2848,8.);
#1074=CIRCLE('',#2849,8.);
#1075=CIRCLE('',#2857,8.);
#1076=CIRCLE('',#2858,8.);
#1077=CIRCLE('',#2862,8.);
#1078=CIRCLE('',#2863,8.);
#1079=CIRCLE('',#2870,3.8);
#1080=CIRCLE('',#2873,3.8);
#1081=CIRCLE('',#2876,3.8);
#1082=CIRCLE('',#2879,3.8);
#1083=CIRCLE('',#2884,3.8);
#1084=CIRCLE('',#2885,3.8);
#1085=CIRCLE('',#2886,3.8);
#1086=CIRCLE('',#2887,3.8);
#1087=CIRCLE('',#2888,8.00000000000001);
#1088=CIRCLE('',#2889,8.);
#1089=CIRCLE('',#2890,8.);
#1090=CIRCLE('',#2891,8.);
#1091=VERTEX_POINT('',#3639);
#1092=VERTEX_POINT('',#3641);
#1093=VERTEX_POINT('',#3645);
#1094=VERTEX_POINT('',#3647);
#1095=VERTEX_POINT('',#3651);
#1096=VERTEX_POINT('',#3653);
#1097=VERTEX_POINT('',#3657);
#1098=VERTEX_POINT('',#3659);
#1099=VERTEX_POINT('',#3663);
#1100=VERTEX_POINT('',#3664);
#1101=VERTEX_POINT('',#3671);
#1102=VERTEX_POINT('',#3673);
#1103=VERTEX_POINT('',#3675);
#1104=VERTEX_POINT('',#3679);
#1105=VERTEX_POINT('',#3686);
#1106=VERTEX_POINT('',#3688);
#1107=VERTEX_POINT('',#3692);
#1108=VERTEX_POINT('',#3694);
#1109=VERTEX_POINT('',#3698);
#1110=VERTEX_POINT('',#3705);
#1111=VERTEX_POINT('',#3707);
#1112=VERTEX_POINT('',#3711);
#1113=VERTEX_POINT('',#3718);
#1114=VERTEX_POINT('',#3720);
#1115=VERTEX_POINT('',#3727);
#1116=VERTEX_POINT('',#3731);
#1117=VERTEX_POINT('',#3738);
#1118=VERTEX_POINT('',#3740);
#1119=VERTEX_POINT('',#3744);
#1120=VERTEX_POINT('',#3746);
#1121=VERTEX_POINT('',#3750);
#1122=VERTEX_POINT('',#3752);
#1123=VERTEX_POINT('',#3756);
#1124=VERTEX_POINT('',#3763);
#1125=VERTEX_POINT('',#3765);
#1126=VERTEX_POINT('',#3769);
#1127=VERTEX_POINT('',#3776);
#1128=VERTEX_POINT('',#3778);
#1129=VERTEX_POINT('',#3782);
#1130=VERTEX_POINT('',#3784);
#1131=VERTEX_POINT('',#3788);
#1132=VERTEX_POINT('',#3789);
#1133=VERTEX_POINT('',#3796);
#1134=VERTEX_POINT('',#3798);
#1135=VERTEX_POINT('',#3800);
#1136=VERTEX_POINT('',#3804);
#1137=VERTEX_POINT('',#3811);
#1138=VERTEX_POINT('',#3813);
#1139=VERTEX_POINT('',#3817);
#1140=VERTEX_POINT('',#3819);
#1141=VERTEX_POINT('',#3823);
#1142=VERTEX_POINT('',#3827);
#1143=VERTEX_POINT('',#3834);
#1144=VERTEX_POINT('',#3838);
#1145=VERTEX_POINT('',#3845);
#1146=VERTEX_POINT('',#3847);
#1147=VERTEX_POINT('',#3854);
#1148=VERTEX_POINT('',#3858);
#1149=VERTEX_POINT('',#3865);
#1150=VERTEX_POINT('',#3867);
#1151=VERTEX_POINT('',#3871);
#1152=VERTEX_POINT('',#3873);
#1153=VERTEX_POINT('',#3877);
#1154=VERTEX_POINT('',#3879);
#1155=VERTEX_POINT('',#3883);
#1156=VERTEX_POINT('',#3890);
#1157=VERTEX_POINT('',#3892);
#1158=VERTEX_POINT('',#3896);
#1159=VERTEX_POINT('',#3903);
#1160=VERTEX_POINT('',#3905);
#1161=VERTEX_POINT('',#3909);
#1162=VERTEX_POINT('',#3911);
#1163=VERTEX_POINT('',#3915);
#1164=VERTEX_POINT('',#3922);
#1165=VERTEX_POINT('',#3924);
#1166=VERTEX_POINT('',#3928);
#1167=VERTEX_POINT('',#3935);
#1168=VERTEX_POINT('',#3937);
#1169=VERTEX_POINT('',#3944);
#1170=VERTEX_POINT('',#3948);
#1171=VERTEX_POINT('',#3955);
#1172=VERTEX_POINT('',#3957);
#1173=VERTEX_POINT('',#3964);
#1174=VERTEX_POINT('',#3966);
#1175=VERTEX_POINT('',#3970);
#1176=VERTEX_POINT('',#3975);
#1177=VERTEX_POINT('',#3977);
#1178=VERTEX_POINT('',#3981);
#1179=VERTEX_POINT('',#3986);
#1180=VERTEX_POINT('',#3988);
#1181=VERTEX_POINT('',#3995);
#1182=VERTEX_POINT('',#3999);
#1183=VERTEX_POINT('',#4006);
#1184=VERTEX_POINT('',#4008);
#1185=VERTEX_POINT('',#4012);
#1186=VERTEX_POINT('',#4014);
#1187=VERTEX_POINT('',#4021);
#1188=VERTEX_POINT('',#4028);
#1189=VERTEX_POINT('',#4035);
#1190=VERTEX_POINT('',#4037);
#1191=VERTEX_POINT('',#4047);
#1192=VERTEX_POINT('',#4054);
#1193=VERTEX_POINT('',#4064);
#1194=VERTEX_POINT('',#4069);
#1195=VERTEX_POINT('',#4085);
#1196=VERTEX_POINT('',#4087);
#1197=VERTEX_POINT('',#4089);
#1198=VERTEX_POINT('',#4091);
#1199=VERTEX_POINT('',#4093);
#1200=VERTEX_POINT('',#4095);
#1201=VERTEX_POINT('',#4097);
#1202=VERTEX_POINT('',#4099);
#1203=VERTEX_POINT('',#4101);
#1204=VERTEX_POINT('',#4103);
#1205=VERTEX_POINT('',#4105);
#1206=VERTEX_POINT('',#4108);
#1207=VERTEX_POINT('',#4109);
#1208=VERTEX_POINT('',#4111);
#1209=VERTEX_POINT('',#4113);
#1210=VERTEX_POINT('',#4115);
#1211=VERTEX_POINT('',#4118);
#1212=VERTEX_POINT('',#4119);
#1213=VERTEX_POINT('',#4121);
#1214=VERTEX_POINT('',#4123);
#1215=VERTEX_POINT('',#4125);
#1216=VERTEX_POINT('',#4127);
#1217=VERTEX_POINT('',#4129);
#1218=VERTEX_POINT('',#4134);
#1219=VERTEX_POINT('',#4136);
#1220=VERTEX_POINT('',#4140);
#1221=VERTEX_POINT('',#4141);
#1222=VERTEX_POINT('',#4143);
#1223=VERTEX_POINT('',#4145);
#1224=VERTEX_POINT('',#4148);
#1225=VERTEX_POINT('',#4150);
#1226=VERTEX_POINT('',#4152);
#1227=VERTEX_POINT('',#4153);
#1228=VERTEX_POINT('',#4155);
#1229=VERTEX_POINT('',#4157);
#1230=VERTEX_POINT('',#4167);
#1231=VERTEX_POINT('',#4175);
#1232=VERTEX_POINT('',#4176);
#1233=VERTEX_POINT('',#4178);
#1234=VERTEX_POINT('',#4180);
#1235=VERTEX_POINT('',#4184);
#1236=VERTEX_POINT('',#4185);
#1237=VERTEX_POINT('',#4190);
#1238=VERTEX_POINT('',#4191);
#1239=VERTEX_POINT('',#4196);
#1240=VERTEX_POINT('',#4197);
#1241=VERTEX_POINT('',#4202);
#1242=VERTEX_POINT('',#4203);
#1243=VERTEX_POINT('',#4208);
#1244=VERTEX_POINT('',#4209);
#1245=VERTEX_POINT('',#4214);
#1246=VERTEX_POINT('',#4215);
#1247=VERTEX_POINT('',#4223);
#1248=VERTEX_POINT('',#4225);
#1249=VERTEX_POINT('',#4229);
#1250=VERTEX_POINT('',#4233);
#1251=VERTEX_POINT('',#4235);
#1252=VERTEX_POINT('',#4237);
#1253=VERTEX_POINT('',#4241);
#1254=VERTEX_POINT('',#4246);
#1255=VERTEX_POINT('',#4248);
#1256=VERTEX_POINT('',#4251);
#1257=VERTEX_POINT('',#4253);
#1258=VERTEX_POINT('',#4259);
#1259=VERTEX_POINT('',#4261);
#1260=VERTEX_POINT('',#4265);
#1261=VERTEX_POINT('',#4269);
#1262=VERTEX_POINT('',#4270);
#1263=VERTEX_POINT('',#4277);
#1264=VERTEX_POINT('',#4284);
#1265=VERTEX_POINT('',#4290);
#1266=VERTEX_POINT('',#4294);
#1267=VERTEX_POINT('',#4333);
#1268=VERTEX_POINT('',#4336);
#1269=VERTEX_POINT('',#4338);
#1270=VERTEX_POINT('',#4341);
#1271=VERTEX_POINT('',#4380);
#1272=VERTEX_POINT('',#4383);
#1273=VERTEX_POINT('',#4422);
#1274=VERTEX_POINT('',#4425);
#1275=VERTEX_POINT('',#4427);
#1276=VERTEX_POINT('',#4430);
#1277=VERTEX_POINT('',#4469);
#1278=VERTEX_POINT('',#4472);
#1279=VERTEX_POINT('',#4474);
#1280=VERTEX_POINT('',#4477);
#1281=VERTEX_POINT('',#4479);
#1282=VERTEX_POINT('',#4482);
#1283=VERTEX_POINT('',#4483);
#1284=VERTEX_POINT('',#4488);
#1285=VERTEX_POINT('',#4492);
#1286=VERTEX_POINT('',#4498);
#1287=VERTEX_POINT('',#4501);
#1288=VERTEX_POINT('',#4504);
#1289=VERTEX_POINT('',#4505);
#1290=VERTEX_POINT('',#4510);
#1291=VERTEX_POINT('',#4514);
#1292=VERTEX_POINT('',#4520);
#1293=VERTEX_POINT('',#4521);
#1294=VERTEX_POINT('',#4523);
#1295=VERTEX_POINT('',#4525);
#1296=VERTEX_POINT('',#4529);
#1297=VERTEX_POINT('',#4533);
#1298=VERTEX_POINT('',#4535);
#1299=VERTEX_POINT('',#4539);
#1300=VERTEX_POINT('',#4540);
#1301=VERTEX_POINT('',#4547);
#1302=VERTEX_POINT('',#4554);
#1303=VERTEX_POINT('',#4555);
#1304=VERTEX_POINT('',#4557);
#1305=VERTEX_POINT('',#4559);
#1306=VERTEX_POINT('',#4563);
#1307=VERTEX_POINT('',#4565);
#1308=VERTEX_POINT('',#4569);
#1309=VERTEX_POINT('',#4571);
#1310=VERTEX_POINT('',#4575);
#1311=VERTEX_POINT('',#4579);
#1312=VERTEX_POINT('',#4580);
#1313=VERTEX_POINT('',#4585);
#1314=VERTEX_POINT('',#4589);
#1315=VERTEX_POINT('',#4590);
#1316=VERTEX_POINT('',#4592);
#1317=VERTEX_POINT('',#4611);
#1318=VERTEX_POINT('',#4613);
#1319=VERTEX_POINT('',#4617);
#1320=VERTEX_POINT('',#4620);
#1321=VERTEX_POINT('',#4624);
#1322=VERTEX_POINT('',#4627);
#1323=VERTEX_POINT('',#4629);
#1324=VERTEX_POINT('',#4631);
#1325=VERTEX_POINT('',#4633);
#1326=VERTEX_POINT('',#4635);
#1327=VERTEX_POINT('',#4675);
#1328=VERTEX_POINT('',#4679);
#1329=VERTEX_POINT('',#4683);
#1330=VERTEX_POINT('',#4687);
#1331=EDGE_CURVE('',#1091,#1091,#979,.T.);
#1332=EDGE_CURVE('',#1092,#1092,#980,.T.);
#1333=EDGE_CURVE('',#1093,#1093,#981,.T.);
#1334=EDGE_CURVE('',#1094,#1094,#982,.T.);
#1335=EDGE_CURVE('',#1095,#1095,#983,.T.);
#1336=EDGE_CURVE('',#1096,#1096,#984,.T.);
#1337=EDGE_CURVE('',#1097,#1097,#985,.T.);
#1338=EDGE_CURVE('',#1098,#1098,#986,.T.);
#1339=EDGE_CURVE('',#1099,#1100,#486,.T.);
#1340=EDGE_CURVE('',#1099,#1101,#467,.T.);
#1341=EDGE_CURVE('',#1102,#1101,#75,.T.);
#1342=EDGE_CURVE('',#1102,#1103,#987,.F.);
#1343=EDGE_CURVE('',#1103,#1100,#76,.T.);
#1344=EDGE_CURVE('',#1104,#1099,#487,.T.);
#1345=EDGE_CURVE('',#1104,#1105,#77,.T.);
#1346=EDGE_CURVE('',#1105,#1106,#988,.F.);
#1347=EDGE_CURVE('',#1101,#1106,#78,.T.);
#1348=EDGE_CURVE('',#1107,#1104,#989,.T.);
#1349=EDGE_CURVE('',#1108,#1107,#79,.T.);
#1350=EDGE_CURVE('',#1105,#1108,#80,.T.);
#1351=EDGE_CURVE('',#1109,#1107,#488,.T.);
#1352=EDGE_CURVE('',#1109,#1110,#468,.T.);
#1353=EDGE_CURVE('',#1111,#1110,#81,.T.);
#1354=EDGE_CURVE('',#1111,#1108,#990,.F.);
#1355=EDGE_CURVE('',#1112,#1109,#489,.T.);
#1356=EDGE_CURVE('',#1112,#1113,#82,.T.);
#1357=EDGE_CURVE('',#1114,#1113,#490,.T.);
#1358=EDGE_CURVE('',#1114,#1115,#469,.T.);
#1359=EDGE_CURVE('',#1110,#1115,#83,.T.);
#1360=EDGE_CURVE('',#1116,#1114,#491,.T.);
#1361=EDGE_CURVE('',#1116,#1117,#84,.T.);
#1362=EDGE_CURVE('',#1117,#1118,#991,.F.);
#1363=EDGE_CURVE('',#1115,#1118,#85,.T.);
#1364=EDGE_CURVE('',#1119,#1116,#992,.T.);
#1365=EDGE_CURVE('',#1120,#1119,#86,.T.);
#1366=EDGE_CURVE('',#1117,#1120,#87,.T.);
#1367=EDGE_CURVE('',#1121,#1112,#993,.T.);
#1368=EDGE_CURVE('',#1122,#1121,#88,.T.);
#1369=EDGE_CURVE('',#1113,#1122,#994,.T.);
#1370=EDGE_CURVE('',#1123,#1119,#492,.T.);
#1371=EDGE_CURVE('',#1123,#1124,#470,.T.);
#1372=EDGE_CURVE('',#1125,#1124,#89,.T.);
#1373=EDGE_CURVE('',#1125,#1120,#995,.F.);
#1374=EDGE_CURVE('',#1126,#1123,#493,.T.);
#1375=EDGE_CURVE('',#1126,#1127,#90,.T.);
#1376=EDGE_CURVE('',#1127,#1128,#996,.F.);
#1377=EDGE_CURVE('',#1124,#1128,#91,.T.);
#1378=EDGE_CURVE('',#1129,#1126,#997,.T.);
#1379=EDGE_CURVE('',#1130,#1129,#92,.T.);
#1380=EDGE_CURVE('',#1127,#1130,#93,.T.);
#1381=EDGE_CURVE('',#1131,#1132,#494,.T.);
#1382=EDGE_CURVE('',#1131,#1133,#471,.T.);
#1383=EDGE_CURVE('',#1134,#1133,#94,.T.);
#1384=EDGE_CURVE('',#1134,#1135,#998,.F.);
#1385=EDGE_CURVE('',#1135,#1132,#95,.T.);
#1386=EDGE_CURVE('',#1136,#1131,#495,.T.);
#1387=EDGE_CURVE('',#1136,#1137,#96,.T.);
#1388=EDGE_CURVE('',#1137,#1138,#999,.T.);
#1389=EDGE_CURVE('',#1133,#1138,#97,.T.);
#1390=EDGE_CURVE('',#1139,#1136,#1000,.T.);
#1391=EDGE_CURVE('',#1140,#1139,#98,.T.);
#1392=EDGE_CURVE('',#1140,#1137,#99,.T.);
#1393=EDGE_CURVE('',#1141,#1140,#1001,.T.);
#1394=EDGE_CURVE('',#1138,#1141,#100,.T.);
#1395=EDGE_CURVE('',#1142,#1139,#496,.T.);
#1396=EDGE_CURVE('',#1142,#1143,#472,.T.);
#1397=EDGE_CURVE('',#1141,#1143,#101,.T.);
#1398=EDGE_CURVE('',#1144,#1142,#497,.T.);
#1399=EDGE_CURVE('',#1144,#1145,#102,.T.);
#1400=EDGE_CURVE('',#1146,#1145,#498,.T.);
#1401=EDGE_CURVE('',#1146,#1147,#473,.T.);
#1402=EDGE_CURVE('',#1143,#1147,#103,.T.);
#1403=EDGE_CURVE('',#1148,#1146,#499,.T.);
#1404=EDGE_CURVE('',#1148,#1149,#104,.T.);
#1405=EDGE_CURVE('',#1149,#1150,#1002,.F.);
#1406=EDGE_CURVE('',#1147,#1150,#105,.T.);
#1407=EDGE_CURVE('',#1151,#1148,#1003,.T.);
#1408=EDGE_CURVE('',#1152,#1151,#106,.T.);
#1409=EDGE_CURVE('',#1149,#1152,#107,.T.);
#1410=EDGE_CURVE('',#1153,#1144,#1004,.T.);
#1411=EDGE_CURVE('',#1154,#1153,#108,.T.);
#1412=EDGE_CURVE('',#1145,#1154,#1005,.T.);
#1413=EDGE_CURVE('',#1155,#1151,#500,.T.);
#1414=EDGE_CURVE('',#1155,#1156,#474,.T.);
#1415=EDGE_CURVE('',#1157,#1156,#109,.T.);
#1416=EDGE_CURVE('',#1157,#1152,#1006,.F.);
#1417=EDGE_CURVE('',#1158,#1155,#501,.T.);
#1418=EDGE_CURVE('',#1158,#1159,#110,.T.);
#1419=EDGE_CURVE('',#1159,#1160,#1007,.F.);
#1420=EDGE_CURVE('',#1156,#1160,#111,.T.);
#1421=EDGE_CURVE('',#1161,#1158,#1008,.T.);
#1422=EDGE_CURVE('',#1162,#1161,#112,.T.);
#1423=EDGE_CURVE('',#1159,#1162,#113,.T.);
#1424=EDGE_CURVE('',#1163,#1161,#502,.T.);
#1425=EDGE_CURVE('',#1163,#1164,#475,.T.);
#1426=EDGE_CURVE('',#1165,#1164,#114,.T.);
#1427=EDGE_CURVE('',#1165,#1162,#1009,.F.);
#1428=EDGE_CURVE('',#1166,#1163,#503,.T.);
#1429=EDGE_CURVE('',#1166,#1167,#115,.T.);
#1430=EDGE_CURVE('',#1168,#1167,#504,.T.);
#1431=EDGE_CURVE('',#1168,#1169,#476,.T.);
#1432=EDGE_CURVE('',#1164,#1169,#116,.T.);
#1433=EDGE_CURVE('',#1170,#1168,#505,.T.);
#1434=EDGE_CURVE('',#1170,#1171,#117,.T.);
#1435=EDGE_CURVE('',#1171,#1172,#1010,.F.);
#1436=EDGE_CURVE('',#1169,#1172,#118,.T.);
#1437=EDGE_CURVE('',#1171,#1103,#119,.T.);
#1438=EDGE_CURVE('',#1100,#1170,#1011,.T.);
#1439=EDGE_CURVE('',#1173,#1166,#1012,.T.);
#1440=EDGE_CURVE('',#1174,#1173,#120,.T.);
#1441=EDGE_CURVE('',#1167,#1174,#1013,.T.);
#1442=EDGE_CURVE('',#1175,#1129,#506,.T.);
#1443=EDGE_CURVE('',#1175,#1176,#477,.T.);
#1444=EDGE_CURVE('',#1177,#1176,#121,.T.);
#1445=EDGE_CURVE('',#1177,#1130,#1014,.F.);
#1446=EDGE_CURVE('',#1178,#1175,#507,.T.);
#1447=EDGE_CURVE('',#1178,#1179,#122,.T.);
#1448=EDGE_CURVE('',#1180,#1179,#508,.T.);
#1449=EDGE_CURVE('',#1180,#1181,#478,.T.);
#1450=EDGE_CURVE('',#1176,#1181,#123,.T.);
#1451=EDGE_CURVE('',#1182,#1180,#509,.T.);
#1452=EDGE_CURVE('',#1182,#1183,#124,.T.);
#1453=EDGE_CURVE('',#1183,#1184,#1015,.F.);
#1454=EDGE_CURVE('',#1181,#1184,#125,.T.);
#1455=EDGE_CURVE('',#1185,#1178,#1016,.T.);
#1456=EDGE_CURVE('',#1186,#1185,#126,.T.);
#1457=EDGE_CURVE('',#1179,#1186,#1017,.T.);
#1458=EDGE_CURVE('',#1183,#1135,#127,.T.);
#1459=EDGE_CURVE('',#1132,#1182,#1018,.T.);
#1460=EDGE_CURVE('',#1122,#1187,#510,.T.);
#1461=EDGE_CURVE('',#1188,#1121,#511,.T.);
#1462=EDGE_CURVE('',#1188,#1189,#479,.T.);
#1463=EDGE_CURVE('',#1190,#1189,#128,.T.);
#1464=EDGE_CURVE('',#1187,#1190,#480,.T.);
#1465=EDGE_CURVE('',#1174,#1188,#512,.T.);
#1466=EDGE_CURVE('',#1191,#1173,#513,.T.);
#1467=EDGE_CURVE('',#1191,#1192,#481,.T.);
#1468=EDGE_CURVE('',#1189,#1192,#129,.T.);
#1469=EDGE_CURVE('',#1154,#1191,#514,.T.);
#1470=EDGE_CURVE('',#1193,#1153,#515,.T.);
#1471=EDGE_CURVE('',#1193,#1194,#482,.T.);
#1472=EDGE_CURVE('',#1192,#1194,#130,.T.);
#1473=EDGE_CURVE('',#1187,#1185,#516,.T.);
#1474=EDGE_CURVE('',#1194,#1190,#131,.T.);
#1475=EDGE_CURVE('',#1186,#1193,#517,.T.);
#1476=EDGE_CURVE('',#1195,#1157,#132,.T.);
#1477=EDGE_CURVE('',#1195,#1196,#133,.F.);
#1478=EDGE_CURVE('',#1197,#1196,#134,.F.);
#1479=EDGE_CURVE('',#1198,#1197,#135,.T.);
#1480=EDGE_CURVE('',#1199,#1198,#136,.T.);
#1481=EDGE_CURVE('',#1200,#1199,#137,.T.);
#1482=EDGE_CURVE('',#1200,#1201,#138,.T.);
#1483=EDGE_CURVE('',#1201,#1202,#139,.T.);
#1484=EDGE_CURVE('',#1203,#1202,#140,.F.);
#1485=EDGE_CURVE('',#1203,#1204,#141,.T.);
#1486=EDGE_CURVE('',#1205,#1204,#142,.T.);
#1487=EDGE_CURVE('',#1150,#1205,#143,.T.);
#1488=EDGE_CURVE('',#1206,#1207,#144,.T.);
#1489=EDGE_CURVE('',#1207,#1208,#145,.T.);
#1490=EDGE_CURVE('',#1208,#1209,#146,.T.);
#1491=EDGE_CURVE('',#1209,#1210,#147,.T.);
#1492=EDGE_CURVE('',#1206,#1210,#148,.F.);
#1493=EDGE_CURVE('',#1211,#1212,#149,.T.);
#1494=EDGE_CURVE('',#1212,#1213,#150,.T.);
#1495=EDGE_CURVE('',#1213,#1214,#151,.T.);
#1496=EDGE_CURVE('',#1214,#1215,#152,.T.);
#1497=EDGE_CURVE('',#1215,#1216,#153,.T.);
#1498=EDGE_CURVE('',#1216,#1217,#154,.T.);
#1499=EDGE_CURVE('',#1217,#1211,#155,.T.);
#1500=EDGE_CURVE('',#1172,#1165,#156,.T.);
#1501=EDGE_CURVE('',#1218,#1102,#157,.T.);
#1502=EDGE_CURVE('',#1218,#1219,#158,.F.);
#1503=EDGE_CURVE('',#1219,#1196,#159,.T.);
#1504=EDGE_CURVE('',#1160,#1195,#160,.T.);
#1505=EDGE_CURVE('',#1220,#1221,#161,.T.);
#1506=EDGE_CURVE('',#1221,#1222,#162,.T.);
#1507=EDGE_CURVE('',#1222,#1223,#163,.T.);
#1508=EDGE_CURVE('',#1223,#1220,#164,.T.);
#1509=EDGE_CURVE('',#1224,#1224,#1019,.T.);
#1510=EDGE_CURVE('',#1225,#1225,#1020,.T.);
#1511=EDGE_CURVE('',#1226,#1227,#165,.T.);
#1512=EDGE_CURVE('',#1227,#1228,#166,.T.);
#1513=EDGE_CURVE('',#1228,#1229,#167,.T.);
#1514=EDGE_CURVE('',#1229,#1226,#168,.T.);
#1515=EDGE_CURVE('',#1106,#1218,#169,.T.);
#1516=EDGE_CURVE('',#1118,#1111,#170,.T.);
#1517=EDGE_CURVE('',#1128,#1230,#171,.T.);
#1518=EDGE_CURVE('',#1230,#1125,#172,.T.);
#1519=EDGE_CURVE('',#1184,#1177,#173,.T.);
#1520=EDGE_CURVE('',#1205,#1134,#174,.T.);
#1521=EDGE_CURVE('',#1231,#1232,#1021,.T.);
#1522=EDGE_CURVE('',#1232,#1233,#1022,.T.);
#1523=EDGE_CURVE('',#1233,#1234,#1023,.T.);
#1524=EDGE_CURVE('',#1234,#1231,#1024,.T.);
#1525=EDGE_CURVE('',#1235,#1236,#1025,.T.);
#1526=EDGE_CURVE('',#1236,#1234,#175,.T.);
#1527=EDGE_CURVE('',#1233,#1235,#176,.T.);
#1528=EDGE_CURVE('',#1237,#1238,#1026,.T.);
#1529=EDGE_CURVE('',#1238,#1236,#1027,.T.);
#1530=EDGE_CURVE('',#1235,#1237,#1028,.T.);
#1531=EDGE_CURVE('',#1239,#1240,#1029,.T.);
#1532=EDGE_CURVE('',#1240,#1238,#177,.T.);
#1533=EDGE_CURVE('',#1237,#1239,#178,.T.);
#1534=EDGE_CURVE('',#1241,#1242,#1030,.T.);
#1535=EDGE_CURVE('',#1242,#1240,#1031,.T.);
#1536=EDGE_CURVE('',#1239,#1241,#1032,.T.);
#1537=EDGE_CURVE('',#1243,#1244,#1033,.T.);
#1538=EDGE_CURVE('',#1244,#1242,#179,.T.);
#1539=EDGE_CURVE('',#1241,#1243,#180,.T.);
#1540=EDGE_CURVE('',#1245,#1246,#1034,.T.);
#1541=EDGE_CURVE('',#1246,#1244,#1035,.T.);
#1542=EDGE_CURVE('',#1243,#1245,#1036,.T.);
#1543=EDGE_CURVE('',#1231,#1246,#181,.T.);
#1544=EDGE_CURVE('',#1245,#1232,#182,.T.);
#1545=EDGE_CURVE('',#1247,#1244,#183,.T.);
#1546=EDGE_CURVE('',#1248,#1247,#184,.T.);
#1547=EDGE_CURVE('',#1242,#1248,#185,.T.);
#1548=EDGE_CURVE('',#1246,#1249,#186,.T.);
#1549=EDGE_CURVE('',#1249,#1247,#1037,.T.);
#1550=EDGE_CURVE('',#1250,#1231,#187,.T.);
#1551=EDGE_CURVE('',#1251,#1250,#188,.T.);
#1552=EDGE_CURVE('',#1251,#1252,#189,.T.);
#1553=EDGE_CURVE('',#1249,#1252,#190,.T.);
#1554=EDGE_CURVE('',#1234,#1253,#191,.T.);
#1555=EDGE_CURVE('',#1253,#1250,#1038,.F.);
#1556=EDGE_CURVE('',#1252,#1254,#192,.T.);
#1557=EDGE_CURVE('',#1254,#1255,#193,.T.);
#1558=EDGE_CURVE('',#1255,#1199,#194,.T.);
#1559=EDGE_CURVE('',#1198,#1256,#195,.T.);
#1560=EDGE_CURVE('',#1256,#1257,#196,.T.);
#1561=EDGE_CURVE('',#1248,#1257,#1039,.T.);
#1562=EDGE_CURVE('',#1257,#1240,#197,.T.);
#1563=EDGE_CURVE('',#1256,#1258,#198,.T.);
#1564=EDGE_CURVE('',#1259,#1258,#199,.T.);
#1565=EDGE_CURVE('',#1238,#1259,#200,.T.);
#1566=EDGE_CURVE('',#1250,#1260,#1040,.F.);
#1567=EDGE_CURVE('',#1260,#1253,#1041,.F.);
#1568=EDGE_CURVE('',#1261,#1262,#1042,.F.);
#1569=EDGE_CURVE('',#1259,#1261,#1043,.F.);
#1570=EDGE_CURVE('',#1262,#1259,#1044,.F.);
#1571=EDGE_CURVE('',#1261,#1236,#201,.T.);
#1572=EDGE_CURVE('',#1258,#1263,#483,.T.);
#1573=EDGE_CURVE('',#1263,#1262,#202,.T.);
#1574=EDGE_CURVE('',#1262,#1260,#203,.T.);
#1575=EDGE_CURVE('',#1253,#1261,#204,.T.);
#1576=EDGE_CURVE('',#1264,#1251,#484,.T.);
#1577=EDGE_CURVE('',#1260,#1264,#205,.T.);
#1578=EDGE_CURVE('',#1264,#1263,#206,.T.);
#1579=EDGE_CURVE('',#1197,#1265,#207,.T.);
#1580=EDGE_CURVE('',#1265,#1254,#208,.T.);
#1581=EDGE_CURVE('',#1266,#1266,#518,.T.);
#1582=EDGE_CURVE('',#1267,#1267,#1045,.T.);
#1583=EDGE_CURVE('',#1268,#1268,#1046,.T.);
#1584=EDGE_CURVE('',#1269,#1269,#1047,.T.);
#1585=EDGE_CURVE('',#1270,#1270,#519,.T.);
#1586=EDGE_CURVE('',#1271,#1271,#1048,.T.);
#1587=EDGE_CURVE('',#1272,#1272,#520,.T.);
#1588=EDGE_CURVE('',#1273,#1273,#1049,.T.);
#1589=EDGE_CURVE('',#1274,#1274,#1050,.T.);
#1590=EDGE_CURVE('',#1275,#1275,#1051,.T.);
#1591=EDGE_CURVE('',#1276,#1276,#521,.T.);
#1592=EDGE_CURVE('',#1277,#1277,#1052,.T.);
#1593=EDGE_CURVE('',#1278,#1278,#1053,.T.);
#1594=EDGE_CURVE('',#1279,#1279,#1054,.T.);
#1595=EDGE_CURVE('',#1280,#1280,#1055,.T.);
#1596=EDGE_CURVE('',#1281,#1281,#1056,.T.);
#1597=EDGE_CURVE('',#1282,#1283,#209,.T.);
#1598=EDGE_CURVE('',#1229,#1282,#210,.T.);
#1599=EDGE_CURVE('',#1228,#1283,#211,.T.);
#1600=EDGE_CURVE('',#1283,#1284,#212,.T.);
#1601=EDGE_CURVE('',#1227,#1284,#213,.T.);
#1602=EDGE_CURVE('',#1284,#1285,#214,.T.);
#1603=EDGE_CURVE('',#1226,#1285,#215,.T.);
#1604=EDGE_CURVE('',#1285,#1282,#216,.T.);
#1605=EDGE_CURVE('',#1286,#1286,#1057,.T.);
#1606=EDGE_CURVE('',#1287,#1287,#1058,.T.);
#1607=EDGE_CURVE('',#1288,#1289,#217,.T.);
#1608=EDGE_CURVE('',#1223,#1288,#218,.T.);
#1609=EDGE_CURVE('',#1222,#1289,#219,.T.);
#1610=EDGE_CURVE('',#1289,#1290,#220,.T.);
#1611=EDGE_CURVE('',#1221,#1290,#221,.T.);
#1612=EDGE_CURVE('',#1290,#1291,#222,.T.);
#1613=EDGE_CURVE('',#1220,#1291,#223,.T.);
#1614=EDGE_CURVE('',#1291,#1288,#224,.T.);
#1615=EDGE_CURVE('',#1292,#1293,#225,.T.);
#1616=EDGE_CURVE('',#1293,#1294,#1059,.T.);
#1617=EDGE_CURVE('',#1294,#1295,#226,.F.);
#1618=EDGE_CURVE('',#1295,#1292,#1060,.T.);
#1619=EDGE_CURVE('',#1293,#1296,#227,.T.);
#1620=EDGE_CURVE('',#1294,#1296,#228,.T.);
#1621=EDGE_CURVE('',#1297,#1292,#229,.T.);
#1622=EDGE_CURVE('',#1297,#1298,#230,.T.);
#1623=EDGE_CURVE('',#1296,#1298,#231,.T.);
#1624=EDGE_CURVE('',#1299,#1300,#64,.T.);
#1625=EDGE_CURVE('',#1300,#1206,#1061,.T.);
#1626=EDGE_CURVE('',#1210,#1299,#1062,.T.);
#1627=EDGE_CURVE('',#1301,#1300,#232,.T.);
#1628=EDGE_CURVE('',#1301,#1207,#1063,.T.);
#1629=EDGE_CURVE('',#1209,#1299,#233,.T.);
#1630=EDGE_CURVE('',#1208,#1301,#234,.T.);
#1631=EDGE_CURVE('',#1302,#1303,#235,.F.);
#1632=EDGE_CURVE('',#1303,#1304,#1064,.T.);
#1633=EDGE_CURVE('',#1304,#1305,#236,.F.);
#1634=EDGE_CURVE('',#1305,#1302,#1065,.T.);
#1635=EDGE_CURVE('',#1306,#1303,#237,.T.);
#1636=EDGE_CURVE('',#1306,#1307,#1066,.T.);
#1637=EDGE_CURVE('',#1304,#1307,#238,.T.);
#1638=EDGE_CURVE('',#1202,#1308,#1067,.T.);
#1639=EDGE_CURVE('',#1308,#1309,#239,.F.);
#1640=EDGE_CURVE('',#1309,#1203,#1068,.T.);
#1641=EDGE_CURVE('',#1201,#1310,#1069,.T.);
#1642=EDGE_CURVE('',#1308,#1310,#240,.T.);
#1643=EDGE_CURVE('',#1311,#1312,#241,.T.);
#1644=EDGE_CURVE('',#1212,#1311,#242,.T.);
#1645=EDGE_CURVE('',#1312,#1211,#243,.T.);
#1646=EDGE_CURVE('',#1313,#1311,#244,.T.);
#1647=EDGE_CURVE('',#1313,#1312,#245,.T.);
#1648=EDGE_CURVE('',#1314,#1315,#246,.T.);
#1649=EDGE_CURVE('',#1314,#1316,#247,.T.);
#1650=EDGE_CURVE('',#1315,#1316,#248,.T.);
#1651=EDGE_CURVE('',#1315,#1317,#249,.T.);
#1652=EDGE_CURVE('',#1318,#1316,#250,.T.);
#1653=EDGE_CURVE('',#1317,#1318,#251,.T.);
#1654=EDGE_CURVE('',#1230,#1319,#252,.F.);
#1655=EDGE_CURVE('',#1319,#1305,#253,.T.);
#1656=EDGE_CURVE('',#1307,#1320,#254,.T.);
#1657=EDGE_CURVE('',#1320,#1255,#255,.F.);
#1658=EDGE_CURVE('',#1219,#1265,#256,.F.);
#1659=EDGE_CURVE('',#1321,#1295,#257,.T.);
#1660=EDGE_CURVE('',#1298,#1321,#258,.T.);
#1661=EDGE_CURVE('',#1318,#1322,#259,.T.);
#1662=EDGE_CURVE('',#1322,#1323,#260,.T.);
#1663=EDGE_CURVE('',#1323,#1324,#261,.T.);
#1664=EDGE_CURVE('',#1324,#1325,#262,.T.);
#1665=EDGE_CURVE('',#1325,#1326,#263,.T.);
#1666=EDGE_CURVE('',#1326,#1317,#264,.T.);
#1667=EDGE_CURVE('',#1314,#1323,#1070,.T.);
#1668=EDGE_CURVE('',#1316,#1322,#1071,.T.);
#1669=EDGE_CURVE('',#1314,#1324,#265,.T.);
#1670=EDGE_CURVE('',#1321,#1297,#1072,.T.);
#1671=EDGE_CURVE('',#1313,#1216,#1073,.T.);
#1672=EDGE_CURVE('',#1217,#1312,#1074,.T.);
#1673=EDGE_CURVE('',#1215,#1313,#266,.T.);
#1674=EDGE_CURVE('',#1204,#1309,#267,.T.);
#1675=EDGE_CURVE('',#1310,#1200,#268,.T.);
#1676=EDGE_CURVE('',#1325,#1314,#1075,.T.);
#1677=EDGE_CURVE('',#1326,#1315,#1076,.T.);
#1678=EDGE_CURVE('',#1313,#1214,#1077,.T.);
#1679=EDGE_CURVE('',#1311,#1213,#1078,.T.);
#1680=EDGE_CURVE('',#1302,#1319,#269,.T.);
#1681=EDGE_CURVE('',#1320,#1306,#270,.T.);
#1682=EDGE_CURVE('',#1327,#1327,#1079,.T.);
#1683=EDGE_CURVE('',#1328,#1328,#1080,.T.);
#1684=EDGE_CURVE('',#1329,#1329,#1081,.T.);
#1685=EDGE_CURVE('',#1330,#1330,#1082,.T.);
#1686=ORIENTED_EDGE('',*,*,#1331,.F.);
#1687=ORIENTED_EDGE('',*,*,#1332,.F.);
#1688=ORIENTED_EDGE('',*,*,#1332,.T.);
#1689=ORIENTED_EDGE('',*,*,#1333,.F.);
#1690=ORIENTED_EDGE('',*,*,#1334,.F.);
#1691=ORIENTED_EDGE('',*,*,#1334,.T.);
#1692=ORIENTED_EDGE('',*,*,#1335,.F.);
#1693=ORIENTED_EDGE('',*,*,#1336,.F.);
#1694=ORIENTED_EDGE('',*,*,#1336,.T.);
#1695=ORIENTED_EDGE('',*,*,#1337,.F.);
#1696=ORIENTED_EDGE('',*,*,#1338,.F.);
#1697=ORIENTED_EDGE('',*,*,#1338,.T.);
#1698=ORIENTED_EDGE('',*,*,#1339,.F.);
#1699=ORIENTED_EDGE('',*,*,#1340,.T.);
#1700=ORIENTED_EDGE('',*,*,#1341,.F.);
#1701=ORIENTED_EDGE('',*,*,#1342,.T.);
#1702=ORIENTED_EDGE('',*,*,#1343,.T.);
#1703=ORIENTED_EDGE('',*,*,#1344,.F.);
#1704=ORIENTED_EDGE('',*,*,#1345,.T.);
#1705=ORIENTED_EDGE('',*,*,#1346,.T.);
#1706=ORIENTED_EDGE('',*,*,#1347,.F.);
#1707=ORIENTED_EDGE('',*,*,#1340,.F.);
#1708=ORIENTED_EDGE('',*,*,#1345,.F.);
#1709=ORIENTED_EDGE('',*,*,#1348,.F.);
#1710=ORIENTED_EDGE('',*,*,#1349,.F.);
#1711=ORIENTED_EDGE('',*,*,#1350,.F.);
#1712=ORIENTED_EDGE('',*,*,#1351,.F.);
#1713=ORIENTED_EDGE('',*,*,#1352,.T.);
#1714=ORIENTED_EDGE('',*,*,#1353,.F.);
#1715=ORIENTED_EDGE('',*,*,#1354,.T.);
#1716=ORIENTED_EDGE('',*,*,#1349,.T.);
#1717=ORIENTED_EDGE('',*,*,#1355,.F.);
#1718=ORIENTED_EDGE('',*,*,#1356,.T.);
#1719=ORIENTED_EDGE('',*,*,#1357,.F.);
#1720=ORIENTED_EDGE('',*,*,#1358,.T.);
#1721=ORIENTED_EDGE('',*,*,#1359,.F.);
#1722=ORIENTED_EDGE('',*,*,#1352,.F.);
#1723=ORIENTED_EDGE('',*,*,#1360,.F.);
#1724=ORIENTED_EDGE('',*,*,#1361,.T.);
#1725=ORIENTED_EDGE('',*,*,#1362,.T.);
#1726=ORIENTED_EDGE('',*,*,#1363,.F.);
#1727=ORIENTED_EDGE('',*,*,#1358,.F.);
#1728=ORIENTED_EDGE('',*,*,#1361,.F.);
#1729=ORIENTED_EDGE('',*,*,#1364,.F.);
#1730=ORIENTED_EDGE('',*,*,#1365,.F.);
#1731=ORIENTED_EDGE('',*,*,#1366,.F.);
#1732=ORIENTED_EDGE('',*,*,#1356,.F.);
#1733=ORIENTED_EDGE('',*,*,#1367,.F.);
#1734=ORIENTED_EDGE('',*,*,#1368,.F.);
#1735=ORIENTED_EDGE('',*,*,#1369,.F.);
#1736=ORIENTED_EDGE('',*,*,#1370,.F.);
#1737=ORIENTED_EDGE('',*,*,#1371,.T.);
#1738=ORIENTED_EDGE('',*,*,#1372,.F.);
#1739=ORIENTED_EDGE('',*,*,#1373,.T.);
#1740=ORIENTED_EDGE('',*,*,#1365,.T.);
#1741=ORIENTED_EDGE('',*,*,#1374,.F.);
#1742=ORIENTED_EDGE('',*,*,#1375,.T.);
#1743=ORIENTED_EDGE('',*,*,#1376,.T.);
#1744=ORIENTED_EDGE('',*,*,#1377,.F.);
#1745=ORIENTED_EDGE('',*,*,#1371,.F.);
#1746=ORIENTED_EDGE('',*,*,#1375,.F.);
#1747=ORIENTED_EDGE('',*,*,#1378,.F.);
#1748=ORIENTED_EDGE('',*,*,#1379,.F.);
#1749=ORIENTED_EDGE('',*,*,#1380,.F.);
#1750=ORIENTED_EDGE('',*,*,#1381,.F.);
#1751=ORIENTED_EDGE('',*,*,#1382,.T.);
#1752=ORIENTED_EDGE('',*,*,#1383,.F.);
#1753=ORIENTED_EDGE('',*,*,#1384,.T.);
#1754=ORIENTED_EDGE('',*,*,#1385,.T.);
#1755=ORIENTED_EDGE('',*,*,#1386,.F.);
#1756=ORIENTED_EDGE('',*,*,#1387,.T.);
#1757=ORIENTED_EDGE('',*,*,#1388,.T.);
#1758=ORIENTED_EDGE('',*,*,#1389,.F.);
#1759=ORIENTED_EDGE('',*,*,#1382,.F.);
#1760=ORIENTED_EDGE('',*,*,#1387,.F.);
#1761=ORIENTED_EDGE('',*,*,#1390,.F.);
#1762=ORIENTED_EDGE('',*,*,#1391,.F.);
#1763=ORIENTED_EDGE('',*,*,#1392,.T.);
#1764=ORIENTED_EDGE('',*,*,#1388,.F.);
#1765=ORIENTED_EDGE('',*,*,#1392,.F.);
#1766=ORIENTED_EDGE('',*,*,#1393,.F.);
#1767=ORIENTED_EDGE('',*,*,#1394,.F.);
#1768=ORIENTED_EDGE('',*,*,#1395,.F.);
#1769=ORIENTED_EDGE('',*,*,#1396,.T.);
#1770=ORIENTED_EDGE('',*,*,#1397,.F.);
#1771=ORIENTED_EDGE('',*,*,#1393,.T.);
#1772=ORIENTED_EDGE('',*,*,#1391,.T.);
#1773=ORIENTED_EDGE('',*,*,#1398,.F.);
#1774=ORIENTED_EDGE('',*,*,#1399,.T.);
#1775=ORIENTED_EDGE('',*,*,#1400,.F.);
#1776=ORIENTED_EDGE('',*,*,#1401,.T.);
#1777=ORIENTED_EDGE('',*,*,#1402,.F.);
#1778=ORIENTED_EDGE('',*,*,#1396,.F.);
#1779=ORIENTED_EDGE('',*,*,#1403,.F.);
#1780=ORIENTED_EDGE('',*,*,#1404,.T.);
#1781=ORIENTED_EDGE('',*,*,#1405,.T.);
#1782=ORIENTED_EDGE('',*,*,#1406,.F.);
#1783=ORIENTED_EDGE('',*,*,#1401,.F.);
#1784=ORIENTED_EDGE('',*,*,#1404,.F.);
#1785=ORIENTED_EDGE('',*,*,#1407,.F.);
#1786=ORIENTED_EDGE('',*,*,#1408,.F.);
#1787=ORIENTED_EDGE('',*,*,#1409,.F.);
#1788=ORIENTED_EDGE('',*,*,#1399,.F.);
#1789=ORIENTED_EDGE('',*,*,#1410,.F.);
#1790=ORIENTED_EDGE('',*,*,#1411,.F.);
#1791=ORIENTED_EDGE('',*,*,#1412,.F.);
#1792=ORIENTED_EDGE('',*,*,#1413,.F.);
#1793=ORIENTED_EDGE('',*,*,#1414,.T.);
#1794=ORIENTED_EDGE('',*,*,#1415,.F.);
#1795=ORIENTED_EDGE('',*,*,#1416,.T.);
#1796=ORIENTED_EDGE('',*,*,#1408,.T.);
#1797=ORIENTED_EDGE('',*,*,#1417,.F.);
#1798=ORIENTED_EDGE('',*,*,#1418,.T.);
#1799=ORIENTED_EDGE('',*,*,#1419,.T.);
#1800=ORIENTED_EDGE('',*,*,#1420,.F.);
#1801=ORIENTED_EDGE('',*,*,#1414,.F.);
#1802=ORIENTED_EDGE('',*,*,#1418,.F.);
#1803=ORIENTED_EDGE('',*,*,#1421,.F.);
#1804=ORIENTED_EDGE('',*,*,#1422,.F.);
#1805=ORIENTED_EDGE('',*,*,#1423,.F.);
#1806=ORIENTED_EDGE('',*,*,#1424,.F.);
#1807=ORIENTED_EDGE('',*,*,#1425,.T.);
#1808=ORIENTED_EDGE('',*,*,#1426,.F.);
#1809=ORIENTED_EDGE('',*,*,#1427,.T.);
#1810=ORIENTED_EDGE('',*,*,#1422,.T.);
#1811=ORIENTED_EDGE('',*,*,#1428,.F.);
#1812=ORIENTED_EDGE('',*,*,#1429,.T.);
#1813=ORIENTED_EDGE('',*,*,#1430,.F.);
#1814=ORIENTED_EDGE('',*,*,#1431,.T.);
#1815=ORIENTED_EDGE('',*,*,#1432,.F.);
#1816=ORIENTED_EDGE('',*,*,#1425,.F.);
#1817=ORIENTED_EDGE('',*,*,#1433,.F.);
#1818=ORIENTED_EDGE('',*,*,#1434,.T.);
#1819=ORIENTED_EDGE('',*,*,#1435,.T.);
#1820=ORIENTED_EDGE('',*,*,#1436,.F.);
#1821=ORIENTED_EDGE('',*,*,#1431,.F.);
#1822=ORIENTED_EDGE('',*,*,#1343,.F.);
#1823=ORIENTED_EDGE('',*,*,#1437,.F.);
#1824=ORIENTED_EDGE('',*,*,#1434,.F.);
#1825=ORIENTED_EDGE('',*,*,#1438,.F.);
#1826=ORIENTED_EDGE('',*,*,#1429,.F.);
#1827=ORIENTED_EDGE('',*,*,#1439,.F.);
#1828=ORIENTED_EDGE('',*,*,#1440,.F.);
#1829=ORIENTED_EDGE('',*,*,#1441,.F.);
#1830=ORIENTED_EDGE('',*,*,#1442,.F.);
#1831=ORIENTED_EDGE('',*,*,#1443,.T.);
#1832=ORIENTED_EDGE('',*,*,#1444,.F.);
#1833=ORIENTED_EDGE('',*,*,#1445,.T.);
#1834=ORIENTED_EDGE('',*,*,#1379,.T.);
#1835=ORIENTED_EDGE('',*,*,#1446,.F.);
#1836=ORIENTED_EDGE('',*,*,#1447,.T.);
#1837=ORIENTED_EDGE('',*,*,#1448,.F.);
#1838=ORIENTED_EDGE('',*,*,#1449,.T.);
#1839=ORIENTED_EDGE('',*,*,#1450,.F.);
#1840=ORIENTED_EDGE('',*,*,#1443,.F.);
#1841=ORIENTED_EDGE('',*,*,#1451,.F.);
#1842=ORIENTED_EDGE('',*,*,#1452,.T.);
#1843=ORIENTED_EDGE('',*,*,#1453,.T.);
#1844=ORIENTED_EDGE('',*,*,#1454,.F.);
#1845=ORIENTED_EDGE('',*,*,#1449,.F.);
#1846=ORIENTED_EDGE('',*,*,#1447,.F.);
#1847=ORIENTED_EDGE('',*,*,#1455,.F.);
#1848=ORIENTED_EDGE('',*,*,#1456,.F.);
#1849=ORIENTED_EDGE('',*,*,#1457,.F.);
#1850=ORIENTED_EDGE('',*,*,#1385,.F.);
#1851=ORIENTED_EDGE('',*,*,#1458,.F.);
#1852=ORIENTED_EDGE('',*,*,#1452,.F.);
#1853=ORIENTED_EDGE('',*,*,#1459,.F.);
#1854=ORIENTED_EDGE('',*,*,#1460,.F.);
#1855=ORIENTED_EDGE('',*,*,#1368,.T.);
#1856=ORIENTED_EDGE('',*,*,#1461,.F.);
#1857=ORIENTED_EDGE('',*,*,#1462,.T.);
#1858=ORIENTED_EDGE('',*,*,#1463,.F.);
#1859=ORIENTED_EDGE('',*,*,#1464,.F.);
#1860=ORIENTED_EDGE('',*,*,#1465,.F.);
#1861=ORIENTED_EDGE('',*,*,#1440,.T.);
#1862=ORIENTED_EDGE('',*,*,#1466,.F.);
#1863=ORIENTED_EDGE('',*,*,#1467,.T.);
#1864=ORIENTED_EDGE('',*,*,#1468,.F.);
#1865=ORIENTED_EDGE('',*,*,#1462,.F.);
#1866=ORIENTED_EDGE('',*,*,#1469,.F.);
#1867=ORIENTED_EDGE('',*,*,#1411,.T.);
#1868=ORIENTED_EDGE('',*,*,#1470,.F.);
#1869=ORIENTED_EDGE('',*,*,#1471,.T.);
#1870=ORIENTED_EDGE('',*,*,#1472,.F.);
#1871=ORIENTED_EDGE('',*,*,#1467,.F.);
#1872=ORIENTED_EDGE('',*,*,#1473,.F.);
#1873=ORIENTED_EDGE('',*,*,#1464,.T.);
#1874=ORIENTED_EDGE('',*,*,#1474,.F.);
#1875=ORIENTED_EDGE('',*,*,#1471,.F.);
#1876=ORIENTED_EDGE('',*,*,#1475,.F.);
#1877=ORIENTED_EDGE('',*,*,#1456,.T.);
#1878=ORIENTED_EDGE('',*,*,#1405,.F.);
#1879=ORIENTED_EDGE('',*,*,#1409,.T.);
#1880=ORIENTED_EDGE('',*,*,#1416,.F.);
#1881=ORIENTED_EDGE('',*,*,#1476,.F.);
#1882=ORIENTED_EDGE('',*,*,#1477,.T.);
#1883=ORIENTED_EDGE('',*,*,#1478,.F.);
#1884=ORIENTED_EDGE('',*,*,#1479,.F.);
#1885=ORIENTED_EDGE('',*,*,#1480,.F.);
#1886=ORIENTED_EDGE('',*,*,#1481,.F.);
#1887=ORIENTED_EDGE('',*,*,#1482,.T.);
#1888=ORIENTED_EDGE('',*,*,#1483,.T.);
#1889=ORIENTED_EDGE('',*,*,#1484,.F.);
#1890=ORIENTED_EDGE('',*,*,#1485,.T.);
#1891=ORIENTED_EDGE('',*,*,#1486,.F.);
#1892=ORIENTED_EDGE('',*,*,#1487,.F.);
#1893=ORIENTED_EDGE('',*,*,#1488,.T.);
#1894=ORIENTED_EDGE('',*,*,#1489,.T.);
#1895=ORIENTED_EDGE('',*,*,#1490,.T.);
#1896=ORIENTED_EDGE('',*,*,#1491,.T.);
#1897=ORIENTED_EDGE('',*,*,#1492,.F.);
#1898=ORIENTED_EDGE('',*,*,#1493,.T.);
#1899=ORIENTED_EDGE('',*,*,#1494,.T.);
#1900=ORIENTED_EDGE('',*,*,#1495,.T.);
#1901=ORIENTED_EDGE('',*,*,#1496,.T.);
#1902=ORIENTED_EDGE('',*,*,#1497,.T.);
#1903=ORIENTED_EDGE('',*,*,#1498,.T.);
#1904=ORIENTED_EDGE('',*,*,#1499,.T.);
#1905=ORIENTED_EDGE('',*,*,#1419,.F.);
#1906=ORIENTED_EDGE('',*,*,#1423,.T.);
#1907=ORIENTED_EDGE('',*,*,#1427,.F.);
#1908=ORIENTED_EDGE('',*,*,#1500,.F.);
#1909=ORIENTED_EDGE('',*,*,#1435,.F.);
#1910=ORIENTED_EDGE('',*,*,#1437,.T.);
#1911=ORIENTED_EDGE('',*,*,#1342,.F.);
#1912=ORIENTED_EDGE('',*,*,#1501,.F.);
#1913=ORIENTED_EDGE('',*,*,#1502,.T.);
#1914=ORIENTED_EDGE('',*,*,#1503,.T.);
#1915=ORIENTED_EDGE('',*,*,#1477,.F.);
#1916=ORIENTED_EDGE('',*,*,#1504,.F.);
#1917=ORIENTED_EDGE('',*,*,#1505,.T.);
#1918=ORIENTED_EDGE('',*,*,#1506,.T.);
#1919=ORIENTED_EDGE('',*,*,#1507,.T.);
#1920=ORIENTED_EDGE('',*,*,#1508,.T.);
#1921=ORIENTED_EDGE('',*,*,#1509,.T.);
#1922=ORIENTED_EDGE('',*,*,#1510,.T.);
#1923=ORIENTED_EDGE('',*,*,#1511,.T.);
#1924=ORIENTED_EDGE('',*,*,#1512,.T.);
#1925=ORIENTED_EDGE('',*,*,#1513,.T.);
#1926=ORIENTED_EDGE('',*,*,#1514,.T.);
#1927=ORIENTED_EDGE('',*,*,#1415,.T.);
#1928=ORIENTED_EDGE('',*,*,#1420,.T.);
#1929=ORIENTED_EDGE('',*,*,#1504,.T.);
#1930=ORIENTED_EDGE('',*,*,#1476,.T.);
#1931=ORIENTED_EDGE('',*,*,#1426,.T.);
#1932=ORIENTED_EDGE('',*,*,#1432,.T.);
#1933=ORIENTED_EDGE('',*,*,#1436,.T.);
#1934=ORIENTED_EDGE('',*,*,#1500,.T.);
#1935=ORIENTED_EDGE('',*,*,#1347,.T.);
#1936=ORIENTED_EDGE('',*,*,#1515,.T.);
#1937=ORIENTED_EDGE('',*,*,#1501,.T.);
#1938=ORIENTED_EDGE('',*,*,#1341,.T.);
#1939=ORIENTED_EDGE('',*,*,#1363,.T.);
#1940=ORIENTED_EDGE('',*,*,#1516,.T.);
#1941=ORIENTED_EDGE('',*,*,#1353,.T.);
#1942=ORIENTED_EDGE('',*,*,#1359,.T.);
#1943=ORIENTED_EDGE('',*,*,#1377,.T.);
#1944=ORIENTED_EDGE('',*,*,#1517,.T.);
#1945=ORIENTED_EDGE('',*,*,#1518,.T.);
#1946=ORIENTED_EDGE('',*,*,#1372,.T.);
#1947=ORIENTED_EDGE('',*,*,#1454,.T.);
#1948=ORIENTED_EDGE('',*,*,#1519,.T.);
#1949=ORIENTED_EDGE('',*,*,#1444,.T.);
#1950=ORIENTED_EDGE('',*,*,#1450,.T.);
#1951=ORIENTED_EDGE('',*,*,#1383,.T.);
#1952=ORIENTED_EDGE('',*,*,#1389,.T.);
#1953=ORIENTED_EDGE('',*,*,#1394,.T.);
#1954=ORIENTED_EDGE('',*,*,#1397,.T.);
#1955=ORIENTED_EDGE('',*,*,#1402,.T.);
#1956=ORIENTED_EDGE('',*,*,#1406,.T.);
#1957=ORIENTED_EDGE('',*,*,#1487,.T.);
#1958=ORIENTED_EDGE('',*,*,#1520,.T.);
#1959=ORIENTED_EDGE('',*,*,#1521,.T.);
#1960=ORIENTED_EDGE('',*,*,#1522,.T.);
#1961=ORIENTED_EDGE('',*,*,#1523,.T.);
#1962=ORIENTED_EDGE('',*,*,#1524,.T.);
#1963=ORIENTED_EDGE('',*,*,#1525,.T.);
#1964=ORIENTED_EDGE('',*,*,#1526,.T.);
#1965=ORIENTED_EDGE('',*,*,#1523,.F.);
#1966=ORIENTED_EDGE('',*,*,#1527,.T.);
#1967=ORIENTED_EDGE('',*,*,#1528,.T.);
#1968=ORIENTED_EDGE('',*,*,#1529,.T.);
#1969=ORIENTED_EDGE('',*,*,#1525,.F.);
#1970=ORIENTED_EDGE('',*,*,#1530,.T.);
#1971=ORIENTED_EDGE('',*,*,#1531,.T.);
#1972=ORIENTED_EDGE('',*,*,#1532,.T.);
#1973=ORIENTED_EDGE('',*,*,#1528,.F.);
#1974=ORIENTED_EDGE('',*,*,#1533,.T.);
#1975=ORIENTED_EDGE('',*,*,#1534,.T.);
#1976=ORIENTED_EDGE('',*,*,#1535,.T.);
#1977=ORIENTED_EDGE('',*,*,#1531,.F.);
#1978=ORIENTED_EDGE('',*,*,#1536,.T.);
#1979=ORIENTED_EDGE('',*,*,#1537,.T.);
#1980=ORIENTED_EDGE('',*,*,#1538,.T.);
#1981=ORIENTED_EDGE('',*,*,#1534,.F.);
#1982=ORIENTED_EDGE('',*,*,#1539,.T.);
#1983=ORIENTED_EDGE('',*,*,#1540,.T.);
#1984=ORIENTED_EDGE('',*,*,#1541,.T.);
#1985=ORIENTED_EDGE('',*,*,#1537,.F.);
#1986=ORIENTED_EDGE('',*,*,#1542,.T.);
#1987=ORIENTED_EDGE('',*,*,#1521,.F.);
#1988=ORIENTED_EDGE('',*,*,#1543,.T.);
#1989=ORIENTED_EDGE('',*,*,#1540,.F.);
#1990=ORIENTED_EDGE('',*,*,#1544,.T.);
#1991=ORIENTED_EDGE('',*,*,#1538,.F.);
#1992=ORIENTED_EDGE('',*,*,#1545,.F.);
#1993=ORIENTED_EDGE('',*,*,#1546,.F.);
#1994=ORIENTED_EDGE('',*,*,#1547,.F.);
#1995=ORIENTED_EDGE('',*,*,#1541,.F.);
#1996=ORIENTED_EDGE('',*,*,#1548,.T.);
#1997=ORIENTED_EDGE('',*,*,#1549,.T.);
#1998=ORIENTED_EDGE('',*,*,#1545,.T.);
#1999=ORIENTED_EDGE('',*,*,#1543,.F.);
#2000=ORIENTED_EDGE('',*,*,#1550,.F.);
#2001=ORIENTED_EDGE('',*,*,#1551,.F.);
#2002=ORIENTED_EDGE('',*,*,#1552,.T.);
#2003=ORIENTED_EDGE('',*,*,#1553,.F.);
#2004=ORIENTED_EDGE('',*,*,#1548,.F.);
#2005=ORIENTED_EDGE('',*,*,#1524,.F.);
#2006=ORIENTED_EDGE('',*,*,#1554,.T.);
#2007=ORIENTED_EDGE('',*,*,#1555,.T.);
#2008=ORIENTED_EDGE('',*,*,#1550,.T.);
#2009=ORIENTED_EDGE('',*,*,#1522,.F.);
#2010=ORIENTED_EDGE('',*,*,#1544,.F.);
#2011=ORIENTED_EDGE('',*,*,#1542,.F.);
#2012=ORIENTED_EDGE('',*,*,#1539,.F.);
#2013=ORIENTED_EDGE('',*,*,#1536,.F.);
#2014=ORIENTED_EDGE('',*,*,#1533,.F.);
#2015=ORIENTED_EDGE('',*,*,#1530,.F.);
#2016=ORIENTED_EDGE('',*,*,#1527,.F.);
#2017=ORIENTED_EDGE('',*,*,#1549,.F.);
#2018=ORIENTED_EDGE('',*,*,#1553,.T.);
#2019=ORIENTED_EDGE('',*,*,#1556,.T.);
#2020=ORIENTED_EDGE('',*,*,#1557,.T.);
#2021=ORIENTED_EDGE('',*,*,#1558,.T.);
#2022=ORIENTED_EDGE('',*,*,#1480,.T.);
#2023=ORIENTED_EDGE('',*,*,#1559,.T.);
#2024=ORIENTED_EDGE('',*,*,#1560,.T.);
#2025=ORIENTED_EDGE('',*,*,#1561,.F.);
#2026=ORIENTED_EDGE('',*,*,#1546,.T.);
#2027=ORIENTED_EDGE('',*,*,#1535,.F.);
#2028=ORIENTED_EDGE('',*,*,#1547,.T.);
#2029=ORIENTED_EDGE('',*,*,#1561,.T.);
#2030=ORIENTED_EDGE('',*,*,#1562,.T.);
#2031=ORIENTED_EDGE('',*,*,#1532,.F.);
#2032=ORIENTED_EDGE('',*,*,#1562,.F.);
#2033=ORIENTED_EDGE('',*,*,#1560,.F.);
#2034=ORIENTED_EDGE('',*,*,#1563,.T.);
#2035=ORIENTED_EDGE('',*,*,#1564,.F.);
#2036=ORIENTED_EDGE('',*,*,#1565,.F.);
#2037=ORIENTED_EDGE('',*,*,#1566,.F.);
#2038=ORIENTED_EDGE('',*,*,#1555,.F.);
#2039=ORIENTED_EDGE('',*,*,#1567,.F.);
#2040=ORIENTED_EDGE('',*,*,#1568,.F.);
#2041=ORIENTED_EDGE('',*,*,#1569,.F.);
#2042=ORIENTED_EDGE('',*,*,#1570,.F.);
#2043=ORIENTED_EDGE('',*,*,#1529,.F.);
#2044=ORIENTED_EDGE('',*,*,#1565,.T.);
#2045=ORIENTED_EDGE('',*,*,#1569,.T.);
#2046=ORIENTED_EDGE('',*,*,#1571,.T.);
#2047=ORIENTED_EDGE('',*,*,#1572,.T.);
#2048=ORIENTED_EDGE('',*,*,#1573,.T.);
#2049=ORIENTED_EDGE('',*,*,#1570,.T.);
#2050=ORIENTED_EDGE('',*,*,#1564,.T.);
#2051=ORIENTED_EDGE('',*,*,#1568,.T.);
#2052=ORIENTED_EDGE('',*,*,#1574,.T.);
#2053=ORIENTED_EDGE('',*,*,#1567,.T.);
#2054=ORIENTED_EDGE('',*,*,#1575,.T.);
#2055=ORIENTED_EDGE('',*,*,#1576,.T.);
#2056=ORIENTED_EDGE('',*,*,#1551,.T.);
#2057=ORIENTED_EDGE('',*,*,#1566,.T.);
#2058=ORIENTED_EDGE('',*,*,#1577,.T.);
#2059=ORIENTED_EDGE('',*,*,#1577,.F.);
#2060=ORIENTED_EDGE('',*,*,#1574,.F.);
#2061=ORIENTED_EDGE('',*,*,#1573,.F.);
#2062=ORIENTED_EDGE('',*,*,#1578,.F.);
#2063=ORIENTED_EDGE('',*,*,#1576,.F.);
#2064=ORIENTED_EDGE('',*,*,#1578,.T.);
#2065=ORIENTED_EDGE('',*,*,#1572,.F.);
#2066=ORIENTED_EDGE('',*,*,#1563,.F.);
#2067=ORIENTED_EDGE('',*,*,#1559,.F.);
#2068=ORIENTED_EDGE('',*,*,#1479,.T.);
#2069=ORIENTED_EDGE('',*,*,#1579,.T.);
#2070=ORIENTED_EDGE('',*,*,#1580,.T.);
#2071=ORIENTED_EDGE('',*,*,#1556,.F.);
#2072=ORIENTED_EDGE('',*,*,#1552,.F.);
#2073=ORIENTED_EDGE('',*,*,#1581,.F.);
#2074=ORIENTED_EDGE('',*,*,#1582,.F.);
#2075=ORIENTED_EDGE('',*,*,#1583,.F.);
#2076=ORIENTED_EDGE('',*,*,#1584,.F.);
#2077=ORIENTED_EDGE('',*,*,#1585,.F.);
#2078=ORIENTED_EDGE('',*,*,#1586,.F.);
#2079=ORIENTED_EDGE('',*,*,#1587,.F.);
#2080=ORIENTED_EDGE('',*,*,#1588,.F.);
#2081=ORIENTED_EDGE('',*,*,#1589,.F.);
#2082=ORIENTED_EDGE('',*,*,#1590,.F.);
#2083=ORIENTED_EDGE('',*,*,#1591,.F.);
#2084=ORIENTED_EDGE('',*,*,#1592,.F.);
#2085=ORIENTED_EDGE('',*,*,#1593,.F.);
#2086=ORIENTED_EDGE('',*,*,#1594,.F.);
#2087=ORIENTED_EDGE('',*,*,#1595,.F.);
#2088=ORIENTED_EDGE('',*,*,#1596,.F.);
#2089=ORIENTED_EDGE('',*,*,#1597,.F.);
#2090=ORIENTED_EDGE('',*,*,#1598,.F.);
#2091=ORIENTED_EDGE('',*,*,#1513,.F.);
#2092=ORIENTED_EDGE('',*,*,#1599,.T.);
#2093=ORIENTED_EDGE('',*,*,#1600,.F.);
#2094=ORIENTED_EDGE('',*,*,#1599,.F.);
#2095=ORIENTED_EDGE('',*,*,#1512,.F.);
#2096=ORIENTED_EDGE('',*,*,#1601,.T.);
#2097=ORIENTED_EDGE('',*,*,#1602,.F.);
#2098=ORIENTED_EDGE('',*,*,#1601,.F.);
#2099=ORIENTED_EDGE('',*,*,#1511,.F.);
#2100=ORIENTED_EDGE('',*,*,#1603,.T.);
#2101=ORIENTED_EDGE('',*,*,#1604,.F.);
#2102=ORIENTED_EDGE('',*,*,#1603,.F.);
#2103=ORIENTED_EDGE('',*,*,#1514,.F.);
#2104=ORIENTED_EDGE('',*,*,#1598,.T.);
#2105=ORIENTED_EDGE('',*,*,#1605,.F.);
#2106=ORIENTED_EDGE('',*,*,#1510,.F.);
#2107=ORIENTED_EDGE('',*,*,#1606,.F.);
#2108=ORIENTED_EDGE('',*,*,#1509,.F.);
#2109=ORIENTED_EDGE('',*,*,#1607,.F.);
#2110=ORIENTED_EDGE('',*,*,#1608,.F.);
#2111=ORIENTED_EDGE('',*,*,#1507,.F.);
#2112=ORIENTED_EDGE('',*,*,#1609,.T.);
#2113=ORIENTED_EDGE('',*,*,#1610,.F.);
#2114=ORIENTED_EDGE('',*,*,#1609,.F.);
#2115=ORIENTED_EDGE('',*,*,#1506,.F.);
#2116=ORIENTED_EDGE('',*,*,#1611,.T.);
#2117=ORIENTED_EDGE('',*,*,#1612,.F.);
#2118=ORIENTED_EDGE('',*,*,#1611,.F.);
#2119=ORIENTED_EDGE('',*,*,#1505,.F.);
#2120=ORIENTED_EDGE('',*,*,#1613,.T.);
#2121=ORIENTED_EDGE('',*,*,#1614,.F.);
#2122=ORIENTED_EDGE('',*,*,#1613,.F.);
#2123=ORIENTED_EDGE('',*,*,#1508,.F.);
#2124=ORIENTED_EDGE('',*,*,#1608,.T.);
#2125=ORIENTED_EDGE('',*,*,#1615,.T.);
#2126=ORIENTED_EDGE('',*,*,#1616,.T.);
#2127=ORIENTED_EDGE('',*,*,#1617,.T.);
#2128=ORIENTED_EDGE('',*,*,#1618,.T.);
#2129=ORIENTED_EDGE('',*,*,#1581,.T.);
#2130=ORIENTED_EDGE('',*,*,#1616,.F.);
#2131=ORIENTED_EDGE('',*,*,#1619,.T.);
#2132=ORIENTED_EDGE('',*,*,#1620,.F.);
#2133=ORIENTED_EDGE('',*,*,#1615,.F.);
#2134=ORIENTED_EDGE('',*,*,#1621,.F.);
#2135=ORIENTED_EDGE('',*,*,#1622,.T.);
#2136=ORIENTED_EDGE('',*,*,#1623,.F.);
#2137=ORIENTED_EDGE('',*,*,#1619,.F.);
#2138=ORIENTED_EDGE('',*,*,#1624,.T.);
#2139=ORIENTED_EDGE('',*,*,#1625,.T.);
#2140=ORIENTED_EDGE('',*,*,#1492,.T.);
#2141=ORIENTED_EDGE('',*,*,#1626,.T.);
#2142=ORIENTED_EDGE('',*,*,#1585,.T.);
#2143=ORIENTED_EDGE('',*,*,#1625,.F.);
#2144=ORIENTED_EDGE('',*,*,#1627,.F.);
#2145=ORIENTED_EDGE('',*,*,#1628,.T.);
#2146=ORIENTED_EDGE('',*,*,#1488,.F.);
#2147=ORIENTED_EDGE('',*,*,#1624,.F.);
#2148=ORIENTED_EDGE('',*,*,#1629,.F.);
#2149=ORIENTED_EDGE('',*,*,#1490,.F.);
#2150=ORIENTED_EDGE('',*,*,#1630,.T.);
#2151=ORIENTED_EDGE('',*,*,#1627,.T.);
#2152=ORIENTED_EDGE('',*,*,#1631,.T.);
#2153=ORIENTED_EDGE('',*,*,#1632,.T.);
#2154=ORIENTED_EDGE('',*,*,#1633,.T.);
#2155=ORIENTED_EDGE('',*,*,#1634,.T.);
#2156=ORIENTED_EDGE('',*,*,#1587,.T.);
#2157=ORIENTED_EDGE('',*,*,#1632,.F.);
#2158=ORIENTED_EDGE('',*,*,#1635,.F.);
#2159=ORIENTED_EDGE('',*,*,#1636,.T.);
#2160=ORIENTED_EDGE('',*,*,#1637,.F.);
#2161=ORIENTED_EDGE('',*,*,#1484,.T.);
#2162=ORIENTED_EDGE('',*,*,#1638,.T.);
#2163=ORIENTED_EDGE('',*,*,#1639,.T.);
#2164=ORIENTED_EDGE('',*,*,#1640,.T.);
#2165=ORIENTED_EDGE('',*,*,#1591,.T.);
#2166=ORIENTED_EDGE('',*,*,#1638,.F.);
#2167=ORIENTED_EDGE('',*,*,#1483,.F.);
#2168=ORIENTED_EDGE('',*,*,#1641,.T.);
#2169=ORIENTED_EDGE('',*,*,#1642,.F.);
#2170=ORIENTED_EDGE('',*,*,#1643,.F.);
#2171=ORIENTED_EDGE('',*,*,#1644,.F.);
#2172=ORIENTED_EDGE('',*,*,#1493,.F.);
#2173=ORIENTED_EDGE('',*,*,#1645,.F.);
#2174=ORIENTED_EDGE('',*,*,#1646,.T.);
#2175=ORIENTED_EDGE('',*,*,#1643,.T.);
#2176=ORIENTED_EDGE('',*,*,#1647,.F.);
#2177=ORIENTED_EDGE('',*,*,#1648,.F.);
#2178=ORIENTED_EDGE('',*,*,#1649,.T.);
#2179=ORIENTED_EDGE('',*,*,#1650,.F.);
#2180=ORIENTED_EDGE('',*,*,#1651,.F.);
#2181=ORIENTED_EDGE('',*,*,#1650,.T.);
#2182=ORIENTED_EDGE('',*,*,#1652,.F.);
#2183=ORIENTED_EDGE('',*,*,#1653,.F.);
#2184=ORIENTED_EDGE('',*,*,#1518,.F.);
#2185=ORIENTED_EDGE('',*,*,#1654,.T.);
#2186=ORIENTED_EDGE('',*,*,#1655,.T.);
#2187=ORIENTED_EDGE('',*,*,#1633,.F.);
#2188=ORIENTED_EDGE('',*,*,#1637,.T.);
#2189=ORIENTED_EDGE('',*,*,#1656,.T.);
#2190=ORIENTED_EDGE('',*,*,#1657,.T.);
#2191=ORIENTED_EDGE('',*,*,#1557,.F.);
#2192=ORIENTED_EDGE('',*,*,#1580,.F.);
#2193=ORIENTED_EDGE('',*,*,#1658,.F.);
#2194=ORIENTED_EDGE('',*,*,#1502,.F.);
#2195=ORIENTED_EDGE('',*,*,#1515,.F.);
#2196=ORIENTED_EDGE('',*,*,#1346,.F.);
#2197=ORIENTED_EDGE('',*,*,#1350,.T.);
#2198=ORIENTED_EDGE('',*,*,#1354,.F.);
#2199=ORIENTED_EDGE('',*,*,#1516,.F.);
#2200=ORIENTED_EDGE('',*,*,#1362,.F.);
#2201=ORIENTED_EDGE('',*,*,#1366,.T.);
#2202=ORIENTED_EDGE('',*,*,#1373,.F.);
#2203=ORIENTED_EDGE('',*,*,#1659,.T.);
#2204=ORIENTED_EDGE('',*,*,#1617,.F.);
#2205=ORIENTED_EDGE('',*,*,#1620,.T.);
#2206=ORIENTED_EDGE('',*,*,#1623,.T.);
#2207=ORIENTED_EDGE('',*,*,#1660,.T.);
#2208=ORIENTED_EDGE('',*,*,#1653,.T.);
#2209=ORIENTED_EDGE('',*,*,#1661,.T.);
#2210=ORIENTED_EDGE('',*,*,#1662,.T.);
#2211=ORIENTED_EDGE('',*,*,#1663,.T.);
#2212=ORIENTED_EDGE('',*,*,#1664,.T.);
#2213=ORIENTED_EDGE('',*,*,#1665,.T.);
#2214=ORIENTED_EDGE('',*,*,#1666,.T.);
#2215=ORIENTED_EDGE('',*,*,#1667,.T.);
#2216=ORIENTED_EDGE('',*,*,#1662,.F.);
#2217=ORIENTED_EDGE('',*,*,#1668,.F.);
#2218=ORIENTED_EDGE('',*,*,#1649,.F.);
#2219=ORIENTED_EDGE('',*,*,#1668,.T.);
#2220=ORIENTED_EDGE('',*,*,#1661,.F.);
#2221=ORIENTED_EDGE('',*,*,#1652,.T.);
#2222=ORIENTED_EDGE('',*,*,#1583,.T.);
#2223=ORIENTED_EDGE('',*,*,#1667,.F.);
#2224=ORIENTED_EDGE('',*,*,#1669,.T.);
#2225=ORIENTED_EDGE('',*,*,#1663,.F.);
#2226=ORIENTED_EDGE('',*,*,#1584,.T.);
#2227=ORIENTED_EDGE('',*,*,#1618,.F.);
#2228=ORIENTED_EDGE('',*,*,#1659,.F.);
#2229=ORIENTED_EDGE('',*,*,#1670,.T.);
#2230=ORIENTED_EDGE('',*,*,#1621,.T.);
#2231=ORIENTED_EDGE('',*,*,#1670,.F.);
#2232=ORIENTED_EDGE('',*,*,#1660,.F.);
#2233=ORIENTED_EDGE('',*,*,#1622,.F.);
#2234=ORIENTED_EDGE('',*,*,#1582,.T.);
#2235=ORIENTED_EDGE('',*,*,#1671,.F.);
#2236=ORIENTED_EDGE('',*,*,#1647,.T.);
#2237=ORIENTED_EDGE('',*,*,#1672,.F.);
#2238=ORIENTED_EDGE('',*,*,#1498,.F.);
#2239=ORIENTED_EDGE('',*,*,#1673,.T.);
#2240=ORIENTED_EDGE('',*,*,#1671,.T.);
#2241=ORIENTED_EDGE('',*,*,#1497,.F.);
#2242=ORIENTED_EDGE('',*,*,#1596,.T.);
#2243=ORIENTED_EDGE('',*,*,#1645,.T.);
#2244=ORIENTED_EDGE('',*,*,#1499,.F.);
#2245=ORIENTED_EDGE('',*,*,#1672,.T.);
#2246=ORIENTED_EDGE('',*,*,#1595,.T.);
#2247=ORIENTED_EDGE('',*,*,#1626,.F.);
#2248=ORIENTED_EDGE('',*,*,#1491,.F.);
#2249=ORIENTED_EDGE('',*,*,#1629,.T.);
#2250=ORIENTED_EDGE('',*,*,#1628,.F.);
#2251=ORIENTED_EDGE('',*,*,#1630,.F.);
#2252=ORIENTED_EDGE('',*,*,#1489,.F.);
#2253=ORIENTED_EDGE('',*,*,#1586,.T.);
#2254=ORIENTED_EDGE('',*,*,#1640,.F.);
#2255=ORIENTED_EDGE('',*,*,#1674,.F.);
#2256=ORIENTED_EDGE('',*,*,#1485,.F.);
#2257=ORIENTED_EDGE('',*,*,#1675,.F.);
#2258=ORIENTED_EDGE('',*,*,#1641,.F.);
#2259=ORIENTED_EDGE('',*,*,#1482,.F.);
#2260=ORIENTED_EDGE('',*,*,#1592,.T.);
#2261=ORIENTED_EDGE('',*,*,#1676,.T.);
#2262=ORIENTED_EDGE('',*,*,#1648,.T.);
#2263=ORIENTED_EDGE('',*,*,#1677,.F.);
#2264=ORIENTED_EDGE('',*,*,#1665,.F.);
#2265=ORIENTED_EDGE('',*,*,#1677,.T.);
#2266=ORIENTED_EDGE('',*,*,#1651,.T.);
#2267=ORIENTED_EDGE('',*,*,#1666,.F.);
#2268=ORIENTED_EDGE('',*,*,#1589,.T.);
#2269=ORIENTED_EDGE('',*,*,#1676,.F.);
#2270=ORIENTED_EDGE('',*,*,#1664,.F.);
#2271=ORIENTED_EDGE('',*,*,#1669,.F.);
#2272=ORIENTED_EDGE('',*,*,#1590,.T.);
#2273=ORIENTED_EDGE('',*,*,#1678,.T.);
#2274=ORIENTED_EDGE('',*,*,#1495,.F.);
#2275=ORIENTED_EDGE('',*,*,#1679,.F.);
#2276=ORIENTED_EDGE('',*,*,#1646,.F.);
#2277=ORIENTED_EDGE('',*,*,#1494,.F.);
#2278=ORIENTED_EDGE('',*,*,#1644,.T.);
#2279=ORIENTED_EDGE('',*,*,#1679,.T.);
#2280=ORIENTED_EDGE('',*,*,#1593,.T.);
#2281=ORIENTED_EDGE('',*,*,#1496,.F.);
#2282=ORIENTED_EDGE('',*,*,#1678,.F.);
#2283=ORIENTED_EDGE('',*,*,#1673,.F.);
#2284=ORIENTED_EDGE('',*,*,#1594,.T.);
#2285=ORIENTED_EDGE('',*,*,#1634,.F.);
#2286=ORIENTED_EDGE('',*,*,#1655,.F.);
#2287=ORIENTED_EDGE('',*,*,#1680,.F.);
#2288=ORIENTED_EDGE('',*,*,#1681,.F.);
#2289=ORIENTED_EDGE('',*,*,#1656,.F.);
#2290=ORIENTED_EDGE('',*,*,#1636,.F.);
#2291=ORIENTED_EDGE('',*,*,#1588,.T.);
#2292=ORIENTED_EDGE('',*,*,#1520,.F.);
#2293=ORIENTED_EDGE('',*,*,#1486,.T.);
#2294=ORIENTED_EDGE('',*,*,#1674,.T.);
#2295=ORIENTED_EDGE('',*,*,#1639,.F.);
#2296=ORIENTED_EDGE('',*,*,#1642,.T.);
#2297=ORIENTED_EDGE('',*,*,#1675,.T.);
#2298=ORIENTED_EDGE('',*,*,#1481,.T.);
#2299=ORIENTED_EDGE('',*,*,#1558,.F.);
#2300=ORIENTED_EDGE('',*,*,#1657,.F.);
#2301=ORIENTED_EDGE('',*,*,#1681,.T.);
#2302=ORIENTED_EDGE('',*,*,#1635,.T.);
#2303=ORIENTED_EDGE('',*,*,#1631,.F.);
#2304=ORIENTED_EDGE('',*,*,#1680,.T.);
#2305=ORIENTED_EDGE('',*,*,#1654,.F.);
#2306=ORIENTED_EDGE('',*,*,#1517,.F.);
#2307=ORIENTED_EDGE('',*,*,#1376,.F.);
#2308=ORIENTED_EDGE('',*,*,#1380,.T.);
#2309=ORIENTED_EDGE('',*,*,#1445,.F.);
#2310=ORIENTED_EDGE('',*,*,#1519,.F.);
#2311=ORIENTED_EDGE('',*,*,#1453,.F.);
#2312=ORIENTED_EDGE('',*,*,#1458,.T.);
#2313=ORIENTED_EDGE('',*,*,#1384,.F.);
#2314=ORIENTED_EDGE('',*,*,#1367,.T.);
#2315=ORIENTED_EDGE('',*,*,#1355,.T.);
#2316=ORIENTED_EDGE('',*,*,#1351,.T.);
#2317=ORIENTED_EDGE('',*,*,#1348,.T.);
#2318=ORIENTED_EDGE('',*,*,#1344,.T.);
#2319=ORIENTED_EDGE('',*,*,#1339,.T.);
#2320=ORIENTED_EDGE('',*,*,#1438,.T.);
#2321=ORIENTED_EDGE('',*,*,#1433,.T.);
#2322=ORIENTED_EDGE('',*,*,#1430,.T.);
#2323=ORIENTED_EDGE('',*,*,#1441,.T.);
#2324=ORIENTED_EDGE('',*,*,#1465,.T.);
#2325=ORIENTED_EDGE('',*,*,#1461,.T.);
#2326=ORIENTED_EDGE('',*,*,#1682,.F.);
#2327=ORIENTED_EDGE('',*,*,#1682,.T.);
#2328=ORIENTED_EDGE('',*,*,#1331,.T.);
#2329=ORIENTED_EDGE('',*,*,#1455,.T.);
#2330=ORIENTED_EDGE('',*,*,#1446,.T.);
#2331=ORIENTED_EDGE('',*,*,#1442,.T.);
#2332=ORIENTED_EDGE('',*,*,#1378,.T.);
#2333=ORIENTED_EDGE('',*,*,#1374,.T.);
#2334=ORIENTED_EDGE('',*,*,#1370,.T.);
#2335=ORIENTED_EDGE('',*,*,#1364,.T.);
#2336=ORIENTED_EDGE('',*,*,#1360,.T.);
#2337=ORIENTED_EDGE('',*,*,#1357,.T.);
#2338=ORIENTED_EDGE('',*,*,#1369,.T.);
#2339=ORIENTED_EDGE('',*,*,#1460,.T.);
#2340=ORIENTED_EDGE('',*,*,#1473,.T.);
#2341=ORIENTED_EDGE('',*,*,#1683,.F.);
#2342=ORIENTED_EDGE('',*,*,#1683,.T.);
#2343=ORIENTED_EDGE('',*,*,#1337,.T.);
#2344=ORIENTED_EDGE('',*,*,#1410,.T.);
#2345=ORIENTED_EDGE('',*,*,#1398,.T.);
#2346=ORIENTED_EDGE('',*,*,#1395,.T.);
#2347=ORIENTED_EDGE('',*,*,#1390,.T.);
#2348=ORIENTED_EDGE('',*,*,#1386,.T.);
#2349=ORIENTED_EDGE('',*,*,#1381,.T.);
#2350=ORIENTED_EDGE('',*,*,#1459,.T.);
#2351=ORIENTED_EDGE('',*,*,#1451,.T.);
#2352=ORIENTED_EDGE('',*,*,#1448,.T.);
#2353=ORIENTED_EDGE('',*,*,#1457,.T.);
#2354=ORIENTED_EDGE('',*,*,#1475,.T.);
#2355=ORIENTED_EDGE('',*,*,#1470,.T.);
#2356=ORIENTED_EDGE('',*,*,#1684,.F.);
#2357=ORIENTED_EDGE('',*,*,#1684,.T.);
#2358=ORIENTED_EDGE('',*,*,#1335,.T.);
#2359=ORIENTED_EDGE('',*,*,#1439,.T.);
#2360=ORIENTED_EDGE('',*,*,#1428,.T.);
#2361=ORIENTED_EDGE('',*,*,#1424,.T.);
#2362=ORIENTED_EDGE('',*,*,#1421,.T.);
#2363=ORIENTED_EDGE('',*,*,#1417,.T.);
#2364=ORIENTED_EDGE('',*,*,#1413,.T.);
#2365=ORIENTED_EDGE('',*,*,#1407,.T.);
#2366=ORIENTED_EDGE('',*,*,#1403,.T.);
#2367=ORIENTED_EDGE('',*,*,#1400,.T.);
#2368=ORIENTED_EDGE('',*,*,#1412,.T.);
#2369=ORIENTED_EDGE('',*,*,#1469,.T.);
#2370=ORIENTED_EDGE('',*,*,#1466,.T.);
#2371=ORIENTED_EDGE('',*,*,#1685,.F.);
#2372=ORIENTED_EDGE('',*,*,#1685,.T.);
#2373=ORIENTED_EDGE('',*,*,#1333,.T.);
#2374=ORIENTED_EDGE('',*,*,#1658,.T.);
#2375=ORIENTED_EDGE('',*,*,#1579,.F.);
#2376=ORIENTED_EDGE('',*,*,#1478,.T.);
#2377=ORIENTED_EDGE('',*,*,#1503,.F.);
#2378=ORIENTED_EDGE('',*,*,#1463,.T.);
#2379=ORIENTED_EDGE('',*,*,#1468,.T.);
#2380=ORIENTED_EDGE('',*,*,#1472,.T.);
#2381=ORIENTED_EDGE('',*,*,#1474,.T.);
#2382=ORIENTED_EDGE('',*,*,#1526,.F.);
#2383=ORIENTED_EDGE('',*,*,#1571,.F.);
#2384=ORIENTED_EDGE('',*,*,#1575,.F.);
#2385=ORIENTED_EDGE('',*,*,#1554,.F.);
#2386=ORIENTED_EDGE('',*,*,#1602,.T.);
#2387=ORIENTED_EDGE('',*,*,#1604,.T.);
#2388=ORIENTED_EDGE('',*,*,#1597,.T.);
#2389=ORIENTED_EDGE('',*,*,#1600,.T.);
#2390=ORIENTED_EDGE('',*,*,#1605,.T.);
#2391=ORIENTED_EDGE('',*,*,#1606,.T.);
#2392=ORIENTED_EDGE('',*,*,#1612,.T.);
#2393=ORIENTED_EDGE('',*,*,#1614,.T.);
#2394=ORIENTED_EDGE('',*,*,#1607,.T.);
#2395=ORIENTED_EDGE('',*,*,#1610,.T.);
#2396=CYLINDRICAL_SURFACE('',#2620,1.4);
#2397=CYLINDRICAL_SURFACE('',#2624,1.4);
#2398=CYLINDRICAL_SURFACE('',#2628,1.4);
#2399=CYLINDRICAL_SURFACE('',#2632,1.4);
#2400=CYLINDRICAL_SURFACE('',#2636,2.);
#2401=CYLINDRICAL_SURFACE('',#2639,2.);
#2402=CYLINDRICAL_SURFACE('',#2643,2.);
#2403=CYLINDRICAL_SURFACE('',#2646,2.);
#2404=CYLINDRICAL_SURFACE('',#2648,2.);
#2405=CYLINDRICAL_SURFACE('',#2655,2.);
#2406=CYLINDRICAL_SURFACE('',#2658,2.);
#2407=CYLINDRICAL_SURFACE('',#2662,2.);
#2408=CYLINDRICAL_SURFACE('',#2665,2.);
#2409=CYLINDRICAL_SURFACE('',#2671,2.);
#2410=CYLINDRICAL_SURFACE('',#2673,2.);
#2411=CYLINDRICAL_SURFACE('',#2675,2.);
#2412=CYLINDRICAL_SURFACE('',#2682,2.);
#2413=CYLINDRICAL_SURFACE('',#2685,2.);
#2414=CYLINDRICAL_SURFACE('',#2689,2.);
#2415=CYLINDRICAL_SURFACE('',#2692,2.);
#2416=CYLINDRICAL_SURFACE('',#2694,2.);
#2417=CYLINDRICAL_SURFACE('',#2701,2.);
#2418=CYLINDRICAL_SURFACE('',#2704,2.);
#2419=CYLINDRICAL_SURFACE('',#2706,2.);
#2420=CYLINDRICAL_SURFACE('',#2713,2.);
#2421=CYLINDRICAL_SURFACE('',#2716,2.);
#2422=CYLINDRICAL_SURFACE('',#2718,2.);
#2423=CYLINDRICAL_SURFACE('',#2720,2.);
#2424=CYLINDRICAL_SURFACE('',#2737,2.);
#2425=CYLINDRICAL_SURFACE('',#2743,2.);
#2426=CYLINDRICAL_SURFACE('',#2749,2.);
#2427=CYLINDRICAL_SURFACE('',#2755,2.);
#2428=CYLINDRICAL_SURFACE('',#2757,6.);
#2429=CYLINDRICAL_SURFACE('',#2760,6.);
#2430=CYLINDRICAL_SURFACE('',#2765,6.);
#2431=CYLINDRICAL_SURFACE('',#2774,6.);
#2432=CYLINDRICAL_SURFACE('',#2775,6.);
#2433=CYLINDRICAL_SURFACE('',#2777,6.);
#2434=CYLINDRICAL_SURFACE('',#2778,6.);
#2435=CYLINDRICAL_SURFACE('',#2782,1.4);
#2436=CYLINDRICAL_SURFACE('',#2784,1.4);
#2437=CYLINDRICAL_SURFACE('',#2787,1.4);
#2438=CYLINDRICAL_SURFACE('',#2789,1.4);
#2439=CYLINDRICAL_SURFACE('',#2791,1.4);
#2440=CYLINDRICAL_SURFACE('',#2794,1.4);
#2441=CYLINDRICAL_SURFACE('',#2796,1.4);
#2442=CYLINDRICAL_SURFACE('',#2799,1.4);
#2443=CYLINDRICAL_SURFACE('',#2806,5.65);
#2444=CYLINDRICAL_SURFACE('',#2808,6.15);
#2445=CYLINDRICAL_SURFACE('',#2822,8.);
#2446=CYLINDRICAL_SURFACE('',#2828,8.);
#2447=CYLINDRICAL_SURFACE('',#2833,8.);
#2448=CYLINDRICAL_SURFACE('',#2839,8.00000000000001);
#2449=CYLINDRICAL_SURFACE('',#2844,8.);
#2450=CYLINDRICAL_SURFACE('',#2847,8.);
#2451=CYLINDRICAL_SURFACE('',#2856,8.);
#2452=CYLINDRICAL_SURFACE('',#2861,8.);
#2453=CYLINDRICAL_SURFACE('',#2869,3.8);
#2454=CYLINDRICAL_SURFACE('',#2872,3.8);
#2455=CYLINDRICAL_SURFACE('',#2875,3.8);
#2456=CYLINDRICAL_SURFACE('',#2878,3.8);
#2457=ADVANCED_FACE('',(#643,#593),#2396,.F.);
#2458=ADVANCED_FACE('',(#644),#522,.T.);
#2459=ADVANCED_FACE('',(#645,#594),#2397,.F.);
#2460=ADVANCED_FACE('',(#646),#523,.T.);
#2461=ADVANCED_FACE('',(#647,#595),#2398,.F.);
#2462=ADVANCED_FACE('',(#648),#524,.T.);
#2463=ADVANCED_FACE('',(#649,#596),#2399,.F.);
#2464=ADVANCED_FACE('',(#650),#525,.T.);
#2465=ADVANCED_FACE('',(#651),#2400,.T.);
#2466=ADVANCED_FACE('',(#652),#2401,.T.);
#2467=ADVANCED_FACE('',(#653),#526,.T.);
#2468=ADVANCED_FACE('',(#654),#2402,.T.);
#2469=ADVANCED_FACE('',(#655),#2403,.T.);
#2470=ADVANCED_FACE('',(#656),#2404,.T.);
#2471=ADVANCED_FACE('',(#657),#527,.T.);
#2472=ADVANCED_FACE('',(#658),#528,.T.);
#2473=ADVANCED_FACE('',(#659),#2405,.T.);
#2474=ADVANCED_FACE('',(#660),#2406,.T.);
#2475=ADVANCED_FACE('',(#661),#529,.T.);
#2476=ADVANCED_FACE('',(#662),#2407,.T.);
#2477=ADVANCED_FACE('',(#663),#2408,.T.);
#2478=ADVANCED_FACE('',(#664),#530,.T.);
#2479=ADVANCED_FACE('',(#665),#531,.T.);
#2480=ADVANCED_FACE('',(#666),#2409,.T.);
#2481=ADVANCED_FACE('',(#667),#2410,.T.);
#2482=ADVANCED_FACE('',(#668),#2411,.T.);
#2483=ADVANCED_FACE('',(#669),#532,.T.);
#2484=ADVANCED_FACE('',(#670),#533,.T.);
#2485=ADVANCED_FACE('',(#671),#2412,.T.);
#2486=ADVANCED_FACE('',(#672),#2413,.T.);
#2487=ADVANCED_FACE('',(#673),#534,.T.);
#2488=ADVANCED_FACE('',(#674),#2414,.T.);
#2489=ADVANCED_FACE('',(#675),#2415,.T.);
#2490=ADVANCED_FACE('',(#676),#2416,.T.);
#2491=ADVANCED_FACE('',(#677),#535,.T.);
#2492=ADVANCED_FACE('',(#678),#536,.T.);
#2493=ADVANCED_FACE('',(#679),#2417,.T.);
#2494=ADVANCED_FACE('',(#680),#2418,.T.);
#2495=ADVANCED_FACE('',(#681),#2419,.T.);
#2496=ADVANCED_FACE('',(#682),#537,.T.);
#2497=ADVANCED_FACE('',(#683),#538,.T.);
#2498=ADVANCED_FACE('',(#684),#2420,.T.);
#2499=ADVANCED_FACE('',(#685),#2421,.T.);
#2500=ADVANCED_FACE('',(#686),#2422,.T.);
#2501=ADVANCED_FACE('',(#687),#2423,.T.);
#2502=ADVANCED_FACE('',(#688,#597,#598),#539,.F.);
#2503=ADVANCED_FACE('',(#689,#599,#600,#601,#602),#540,.F.);
#2504=ADVANCED_FACE('',(#690),#541,.T.);
#2505=ADVANCED_FACE('',(#691),#542,.T.);
#2506=ADVANCED_FACE('',(#692),#543,.T.);
#2507=ADVANCED_FACE('',(#693),#544,.T.);
#2508=ADVANCED_FACE('',(#694),#545,.T.);
#2509=ADVANCED_FACE('',(#695),#546,.T.);
#2510=ADVANCED_FACE('',(#696),#547,.T.);
#2511=ADVANCED_FACE('',(#697),#71,.T.);
#2512=ADVANCED_FACE('',(#698),#2424,.T.);
#2513=ADVANCED_FACE('',(#699),#72,.T.);
#2514=ADVANCED_FACE('',(#700),#2425,.T.);
#2515=ADVANCED_FACE('',(#701),#73,.T.);
#2516=ADVANCED_FACE('',(#702),#2426,.T.);
#2517=ADVANCED_FACE('',(#703),#74,.T.);
#2518=ADVANCED_FACE('',(#704),#2427,.T.);
#2519=ADVANCED_FACE('',(#705),#548,.T.);
#2520=ADVANCED_FACE('',(#706),#2428,.T.);
#2521=ADVANCED_FACE('',(#707),#549,.T.);
#2522=ADVANCED_FACE('',(#708),#2429,.T.);
#2523=ADVANCED_FACE('',(#709),#550,.F.);
#2524=ADVANCED_FACE('',(#710),#551,.T.);
#2525=ADVANCED_FACE('',(#711),#2430,.T.);
#2526=ADVANCED_FACE('',(#712),#552,.T.);
#2527=ADVANCED_FACE('',(#713),#69,.T.);
#2528=ADVANCED_FACE('',(#714),#70,.T.);
#2529=ADVANCED_FACE('',(#715),#2431,.T.);
#2530=ADVANCED_FACE('',(#716),#2432,.T.);
#2531=ADVANCED_FACE('',(#717),#2433,.T.);
#2532=ADVANCED_FACE('',(#718),#2434,.T.);
#2533=ADVANCED_FACE('',(#719),#553,.T.);
#2534=ADVANCED_FACE('',(#720),#554,.T.);
#2535=ADVANCED_FACE('',(#721,#603),#2435,.F.);
#2536=ADVANCED_FACE('',(#722,#604),#2436,.F.);
#2537=ADVANCED_FACE('',(#723,#605),#2437,.F.);
#2538=ADVANCED_FACE('',(#724,#606),#2438,.F.);
#2539=ADVANCED_FACE('',(#725,#607),#2439,.F.);
#2540=ADVANCED_FACE('',(#726,#608),#2440,.F.);
#2541=ADVANCED_FACE('',(#727,#609),#2441,.F.);
#2542=ADVANCED_FACE('',(#728,#610),#2442,.F.);
#2543=ADVANCED_FACE('',(#729),#555,.F.);
#2544=ADVANCED_FACE('',(#730),#556,.F.);
#2545=ADVANCED_FACE('',(#731),#557,.F.);
#2546=ADVANCED_FACE('',(#732),#558,.F.);
#2547=ADVANCED_FACE('',(#733,#611),#2443,.F.);
#2548=ADVANCED_FACE('',(#734,#612),#2444,.F.);
#2549=ADVANCED_FACE('',(#735),#559,.F.);
#2550=ADVANCED_FACE('',(#736),#560,.F.);
#2551=ADVANCED_FACE('',(#737),#561,.F.);
#2552=ADVANCED_FACE('',(#738),#562,.F.);
#2553=ADVANCED_FACE('',(#739,#613),#65,.T.);
#2554=ADVANCED_FACE('',(#740),#563,.F.);
#2555=ADVANCED_FACE('',(#741),#564,.T.);
#2556=ADVANCED_FACE('',(#742,#614),#66,.T.);
#2557=ADVANCED_FACE('',(#743),#2445,.T.);
#2558=ADVANCED_FACE('',(#744),#565,.T.);
#2559=ADVANCED_FACE('',(#745,#615),#67,.T.);
#2560=ADVANCED_FACE('',(#746),#2446,.T.);
#2561=ADVANCED_FACE('',(#747,#616),#68,.T.);
#2562=ADVANCED_FACE('',(#748),#2447,.T.);
#2563=ADVANCED_FACE('',(#749),#566,.T.);
#2564=ADVANCED_FACE('',(#750),#567,.T.);
#2565=ADVANCED_FACE('',(#751),#568,.F.);
#2566=ADVANCED_FACE('',(#752),#63,.F.);
#2567=ADVANCED_FACE('',(#753,#617,#618),#569,.F.);
#2568=ADVANCED_FACE('',(#754),#2448,.T.);
#2569=ADVANCED_FACE('',(#755,#619),#570,.F.);
#2570=ADVANCED_FACE('',(#756,#620),#571,.T.);
#2571=ADVANCED_FACE('',(#757),#2449,.T.);
#2572=ADVANCED_FACE('',(#758,#621),#572,.T.);
#2573=ADVANCED_FACE('',(#759),#2450,.T.);
#2574=ADVANCED_FACE('',(#760,#622),#573,.T.);
#2575=ADVANCED_FACE('',(#761,#623),#574,.F.);
#2576=ADVANCED_FACE('',(#762),#575,.F.);
#2577=ADVANCED_FACE('',(#763,#624),#576,.T.);
#2578=ADVANCED_FACE('',(#764),#577,.F.);
#2579=ADVANCED_FACE('',(#765,#625),#578,.T.);
#2580=ADVANCED_FACE('',(#766),#2451,.T.);
#2581=ADVANCED_FACE('',(#767,#626),#579,.F.);
#2582=ADVANCED_FACE('',(#768,#627),#580,.T.);
#2583=ADVANCED_FACE('',(#769),#2452,.T.);
#2584=ADVANCED_FACE('',(#770,#628),#581,.F.);
#2585=ADVANCED_FACE('',(#771,#629),#582,.T.);
#2586=ADVANCED_FACE('',(#772),#583,.F.);
#2587=ADVANCED_FACE('',(#773,#630),#584,.T.);
#2588=ADVANCED_FACE('',(#774),#585,.F.);
#2589=ADVANCED_FACE('',(#775,#631),#2453,.T.);
#2590=ADVANCED_FACE('',(#776,#632),#586,.T.);
#2591=ADVANCED_FACE('',(#777,#633),#2454,.T.);
#2592=ADVANCED_FACE('',(#778,#634),#587,.T.);
#2593=ADVANCED_FACE('',(#779,#635),#2455,.T.);
#2594=ADVANCED_FACE('',(#780,#636),#588,.T.);
#2595=ADVANCED_FACE('',(#781,#637),#2456,.T.);
#2596=ADVANCED_FACE('',(#782,#638),#589,.T.);
#2597=ADVANCED_FACE('',(#783),#590,.F.);
#2598=ADVANCED_FACE('',(#784),#591,.T.);
#2599=ADVANCED_FACE('',(#785,#639,#640,#641,#642),#592,.T.);
#2600=CLOSED_SHELL('',(#2457,#2458,#2459,#2460,#2461,#2462,#2463,#2464,
#2465,#2466,#2467,#2468,#2469,#2470,#2471,#2472,#2473,#2474,#2475,#2476,
#2477,#2478,#2479,#2480,#2481,#2482,#2483,#2484,#2485,#2486,#2487,#2488,
#2489,#2490,#2491,#2492,#2493,#2494,#2495,#2496,#2497,#2498,#2499,#2500,
#2501,#2502,#2503,#2504,#2505,#2506,#2507,#2508,#2509,#2510,#2511,#2512,
#2513,#2514,#2515,#2516,#2517,#2518,#2519,#2520,#2521,#2522,#2523,#2524,
#2525,#2526,#2527,#2528,#2529,#2530,#2531,#2532,#2533,#2534,#2535,#2536,
#2537,#2538,#2539,#2540,#2541,#2542,#2543,#2544,#2545,#2546,#2547,#2548,
#2549,#2550,#2551,#2552,#2553,#2554,#2555,#2556,#2557,#2558,#2559,#2560,
#2561,#2562,#2563,#2564,#2565,#2566,#2567,#2568,#2569,#2570,#2571,#2572,
#2573,#2574,#2575,#2576,#2577,#2578,#2579,#2580,#2581,#2582,#2583,#2584,
#2585,#2586,#2587,#2588,#2589,#2590,#2591,#2592,#2593,#2594,#2595,#2596,
#2597,#2598,#2599));
#2601=DERIVED_UNIT_ELEMENT(#2603,0.);
#2602=DERIVED_UNIT_ELEMENT(#4749,0.);
#2603=(
MASS_UNIT()
NAMED_UNIT(*)
SI_UNIT($,.GRAM.)
);
#2604=DERIVED_UNIT((#2601,#2602));
#2605=MEASURE_REPRESENTATION_ITEM('density measure',
POSITIVE_RATIO_MEASURE(1.),#2604);
#2606=PROPERTY_DEFINITION_REPRESENTATION(#2611,#2608);
#2607=PROPERTY_DEFINITION_REPRESENTATION(#2612,#2609);
#2608=REPRESENTATION('material name',(#2610),#4746);
#2609=REPRESENTATION('density',(#2605),#4746);
#2610=DESCRIPTIVE_REPRESENTATION_ITEM('Generisch','Generisch');
#2611=PROPERTY_DEFINITION('material property','material name',#4756);
#2612=PROPERTY_DEFINITION('material property','density of part',#4756);
#2613=DATE_TIME_ROLE('creation_date');
#2614=APPLIED_DATE_AND_TIME_ASSIGNMENT(#2615,#2613,(#4756));
#2615=DATE_AND_TIME(#2616,#2617);
#2616=CALENDAR_DATE(2018,26,3);
#2617=LOCAL_TIME(19,32,53.,#2618);
#2618=COORDINATED_UNIVERSAL_TIME_OFFSET(0,0,.BEHIND.);
#2619=AXIS2_PLACEMENT_3D('placement',#3637,#2893,#2894);
#2620=AXIS2_PLACEMENT_3D('',#3638,#2895,#2896);
#2621=AXIS2_PLACEMENT_3D('',#3640,#2897,#2898);
#2622=AXIS2_PLACEMENT_3D('',#3642,#2899,#2900);
#2623=AXIS2_PLACEMENT_3D('',#3643,#2901,#2902);
#2624=AXIS2_PLACEMENT_3D('',#3644,#2903,#2904);
#2625=AXIS2_PLACEMENT_3D('',#3646,#2905,#2906);
#2626=AXIS2_PLACEMENT_3D('',#3648,#2907,#2908);
#2627=AXIS2_PLACEMENT_3D('',#3649,#2909,#2910);
#2628=AXIS2_PLACEMENT_3D('',#3650,#2911,#2912);
#2629=AXIS2_PLACEMENT_3D('',#3652,#2913,#2914);
#2630=AXIS2_PLACEMENT_3D('',#3654,#2915,#2916);
#2631=AXIS2_PLACEMENT_3D('',#3655,#2917,#2918);
#2632=AXIS2_PLACEMENT_3D('',#3656,#2919,#2920);
#2633=AXIS2_PLACEMENT_3D('',#3658,#2921,#2922);
#2634=AXIS2_PLACEMENT_3D('',#3660,#2923,#2924);
#2635=AXIS2_PLACEMENT_3D('',#3661,#2925,#2926);
#2636=AXIS2_PLACEMENT_3D('',#3662,#2927,#2928);
#2637=AXIS2_PLACEMENT_3D('',#3672,#2929,#2930);
#2638=AXIS2_PLACEMENT_3D('',#3676,#2932,#2933);
#2639=AXIS2_PLACEMENT_3D('',#3678,#2935,#2936);
#2640=AXIS2_PLACEMENT_3D('',#3689,#2938,#2939);
#2641=AXIS2_PLACEMENT_3D('',#3691,#2941,#2942);
#2642=AXIS2_PLACEMENT_3D('',#3693,#2943,#2944);
#2643=AXIS2_PLACEMENT_3D('',#3697,#2947,#2948);
#2644=AXIS2_PLACEMENT_3D('',#3706,#2949,#2950);
#2645=AXIS2_PLACEMENT_3D('',#3709,#2952,#2953);
#2646=AXIS2_PLACEMENT_3D('',#3710,#2954,#2955);
#2647=AXIS2_PLACEMENT_3D('',#3728,#2957,#2958);
#2648=AXIS2_PLACEMENT_3D('',#3730,#2960,#2961);
#2649=AXIS2_PLACEMENT_3D('',#3741,#2963,#2964);
#2650=AXIS2_PLACEMENT_3D('',#3743,#2966,#2967);
#2651=AXIS2_PLACEMENT_3D('',#3745,#2968,#2969);
#2652=AXIS2_PLACEMENT_3D('',#3749,#2972,#2973);
#2653=AXIS2_PLACEMENT_3D('',#3751,#2974,#2975);
#2654=AXIS2_PLACEMENT_3D('',#3754,#2977,#2978);
#2655=AXIS2_PLACEMENT_3D('',#3755,#2979,#2980);
#2656=AXIS2_PLACEMENT_3D('',#3764,#2981,#2982);
#2657=AXIS2_PLACEMENT_3D('',#3767,#2984,#2985);
#2658=AXIS2_PLACEMENT_3D('',#3768,#2986,#2987);
#2659=AXIS2_PLACEMENT_3D('',#3779,#2989,#2990);
#2660=AXIS2_PLACEMENT_3D('',#3781,#2992,#2993);
#2661=AXIS2_PLACEMENT_3D('',#3783,#2994,#2995);
#2662=AXIS2_PLACEMENT_3D('',#3787,#2998,#2999);
#2663=AXIS2_PLACEMENT_3D('',#3797,#3000,#3001);
#2664=AXIS2_PLACEMENT_3D('',#3801,#3003,#3004);
#2665=AXIS2_PLACEMENT_3D('',#3803,#3006,#3007);
#2666=AXIS2_PLACEMENT_3D('',#3814,#3009,#3010);
#2667=AXIS2_PLACEMENT_3D('',#3816,#3012,#3013);
#2668=AXIS2_PLACEMENT_3D('',#3818,#3014,#3015);
#2669=AXIS2_PLACEMENT_3D('',#3822,#3018,#3019);
#2670=AXIS2_PLACEMENT_3D('',#3824,#3020,#3021);
#2671=AXIS2_PLACEMENT_3D('',#3826,#3023,#3024);
#2672=AXIS2_PLACEMENT_3D('',#3835,#3025,#3026);
#2673=AXIS2_PLACEMENT_3D('',#3837,#3028,#3029);
#2674=AXIS2_PLACEMENT_3D('',#3855,#3031,#3032);
#2675=AXIS2_PLACEMENT_3D('',#3857,#3034,#3035);
#2676=AXIS2_PLACEMENT_3D('',#3868,#3037,#3038);
#2677=AXIS2_PLACEMENT_3D('',#3870,#3040,#3041);
#2678=AXIS2_PLACEMENT_3D('',#3872,#3042,#3043);
#2679=AXIS2_PLACEMENT_3D('',#3876,#3046,#3047);
#2680=AXIS2_PLACEMENT_3D('',#3878,#3048,#3049);
#2681=AXIS2_PLACEMENT_3D('',#3881,#3051,#3052);
#2682=AXIS2_PLACEMENT_3D('',#3882,#3053,#3054);
#2683=AXIS2_PLACEMENT_3D('',#3891,#3055,#3056);
#2684=AXIS2_PLACEMENT_3D('',#3894,#3058,#3059);
#2685=AXIS2_PLACEMENT_3D('',#3895,#3060,#3061);
#2686=AXIS2_PLACEMENT_3D('',#3906,#3063,#3064);
#2687=AXIS2_PLACEMENT_3D('',#3908,#3066,#3067);
#2688=AXIS2_PLACEMENT_3D('',#3910,#3068,#3069);
#2689=AXIS2_PLACEMENT_3D('',#3914,#3072,#3073);
#2690=AXIS2_PLACEMENT_3D('',#3923,#3074,#3075);
#2691=AXIS2_PLACEMENT_3D('',#3926,#3077,#3078);
#2692=AXIS2_PLACEMENT_3D('',#3927,#3079,#3080);
#2693=AXIS2_PLACEMENT_3D('',#3945,#3082,#3083);
#2694=AXIS2_PLACEMENT_3D('',#3947,#3085,#3086);
#2695=AXIS2_PLACEMENT_3D('',#3958,#3088,#3089);
#2696=AXIS2_PLACEMENT_3D('',#3960,#3091,#3092);
#2697=AXIS2_PLACEMENT_3D('',#3962,#3094,#3095);
#2698=AXIS2_PLACEMENT_3D('',#3963,#3096,#3097);
#2699=AXIS2_PLACEMENT_3D('',#3965,#3098,#3099);
#2700=AXIS2_PLACEMENT_3D('',#3968,#3101,#3102);
#2701=AXIS2_PLACEMENT_3D('',#3969,#3103,#3104);
#2702=AXIS2_PLACEMENT_3D('',#3976,#3105,#3106);
#2703=AXIS2_PLACEMENT_3D('',#3979,#3108,#3109);
#2704=AXIS2_PLACEMENT_3D('',#3980,#3110,#3111);
#2705=AXIS2_PLACEMENT_3D('',#3996,#3113,#3114);
#2706=AXIS2_PLACEMENT_3D('',#3998,#3116,#3117);
#2707=AXIS2_PLACEMENT_3D('',#4009,#3119,#3120);
#2708=AXIS2_PLACEMENT_3D('',#4011,#3122,#3123);
#2709=AXIS2_PLACEMENT_3D('',#4013,#3124,#3125);
#2710=AXIS2_PLACEMENT_3D('',#4016,#3127,#3128);
#2711=AXIS2_PLACEMENT_3D('',#4017,#3129,#3130);
#2712=AXIS2_PLACEMENT_3D('',#4019,#3132,#3133);
#2713=AXIS2_PLACEMENT_3D('',#4020,#3134,#3135);
#2714=AXIS2_PLACEMENT_3D('',#4036,#3136,#3137);
#2715=AXIS2_PLACEMENT_3D('',#4039,#3139,#3140);
#2716=AXIS2_PLACEMENT_3D('',#4040,#3141,#3142);
#2717=AXIS2_PLACEMENT_3D('',#4055,#3143,#3144);
#2718=AXIS2_PLACEMENT_3D('',#4057,#3146,#3147);
#2719=AXIS2_PLACEMENT_3D('',#4070,#3148,#3149);
#2720=AXIS2_PLACEMENT_3D('',#4072,#3151,#3152);
#2721=AXIS2_PLACEMENT_3D('',#4084,#3154,#3155);
#2722=AXIS2_PLACEMENT_3D('',#4132,#3180,#3181);
#2723=AXIS2_PLACEMENT_3D('',#4149,#3191,#3192);
#2724=AXIS2_PLACEMENT_3D('',#4151,#3193,#3194);
#2725=AXIS2_PLACEMENT_3D('',#4160,#3199,#3200);
#2726=AXIS2_PLACEMENT_3D('',#4161,#3201,#3202);
#2727=AXIS2_PLACEMENT_3D('',#4162,#3203,#3204);
#2728=AXIS2_PLACEMENT_3D('',#4164,#3206,#3207);
#2729=AXIS2_PLACEMENT_3D('',#4166,#3209,#3210);
#2730=AXIS2_PLACEMENT_3D('',#4170,#3213,#3214);
#2731=AXIS2_PLACEMENT_3D('',#4172,#3216,#3217);
#2732=AXIS2_PLACEMENT_3D('',#4174,#3219,#3220);
#2733=AXIS2_PLACEMENT_3D('',#4177,#3221,#3222);
#2734=AXIS2_PLACEMENT_3D('',#4179,#3223,#3224);
#2735=AXIS2_PLACEMENT_3D('',#4181,#3225,#3226);
#2736=AXIS2_PLACEMENT_3D('',#4182,#3227,#3228);
#2737=AXIS2_PLACEMENT_3D('',#4183,#3229,#3230);
#2738=AXIS2_PLACEMENT_3D('',#4186,#3231,#3232);
#2739=AXIS2_PLACEMENT_3D('',#4189,#3235,#3236);
#2740=AXIS2_PLACEMENT_3D('',#4192,#3237,#3238);
#2741=AXIS2_PLACEMENT_3D('',#4193,#3239,#3240);
#2742=AXIS2_PLACEMENT_3D('',#4194,#3241,#3242);
#2743=AXIS2_PLACEMENT_3D('',#4195,#3243,#3244);
#2744=AXIS2_PLACEMENT_3D('',#4198,#3245,#3246);
#2745=AXIS2_PLACEMENT_3D('',#4201,#3249,#3250);
#2746=AXIS2_PLACEMENT_3D('',#4204,#3251,#3252);
#2747=AXIS2_PLACEMENT_3D('',#4205,#3253,#3254);
#2748=AXIS2_PLACEMENT_3D('',#4206,#3255,#3256);
#2749=AXIS2_PLACEMENT_3D('',#4207,#3257,#3258);
#2750=AXIS2_PLACEMENT_3D('',#4210,#3259,#3260);
#2751=AXIS2_PLACEMENT_3D('',#4213,#3263,#3264);
#2752=AXIS2_PLACEMENT_3D('',#4216,#3265,#3266);
#2753=AXIS2_PLACEMENT_3D('',#4217,#3267,#3268);
#2754=AXIS2_PLACEMENT_3D('',#4218,#3269,#3270);
#2755=AXIS2_PLACEMENT_3D('',#4219,#3271,#3272);
#2756=AXIS2_PLACEMENT_3D('',#4222,#3275,#3276);
#2757=AXIS2_PLACEMENT_3D('',#4228,#3280,#3281);
#2758=AXIS2_PLACEMENT_3D('',#4231,#3283,#3284);
#2759=AXIS2_PLACEMENT_3D('',#4232,#3285,#3286);
#2760=AXIS2_PLACEMENT_3D('',#4240,#3291,#3292);
#2761=AXIS2_PLACEMENT_3D('',#4243,#3294,#3295);
#2762=AXIS2_PLACEMENT_3D('',#4244,#3296,#3297);
#2763=AXIS2_PLACEMENT_3D('',#4245,#3298,#3299);
#2764=AXIS2_PLACEMENT_3D('',#4255,#3305,#3306);
#2765=AXIS2_PLACEMENT_3D('',#4256,#3307,#3308);
#2766=AXIS2_PLACEMENT_3D('',#4258,#3310,#3311);
#2767=AXIS2_PLACEMENT_3D('',#4264,#3315,#3316);
#2768=AXIS2_PLACEMENT_3D('',#4266,#3317,#3318);
#2769=AXIS2_PLACEMENT_3D('',#4267,#3319,#3320);
#2770=AXIS2_PLACEMENT_3D('',#4268,#3321,#3322);
#2771=AXIS2_PLACEMENT_3D('',#4271,#3323,#3324);
#2772=AXIS2_PLACEMENT_3D('',#4272,#3325,#3326);
#2773=AXIS2_PLACEMENT_3D('',#4273,#3327,#3328);
#2774=AXIS2_PLACEMENT_3D('',#4274,#3329,#3330);
#2775=AXIS2_PLACEMENT_3D('',#4276,#3332,#3333);
#2776=AXIS2_PLACEMENT_3D('',#4278,#3334,#3335);
#2777=AXIS2_PLACEMENT_3D('',#4280,#3337,#3338);
#2778=AXIS2_PLACEMENT_3D('',#4283,#3341,#3342);
#2779=AXIS2_PLACEMENT_3D('',#4285,#3343,#3344);
#2780=AXIS2_PLACEMENT_3D('',#4287,#3346,#3347);
#2781=AXIS2_PLACEMENT_3D('',#4289,#3349,#3350);
#2782=AXIS2_PLACEMENT_3D('',#4293,#3353,#3354);
#2783=AXIS2_PLACEMENT_3D('',#4334,#3355,#3356);
#2784=AXIS2_PLACEMENT_3D('',#4335,#3357,#3358);
#2785=AXIS2_PLACEMENT_3D('',#4337,#3359,#3360);
#2786=AXIS2_PLACEMENT_3D('',#4339,#3361,#3362);
#2787=AXIS2_PLACEMENT_3D('',#4340,#3363,#3364);
#2788=AXIS2_PLACEMENT_3D('',#4381,#3365,#3366);
#2789=AXIS2_PLACEMENT_3D('',#4382,#3367,#3368);
#2790=AXIS2_PLACEMENT_3D('',#4423,#3369,#3370);
#2791=AXIS2_PLACEMENT_3D('',#4424,#3371,#3372);
#2792=AXIS2_PLACEMENT_3D('',#4426,#3373,#3374);
#2793=AXIS2_PLACEMENT_3D('',#4428,#3375,#3376);
#2794=AXIS2_PLACEMENT_3D('',#4429,#3377,#3378);
#2795=AXIS2_PLACEMENT_3D('',#4470,#3379,#3380);
#2796=AXIS2_PLACEMENT_3D('',#4471,#3381,#3382);
#2797=AXIS2_PLACEMENT_3D('',#4473,#3383,#3384);
#2798=AXIS2_PLACEMENT_3D('',#4475,#3385,#3386);
#2799=AXIS2_PLACEMENT_3D('',#4476,#3387,#3388);
#2800=AXIS2_PLACEMENT_3D('',#4478,#3389,#3390);
#2801=AXIS2_PLACEMENT_3D('',#4480,#3391,#3392);
#2802=AXIS2_PLACEMENT_3D('',#4481,#3393,#3394);
#2803=AXIS2_PLACEMENT_3D('',#4487,#3398,#3399);
#2804=AXIS2_PLACEMENT_3D('',#4491,#3402,#3403);
#2805=AXIS2_PLACEMENT_3D('',#4495,#3406,#3407);
#2806=AXIS2_PLACEMENT_3D('',#4497,#3409,#3410);
#2807=AXIS2_PLACEMENT_3D('',#4499,#3411,#3412);
#2808=AXIS2_PLACEMENT_3D('',#4500,#3413,#3414);
#2809=AXIS2_PLACEMENT_3D('',#4502,#3415,#3416);
#2810=AXIS2_PLACEMENT_3D('',#4503,#3417,#3418);
#2811=AXIS2_PLACEMENT_3D('',#4509,#3422,#3423);
#2812=AXIS2_PLACEMENT_3D('',#4513,#3426,#3427);
#2813=AXIS2_PLACEMENT_3D('',#4517,#3430,#3431);
#2814=AXIS2_PLACEMENT_3D('',#4519,#3433,#3434);
#2815=AXIS2_PLACEMENT_3D('',#4524,#3436,#3437);
#2816=AXIS2_PLACEMENT_3D('',#4527,#3439,#3440);
#2817=AXIS2_PLACEMENT_3D('',#4528,#3441,#3442);
#2818=AXIS2_PLACEMENT_3D('',#4532,#3445,#3446);
#2819=AXIS2_PLACEMENT_3D('',#4538,#3450,#3451);
#2820=AXIS2_PLACEMENT_3D('',#4544,#3452,#3453);
#2821=AXIS2_PLACEMENT_3D('',#4545,#3454,#3455);
#2822=AXIS2_PLACEMENT_3D('',#4546,#3456,#3457);
#2823=AXIS2_PLACEMENT_3D('',#4549,#3459,#3460);
#2824=AXIS2_PLACEMENT_3D('',#4550,#3461,#3462);
#2825=AXIS2_PLACEMENT_3D('',#4553,#3465,#3466);
#2826=AXIS2_PLACEMENT_3D('',#4558,#3468,#3469);
#2827=AXIS2_PLACEMENT_3D('',#4561,#3471,#3472);
#2828=AXIS2_PLACEMENT_3D('',#4562,#3473,#3474);
#2829=AXIS2_PLACEMENT_3D('',#4566,#3476,#3477);
#2830=AXIS2_PLACEMENT_3D('',#4568,#3479,#3480);
#2831=AXIS2_PLACEMENT_3D('',#4570,#3481,#3482);
#2832=AXIS2_PLACEMENT_3D('',#4573,#3484,#3485);
#2833=AXIS2_PLACEMENT_3D('',#4574,#3486,#3487);
#2834=AXIS2_PLACEMENT_3D('',#4576,#3488,#3489);
#2835=AXIS2_PLACEMENT_3D('',#4578,#3491,#3492);
#2836=AXIS2_PLACEMENT_3D('',#4584,#3496,#3497);
#2837=AXIS2_PLACEMENT_3D('',#4588,#3500,#3501);
#2838=AXIS2_PLACEMENT_3D('',#4616,#3508,#3509);
#2839=AXIS2_PLACEMENT_3D('',#4638,#3523,#3524);
#2840=AXIS2_PLACEMENT_3D('',#4639,#3525,#3526);
#2841=AXIS2_PLACEMENT_3D('',#4640,#3527,#3528);
#2842=AXIS2_PLACEMENT_3D('',#4641,#3529,#3530);
#2843=AXIS2_PLACEMENT_3D('',#4642,#3531,#3532);
#2844=AXIS2_PLACEMENT_3D('',#4644,#3534,#3535);
#2845=AXIS2_PLACEMENT_3D('',#4645,#3536,#3537);
#2846=AXIS2_PLACEMENT_3D('',#4646,#3538,#3539);
#2847=AXIS2_PLACEMENT_3D('',#4647,#3540,#3541);
#2848=AXIS2_PLACEMENT_3D('',#4648,#3542,#3543);
#2849=AXIS2_PLACEMENT_3D('',#4649,#3544,#3545);
#2850=AXIS2_PLACEMENT_3D('',#4650,#3546,#3547);
#2851=AXIS2_PLACEMENT_3D('',#4652,#3549,#3550);
#2852=AXIS2_PLACEMENT_3D('',#4653,#3551,#3552);
#2853=AXIS2_PLACEMENT_3D('',#4654,#3553,#3554);
#2854=AXIS2_PLACEMENT_3D('',#4655,#3555,#3556);
#2855=AXIS2_PLACEMENT_3D('',#4657,#3558,#3559);
#2856=AXIS2_PLACEMENT_3D('',#4659,#3561,#3562);
#2857=AXIS2_PLACEMENT_3D('',#4660,#3563,#3564);
#2858=AXIS2_PLACEMENT_3D('',#4661,#3565,#3566);
#2859=AXIS2_PLACEMENT_3D('',#4662,#3567,#3568);
#2860=AXIS2_PLACEMENT_3D('',#4663,#3569,#3570);
#2861=AXIS2_PLACEMENT_3D('',#4664,#3571,#3572);
#2862=AXIS2_PLACEMENT_3D('',#4665,#3573,#3574);
#2863=AXIS2_PLACEMENT_3D('',#4666,#3575,#3576);
#2864=AXIS2_PLACEMENT_3D('',#4667,#3577,#3578);
#2865=AXIS2_PLACEMENT_3D('',#4668,#3579,#3580);
#2866=AXIS2_PLACEMENT_3D('',#4669,#3581,#3582);
#2867=AXIS2_PLACEMENT_3D('',#4671,#3584,#3585);
#2868=AXIS2_PLACEMENT_3D('',#4673,#3587,#3588);
#2869=AXIS2_PLACEMENT_3D('',#4674,#3589,#3590);
#2870=AXIS2_PLACEMENT_3D('',#4676,#3591,#3592);
#2871=AXIS2_PLACEMENT_3D('',#4677,#3593,#3594);
#2872=AXIS2_PLACEMENT_3D('',#4678,#3595,#3596);
#2873=AXIS2_PLACEMENT_3D('',#4680,#3597,#3598);
#2874=AXIS2_PLACEMENT_3D('',#4681,#3599,#3600);
#2875=AXIS2_PLACEMENT_3D('',#4682,#3601,#3602);
#2876=AXIS2_PLACEMENT_3D('',#4684,#3603,#3604);
#2877=AXIS2_PLACEMENT_3D('',#4685,#3605,#3606);
#2878=AXIS2_PLACEMENT_3D('',#4686,#3607,#3608);
#2879=AXIS2_PLACEMENT_3D('',#4688,#3609,#3610);
#2880=AXIS2_PLACEMENT_3D('',#4689,#3611,#3612);
#2881=AXIS2_PLACEMENT_3D('',#4690,#3613,#3614);
#2882=AXIS2_PLACEMENT_3D('',#4691,#3615,#3616);
#2883=AXIS2_PLACEMENT_3D('',#4692,#3617,#3618);
#2884=AXIS2_PLACEMENT_3D('',#4693,#3619,#3620);
#2885=AXIS2_PLACEMENT_3D('',#4700,#3621,#3622);
#2886=AXIS2_PLACEMENT_3D('',#4701,#3623,#3624);
#2887=AXIS2_PLACEMENT_3D('',#4702,#3625,#3626);
#2888=AXIS2_PLACEMENT_3D('',#4705,#3627,#3628);
#2889=AXIS2_PLACEMENT_3D('',#4712,#3629,#3630);
#2890=AXIS2_PLACEMENT_3D('',#4715,#3631,#3632);
#2891=AXIS2_PLACEMENT_3D('',#4722,#3633,#3634);
#2892=AXIS2_PLACEMENT_3D('',#4739,#3635,#3636);
#2893=DIRECTION('axis',(0.,0.,1.));
#2894=DIRECTION('refdir',(1.,0.,0.));
#2895=DIRECTION('center_axis',(0.,0.,1.));
#2896=DIRECTION('ref_axis',(1.,0.,0.));
#2897=DIRECTION('center_axis',(0.,0.,-1.));
#2898=DIRECTION('ref_axis',(1.,0.,0.));
#2899=DIRECTION('center_axis',(0.,0.,1.));
#2900=DIRECTION('ref_axis',(1.,0.,0.));
#2901=DIRECTION('center_axis',(0.,0.,1.));
#2902=DIRECTION('ref_axis',(1.,0.,0.));
#2903=DIRECTION('center_axis',(0.,0.,1.));
#2904=DIRECTION('ref_axis',(1.,0.,0.));
#2905=DIRECTION('center_axis',(0.,0.,-1.));
#2906=DIRECTION('ref_axis',(1.,0.,0.));
#2907=DIRECTION('center_axis',(0.,0.,1.));
#2908=DIRECTION('ref_axis',(1.,0.,0.));
#2909=DIRECTION('center_axis',(0.,0.,1.));
#2910=DIRECTION('ref_axis',(1.,0.,0.));
#2911=DIRECTION('center_axis',(0.,0.,1.));
#2912=DIRECTION('ref_axis',(1.,0.,0.));
#2913=DIRECTION('center_axis',(0.,0.,-1.));
#2914=DIRECTION('ref_axis',(1.,0.,0.));
#2915=DIRECTION('center_axis',(0.,0.,1.));
#2916=DIRECTION('ref_axis',(1.,0.,0.));
#2917=DIRECTION('center_axis',(0.,0.,1.));
#2918=DIRECTION('ref_axis',(1.,0.,0.));
#2919=DIRECTION('center_axis',(0.,0.,1.));
#2920=DIRECTION('ref_axis',(1.,0.,0.));
#2921=DIRECTION('center_axis',(0.,0.,-1.));
#2922=DIRECTION('ref_axis',(1.,0.,0.));
#2923=DIRECTION('center_axis',(0.,0.,1.));
#2924=DIRECTION('ref_axis',(1.,0.,0.));
#2925=DIRECTION('center_axis',(0.,0.,1.));
#2926=DIRECTION('ref_axis',(1.,0.,0.));
#2927=DIRECTION('center_axis',(9.23646443115771E-18,1.,0.));
#2928=DIRECTION('ref_axis',(0.707106781186546,0.,0.707106781186549));
#2929=DIRECTION('center_axis',(-0.707106781186548,0.707106781186548,0.));
#2930=DIRECTION('ref_axis',(-0.707106781186547,-0.707106781186547,0.));
#2931=DIRECTION('',(-9.23646443115771E-18,-1.,0.));
#2932=DIRECTION('center_axis',(0.,1.,0.));
#2933=DIRECTION('ref_axis',(0.707106781186546,0.,0.707106781186549));
#2934=DIRECTION('',(-9.23646443115771E-18,-1.,0.));
#2935=DIRECTION('center_axis',(-1.,9.23646443115771E-18,0.));
#2936=DIRECTION('ref_axis',(0.,0.707106781186546,0.707106781186549));
#2937=DIRECTION('',(1.,-9.23646443115771E-18,0.));
#2938=DIRECTION('center_axis',(1.,2.22044604925031E-16,0.));
#2939=DIRECTION('ref_axis',(0.,0.707106781186546,0.707106781186549));
#2940=DIRECTION('',(1.,-9.23646443115771E-18,0.));
#2941=DIRECTION('center_axis',(0.,0.,1.));
#2942=DIRECTION('ref_axis',(1.,0.,0.));
#2943=DIRECTION('center_axis',(0.,0.,1.));
#2944=DIRECTION('ref_axis',(-1.,6.92734832336828E-18,0.));
#2945=DIRECTION('',(-1.,9.23646443115771E-18,0.));
#2946=DIRECTION('',(2.22044604925031E-16,-1.,0.));
#2947=DIRECTION('center_axis',(1.,-9.23646443115771E-18,0.));
#2948=DIRECTION('ref_axis',(0.,-0.707106781186546,0.707106781186549));
#2949=DIRECTION('center_axis',(0.707106781186548,0.707106781186548,0.));
#2950=DIRECTION('ref_axis',(-0.707106781186547,0.707106781186547,0.));
#2951=DIRECTION('',(-1.,9.23646443115771E-18,0.));
#2952=DIRECTION('center_axis',(1.,2.22044604925031E-16,0.));
#2953=DIRECTION('ref_axis',(0.,-0.707106781186546,0.707106781186549));
#2954=DIRECTION('center_axis',(9.23646443115771E-18,1.,0.));
#2955=DIRECTION('ref_axis',(0.707106781186546,0.,0.707106781186549));
#2956=DIRECTION('',(-9.23646443115771E-18,-1.,0.));
#2957=DIRECTION('center_axis',(-0.707106781186549,0.707106781186546,0.));
#2958=DIRECTION('ref_axis',(-0.707106781186546,-0.707106781186549,0.));
#2959=DIRECTION('',(-9.23646443115771E-18,-1.,0.));
#2960=DIRECTION('center_axis',(-1.,9.23646443115771E-18,0.));
#2961=DIRECTION('ref_axis',(0.,0.707106781186549,0.707106781186546));
#2962=DIRECTION('',(1.,-9.23646443115771E-18,0.));
#2963=DIRECTION('center_axis',(1.,2.22044604925031E-16,0.));
#2964=DIRECTION('ref_axis',(0.,0.707106781186549,0.707106781186546));
#2965=DIRECTION('',(1.,-9.23646443115771E-18,0.));
#2966=DIRECTION('center_axis',(0.,0.,1.));
#2967=DIRECTION('ref_axis',(1.,0.,0.));
#2968=DIRECTION('center_axis',(0.,0.,1.));
#2969=DIRECTION('ref_axis',(-1.,6.92734832336828E-18,0.));
#2970=DIRECTION('',(-1.,9.23646443115771E-18,0.));
#2971=DIRECTION('',(2.22044604925031E-16,-1.,0.));
#2972=DIRECTION('center_axis',(0.,0.,1.));
#2973=DIRECTION('ref_axis',(1.,0.,0.));
#2974=DIRECTION('center_axis',(0.,0.,1.));
#2975=DIRECTION('ref_axis',(-1.,6.92734832336828E-18,0.));
#2976=DIRECTION('',(9.23646443115771E-18,1.,0.));
#2977=DIRECTION('center_axis',(0.,0.,1.));
#2978=DIRECTION('ref_axis',(-1.,6.92734832336828E-18,0.));
#2979=DIRECTION('center_axis',(1.,-9.23646443115771E-18,0.));
#2980=DIRECTION('ref_axis',(0.,-0.707106781186549,0.707106781186546));
#2981=DIRECTION('center_axis',(0.707106781186549,0.707106781186546,0.));
#2982=DIRECTION('ref_axis',(-0.707106781186546,0.707106781186549,0.));
#2983=DIRECTION('',(-1.,9.23646443115771E-18,0.));
#2984=DIRECTION('center_axis',(1.,2.22044604925031E-16,0.));
#2985=DIRECTION('ref_axis',(0.,-0.707106781186549,0.707106781186546));
#2986=DIRECTION('center_axis',(9.23646443115771E-18,1.,0.));
#2987=DIRECTION('ref_axis',(0.707106781186546,0.,0.707106781186549));
#2988=DIRECTION('',(-9.23646443115771E-18,-1.,0.));
#2989=DIRECTION('center_axis',(-1.57772181044202E-32,-1.,0.));
#2990=DIRECTION('ref_axis',(0.707106781186546,0.,0.707106781186549));
#2991=DIRECTION('',(-9.23646443115771E-18,-1.,0.));
#2992=DIRECTION('center_axis',(0.,0.,1.));
#2993=DIRECTION('ref_axis',(1.,0.,0.));
#2994=DIRECTION('center_axis',(0.,0.,1.));
#2995=DIRECTION('ref_axis',(-1.,6.92734832336828E-18,0.));
#2996=DIRECTION('',(9.23646443115771E-18,1.,0.));
#2997=DIRECTION('',(-1.,1.57772181044202E-32,0.));
#2998=DIRECTION('center_axis',(-9.23646443115771E-18,-1.,0.));
#2999=DIRECTION('ref_axis',(-0.707106781186548,0.,0.707106781186547));
#3000=DIRECTION('center_axis',(0.707106781186548,-0.707106781186548,0.));
#3001=DIRECTION('ref_axis',(0.707106781186548,0.707106781186548,0.));
#3002=DIRECTION('',(9.23646443115771E-18,1.,0.));
#3003=DIRECTION('center_axis',(-1.57772181044202E-32,-1.,0.));
#3004=DIRECTION('ref_axis',(-0.707106781186548,0.,0.707106781186547));
#3005=DIRECTION('',(9.23646443115771E-18,1.,0.));
#3006=DIRECTION('center_axis',(1.,-9.23646443115771E-18,0.));
#3007=DIRECTION('ref_axis',(0.,-0.707106781186546,0.707106781186549));
#3008=DIRECTION('',(-1.,9.23646443115771E-18,0.));
#3009=DIRECTION('center_axis',(1.,1.718055399726E-16,0.));
#3010=DIRECTION('ref_axis',(0.,-0.707106781186546,0.707106781186549));
#3011=DIRECTION('',(-1.,9.23646443115771E-18,0.));
#3012=DIRECTION('center_axis',(0.,0.,1.));
#3013=DIRECTION('ref_axis',(1.,0.,0.));
#3014=DIRECTION('center_axis',(0.,0.,1.));
#3015=DIRECTION('ref_axis',(-1.,6.92734832336828E-18,0.));
#3016=DIRECTION('',(1.,2.78479252996807E-16,0.));
#3017=DIRECTION('',(1.718055399726E-16,-1.,0.));
#3018=DIRECTION('center_axis',(-1.,-1.718055399726E-16,0.));
#3019=DIRECTION('ref_axis',(1.718055399726E-16,-1.,0.));
#3020=DIRECTION('center_axis',(1.,1.718055399726E-16,0.));
#3021=DIRECTION('ref_axis',(0.,0.707106781186546,0.707106781186549));
#3022=DIRECTION('',(-1.718055399726E-16,1.,0.));
#3023=DIRECTION('center_axis',(-1.,-2.78479252996807E-16,0.));
#3024=DIRECTION('ref_axis',(0.,0.707106781186546,0.707106781186549));
#3025=DIRECTION('center_axis',(-0.707106781186548,-0.707106781186548,0.));
#3026=DIRECTION('ref_axis',(0.707106781186548,-0.707106781186548,0.));
#3027=DIRECTION('',(1.,2.78479252996807E-16,0.));
#3028=DIRECTION('center_axis',(-9.23646443115771E-18,-1.,0.));
#3029=DIRECTION('ref_axis',(-0.707106781186548,0.,0.707106781186547));
#3030=DIRECTION('',(9.23646443115771E-18,1.,0.));
#3031=DIRECTION('center_axis',(0.707106781186546,-0.707106781186549,0.));
#3032=DIRECTION('ref_axis',(0.707106781186549,0.707106781186546,0.));
#3033=DIRECTION('',(9.23646443115771E-18,1.,0.));
#3034=DIRECTION('center_axis',(1.,-9.23646443115771E-18,0.));
#3035=DIRECTION('ref_axis',(0.,-0.707106781186546,0.707106781186549));
#3036=DIRECTION('',(-1.,9.23646443115771E-18,0.));
#3037=DIRECTION('center_axis',(-1.,-3.33066907387547E-16,0.));
#3038=DIRECTION('ref_axis',(0.,-0.707106781186546,0.707106781186549));
#3039=DIRECTION('',(-1.,9.23646443115771E-18,0.));
#3040=DIRECTION('center_axis',(0.,0.,1.));
#3041=DIRECTION('ref_axis',(1.,0.,0.));
#3042=DIRECTION('center_axis',(0.,0.,1.));
#3043=DIRECTION('ref_axis',(-1.,6.92734832336828E-18,0.));
#3044=DIRECTION('',(1.,-9.23646443115771E-18,0.));
#3045=DIRECTION('',(-3.33066907387547E-16,1.,0.));
#3046=DIRECTION('center_axis',(0.,0.,1.));
#3047=DIRECTION('ref_axis',(1.,0.,0.));
#3048=DIRECTION('center_axis',(0.,0.,1.));
#3049=DIRECTION('ref_axis',(-1.,6.92734832336828E-18,0.));
#3050=DIRECTION('',(-9.23646443115771E-18,-1.,0.));
#3051=DIRECTION('center_axis',(0.,0.,1.));
#3052=DIRECTION('ref_axis',(-1.,6.92734832336828E-18,0.));
#3053=DIRECTION('center_axis',(-1.,9.23646443115771E-18,0.));
#3054=DIRECTION('ref_axis',(0.,0.707106781186546,0.707106781186549));
#3055=DIRECTION('center_axis',(-0.707106781186546,-0.707106781186549,0.));
#3056=DIRECTION('ref_axis',(0.707106781186549,-0.707106781186546,0.));
#3057=DIRECTION('',(1.,-9.23646443115771E-18,0.));
#3058=DIRECTION('center_axis',(-1.,-3.33066907387547E-16,0.));
#3059=DIRECTION('ref_axis',(0.,0.707106781186546,0.707106781186549));
#3060=DIRECTION('center_axis',(-9.23646443115771E-18,-1.,0.));
#3061=DIRECTION('ref_axis',(-0.707106781186548,0.,0.707106781186547));
#3062=DIRECTION('',(9.23646443115771E-18,1.,0.));
#3063=DIRECTION('center_axis',(0.,1.,0.));
#3064=DIRECTION('ref_axis',(-0.707106781186548,0.,0.707106781186547));
#3065=DIRECTION('',(9.23646443115771E-18,1.,0.));
#3066=DIRECTION('center_axis',(0.,0.,1.));
#3067=DIRECTION('ref_axis',(1.,0.,0.));
#3068=DIRECTION('center_axis',(0.,0.,1.));
#3069=DIRECTION('ref_axis',(-1.,6.92734832336828E-18,0.));
#3070=DIRECTION('',(-9.23646443115771E-18,-1.,0.));
#3071=DIRECTION('',(1.,0.,0.));
#3072=DIRECTION('center_axis',(9.23646443115771E-18,1.,0.));
#3073=DIRECTION('ref_axis',(0.707106781186548,0.,0.707106781186547));
#3074=DIRECTION('center_axis',(-0.707106781186546,0.707106781186549,0.));
#3075=DIRECTION('ref_axis',(-0.707106781186549,-0.707106781186546,0.));
#3076=DIRECTION('',(-9.23646443115771E-18,-1.,0.));
#3077=DIRECTION('center_axis',(0.,1.,0.));
#3078=DIRECTION('ref_axis',(0.707106781186548,0.,0.707106781186547));
#3079=DIRECTION('center_axis',(-1.,9.23646443115771E-18,0.));
#3080=DIRECTION('ref_axis',(0.,0.707106781186546,0.707106781186549));
#3081=DIRECTION('',(1.,-9.23646443115771E-18,0.));
#3082=DIRECTION('center_axis',(-0.707106781186546,-0.707106781186549,0.));
#3083=DIRECTION('ref_axis',(0.707106781186549,-0.707106781186546,0.));
#3084=DIRECTION('',(1.,-9.23646443115771E-18,0.));
#3085=DIRECTION('center_axis',(-9.23646443115771E-18,-1.,0.));
#3086=DIRECTION('ref_axis',(-0.707106781186546,0.,0.707106781186549));
#3087=DIRECTION('',(9.23646443115771E-18,1.,0.));
#3088=DIRECTION('center_axis',(0.,1.,0.));
#3089=DIRECTION('ref_axis',(-0.707106781186546,0.,0.707106781186549));
#3090=DIRECTION('',(9.23646443115771E-18,1.,0.));
#3091=DIRECTION('center_axis',(0.,0.,1.));
#3092=DIRECTION('ref_axis',(1.,0.,0.));
#3093=DIRECTION('',(1.,0.,0.));
#3094=DIRECTION('center_axis',(0.,0.,1.));
#3095=DIRECTION('ref_axis',(-1.,6.92734832336828E-18,0.));
#3096=DIRECTION('center_axis',(0.,0.,1.));
#3097=DIRECTION('ref_axis',(1.,0.,0.));
#3098=DIRECTION('center_axis',(0.,0.,1.));
#3099=DIRECTION('ref_axis',(-1.,6.92734832336828E-18,0.));
#3100=DIRECTION('',(-1.,9.23646443115771E-18,0.));
#3101=DIRECTION('center_axis',(0.,0.,1.));
#3102=DIRECTION('ref_axis',(-1.,6.92734832336828E-18,0.));
#3103=DIRECTION('center_axis',(-9.23646443115771E-18,-1.,0.));
#3104=DIRECTION('ref_axis',(-0.707106781186546,0.,0.707106781186549));
#3105=DIRECTION('center_axis',(0.751815972353403,-0.659372992860875,0.));
#3106=DIRECTION('ref_axis',(0.659372992860875,0.751815972353403,0.));
#3107=DIRECTION('',(9.23646443115771E-18,1.,0.));
#3108=DIRECTION('center_axis',(-1.57772181044202E-32,-1.,0.));
#3109=DIRECTION('ref_axis',(-0.707106781186546,0.,0.707106781186549));
#3110=DIRECTION('center_axis',(0.991454295542544,0.130454512571387,0.));
#3111=DIRECTION('ref_axis',(0.0922452704756168,-0.701064055614664,0.707106781186547));
#3112=DIRECTION('',(-0.991454295542544,-0.130454512571387,0.));
#3113=DIRECTION('center_axis',(0.659372992860874,0.751815972353404,0.));
#3114=DIRECTION('ref_axis',(-0.751815972353404,0.659372992860874,0.));
#3115=DIRECTION('',(-0.991454295542544,-0.130454512571387,0.));
#3116=DIRECTION('center_axis',(9.23646443115771E-18,1.,0.));
#3117=DIRECTION('ref_axis',(0.707106781186548,0.,0.707106781186547));
#3118=DIRECTION('',(-9.23646443115771E-18,-1.,0.));
#3119=DIRECTION('center_axis',(-1.57772181044202E-32,-1.,0.));
#3120=DIRECTION('ref_axis',(0.707106781186548,0.,0.707106781186547));
#3121=DIRECTION('',(-9.23646443115771E-18,-1.,0.));
#3122=DIRECTION('center_axis',(0.,0.,1.));
#3123=DIRECTION('ref_axis',(1.,0.,0.));
#3124=DIRECTION('center_axis',(0.,0.,1.));
#3125=DIRECTION('ref_axis',(-1.,6.92734832336828E-18,0.));
#3126=DIRECTION('',(0.991454295542544,0.130454512571387,0.));
#3127=DIRECTION('center_axis',(0.,0.,1.));
#3128=DIRECTION('ref_axis',(-1.,6.92734832336828E-18,0.));
#3129=DIRECTION('center_axis',(0.,0.,1.));
#3130=DIRECTION('ref_axis',(1.,0.,0.));
#3131=DIRECTION('',(-1.,1.57772181044202E-32,0.));
#3132=DIRECTION('center_axis',(0.,0.,1.));
#3133=DIRECTION('ref_axis',(-1.,6.92734832336828E-18,0.));
#3134=DIRECTION('center_axis',(-9.23646443115771E-18,-1.,0.));
#3135=DIRECTION('ref_axis',(-0.707106781186546,0.,0.707106781186549));
#3136=DIRECTION('center_axis',(0.707106781186546,-0.707106781186549,0.));
#3137=DIRECTION('ref_axis',(0.707106781186549,0.707106781186546,0.));
#3138=DIRECTION('',(9.23646443115771E-18,1.,0.));
#3139=DIRECTION('center_axis',(-0.659372992860872,-0.751815972353405,0.));
#3140=DIRECTION('ref_axis',(0.751815972353405,-0.659372992860872,0.));
#3141=DIRECTION('center_axis',(1.,-9.23646443115771E-18,0.));
#3142=DIRECTION('ref_axis',(0.,-0.707106781186546,0.707106781186549));
#3143=DIRECTION('center_axis',(0.707106781186546,0.707106781186549,0.));
#3144=DIRECTION('ref_axis',(-0.707106781186549,0.707106781186546,0.));
#3145=DIRECTION('',(-1.,9.23646443115771E-18,0.));
#3146=DIRECTION('center_axis',(9.23646443115771E-18,1.,0.));
#3147=DIRECTION('ref_axis',(0.707106781186548,0.,0.707106781186547));
#3148=DIRECTION('center_axis',(-0.751815972353403,0.659372992860875,0.));
#3149=DIRECTION('ref_axis',(-0.659372992860875,-0.751815972353403,0.));
#3150=DIRECTION('',(-9.23646443115771E-18,-1.,0.));
#3151=DIRECTION('center_axis',(-0.991454295542544,-0.130454512571387,0.));
#3152=DIRECTION('ref_axis',(-0.0922452704756106,0.701064055614665,0.707106781186548));
#3153=DIRECTION('',(0.991454295542544,0.130454512571387,0.));
#3154=DIRECTION('center_axis',(-1.,-3.33066907387547E-16,0.));
#3155=DIRECTION('ref_axis',(3.33066907387547E-16,-1.,0.));
#3156=DIRECTION('',(3.33066907387547E-16,-1.,0.));
#3157=DIRECTION('',(0.,0.,-1.));
#3158=DIRECTION('',(1.21206338177748E-16,-0.363909879634834,0.931434162731946));
#3159=DIRECTION('',(-3.17326912987919E-16,0.952742244724681,0.303779879381395));
#3160=DIRECTION('',(-3.33066907387547E-16,1.,0.));
#3161=DIRECTION('',(0.,0.,1.));
#3162=DIRECTION('',(-3.33066907387547E-16,1.,0.));
#3163=DIRECTION('',(0.,0.,-1.));
#3164=DIRECTION('',(2.12620044659211E-16,-0.766044443118978,-0.642787609686539));
#3165=DIRECTION('',(3.33066907387547E-16,-1.,0.));
#3166=DIRECTION('',(0.,0.,1.));
#3167=DIRECTION('',(3.33066907387547E-16,-1.,0.));
#3168=DIRECTION('',(0.,-0.303700500819395,0.952767550770936));
#3169=DIRECTION('',(-3.17335341594484E-16,0.952767550770937,0.303700500819394));
#3170=DIRECTION('',(-1.01152586579965E-16,0.303700500819395,-0.952767550770936));
#3171=DIRECTION('',(3.17335341594484E-16,-0.952767550770937,-0.303700500819394));
#3172=DIRECTION('',(2.83493389800843E-16,-0.925077210294422,0.379779087093919));
#3173=DIRECTION('',(3.29110517627704E-16,-0.988121336367892,-0.153675712506991));
#3174=DIRECTION('',(3.33066907387547E-16,-1.,0.));
#3175=DIRECTION('',(0.,0.,1.));
#3176=DIRECTION('',(-3.33066907387547E-16,1.,0.));
#3177=DIRECTION('',(-3.17335341594483E-16,0.952767550770936,0.303700500819394));
#3178=DIRECTION('',(0.,0.303700500819395,-0.952767550770936));
#3179=DIRECTION('',(3.17335341594483E-16,-0.952767550770936,-0.303700500819394));
#3180=DIRECTION('center_axis',(0.,1.,0.));
#3181=DIRECTION('ref_axis',(-1.,0.,0.));
#3182=DIRECTION('',(-1.,0.,0.));
#3183=DIRECTION('',(-1.,0.,0.));
#3184=DIRECTION('',(0.,0.,-1.));
#3185=DIRECTION('',(-1.,0.,-7.27458983891379E-16));
#3186=DIRECTION('',(-1.,0.,0.));
#3187=DIRECTION('',(0.,0.,1.));
#3188=DIRECTION('',(1.,0.,0.));
#3189=DIRECTION('',(0.,0.,-1.));
#3190=DIRECTION('',(-1.,0.,-4.22942104619107E-16));
#3191=DIRECTION('center_axis',(0.,1.,0.));
#3192=DIRECTION('ref_axis',(-1.,0.,0.));
#3193=DIRECTION('center_axis',(0.,1.,0.));
#3194=DIRECTION('ref_axis',(-1.,0.,0.));
#3195=DIRECTION('',(0.,0.,-1.));
#3196=DIRECTION('',(-1.,0.,-7.93016446160826E-17));
#3197=DIRECTION('',(0.,0.,1.));
#3198=DIRECTION('',(1.,0.,0.));
#3199=DIRECTION('center_axis',(0.,0.,1.));
#3200=DIRECTION('ref_axis',(1.,0.,0.));
#3201=DIRECTION('center_axis',(0.,0.,1.));
#3202=DIRECTION('ref_axis',(1.,0.,0.));
#3203=DIRECTION('center_axis',(0.,0.,1.));
#3204=DIRECTION('ref_axis',(1.,0.,0.));
#3205=DIRECTION('',(-2.22044604925031E-16,1.,0.));
#3206=DIRECTION('center_axis',(0.,0.,1.));
#3207=DIRECTION('ref_axis',(1.,0.,0.));
#3208=DIRECTION('',(-2.22044604925031E-16,1.,0.));
#3209=DIRECTION('center_axis',(0.,0.,1.));
#3210=DIRECTION('ref_axis',(1.,0.,0.));
#3211=DIRECTION('',(1.,-1.57772181044202E-32,0.));
#3212=DIRECTION('',(-2.22044604925031E-16,1.,0.));
#3213=DIRECTION('center_axis',(0.,0.,1.));
#3214=DIRECTION('ref_axis',(1.,0.,0.));
#3215=DIRECTION('',(1.,-1.57772181044202E-32,0.));
#3216=DIRECTION('center_axis',(0.,0.,1.));
#3217=DIRECTION('ref_axis',(1.,0.,0.));
#3218=DIRECTION('',(1.,-1.57772181044202E-32,0.));
#3219=DIRECTION('center_axis',(0.,0.,1.));
#3220=DIRECTION('ref_axis',(1.,0.,0.));
#3221=DIRECTION('center_axis',(0.,1.,0.));
#3222=DIRECTION('ref_axis',(1.,0.,0.));
#3223=DIRECTION('center_axis',(0.,0.,1.));
#3224=DIRECTION('ref_axis',(0.707106781186548,0.707106781186548,0.));
#3225=DIRECTION('center_axis',(1.,0.,0.));
#3226=DIRECTION('ref_axis',(0.,0.,-1.));
#3227=DIRECTION('center_axis',(0.,0.,-1.));
#3228=DIRECTION('ref_axis',(0.707106781186548,0.707106781186548,0.));
#3229=DIRECTION('center_axis',(-1.,0.,0.));
#3230=DIRECTION('ref_axis',(0.,0.707106781186546,-0.707106781186549));
#3231=DIRECTION('center_axis',(1.,0.,0.));
#3232=DIRECTION('ref_axis',(0.,0.,-1.));
#3233=DIRECTION('',(1.,0.,0.));
#3234=DIRECTION('',(-1.,0.,0.));
#3235=DIRECTION('center_axis',(0.,0.,1.));
#3236=DIRECTION('ref_axis',(1.,0.,0.));
#3237=DIRECTION('center_axis',(0.,1.,0.));
#3238=DIRECTION('ref_axis',(0.,0.,-1.));
#3239=DIRECTION('center_axis',(0.,0.,-1.));
#3240=DIRECTION('ref_axis',(-0.707106781186547,0.707106781186548,0.));
#3241=DIRECTION('center_axis',(0.,0.,1.));
#3242=DIRECTION('ref_axis',(-0.707106781186547,0.707106781186548,0.));
#3243=DIRECTION('center_axis',(3.33066907387547E-16,-1.,0.));
#3244=DIRECTION('ref_axis',(-0.707106781186548,0.,-0.707106781186547));
#3245=DIRECTION('center_axis',(-1.11022302462516E-15,1.,0.));
#3246=DIRECTION('ref_axis',(0.,0.,-1.));
#3247=DIRECTION('',(-3.33066907387547E-16,1.,0.));
#3248=DIRECTION('',(3.33066907387547E-16,-1.,0.));
#3249=DIRECTION('center_axis',(0.,0.,1.));
#3250=DIRECTION('ref_axis',(1.,0.,0.));
#3251=DIRECTION('center_axis',(-1.,0.,0.));
#3252=DIRECTION('ref_axis',(0.,0.,-1.));
#3253=DIRECTION('center_axis',(0.,0.,-1.));
#3254=DIRECTION('ref_axis',(-0.707106781186548,-0.707106781186548,0.));
#3255=DIRECTION('center_axis',(0.,0.,1.));
#3256=DIRECTION('ref_axis',(-0.707106781186548,-0.707106781186548,0.));
#3257=DIRECTION('center_axis',(1.,-1.57772181044202E-32,0.));
#3258=DIRECTION('ref_axis',(0.,-0.707106781186547,-0.707106781186548));
#3259=DIRECTION('center_axis',(-1.,8.88178419700126E-15,0.));
#3260=DIRECTION('ref_axis',(0.,0.,-1.));
#3261=DIRECTION('',(-1.,1.57772181044202E-32,0.));
#3262=DIRECTION('',(1.,-1.57772181044202E-32,0.));
#3263=DIRECTION('center_axis',(0.,0.,1.));
#3264=DIRECTION('ref_axis',(1.,0.,0.));
#3265=DIRECTION('center_axis',(5.5511151231258E-16,-1.,0.));
#3266=DIRECTION('ref_axis',(0.,0.,-1.));
#3267=DIRECTION('center_axis',(0.,0.,-1.));
#3268=DIRECTION('ref_axis',(0.707106781186547,-0.707106781186548,0.));
#3269=DIRECTION('center_axis',(0.,0.,1.));
#3270=DIRECTION('ref_axis',(0.707106781186547,-0.707106781186548,0.));
#3271=DIRECTION('center_axis',(-2.22044604925031E-16,1.,0.));
#3272=DIRECTION('ref_axis',(0.707106781186546,0.,-0.707106781186549));
#3273=DIRECTION('',(2.22044604925031E-16,-1.,0.));
#3274=DIRECTION('',(-2.22044604925031E-16,1.,0.));
#3275=DIRECTION('center_axis',(-1.57772181044202E-32,-1.,0.));
#3276=DIRECTION('ref_axis',(1.,-1.57772181044202E-32,0.));
#3277=DIRECTION('',(0.,0.,-1.));
#3278=DIRECTION('',(1.,-1.57772181044202E-32,0.));
#3279=DIRECTION('',(0.,0.,1.));
#3280=DIRECTION('center_axis',(0.,0.,1.));
#3281=DIRECTION('ref_axis',(0.707106781186546,-0.707106781186549,0.));
#3282=DIRECTION('',(0.,0.,1.));
#3283=DIRECTION('center_axis',(0.,0.,-1.));
#3284=DIRECTION('ref_axis',(0.707106781186546,-0.707106781186549,0.));
#3285=DIRECTION('center_axis',(1.,2.22044604925031E-16,0.));
#3286=DIRECTION('ref_axis',(-2.22044604925031E-16,1.,0.));
#3287=DIRECTION('',(0.,0.,-1.));
#3288=DIRECTION('',(-8.08042254518323E-17,0.363909879634834,-0.931434162731946));
#3289=DIRECTION('',(2.11551275325279E-16,-0.952742244724681,-0.303779879381395));
#3290=DIRECTION('',(-2.22044604925031E-16,1.,0.));
#3291=DIRECTION('center_axis',(0.,0.,1.));
#3292=DIRECTION('ref_axis',(0.707106781186548,0.707106781186548,0.));
#3293=DIRECTION('',(0.,0.,1.));
#3294=DIRECTION('center_axis',(-8.88178419700128E-15,0.,1.));
#3295=DIRECTION('ref_axis',(0.,1.,0.));
#3296=DIRECTION('center_axis',(0.,0.,1.));
#3297=DIRECTION('ref_axis',(1.,0.,0.));
#3298=DIRECTION('center_axis',(0.,0.,1.));
#3299=DIRECTION('ref_axis',(1.,0.,0.));
#3300=DIRECTION('',(-1.,-2.8421709430404E-16,0.));
#3301=DIRECTION('',(2.22044604925031E-16,-1.,0.));
#3302=DIRECTION('',(-1.,1.57772181044202E-32,0.));
#3303=DIRECTION('',(-1.,-2.8421709430404E-16,0.));
#3304=DIRECTION('',(3.33066907387547E-16,-1.,0.));
#3305=DIRECTION('center_axis',(0.,0.,-1.));
#3306=DIRECTION('ref_axis',(-0.707106781186548,-0.707106781186547,0.));
#3307=DIRECTION('center_axis',(0.,0.,1.));
#3308=DIRECTION('ref_axis',(-0.707106781186548,-0.707106781186547,0.));
#3309=DIRECTION('',(0.,0.,-1.));
#3310=DIRECTION('center_axis',(-1.,-3.33066907387547E-16,0.));
#3311=DIRECTION('ref_axis',(3.33066907387547E-16,-1.,0.));
#3312=DIRECTION('',(-2.11551275325279E-16,0.952742244724681,0.303779879381395));
#3313=DIRECTION('',(1.21206338177748E-16,-0.363909879634834,0.931434162731946));
#3314=DIRECTION('',(0.,0.,1.));
#3315=DIRECTION('center_axis',(0.,0.,1.));
#3316=DIRECTION('ref_axis',(1.,0.,0.));
#3317=DIRECTION('center_axis',(0.,0.363909879634826,-0.931434162731949));
#3318=DIRECTION('ref_axis',(1.,0.,0.));
#3319=DIRECTION('center_axis',(1.,0.,0.));
#3320=DIRECTION('ref_axis',(0.,0.931434162731946,0.363909879634834));
#3321=DIRECTION('center_axis',(0.,0.,1.));
#3322=DIRECTION('ref_axis',(1.,0.,0.));
#3323=DIRECTION('center_axis',(-1.,0.,0.));
#3324=DIRECTION('ref_axis',(0.,1.,0.));
#3325=DIRECTION('center_axis',(0.,1.03620815631681E-14,1.));
#3326=DIRECTION('ref_axis',(-1.,0.,0.));
#3327=DIRECTION('center_axis',(-9.3501868997908E-15,0.363909879634832,-0.931434162731946));
#3328=DIRECTION('ref_axis',(-1.85037170770859E-16,0.931434162731946,0.363909879634832));
#3329=DIRECTION('center_axis',(0.,0.,1.));
#3330=DIRECTION('ref_axis',(-0.707106781186546,0.707106781186549,0.));
#3331=DIRECTION('',(0.,0.,-1.));
#3332=DIRECTION('center_axis',(-1.21206338177748E-16,0.363909879634834,
-0.931434162731946));
#3333=DIRECTION('ref_axis',(-0.707106781186543,0.658623412696577,0.257323143630572));
#3334=DIRECTION('center_axis',(-8.6339434625812E-17,0.303779879381395,-0.952742244724681));
#3335=DIRECTION('ref_axis',(-3.21309535159675E-14,0.952742244724682,0.303779879381395));
#3336=DIRECTION('',(-1.21206338177748E-16,0.363909879634834,-0.931434162731946));
#3337=DIRECTION('center_axis',(-1.,0.,-7.27458983891379E-16));
#3338=DIRECTION('ref_axis',(0.,0.982709052245868,0.185156470678253));
#3339=DIRECTION('',(1.,0.,7.27458983891379E-16));
#3340=DIRECTION('',(-1.,0.,-7.27458983891379E-16));
#3341=DIRECTION('center_axis',(8.08042254518323E-17,-0.363909879634834,
0.931434162731946));
#3342=DIRECTION('ref_axis',(0.707106781186547,0.658623412696574,0.25732314363057));
#3343=DIRECTION('center_axis',(-8.6339434625812E-17,0.303779879381395,-0.952742244724681));
#3344=DIRECTION('ref_axis',(-4.61651630976545E-16,0.952742244724681,0.303779879381395));
#3345=DIRECTION('',(8.08042254518323E-17,-0.363909879634834,0.931434162731946));
#3346=DIRECTION('center_axis',(-2.6472951126719E-16,0.931434162731946,0.363909879634834));
#3347=DIRECTION('ref_axis',(-8.08042254518323E-17,0.363909879634834,-0.931434162731946));
#3348=DIRECTION('',(-1.,-2.8421709430404E-16,0.));
#3349=DIRECTION('center_axis',(8.6339434625812E-17,-0.303779879381395,0.952742244724681));
#3350=DIRECTION('ref_axis',(-2.11551275325279E-16,0.952742244724681,0.303779879381395));
#3351=DIRECTION('',(1.,2.8421709430404E-16,0.));
#3352=DIRECTION('',(2.11551275325279E-16,-0.952742244724681,-0.303779879381395));
#3353=DIRECTION('center_axis',(0.,0.303700500819394,-0.952767550770937));
#3354=DIRECTION('ref_axis',(-1.,0.,0.));
#3355=DIRECTION('center_axis',(7.58365576851318E-17,0.303700500819394,-0.952767550770937));
#3356=DIRECTION('ref_axis',(-1.,0.,0.));
#3357=DIRECTION('center_axis',(0.,0.303700500819394,-0.952767550770937));
#3358=DIRECTION('ref_axis',(-1.,0.,0.));
#3359=DIRECTION('center_axis',(3.93237605757558E-17,-0.303700500819394,
0.952767550770937));
#3360=DIRECTION('ref_axis',(-1.,0.,0.));
#3361=DIRECTION('center_axis',(-3.93237605757558E-17,0.303700500819394,
-0.952767550770937));
#3362=DIRECTION('ref_axis',(-1.,0.,0.));
#3363=DIRECTION('center_axis',(0.,0.303700500819394,-0.952767550770937));
#3364=DIRECTION('ref_axis',(-1.,0.,0.));
#3365=DIRECTION('center_axis',(4.66985949605215E-18,0.303700500819394,-0.952767550770937));
#3366=DIRECTION('ref_axis',(-1.,0.,0.));
#3367=DIRECTION('center_axis',(0.,0.,-1.));
#3368=DIRECTION('ref_axis',(1.,0.,0.));
#3369=DIRECTION('center_axis',(0.,0.,-1.));
#3370=DIRECTION('ref_axis',(1.,0.,0.));
#3371=DIRECTION('center_axis',(0.,0.,-1.));
#3372=DIRECTION('ref_axis',(1.,0.,0.));
#3373=DIRECTION('center_axis',(0.,0.,1.));
#3374=DIRECTION('ref_axis',(1.,0.,0.));
#3375=DIRECTION('center_axis',(0.,0.,-1.));
#3376=DIRECTION('ref_axis',(1.,0.,0.));
#3377=DIRECTION('center_axis',(0.,0.,-1.));
#3378=DIRECTION('ref_axis',(1.,0.,0.));
#3379=DIRECTION('center_axis',(0.,0.,-1.));
#3380=DIRECTION('ref_axis',(1.,0.,0.));
#3381=DIRECTION('center_axis',(0.,0.,-1.));
#3382=DIRECTION('ref_axis',(1.,0.,0.));
#3383=DIRECTION('center_axis',(0.,0.,1.));
#3384=DIRECTION('ref_axis',(1.,0.,0.));
#3385=DIRECTION('center_axis',(0.,0.,-1.));
#3386=DIRECTION('ref_axis',(1.,0.,0.));
#3387=DIRECTION('center_axis',(0.,0.303700500819394,-0.952767550770937));
#3388=DIRECTION('ref_axis',(-1.,0.,0.));
#3389=DIRECTION('center_axis',(-1.69818752353592E-17,-0.303700500819394,
0.952767550770937));
#3390=DIRECTION('ref_axis',(-1.,0.,0.));
#3391=DIRECTION('center_axis',(1.69818752353592E-17,0.303700500819394,-0.952767550770937));
#3392=DIRECTION('ref_axis',(-1.,0.,0.));
#3393=DIRECTION('center_axis',(-1.,0.,0.));
#3394=DIRECTION('ref_axis',(0.,0.,1.));
#3395=DIRECTION('',(0.,0.,-1.));
#3396=DIRECTION('',(0.,1.,0.));
#3397=DIRECTION('',(0.,1.,0.));
#3398=DIRECTION('center_axis',(7.93016446160826E-17,0.,-1.));
#3399=DIRECTION('ref_axis',(-1.,0.,-7.93016446160826E-17));
#3400=DIRECTION('',(1.,0.,7.93016446160826E-17));
#3401=DIRECTION('',(0.,1.,0.));
#3402=DIRECTION('center_axis',(1.,0.,0.));
#3403=DIRECTION('ref_axis',(0.,0.,-1.));
#3404=DIRECTION('',(0.,0.,1.));
#3405=DIRECTION('',(0.,1.,0.));
#3406=DIRECTION('center_axis',(0.,0.,1.));
#3407=DIRECTION('ref_axis',(1.,0.,0.));
#3408=DIRECTION('',(-1.,0.,0.));
#3409=DIRECTION('center_axis',(0.,1.,0.));
#3410=DIRECTION('ref_axis',(-1.,0.,0.));
#3411=DIRECTION('center_axis',(0.,-1.,0.));
#3412=DIRECTION('ref_axis',(-1.,0.,0.));
#3413=DIRECTION('center_axis',(0.,1.,0.));
#3414=DIRECTION('ref_axis',(-1.,0.,0.));
#3415=DIRECTION('center_axis',(0.,-1.,0.));
#3416=DIRECTION('ref_axis',(-1.,0.,0.));
#3417=DIRECTION('center_axis',(1.,0.,0.));
#3418=DIRECTION('ref_axis',(0.,0.,-1.));
#3419=DIRECTION('',(0.,0.,1.));
#3420=DIRECTION('',(0.,1.,0.));
#3421=DIRECTION('',(0.,1.,0.));
#3422=DIRECTION('center_axis',(0.,0.,1.));
#3423=DIRECTION('ref_axis',(1.,0.,0.));
#3424=DIRECTION('',(-1.,0.,0.));
#3425=DIRECTION('',(0.,1.,0.));
#3426=DIRECTION('center_axis',(-1.,0.,0.));
#3427=DIRECTION('ref_axis',(0.,0.,1.));
#3428=DIRECTION('',(0.,0.,-1.));
#3429=DIRECTION('',(0.,1.,0.));
#3430=DIRECTION('center_axis',(4.22942104619107E-16,0.,-1.));
#3431=DIRECTION('ref_axis',(-1.,0.,-4.22942104619107E-16));
#3432=DIRECTION('',(1.,0.,4.22942104619107E-16));
#3433=DIRECTION('center_axis',(0.,-0.303700500819394,0.952767550770937));
#3434=DIRECTION('ref_axis',(-7.89332741722005E-33,-0.952767550770936,-0.303700500819395));
#3435=DIRECTION('',(0.766044443118979,0.195214918982303,-0.612427176546948));
#3436=DIRECTION('center_axis',(-7.58365576851318E-17,-0.303700500819394,
0.952767550770937));
#3437=DIRECTION('ref_axis',(-3.94666370861004E-32,-0.952767550770937,-0.303700500819394));
#3438=DIRECTION('',(0.,0.925077206834458,-0.3797790955218));
#3439=DIRECTION('center_axis',(7.58365576851318E-17,0.303700500819394,-0.952767550770937));
#3440=DIRECTION('ref_axis',(0.,-0.952767550770936,-0.303700500819395));
#3441=DIRECTION('center_axis',(-7.58365576851318E-17,-0.303700500819394,
0.952767550770937));
#3442=DIRECTION('ref_axis',(1.,0.,7.95960752691128E-17));
#3443=DIRECTION('',(1.,0.,0.));
#3444=DIRECTION('',(-2.11556894396322E-16,0.952767550770936,0.303700500819394));
#3445=DIRECTION('center_axis',(0.,0.952767550770936,0.303700500819395));
#3446=DIRECTION('ref_axis',(1.,0.,0.));
#3447=DIRECTION('',(0.,0.303700500819395,-0.952767550770936));
#3448=DIRECTION('',(1.,0.,0.));
#3449=DIRECTION('',(6.74350577199767E-17,-0.303700500819395,0.952767550770936));
#3450=DIRECTION('center_axis',(0.,-0.303700500819393,0.952767550770937));
#3451=DIRECTION('ref_axis',(0.999725923002667,0.0223053216195816,0.00710995808088055));
#3452=DIRECTION('center_axis',(4.66985949605215E-18,0.303700500819394,-0.952767550770937));
#3453=DIRECTION('ref_axis',(0.999725923002667,0.0223053216195816,0.00710995808088056));
#3454=DIRECTION('center_axis',(-4.66985949605215E-18,-0.303700500819394,
0.952767550770937));
#3455=DIRECTION('ref_axis',(0.999725923002667,0.0223053216195816,0.00710995808088055));
#3456=DIRECTION('center_axis',(0.,0.303700500819395,-0.952767550770936));
#3457=DIRECTION('ref_axis',(0.999725923002667,0.0223053216195816,0.00710995808088056));
#3458=DIRECTION('',(0.,0.303700500819395,-0.952767550770936));
#3459=DIRECTION('center_axis',(0.,0.303700500819394,-0.952767550770937));
#3460=DIRECTION('ref_axis',(0.999725923002667,0.0223053216195816,0.00710995808088054));
#3461=DIRECTION('center_axis',(0.,0.952767550770936,0.303700500819395));
#3462=DIRECTION('ref_axis',(1.,0.,0.));
#3463=DIRECTION('',(1.,0.,0.));
#3464=DIRECTION('',(1.,0.,0.));
#3465=DIRECTION('center_axis',(0.,0.,1.));
#3466=DIRECTION('ref_axis',(-1.,0.,0.));
#3467=DIRECTION('',(0.766044443118978,0.,-0.642787609686539));
#3468=DIRECTION('center_axis',(0.,0.,-1.));
#3469=DIRECTION('ref_axis',(-1.,0.,0.));
#3470=DIRECTION('',(0.,0.766044443118978,0.642787609686539));
#3471=DIRECTION('center_axis',(0.,0.,1.));
#3472=DIRECTION('ref_axis',(-1.,0.,0.));
#3473=DIRECTION('center_axis',(0.,0.,-1.));
#3474=DIRECTION('ref_axis',(-1.,0.,0.));
#3475=DIRECTION('',(0.,0.,-1.));
#3476=DIRECTION('center_axis',(0.,0.,-1.));
#3477=DIRECTION('ref_axis',(-1.,0.,0.));
#3478=DIRECTION('',(0.,0.,1.));
#3479=DIRECTION('center_axis',(0.,0.,1.));
#3480=DIRECTION('ref_axis',(-3.46944695195361E-16,1.,0.));
#3481=DIRECTION('center_axis',(0.,0.,-1.));
#3482=DIRECTION('ref_axis',(-3.46944695195361E-16,1.,0.));
#3483=DIRECTION('',(0.766044443118978,0.,0.642787609686539));
#3484=DIRECTION('center_axis',(0.,0.,1.));
#3485=DIRECTION('ref_axis',(-3.46944695195361E-16,1.,0.));
#3486=DIRECTION('center_axis',(0.,0.,-1.));
#3487=DIRECTION('ref_axis',(-3.46944695195361E-16,1.,0.));
#3488=DIRECTION('center_axis',(0.,0.,-1.));
#3489=DIRECTION('ref_axis',(-3.46944695195361E-16,1.,0.));
#3490=DIRECTION('',(0.,0.,1.));
#3491=DIRECTION('center_axis',(0.,0.153675712506991,-0.988121336367892));
#3492=DIRECTION('ref_axis',(0.,-0.988121336367892,-0.153675712506991));
#3493=DIRECTION('',(0.,0.988121336367892,0.153675712506991));
#3494=DIRECTION('',(1.,0.,0.));
#3495=DIRECTION('',(-1.,0.,0.));
#3496=DIRECTION('center_axis',(1.,0.,0.));
#3497=DIRECTION('ref_axis',(0.,0.,-1.));
#3498=DIRECTION('',(0.,0.,-1.));
#3499=DIRECTION('',(0.,0.303700500819395,-0.952767550770936));
#3500=DIRECTION('center_axis',(1.,-7.19084498642538E-15,0.));
#3501=DIRECTION('ref_axis',(0.,0.,-1.));
#3502=DIRECTION('',(0.,0.,-1.));
#3503=DIRECTION('',(0.,0.303700500819395,-0.952767550770936));
#3504=DIRECTION('',(7.22445340589938E-15,0.988121336367892,0.153675712506988));
#3505=DIRECTION('',(1.,0.,0.));
#3506=DIRECTION('',(-0.99928019983529,-0.0361434629812328,-0.0115209505192171));
#3507=DIRECTION('',(6.43771040792918E-15,0.985380675265787,0.170367029711563));
#3508=DIRECTION('center_axis',(1.,2.22044604925031E-16,0.));
#3509=DIRECTION('ref_axis',(-2.22044604925031E-16,1.,0.));
#3510=DIRECTION('',(0.,0.,-1.));
#3511=DIRECTION('',(-2.22044604925031E-16,1.,0.));
#3512=DIRECTION('',(2.22044604925031E-16,-1.,0.));
#3513=DIRECTION('',(0.,0.,-1.));
#3514=DIRECTION('',(-8.08042254518323E-17,0.363909879634834,-0.931434162731946));
#3515=DIRECTION('',(0.,0.303700500819395,-0.952767550770936));
#3516=DIRECTION('',(2.11556894396322E-16,-0.952767550770936,-0.303700500819394));
#3517=DIRECTION('',(-2.11556894396322E-16,0.952767550770936,0.303700500819394));
#3518=DIRECTION('',(0.,-0.303700500819395,0.952767550770936));
#3519=DIRECTION('',(2.11556894396324E-16,-0.952767550770942,-0.303700500819376));
#3520=DIRECTION('',(2.22044604925031E-16,-1.,0.));
#3521=DIRECTION('',(0.,0.,-1.));
#3522=DIRECTION('',(-2.22044604925031E-16,1.,0.));
#3523=DIRECTION('center_axis',(0.,0.303700500819395,-0.952767550770936));
#3524=DIRECTION('ref_axis',(-1.,0.,0.));
#3525=DIRECTION('center_axis',(0.,0.303700500819394,-0.952767550770937));
#3526=DIRECTION('ref_axis',(-1.,0.,0.));
#3527=DIRECTION('center_axis',(0.,0.303700500819394,-0.952767550770937));
#3528=DIRECTION('ref_axis',(-1.,0.,0.));
#3529=DIRECTION('center_axis',(3.93237605757558E-17,-0.303700500819394,
0.952767550770937));
#3530=DIRECTION('ref_axis',(1.,0.,-4.12731946464138E-17));
#3531=DIRECTION('center_axis',(3.93237605757558E-17,-0.303700500819394,
0.952767550770937));
#3532=DIRECTION('ref_axis',(1.,0.,-4.12731946464138E-17));
#3533=DIRECTION('',(1.,0.,0.));
#3534=DIRECTION('center_axis',(0.,0.303700500819395,-0.952767550770936));
#3535=DIRECTION('ref_axis',(0.,-0.952767550770936,-0.303700500819395));
#3536=DIRECTION('center_axis',(0.,0.303700500819394,-0.952767550770937));
#3537=DIRECTION('ref_axis',(0.,-0.952767550770937,-0.303700500819394));
#3538=DIRECTION('center_axis',(-7.58365576851318E-17,-0.303700500819394,
0.952767550770937));
#3539=DIRECTION('ref_axis',(1.,0.,7.95960752691128E-17));
#3540=DIRECTION('center_axis',(0.,0.303700500819395,-0.952767550770936));
#3541=DIRECTION('ref_axis',(1.83697019872103E-16,-0.952767550770936,-0.303700500819395));
#3542=DIRECTION('center_axis',(0.,-0.303700500819394,0.952767550770937));
#3543=DIRECTION('ref_axis',(1.83697019872103E-16,-0.952767550770937,-0.303700500819394));
#3544=DIRECTION('center_axis',(0.,0.303700500819394,-0.952767550770937));
#3545=DIRECTION('ref_axis',(1.83697019872103E-16,-0.952767550770937,-0.303700500819394));
#3546=DIRECTION('center_axis',(-1.69818752353592E-17,-0.303700500819394,
0.952767550770937));
#3547=DIRECTION('ref_axis',(1.,0.,1.78237338389812E-17));
#3548=DIRECTION('',(1.,0.,0.));
#3549=DIRECTION('center_axis',(-1.69818752353592E-17,-0.303700500819394,
0.952767550770937));
#3550=DIRECTION('ref_axis',(1.,0.,1.78237338389812E-17));
#3551=DIRECTION('center_axis',(-4.66985949605215E-18,-0.303700500819394,
0.952767550770937));
#3552=DIRECTION('ref_axis',(1.,0.,4.90136286891121E-18));
#3553=DIRECTION('center_axis',(-4.66985949605215E-18,-0.303700500819394,
0.952767550770937));
#3554=DIRECTION('ref_axis',(1.,0.,4.90136286891121E-18));
#3555=DIRECTION('center_axis',(0.,0.,1.));
#3556=DIRECTION('ref_axis',(1.,0.,0.));
#3557=DIRECTION('',(1.,-1.57772181044202E-32,0.));
#3558=DIRECTION('center_axis',(0.,0.,1.));
#3559=DIRECTION('ref_axis',(1.,0.,0.));
#3560=DIRECTION('',(-1.,1.57772181044202E-32,0.));
#3561=DIRECTION('center_axis',(0.,0.,-1.));
#3562=DIRECTION('ref_axis',(0.,-1.,0.));
#3563=DIRECTION('center_axis',(0.,0.,-1.));
#3564=DIRECTION('ref_axis',(0.,-1.,0.));
#3565=DIRECTION('center_axis',(0.,0.,-1.));
#3566=DIRECTION('ref_axis',(0.,-1.,0.));
#3567=DIRECTION('center_axis',(0.,0.,1.));
#3568=DIRECTION('ref_axis',(1.,0.,0.));
#3569=DIRECTION('center_axis',(0.,0.,1.));
#3570=DIRECTION('ref_axis',(1.,0.,0.));
#3571=DIRECTION('center_axis',(0.,0.,-1.));
#3572=DIRECTION('ref_axis',(1.,0.,0.));
#3573=DIRECTION('center_axis',(0.,0.,-1.));
#3574=DIRECTION('ref_axis',(1.,0.,0.));
#3575=DIRECTION('center_axis',(0.,0.,-1.));
#3576=DIRECTION('ref_axis',(1.,0.,0.));
#3577=DIRECTION('center_axis',(0.,0.,1.));
#3578=DIRECTION('ref_axis',(1.,0.,0.));
#3579=DIRECTION('center_axis',(0.,0.,1.));
#3580=DIRECTION('ref_axis',(1.,0.,0.));
#3581=DIRECTION('center_axis',(0.,0.,1.));
#3582=DIRECTION('ref_axis',(1.,0.,0.));
#3583=DIRECTION('',(1.,-1.57772181044202E-32,0.));
#3584=DIRECTION('center_axis',(0.,0.,1.));
#3585=DIRECTION('ref_axis',(1.,0.,0.));
#3586=DIRECTION('',(-1.,1.57772181044202E-32,0.));
#3587=DIRECTION('center_axis',(-1.57772181044202E-32,-1.,0.));
#3588=DIRECTION('ref_axis',(1.,-1.57772181044202E-32,0.));
#3589=DIRECTION('center_axis',(0.,0.,1.));
#3590=DIRECTION('ref_axis',(-1.,6.92734832336828E-18,0.));
#3591=DIRECTION('center_axis',(0.,0.,1.));
#3592=DIRECTION('ref_axis',(-1.,6.92734832336828E-18,0.));
#3593=DIRECTION('center_axis',(0.,0.,1.));
#3594=DIRECTION('ref_axis',(1.,0.,0.));
#3595=DIRECTION('center_axis',(0.,0.,1.));
#3596=DIRECTION('ref_axis',(-1.,6.92734832336828E-18,0.));
#3597=DIRECTION('center_axis',(0.,0.,1.));
#3598=DIRECTION('ref_axis',(-1.,6.92734832336828E-18,0.));
#3599=DIRECTION('center_axis',(0.,0.,1.));
#3600=DIRECTION('ref_axis',(1.,0.,0.));
#3601=DIRECTION('center_axis',(0.,0.,1.));
#3602=DIRECTION('ref_axis',(-1.,6.92734832336828E-18,0.));
#3603=DIRECTION('center_axis',(0.,0.,1.));
#3604=DIRECTION('ref_axis',(-1.,6.92734832336828E-18,0.));
#3605=DIRECTION('center_axis',(0.,0.,1.));
#3606=DIRECTION('ref_axis',(1.,0.,0.));
#3607=DIRECTION('center_axis',(0.,0.,1.));
#3608=DIRECTION('ref_axis',(-1.,6.92734832336828E-18,0.));
#3609=DIRECTION('center_axis',(0.,0.,1.));
#3610=DIRECTION('ref_axis',(-1.,6.92734832336828E-18,0.));
#3611=DIRECTION('center_axis',(0.,0.,1.));
#3612=DIRECTION('ref_axis',(1.,0.,0.));
#3613=DIRECTION('center_axis',(-2.6472951126719E-16,0.931434162731946,0.363909879634834));
#3614=DIRECTION('ref_axis',(-8.08042254518323E-17,0.363909879634834,-0.931434162731946));
#3615=DIRECTION('center_axis',(0.,0.,1.));
#3616=DIRECTION('ref_axis',(1.,0.,0.));
#3617=DIRECTION('center_axis',(0.,1.,0.));
#3618=DIRECTION('ref_axis',(-1.,0.,0.));
#3619=DIRECTION('center_axis',(0.,0.,1.));
#3620=DIRECTION('ref_axis',(1.,-6.92734832336828E-18,0.));
#3621=DIRECTION('center_axis',(0.,0.,1.));
#3622=DIRECTION('ref_axis',(1.,-6.92734832336828E-18,0.));
#3623=DIRECTION('center_axis',(0.,0.,1.));
#3624=DIRECTION('ref_axis',(1.,-6.92734832336828E-18,0.));
#3625=DIRECTION('center_axis',(0.,0.,1.));
#3626=DIRECTION('ref_axis',(1.,-6.92734832336828E-18,0.));
#3627=DIRECTION('center_axis',(0.,0.303700500819394,-0.952767550770937));
#3628=DIRECTION('ref_axis',(1.,0.,0.));
#3629=DIRECTION('center_axis',(0.,0.303700500819394,-0.952767550770937));
#3630=DIRECTION('ref_axis',(1.,0.,0.));
#3631=DIRECTION('center_axis',(0.,0.303700500819394,-0.952767550770937));
#3632=DIRECTION('ref_axis',(1.,0.,0.));
#3633=DIRECTION('center_axis',(0.,0.303700500819394,-0.952767550770937));
#3634=DIRECTION('ref_axis',(1.,0.,0.));
#3635=DIRECTION('center_axis',(0.,0.303700500819394,-0.952767550770937));
#3636=DIRECTION('ref_axis',(-1.,0.,0.));
#3637=CARTESIAN_POINT('',(0.,0.,0.));
#3638=CARTESIAN_POINT('Origin',(81.53,126.88,5.4));
#3639=CARTESIAN_POINT('',(82.93,126.88,8.4));
#3640=CARTESIAN_POINT('Origin',(81.53,126.88,8.4));
#3641=CARTESIAN_POINT('',(82.93,126.88,2.4));
#3642=CARTESIAN_POINT('Origin',(81.53,126.88,2.4));
#3643=CARTESIAN_POINT('Origin',(81.53,126.88,2.4));
#3644=CARTESIAN_POINT('Origin',(33.2699999999999,126.88,5.4));
#3645=CARTESIAN_POINT('',(34.6699999999999,126.88,8.4));
#3646=CARTESIAN_POINT('Origin',(33.2699999999999,126.88,8.4));
#3647=CARTESIAN_POINT('',(34.6699999999999,126.88,2.4));
#3648=CARTESIAN_POINT('Origin',(33.2699999999999,126.88,2.4));
#3649=CARTESIAN_POINT('Origin',(33.2699999999999,126.88,2.4));
#3650=CARTESIAN_POINT('Origin',(33.27,45.6,5.4));
#3651=CARTESIAN_POINT('',(34.67,45.6,8.4));
#3652=CARTESIAN_POINT('Origin',(33.27,45.6,8.4));
#3653=CARTESIAN_POINT('',(34.67,45.6,2.4));
#3654=CARTESIAN_POINT('Origin',(33.27,45.6,2.4));
#3655=CARTESIAN_POINT('Origin',(33.27,45.6,2.4));
#3656=CARTESIAN_POINT('Origin',(81.53,51.95,5.4));
#3657=CARTESIAN_POINT('',(82.93,51.95,8.4));
#3658=CARTESIAN_POINT('Origin',(81.53,51.95,8.4));
#3659=CARTESIAN_POINT('',(82.93,51.95,2.4));
#3660=CARTESIAN_POINT('Origin',(81.53,51.95,2.4));
#3661=CARTESIAN_POINT('Origin',(81.53,51.95,2.4));
#3662=CARTESIAN_POINT('Origin',(83.33,77.1656406461225,0.8));
#3663=CARTESIAN_POINT('',(84.2170057685089,129.567005768509,2.59254588968651));
#3664=CARTESIAN_POINT('',(83.33,130.226640106136,2.8));
#3665=CARTESIAN_POINT('Ctrl Pts',(84.2170057685089,129.567005768509,2.59254588968651));
#3666=CARTESIAN_POINT('Ctrl Pts',(84.1717767579442,129.612234779074,2.61492656819834));
#3667=CARTESIAN_POINT('Ctrl Pts',(84.1249859791378,129.6567358617,2.635945196938));
#3668=CARTESIAN_POINT('Ctrl Pts',(83.8504035002116,129.904696066186,2.74646932199606));
#3669=CARTESIAN_POINT('Ctrl Pts',(83.5913793346616,130.086056479732,2.8));
#3670=CARTESIAN_POINT('Ctrl Pts',(83.33,130.226640106136,2.8));
#3671=CARTESIAN_POINT('',(85.33,130.68,0.8));
#3672=CARTESIAN_POINT('Origin',(83.33,128.68,0.8));
#3673=CARTESIAN_POINT('',(85.33,157.6,0.8));
#3674=CARTESIAN_POINT('',(85.33,103.44,0.8));
#3675=CARTESIAN_POINT('',(83.33,157.6,2.8));
#3676=CARTESIAN_POINT('Origin',(83.33,157.6,0.8));
#3677=CARTESIAN_POINT('',(83.33,77.1656406461225,2.8));
#3678=CARTESIAN_POINT('Origin',(102.26499998523,128.68,0.8));
#3679=CARTESIAN_POINT('',(84.8766401061363,128.68,2.8));
#3680=CARTESIAN_POINT('Ctrl Pts',(84.8766401061363,128.68,2.8));
#3681=CARTESIAN_POINT('Ctrl Pts',(84.736056479732,128.941379334662,2.8));
#3682=CARTESIAN_POINT('Ctrl Pts',(84.5546960661859,129.200403500212,2.74646932199606));
#3683=CARTESIAN_POINT('Ctrl Pts',(84.3067358616997,129.474985979138,2.63594519693799));
#3684=CARTESIAN_POINT('Ctrl Pts',(84.2622347790735,129.521776757944,2.61492656819834));
#3685=CARTESIAN_POINT('Ctrl Pts',(84.2170057685089,129.567005768509,2.59254588968651));
#3686=CARTESIAN_POINT('',(122.6,128.68,2.8));
#3687=CARTESIAN_POINT('',(102.26499998523,128.68,2.8));
#3688=CARTESIAN_POINT('',(122.6,130.68,0.8));
#3689=CARTESIAN_POINT('Origin',(122.6,128.68,0.8));
#3690=CARTESIAN_POINT('',(92.75,130.68,0.8));
#3691=CARTESIAN_POINT('Origin',(81.5299999704593,27.4512812922449,2.8));
#3692=CARTESIAN_POINT('',(84.8766401061363,125.08,2.8));
#3693=CARTESIAN_POINT('Origin',(81.53,126.88,2.8));
#3694=CARTESIAN_POINT('',(122.6,125.08,2.8));
#3695=CARTESIAN_POINT('',(81.5299999852297,125.08,2.8));
#3696=CARTESIAN_POINT('',(122.6,13.7256406461225,2.8));
#3697=CARTESIAN_POINT('Origin',(81.5299999852297,125.08,0.8));
#3698=CARTESIAN_POINT('',(84.2170057685089,124.192994231491,2.59254588968651));
#3699=CARTESIAN_POINT('Ctrl Pts',(84.2170057685089,124.192994231491,2.59254588968652));
#3700=CARTESIAN_POINT('Ctrl Pts',(84.2622347790735,124.238223242056,2.61492656819836));
#3701=CARTESIAN_POINT('Ctrl Pts',(84.3067358616997,124.285014020862,2.635945196938));
#3702=CARTESIAN_POINT('Ctrl Pts',(84.5546960661859,124.559596499788,2.74646932199606));
#3703=CARTESIAN_POINT('Ctrl Pts',(84.736056479732,124.818620665338,2.8));
#3704=CARTESIAN_POINT('Ctrl Pts',(84.8766401061363,125.08,2.8));
#3705=CARTESIAN_POINT('',(85.33,123.08,0.8));
#3706=CARTESIAN_POINT('Origin',(83.33,125.08,0.8));
#3707=CARTESIAN_POINT('',(122.6,123.08,0.8));
#3708=CARTESIAN_POINT('',(72.015,123.08,0.8));
#3709=CARTESIAN_POINT('Origin',(122.6,125.08,0.8));
#3710=CARTESIAN_POINT('Origin',(83.33,39.7006406461225,0.8));
#3711=CARTESIAN_POINT('',(83.33,123.533359893864,2.8));
#3712=CARTESIAN_POINT('Ctrl Pts',(83.33,123.533359893864,2.8));
#3713=CARTESIAN_POINT('Ctrl Pts',(83.5913793346616,123.673943520268,2.8));
#3714=CARTESIAN_POINT('Ctrl Pts',(83.8504035002116,123.855303933814,2.74646932199606));
#3715=CARTESIAN_POINT('Ctrl Pts',(84.1249859791378,124.1032641383,2.635945196938));
#3716=CARTESIAN_POINT('Ctrl Pts',(84.1717767579442,124.147765220926,2.61492656819835));
#3717=CARTESIAN_POINT('Ctrl Pts',(84.2170057685089,124.192994231491,2.59254588968651));
#3718=CARTESIAN_POINT('',(83.33,55.2966401061363,2.8));
#3719=CARTESIAN_POINT('',(83.33,39.7006406461225,2.8));
#3720=CARTESIAN_POINT('',(84.2331935491507,54.6207198722123,2.58444428682225));
#3721=CARTESIAN_POINT('Ctrl Pts',(84.2331935491507,54.6207198722123,2.58444428682225));
#3722=CARTESIAN_POINT('Ctrl Pts',(84.1829665477037,54.67155759118,2.60986660122856));
#3723=CARTESIAN_POINT('Ctrl Pts',(84.1307575586653,54.721523868402,2.633622037864));
#3724=CARTESIAN_POINT('Ctrl Pts',(83.8504035002116,54.9746960661859,2.74646932199606));
#3725=CARTESIAN_POINT('Ctrl Pts',(83.5913793346616,55.156056479732,2.8));
#3726=CARTESIAN_POINT('Ctrl Pts',(83.33,55.2966401061363,2.8));
#3727=CARTESIAN_POINT('',(85.33,55.7175263230616,0.8));
#3728=CARTESIAN_POINT('Origin',(83.33,53.7175263230616,0.8));
#3729=CARTESIAN_POINT('',(85.33,65.975,0.8));
#3730=CARTESIAN_POINT('Origin',(102.06499998523,53.7175263230616,0.8));
#3731=CARTESIAN_POINT('',(84.8939040856249,53.7175263230616,2.8));
#3732=CARTESIAN_POINT('Ctrl Pts',(84.8939040856249,53.7175263230617,2.8));
#3733=CARTESIAN_POINT('Ctrl Pts',(84.7251054478279,54.0387789233339,2.8));
#3734=CARTESIAN_POINT('Ctrl Pts',(84.5014107747623,54.3464334398666,2.72059743592974));
#3735=CARTESIAN_POINT('Ctrl Pts',(84.2425839279032,54.6111901934558,2.58924382426877));
#3736=CARTESIAN_POINT('Ctrl Pts',(84.2378935053107,54.615962768592,2.5868520870177));
#3737=CARTESIAN_POINT('Ctrl Pts',(84.2331935491507,54.6207198722123,2.58444428682225));
#3738=CARTESIAN_POINT('',(122.6,53.7175263230616,2.8));
#3739=CARTESIAN_POINT('',(102.06499998523,53.7175263230616,2.8));
#3740=CARTESIAN_POINT('',(122.6,55.7175263230616,0.8));
#3741=CARTESIAN_POINT('Origin',(122.6,53.7175263230616,0.8));
#3742=CARTESIAN_POINT('',(92.55,55.7175263230616,0.8));
#3743=CARTESIAN_POINT('Origin',(81.5299999704593,27.4512812922449,2.8));
#3744=CARTESIAN_POINT('',(84.8220614738443,50.0520191643669,2.8));
#3745=CARTESIAN_POINT('Origin',(81.53,51.95,2.8));
#3746=CARTESIAN_POINT('',(122.6,50.0520191643669,2.8));
#3747=CARTESIAN_POINT('',(81.282136411344,50.0520191643669,2.8));
#3748=CARTESIAN_POINT('',(122.6,13.7256406461225,2.8));
#3749=CARTESIAN_POINT('Origin',(81.5299999704593,27.4512812922449,2.8));
#3750=CARTESIAN_POINT('',(79.73,123.533359893864,2.8));
#3751=CARTESIAN_POINT('Origin',(81.53,126.88,2.8));
#3752=CARTESIAN_POINT('',(79.73,55.2966401061363,2.8));
#3753=CARTESIAN_POINT('',(79.73,77.1656406461225,2.8));
#3754=CARTESIAN_POINT('Origin',(81.53,51.95,2.8));
#3755=CARTESIAN_POINT('Origin',(81.282136411344,50.0520191643669,0.8));
#3756=CARTESIAN_POINT('',(84.1675687084567,49.2144504559102,2.61617142875173));
#3757=CARTESIAN_POINT('Ctrl Pts',(84.1675687084567,49.2144504559102,2.61617142875174));
#3758=CARTESIAN_POINT('Ctrl Pts',(84.3007327327397,49.3428448636444,2.67538342633995));
#3759=CARTESIAN_POINT('Ctrl Pts',(84.4314744769303,49.488262905573,2.72553798038658));
#3760=CARTESIAN_POINT('Ctrl Pts',(84.6499935938259,49.774601213294,2.78510848629207));
#3761=CARTESIAN_POINT('Ctrl Pts',(84.7414825135404,49.9122543754721,2.8));
#3762=CARTESIAN_POINT('Ctrl Pts',(84.8220614738443,50.0520191643669,2.8));
#3763=CARTESIAN_POINT('',(85.33,48.0520191643669,0.8));
#3764=CARTESIAN_POINT('Origin',(83.33,50.0520191643669,0.8));
#3765=CARTESIAN_POINT('',(122.6,48.0520191643669,0.8));
#3766=CARTESIAN_POINT('',(71.7671364261143,48.0520191643669,0.8));
#3767=CARTESIAN_POINT('Origin',(122.6,50.0520191643669,0.8));
#3768=CARTESIAN_POINT('Origin',(83.33,14.7256406461225,0.8));
#3769=CARTESIAN_POINT('',(83.33,48.6033598938637,2.8));
#3770=CARTESIAN_POINT('Ctrl Pts',(83.33,48.6033598938637,2.8));
#3771=CARTESIAN_POINT('Ctrl Pts',(83.5913793346615,48.743943520268,2.8));
#3772=CARTESIAN_POINT('Ctrl Pts',(83.8504035002116,48.9253039338141,2.74646932199606));
#3773=CARTESIAN_POINT('Ctrl Pts',(84.1076446249811,49.1576041233584,2.64292538738198));
#3774=CARTESIAN_POINT('Ctrl Pts',(84.1379145211886,49.1858584106365,2.62984713080126));
#3775=CARTESIAN_POINT('Ctrl Pts',(84.1675687084567,49.2144504559102,2.61617142875173));
#3776=CARTESIAN_POINT('',(83.33,2.4,2.8));
#3777=CARTESIAN_POINT('',(83.33,14.7256406461225,2.8));
#3778=CARTESIAN_POINT('',(85.33,2.4,0.8));
#3779=CARTESIAN_POINT('Origin',(83.33,2.4,0.8));
#3780=CARTESIAN_POINT('',(85.33,41.,0.8));
#3781=CARTESIAN_POINT('Origin',(81.5299999704593,27.4512812922449,2.8));
#3782=CARTESIAN_POINT('',(79.73,48.6033598938637,2.8));
#3783=CARTESIAN_POINT('Origin',(81.53,51.95,2.8));
#3784=CARTESIAN_POINT('',(79.73,2.4,2.8));
#3785=CARTESIAN_POINT('',(79.73,39.7006406461225,2.8));
#3786=CARTESIAN_POINT('',(40.7649999852297,2.4,2.8));
#3787=CARTESIAN_POINT('Origin',(31.47,36.5256406461225,0.8));
#3788=CARTESIAN_POINT('',(30.5668064508493,42.9292801277876,2.58444428682224));
#3789=CARTESIAN_POINT('',(31.47,42.2533598938637,2.8));
#3790=CARTESIAN_POINT('Ctrl Pts',(30.5668064508493,42.9292801277876,2.58444428682224));
#3791=CARTESIAN_POINT('Ctrl Pts',(30.6170334522963,42.87844240882,2.60986660122856));
#3792=CARTESIAN_POINT('Ctrl Pts',(30.6692424413347,42.828476131598,2.633622037864));
#3793=CARTESIAN_POINT('Ctrl Pts',(30.9495964997884,42.575303933814,2.74646932199606));
#3794=CARTESIAN_POINT('Ctrl Pts',(31.2086206653385,42.393943520268,2.8));
#3795=CARTESIAN_POINT('Ctrl Pts',(31.47,42.2533598938637,2.8));
#3796=CARTESIAN_POINT('',(29.47,41.8324736769383,0.8));
#3797=CARTESIAN_POINT('Origin',(31.47,43.8324736769383,0.8));
#3798=CARTESIAN_POINT('',(29.47,2.4,0.8));
#3799=CARTESIAN_POINT('',(29.47,62.8,0.8));
#3800=CARTESIAN_POINT('',(31.47,2.4,2.8));
#3801=CARTESIAN_POINT('Origin',(31.47,2.4,0.8));
#3802=CARTESIAN_POINT('',(31.47,36.5256406461225,2.8));
#3803=CARTESIAN_POINT('Origin',(42.2128635591153,43.8324736769383,0.8));
#3804=CARTESIAN_POINT('',(29.906095914375,43.8324736769383,2.8));
#3805=CARTESIAN_POINT('Ctrl Pts',(29.906095914375,43.8324736769383,2.8));
#3806=CARTESIAN_POINT('Ctrl Pts',(30.074894552172,43.5112210766661,2.8));
#3807=CARTESIAN_POINT('Ctrl Pts',(30.2985892252376,43.2035665601334,2.72059743592974));
#3808=CARTESIAN_POINT('Ctrl Pts',(30.5574160720968,42.9388098065441,2.58924382426877));
#3809=CARTESIAN_POINT('Ctrl Pts',(30.5621064946892,42.934037231408,2.5868520870177));
#3810=CARTESIAN_POINT('Ctrl Pts',(30.5668064508493,42.9292801277876,2.58444428682225));
#3811=CARTESIAN_POINT('',(2.89572714777127,43.8324736769383,2.8));
#3812=CARTESIAN_POINT('',(42.2128635591153,43.8324736769383,2.8));
#3813=CARTESIAN_POINT('',(2.89572714777127,41.8324736769383,0.8));
#3814=CARTESIAN_POINT('Origin',(2.89572714777127,43.8324736769383,0.8));
#3815=CARTESIAN_POINT('',(32.6978635738856,41.8324736769383,0.8));
#3816=CARTESIAN_POINT('Origin',(81.5299999704593,27.4512812922449,2.8));
#3817=CARTESIAN_POINT('',(29.9779385261557,47.4979808356331,2.8));
#3818=CARTESIAN_POINT('Origin',(33.27,45.6,2.8));
#3819=CARTESIAN_POINT('',(2.89572714777127,47.497980835633,2.8));
#3820=CARTESIAN_POINT('',(57.6478635591153,47.4979808356331,2.8));
#3821=CARTESIAN_POINT('',(2.89572714777127,49.497980835633,2.8));
#3822=CARTESIAN_POINT('Origin',(2.89572714777127,49.497980835633,0.8));
#3823=CARTESIAN_POINT('',(2.89572714777127,49.497980835633,0.8));
#3824=CARTESIAN_POINT('Origin',(2.89572714777127,47.497980835633,0.8));
#3825=CARTESIAN_POINT('',(2.89572714777127,64.7489904178165,0.8));
#3826=CARTESIAN_POINT('Origin',(57.6478635591153,47.4979808356331,0.8));
#3827=CARTESIAN_POINT('',(30.6324312915433,48.3355495440898,2.61617142875174));
#3828=CARTESIAN_POINT('Ctrl Pts',(30.6324312915433,48.3355495440898,2.61617142875173));
#3829=CARTESIAN_POINT('Ctrl Pts',(30.4992672672602,48.2071551363556,2.67538342633994));
#3830=CARTESIAN_POINT('Ctrl Pts',(30.3685255230697,48.061737094427,2.72553798038658));
#3831=CARTESIAN_POINT('Ctrl Pts',(30.1500064061741,47.7753987867059,2.78510848629207));
#3832=CARTESIAN_POINT('Ctrl Pts',(30.0585174864596,47.6377456245279,2.8));
#3833=CARTESIAN_POINT('Ctrl Pts',(29.9779385261557,47.4979808356331,2.8));
#3834=CARTESIAN_POINT('',(29.47,49.4979808356331,0.8));
#3835=CARTESIAN_POINT('Origin',(31.47,47.4979808356331,0.8));
#3836=CARTESIAN_POINT('',(48.1328635738856,49.4979808356331,0.8));
#3837=CARTESIAN_POINT('Origin',(31.47,77.1656406461225,0.8));
#3838=CARTESIAN_POINT('',(31.47,48.9466401061363,2.8));
#3839=CARTESIAN_POINT('Ctrl Pts',(31.47,48.9466401061363,2.8));
#3840=CARTESIAN_POINT('Ctrl Pts',(31.2086206653385,48.806056479732,2.8));
#3841=CARTESIAN_POINT('Ctrl Pts',(30.9495964997884,48.6246960661859,2.74646932199606));
#3842=CARTESIAN_POINT('Ctrl Pts',(30.6923553750188,48.3923958766416,2.64292538738198));
#3843=CARTESIAN_POINT('Ctrl Pts',(30.6620854788113,48.3641415893635,2.62984713080126));
#3844=CARTESIAN_POINT('Ctrl Pts',(30.6324312915433,48.3355495440898,2.61617142875174));
#3845=CARTESIAN_POINT('',(31.47,123.533359893864,2.8));
#3846=CARTESIAN_POINT('',(31.47,77.1656406461225,2.8));
#3847=CARTESIAN_POINT('',(30.5829942314911,124.192994231491,2.59254588968649));
#3848=CARTESIAN_POINT('Ctrl Pts',(30.5829942314911,124.192994231491,2.59254588968649));
#3849=CARTESIAN_POINT('Ctrl Pts',(30.6282232420557,124.147765220926,2.61492656819833));
#3850=CARTESIAN_POINT('Ctrl Pts',(30.6750140208622,124.1032641383,2.63594519693799));
#3851=CARTESIAN_POINT('Ctrl Pts',(30.9495964997884,123.855303933814,2.74646932199606));
#3852=CARTESIAN_POINT('Ctrl Pts',(31.2086206653385,123.673943520268,2.8));
#3853=CARTESIAN_POINT('Ctrl Pts',(31.47,123.533359893864,2.8));
#3854=CARTESIAN_POINT('',(29.47,123.08,0.8));
#3855=CARTESIAN_POINT('Origin',(31.47,125.08,0.8));
#3856=CARTESIAN_POINT('',(29.47,103.44,0.8));
#3857=CARTESIAN_POINT('Origin',(41.9649999852296,125.08,0.8));
#3858=CARTESIAN_POINT('',(29.9233598938636,125.08,2.8));
#3859=CARTESIAN_POINT('Ctrl Pts',(29.9233598938636,125.08,2.8));
#3860=CARTESIAN_POINT('Ctrl Pts',(30.063943520268,124.818620665338,2.8));
#3861=CARTESIAN_POINT('Ctrl Pts',(30.245303933814,124.559596499788,2.74646932199606));
#3862=CARTESIAN_POINT('Ctrl Pts',(30.4932641383002,124.285014020862,2.63594519693799));
#3863=CARTESIAN_POINT('Ctrl Pts',(30.5377652209264,124.238223242056,2.61492656819834));
#3864=CARTESIAN_POINT('Ctrl Pts',(30.5829942314911,124.192994231491,2.59254588968649));
#3865=CARTESIAN_POINT('',(2.39999999999996,125.08,2.8));
#3866=CARTESIAN_POINT('',(41.9649999852296,125.08,2.8));
#3867=CARTESIAN_POINT('',(2.39999999999997,123.08,0.8));
#3868=CARTESIAN_POINT('Origin',(2.39999999999995,125.08,0.8));
#3869=CARTESIAN_POINT('',(32.45,123.08,0.8));
#3870=CARTESIAN_POINT('Origin',(81.5299999704593,27.4512812922449,2.8));
#3871=CARTESIAN_POINT('',(29.9233598938636,128.68,2.8));
#3872=CARTESIAN_POINT('Origin',(33.2699999999999,126.88,2.8));
#3873=CARTESIAN_POINT('',(2.39999999999996,128.68,2.8));
#3874=CARTESIAN_POINT('',(57.3999999852296,128.68,2.8));
#3875=CARTESIAN_POINT('',(2.39999999999997,93.7256406461225,2.8));
#3876=CARTESIAN_POINT('Origin',(81.5299999704593,27.4512812922449,2.8));
#3877=CARTESIAN_POINT('',(35.0699999999999,48.9466401061363,2.8));
#3878=CARTESIAN_POINT('Origin',(33.27,45.6,2.8));
#3879=CARTESIAN_POINT('',(35.0699999999999,123.533359893864,2.8));
#3880=CARTESIAN_POINT('',(35.0699999999999,36.5256406461225,2.8));
#3881=CARTESIAN_POINT('Origin',(33.2699999999999,126.88,2.8));
#3882=CARTESIAN_POINT('Origin',(57.3999999852296,128.68,0.8));
#3883=CARTESIAN_POINT('',(30.5829942314911,129.567005768509,2.59254588968651));
#3884=CARTESIAN_POINT('Ctrl Pts',(30.5829942314911,129.567005768509,2.5925458896865));
#3885=CARTESIAN_POINT('Ctrl Pts',(30.5377652209264,129.521776757944,2.61492656819834));
#3886=CARTESIAN_POINT('Ctrl Pts',(30.4932641383002,129.474985979138,2.63594519693799));
#3887=CARTESIAN_POINT('Ctrl Pts',(30.245303933814,129.200403500212,2.74646932199606));
#3888=CARTESIAN_POINT('Ctrl Pts',(30.063943520268,128.941379334662,2.8));
#3889=CARTESIAN_POINT('Ctrl Pts',(29.9233598938636,128.68,2.8));
#3890=CARTESIAN_POINT('',(29.4699999999999,130.68,0.8));
#3891=CARTESIAN_POINT('Origin',(31.4699999999999,128.68,0.8));
#3892=CARTESIAN_POINT('',(2.39999999999997,130.68,0.8));
#3893=CARTESIAN_POINT('',(47.885,130.68,0.8));
#3894=CARTESIAN_POINT('Origin',(2.39999999999995,128.68,0.8));
#3895=CARTESIAN_POINT('Origin',(31.4699999999999,92.5256406461225,0.8));
#3896=CARTESIAN_POINT('',(31.4699999999999,130.226640106136,2.8));
#3897=CARTESIAN_POINT('Ctrl Pts',(31.4699999999999,130.226640106136,2.8));
#3898=CARTESIAN_POINT('Ctrl Pts',(31.2086206653384,130.086056479732,2.8));
#3899=CARTESIAN_POINT('Ctrl Pts',(30.9495964997884,129.904696066186,2.74646932199606));
#3900=CARTESIAN_POINT('Ctrl Pts',(30.6750140208622,129.6567358617,2.635945196938));
#3901=CARTESIAN_POINT('Ctrl Pts',(30.6282232420557,129.612234779074,2.61492656819835));
#3902=CARTESIAN_POINT('Ctrl Pts',(30.5829942314911,129.567005768509,2.59254588968651));
#3903=CARTESIAN_POINT('',(31.4699999999999,157.6,2.8));
#3904=CARTESIAN_POINT('',(31.4699999999999,92.5256406461225,2.8));
#3905=CARTESIAN_POINT('',(29.4699999999999,157.6,0.8));
#3906=CARTESIAN_POINT('Origin',(31.4699999999999,157.6,0.8));
#3907=CARTESIAN_POINT('',(29.4699999999999,118.8,0.8));
#3908=CARTESIAN_POINT('Origin',(81.5299999704593,27.4512812922449,2.8));
#3909=CARTESIAN_POINT('',(35.0699999999999,130.226640106136,2.8));
#3910=CARTESIAN_POINT('Origin',(33.2699999999999,126.88,2.8));
#3911=CARTESIAN_POINT('',(35.0699999999999,157.6,2.8));
#3912=CARTESIAN_POINT('',(35.0699999999999,77.1656406461225,2.8));
#3913=CARTESIAN_POINT('',(103.26499998523,157.6,2.8));
#3914=CARTESIAN_POINT('Origin',(35.0699999999999,77.1656406461225,0.8));
#3915=CARTESIAN_POINT('',(35.9570057685088,129.567005768509,2.5925458896865));
#3916=CARTESIAN_POINT('Ctrl Pts',(35.9570057685088,129.567005768509,2.5925458896865));
#3917=CARTESIAN_POINT('Ctrl Pts',(35.9117767579442,129.612234779074,2.61492656819835));
#3918=CARTESIAN_POINT('Ctrl Pts',(35.8649859791377,129.6567358617,2.635945196938));
#3919=CARTESIAN_POINT('Ctrl Pts',(35.5904035002115,129.904696066186,2.74646932199606));
#3920=CARTESIAN_POINT('Ctrl Pts',(35.3313793346615,130.086056479732,2.8));
#3921=CARTESIAN_POINT('Ctrl Pts',(35.0699999999999,130.226640106136,2.8));
#3922=CARTESIAN_POINT('',(37.0699999999999,130.68,0.8));
#3923=CARTESIAN_POINT('Origin',(35.0699999999999,128.68,0.8));
#3924=CARTESIAN_POINT('',(37.0699999999999,157.6,0.8));
#3925=CARTESIAN_POINT('',(37.0699999999999,103.44,0.8));
#3926=CARTESIAN_POINT('Origin',(35.0699999999999,157.6,0.8));
#3927=CARTESIAN_POINT('Origin',(81.5299999852297,128.68,0.8));
#3928=CARTESIAN_POINT('',(36.6166401061362,128.68,2.8));
#3929=CARTESIAN_POINT('Ctrl Pts',(36.6166401061362,128.68,2.8));
#3930=CARTESIAN_POINT('Ctrl Pts',(36.4760564797319,128.941379334662,2.8));
#3931=CARTESIAN_POINT('Ctrl Pts',(36.2946960661859,129.200403500212,2.74646932199606));
#3932=CARTESIAN_POINT('Ctrl Pts',(36.0467358616997,129.474985979138,2.63594519693799));
#3933=CARTESIAN_POINT('Ctrl Pts',(36.0022347790735,129.521776757944,2.61492656819835));
#3934=CARTESIAN_POINT('Ctrl Pts',(35.9570057685088,129.567005768509,2.5925458896865));
#3935=CARTESIAN_POINT('',(78.1833598938637,128.68,2.8));
#3936=CARTESIAN_POINT('',(81.5299999852297,128.68,2.8));
#3937=CARTESIAN_POINT('',(78.8429942314911,129.567005768509,2.59254588968651));
#3938=CARTESIAN_POINT('Ctrl Pts',(78.8429942314911,129.567005768509,2.5925458896865));
#3939=CARTESIAN_POINT('Ctrl Pts',(78.7977652209265,129.521776757944,2.61492656819834));
#3940=CARTESIAN_POINT('Ctrl Pts',(78.7532641383003,129.474985979138,2.63594519693799));
#3941=CARTESIAN_POINT('Ctrl Pts',(78.5053039338141,129.200403500212,2.74646932199606));
#3942=CARTESIAN_POINT('Ctrl Pts',(78.323943520268,128.941379334662,2.8));
#3943=CARTESIAN_POINT('Ctrl Pts',(78.1833598938637,128.68,2.8));
#3944=CARTESIAN_POINT('',(77.73,130.68,0.8));
#3945=CARTESIAN_POINT('Origin',(79.73,128.68,0.8));
#3946=CARTESIAN_POINT('',(72.015,130.68,0.8));
#3947=CARTESIAN_POINT('Origin',(79.73,92.5256406461225,0.8));
#3948=CARTESIAN_POINT('',(79.73,130.226640106136,2.8));
#3949=CARTESIAN_POINT('Ctrl Pts',(79.73,130.226640106136,2.8));
#3950=CARTESIAN_POINT('Ctrl Pts',(79.4686206653384,130.086056479732,2.8));
#3951=CARTESIAN_POINT('Ctrl Pts',(79.2095964997884,129.904696066186,2.74646932199606));
#3952=CARTESIAN_POINT('Ctrl Pts',(78.9350140208622,129.6567358617,2.63594519693799));
#3953=CARTESIAN_POINT('Ctrl Pts',(78.8882232420558,129.612234779074,2.61492656819834));
#3954=CARTESIAN_POINT('Ctrl Pts',(78.8429942314911,129.567005768509,2.5925458896865));
#3955=CARTESIAN_POINT('',(79.73,157.6,2.8));
#3956=CARTESIAN_POINT('',(79.73,92.5256406461225,2.8));
#3957=CARTESIAN_POINT('',(77.73,157.6,0.8));
#3958=CARTESIAN_POINT('Origin',(79.73,157.6,0.8));
#3959=CARTESIAN_POINT('',(77.73,118.8,0.8));
#3960=CARTESIAN_POINT('Origin',(81.5299999704593,27.4512812922449,2.8));
#3961=CARTESIAN_POINT('',(103.26499998523,157.6,2.8));
#3962=CARTESIAN_POINT('Origin',(81.53,126.88,2.8));
#3963=CARTESIAN_POINT('Origin',(81.5299999704593,27.4512812922449,2.8));
#3964=CARTESIAN_POINT('',(36.6166401061362,125.08,2.8));
#3965=CARTESIAN_POINT('Origin',(33.2699999999999,126.88,2.8));
#3966=CARTESIAN_POINT('',(78.1833598938637,125.08,2.8));
#3967=CARTESIAN_POINT('',(57.3999999852296,125.08,2.8));
#3968=CARTESIAN_POINT('Origin',(81.53,126.88,2.8));
#3969=CARTESIAN_POINT('Origin',(79.73,39.7006406461225,0.8));
#3970=CARTESIAN_POINT('',(79.0243826271287,49.0930993050571,2.67139095944759));
#3971=CARTESIAN_POINT('Ctrl Pts',(79.0243826271286,49.0930993050571,2.67139095944759));
#3972=CARTESIAN_POINT('Ctrl Pts',(79.2405739773303,48.9034907534233,2.75290699531206));
#3973=CARTESIAN_POINT('Ctrl Pts',(79.4843443878786,48.7354864709067,2.8));
#3974=CARTESIAN_POINT('Ctrl Pts',(79.73,48.6033598938637,2.8));
#3975=CARTESIAN_POINT('',(77.73,47.6172464206526,0.8));
#3976=CARTESIAN_POINT('Origin',(79.73,49.8976430413618,0.8));
#3977=CARTESIAN_POINT('',(77.73,2.4,0.8));
#3978=CARTESIAN_POINT('',(77.73,65.975,0.8));
#3979=CARTESIAN_POINT('Origin',(79.73,2.4,0.8));
#3980=CARTESIAN_POINT('Origin',(56.0504898050212,46.7819180157067,0.8));
#3981=CARTESIAN_POINT('',(78.4467774137647,49.7287979642255,2.8));
#3982=CARTESIAN_POINT('Ctrl Pts',(78.4467774137647,49.7287979642255,2.8));
#3983=CARTESIAN_POINT('Ctrl Pts',(78.609821759269,49.5024781605695,2.8));
#3984=CARTESIAN_POINT('Ctrl Pts',(78.808191276927,49.2827078566909,2.75290699531206));
#3985=CARTESIAN_POINT('Ctrl Pts',(79.0243826271287,49.0930993050571,2.67139095944758));
#3986=CARTESIAN_POINT('',(36.8228588314923,44.2519665718213,2.8));
#3987=CARTESIAN_POINT('',(56.0504898050212,46.7819180157067,2.8));
#3988=CARTESIAN_POINT('',(36.1269006949429,43.0943826271287,2.49792842046686));
#3989=CARTESIAN_POINT('Ctrl Pts',(36.1269006949429,43.0943826271287,2.49792842046686));
#3990=CARTESIAN_POINT('Ctrl Pts',(36.2215373139949,43.2022871402694,2.55683638574823));
#3991=CARTESIAN_POINT('Ctrl Pts',(36.3131196379389,43.3192140904438,2.6104667956027));
#3992=CARTESIAN_POINT('Ctrl Pts',(36.5715550151197,43.6940112333141,2.74646932199606));
#3993=CARTESIAN_POINT('Ctrl Pts',(36.7175747049103,43.974481139247,2.8));
#3994=CARTESIAN_POINT('Ctrl Pts',(36.8228588314923,44.2519665718213,2.8));
#3995=CARTESIAN_POINT('',(37.0699999999999,42.2672464206526,0.8));
#3996=CARTESIAN_POINT('Origin',(35.0699999999999,44.0213272518881,0.8));
#3997=CARTESIAN_POINT('',(50.3566461402832,44.0154893338478,0.8));
#3998=CARTESIAN_POINT('Origin',(35.0699999999999,14.7256406461225,0.8));
#3999=CARTESIAN_POINT('',(35.0699999999999,42.2533598938637,2.8));
#4000=CARTESIAN_POINT('Ctrl Pts',(35.0699999999999,42.2533598938637,2.8));
#4001=CARTESIAN_POINT('Ctrl Pts',(35.3313793346615,42.393943520268,2.8));
#4002=CARTESIAN_POINT('Ctrl Pts',(35.5904035002115,42.575303933814,2.74646932199606));
#4003=CARTESIAN_POINT('Ctrl Pts',(35.9282836763061,42.8804247772264,2.6104667956027));
#4004=CARTESIAN_POINT('Ctrl Pts',(36.0322640758909,42.9864781139879,2.55683638574823));
#4005=CARTESIAN_POINT('Ctrl Pts',(36.1269006949429,43.0943826271286,2.49792842046686));
#4006=CARTESIAN_POINT('',(35.0699999999999,2.4,2.8));
#4007=CARTESIAN_POINT('',(35.0699999999999,14.7256406461225,2.8));
#4008=CARTESIAN_POINT('',(37.0699999999999,2.4,0.8));
#4009=CARTESIAN_POINT('Origin',(35.0699999999999,2.4,0.8));
#4010=CARTESIAN_POINT('',(37.0699999999999,41.,0.8));
#4011=CARTESIAN_POINT('Origin',(81.5299999704593,27.4512812922449,2.8));
#4012=CARTESIAN_POINT('',(77.9771411685077,53.2980334281787,2.8));
#4013=CARTESIAN_POINT('Origin',(81.53,51.95,2.8));
#4014=CARTESIAN_POINT('',(36.3532225862353,47.8212020357744,2.8));
#4015=CARTESIAN_POINT('',(79.7108535597642,53.5261534796598,2.8));
#4016=CARTESIAN_POINT('Origin',(33.27,45.6,2.8));
#4017=CARTESIAN_POINT('Origin',(81.5299999704593,27.4512812922449,2.8));
#4018=CARTESIAN_POINT('',(40.7649999852297,2.4,2.8));
#4019=CARTESIAN_POINT('Origin',(33.27,45.6,2.8));
#4020=CARTESIAN_POINT('Origin',(79.73,77.1656406461225,0.8));
#4021=CARTESIAN_POINT('',(78.6730993050571,54.4556173728713,2.49792842046688));
#4022=CARTESIAN_POINT('Ctrl Pts',(79.73,55.2966401061363,2.8));
#4023=CARTESIAN_POINT('Ctrl Pts',(79.4686206653384,55.156056479732,2.8));
#4024=CARTESIAN_POINT('Ctrl Pts',(79.2095964997884,54.9746960661859,2.74646932199606));
#4025=CARTESIAN_POINT('Ctrl Pts',(78.8717163236939,54.6695752227735,2.6104667956027));
#4026=CARTESIAN_POINT('Ctrl Pts',(78.7677359241091,54.5635218860121,2.55683638574824));
#4027=CARTESIAN_POINT('Ctrl Pts',(78.6730993050571,54.4556173728713,2.49792842046688));
#4028=CARTESIAN_POINT('',(78.8429942314911,124.192994231491,2.5925458896865));
#4029=CARTESIAN_POINT('Ctrl Pts',(78.8429942314911,124.192994231491,2.5925458896865));
#4030=CARTESIAN_POINT('Ctrl Pts',(78.8882232420558,124.147765220926,2.61492656819834));
#4031=CARTESIAN_POINT('Ctrl Pts',(78.9350140208622,124.1032641383,2.63594519693799));
#4032=CARTESIAN_POINT('Ctrl Pts',(79.2095964997884,123.855303933814,2.74646932199606));
#4033=CARTESIAN_POINT('Ctrl Pts',(79.4686206653384,123.673943520268,2.8));
#4034=CARTESIAN_POINT('Ctrl Pts',(79.73,123.533359893864,2.8));
#4035=CARTESIAN_POINT('',(77.73,123.08,0.8));
#4036=CARTESIAN_POINT('Origin',(79.73,125.08,0.8));
#4037=CARTESIAN_POINT('',(77.73,55.2827535793473,0.8));
#4038=CARTESIAN_POINT('',(77.73,103.44,0.8));
#4039=CARTESIAN_POINT('Origin',(79.73,53.5286727481119,0.8));
#4040=CARTESIAN_POINT('Origin',(57.3999999852296,125.08,0.8));
#4041=CARTESIAN_POINT('Ctrl Pts',(78.1833598938637,125.08,2.8));
#4042=CARTESIAN_POINT('Ctrl Pts',(78.323943520268,124.818620665338,2.8));
#4043=CARTESIAN_POINT('Ctrl Pts',(78.5053039338141,124.559596499788,2.74646932199606));
#4044=CARTESIAN_POINT('Ctrl Pts',(78.7532641383003,124.285014020862,2.635945196938));
#4045=CARTESIAN_POINT('Ctrl Pts',(78.7977652209265,124.238223242056,2.61492656819834));
#4046=CARTESIAN_POINT('Ctrl Pts',(78.8429942314911,124.192994231491,2.59254588968651));
#4047=CARTESIAN_POINT('',(35.9570057685088,124.192994231491,2.59254588968651));
#4048=CARTESIAN_POINT('Ctrl Pts',(35.9570057685088,124.192994231491,2.5925458896865));
#4049=CARTESIAN_POINT('Ctrl Pts',(36.0022347790735,124.238223242056,2.61492656819835));
#4050=CARTESIAN_POINT('Ctrl Pts',(36.0467358616997,124.285014020862,2.635945196938));
#4051=CARTESIAN_POINT('Ctrl Pts',(36.2946960661859,124.559596499788,2.74646932199607));
#4052=CARTESIAN_POINT('Ctrl Pts',(36.4760564797319,124.818620665338,2.8));
#4053=CARTESIAN_POINT('Ctrl Pts',(36.6166401061362,125.08,2.8));
#4054=CARTESIAN_POINT('',(37.0699999999999,123.08,0.8));
#4055=CARTESIAN_POINT('Origin',(35.0699999999999,125.08,0.8));
#4056=CARTESIAN_POINT('',(47.885,123.08,0.8));
#4057=CARTESIAN_POINT('Origin',(35.0699999999999,36.5256406461225,0.8));
#4058=CARTESIAN_POINT('Ctrl Pts',(35.0699999999999,123.533359893864,2.8));
#4059=CARTESIAN_POINT('Ctrl Pts',(35.3313793346615,123.673943520268,2.8));
#4060=CARTESIAN_POINT('Ctrl Pts',(35.5904035002115,123.855303933814,2.74646932199605));
#4061=CARTESIAN_POINT('Ctrl Pts',(35.8649859791377,124.1032641383,2.63594519693799));
#4062=CARTESIAN_POINT('Ctrl Pts',(35.9117767579442,124.147765220926,2.61492656819834));
#4063=CARTESIAN_POINT('Ctrl Pts',(35.9570057685088,124.192994231491,2.5925458896865));
#4064=CARTESIAN_POINT('',(35.7756173728713,48.4569006949429,2.67139095944758));
#4065=CARTESIAN_POINT('Ctrl Pts',(35.7756173728713,48.456900694943,2.67139095944758));
#4066=CARTESIAN_POINT('Ctrl Pts',(35.5594260226696,48.6465092465767,2.75290699531206));
#4067=CARTESIAN_POINT('Ctrl Pts',(35.3156556121214,48.8145135290933,2.8));
#4068=CARTESIAN_POINT('Ctrl Pts',(35.0699999999999,48.9466401061363,2.8));
#4069=CARTESIAN_POINT('',(37.0699999999999,49.9327535793473,0.8));
#4070=CARTESIAN_POINT('Origin',(35.0699999999999,47.6523569586382,0.8));
#4071=CARTESIAN_POINT('',(37.0699999999999,62.8,0.8));
#4072=CARTESIAN_POINT('Origin',(79.7108535597642,53.5261534796598,0.8));
#4073=CARTESIAN_POINT('Ctrl Pts',(78.6730993050571,54.4556173728713,2.49792842046687));
#4074=CARTESIAN_POINT('Ctrl Pts',(78.5784626860051,54.3477128597305,2.55683638574824));
#4075=CARTESIAN_POINT('Ctrl Pts',(78.4868803620611,54.2307859095562,2.6104667956027));
#4076=CARTESIAN_POINT('Ctrl Pts',(78.2284449848803,53.8559887666858,2.74646932199605));
#4077=CARTESIAN_POINT('Ctrl Pts',(78.0824252950897,53.575518860753,2.8));
#4078=CARTESIAN_POINT('Ctrl Pts',(77.9771411685077,53.2980334281787,2.8));
#4079=CARTESIAN_POINT('',(73.4951918447406,54.7255419799711,0.8));
#4080=CARTESIAN_POINT('Ctrl Pts',(36.3532225862353,47.8212020357744,2.8));
#4081=CARTESIAN_POINT('Ctrl Pts',(36.190178240731,48.0475218394305,2.80000000000001));
#4082=CARTESIAN_POINT('Ctrl Pts',(35.9918087230729,48.2672921433091,2.75290699531207));
#4083=CARTESIAN_POINT('Ctrl Pts',(35.7756173728713,48.456900694943,2.6713909594476));
#4084=CARTESIAN_POINT('Origin',(2.39999999999995,160.,0.));
#4085=CARTESIAN_POINT('',(2.39999999999995,157.6,0.8));
#4086=CARTESIAN_POINT('',(2.39999999999996,120.,0.8));
#4087=CARTESIAN_POINT('',(2.39999999999995,157.6,69.547805600638));
#4088=CARTESIAN_POINT('',(2.39999999999995,157.6,0.));
#4089=CARTESIAN_POINT('',(2.39999999999995,149.400713462014,90.5340332874814));
#4090=CARTESIAN_POINT('',(2.39999999999996,165.474069866472,49.3939760845796));
#4091=CARTESIAN_POINT('',(2.39999999999997,85.,70.));
#4092=CARTESIAN_POINT('',(2.39999999999996,108.909579586673,77.6235196278068));
#4093=CARTESIAN_POINT('',(2.4,2.4,70.));
#4094=CARTESIAN_POINT('',(2.39999999999996,120.,70.));
#4095=CARTESIAN_POINT('',(2.4,2.4,69.));
#4096=CARTESIAN_POINT('',(2.4,2.4,0.));
#4097=CARTESIAN_POINT('',(2.4,10.4,69.));
#4098=CARTESIAN_POINT('',(2.39999999999997,82.7732688978505,69.));
#4099=CARTESIAN_POINT('',(2.4,10.4,66.0345977870637));
#4100=CARTESIAN_POINT('',(2.4,10.4,69.));
#4101=CARTESIAN_POINT('',(2.4,4.4,61.));
#4102=CARTESIAN_POINT('',(2.4,7.4,63.5172988935318));
#4103=CARTESIAN_POINT('',(2.4,2.4,61.));
#4104=CARTESIAN_POINT('',(2.39999999999997,82.7732688978505,61.));
#4105=CARTESIAN_POINT('',(2.4,2.4,0.8));
#4106=CARTESIAN_POINT('',(2.4,2.4,0.));
#4107=CARTESIAN_POINT('',(2.39999999999996,120.,0.8));
#4108=CARTESIAN_POINT('',(2.39999999999995,142.79179097905,84.3090789446478));
#4109=CARTESIAN_POINT('',(2.39999999999995,141.89119684185,87.1344179481178));
#4110=CARTESIAN_POINT('',(2.39999999999995,141.89119684185,87.1344179481178));
#4111=CARTESIAN_POINT('',(2.39999999999995,149.691779785718,89.6209016080819));
#4112=CARTESIAN_POINT('',(2.39999999999995,139.86337727013,86.4880380215507));
#4113=CARTESIAN_POINT('',(2.39999999999995,152.121383792273,81.9987612019143));
#4114=CARTESIAN_POINT('',(2.39999999999995,163.133335958651,47.4521250704011));
#4115=CARTESIAN_POINT('',(2.39999999999995,150.0374062588,81.3344805805811));
#4116=CARTESIAN_POINT('',(2.39999999999995,142.292981276685,78.8658976153832));
#4117=CARTESIAN_POINT('',(2.39999999999995,150.037406258796,81.3344805805828));
#4118=CARTESIAN_POINT('',(2.39999999999997,87.4296040065552,61.3778595938325));
#4119=CARTESIAN_POINT('',(2.39999999999997,85.,61.));
#4120=CARTESIAN_POINT('',(2.39999999999996,118.197760942737,66.1630193365367));
#4121=CARTESIAN_POINT('',(2.39999999999998,77.,61.));
#4122=CARTESIAN_POINT('',(2.39999999999996,120.92673110215,61.));
#4123=CARTESIAN_POINT('',(2.39999999999998,77.,69.));
#4124=CARTESIAN_POINT('',(2.39999999999997,77.,69.));
#4125=CARTESIAN_POINT('',(2.39999999999997,85.,69.));
#4126=CARTESIAN_POINT('',(2.39999999999996,120.92673110215,69.));
#4127=CARTESIAN_POINT('',(2.39999999999997,92.6221404061675,71.4296040065552));
#4128=CARTESIAN_POINT('',(2.39999999999996,110.557403381577,77.1465790898815));
#4129=CARTESIAN_POINT('',(2.39999999999997,95.0517444127227,63.8074636003877));
#4130=CARTESIAN_POINT('',(2.39999999999997,92.6221404061675,71.4296040065552));
#4131=CARTESIAN_POINT('',(2.39999999999996,112.987007388132,69.524438683714));
#4132=CARTESIAN_POINT('Origin',(125.,157.6,0.));
#4133=CARTESIAN_POINT('',(93.75,157.6,0.8));
#4134=CARTESIAN_POINT('',(122.6,157.6,0.8));
#4135=CARTESIAN_POINT('',(93.75,157.6,0.8));
#4136=CARTESIAN_POINT('',(122.6,157.6,69.5478056006381));
#4137=CARTESIAN_POINT('',(122.6,157.6,0.));
#4138=CARTESIAN_POINT('',(125.,157.6,69.5478056006382));
#4139=CARTESIAN_POINT('',(93.75,157.6,0.8));
#4140=CARTESIAN_POINT('',(72.5999999999999,157.6,47.4));
#4141=CARTESIAN_POINT('',(72.5999999999999,157.6,58.4));
#4142=CARTESIAN_POINT('',(72.5999999999999,157.6,23.7));
#4143=CARTESIAN_POINT('',(114.6,157.6,58.4));
#4144=CARTESIAN_POINT('',(98.8,157.6,58.4));
#4145=CARTESIAN_POINT('',(114.6,157.6,47.4));
#4146=CARTESIAN_POINT('',(114.6,157.6,29.2));
#4147=CARTESIAN_POINT('',(119.8,157.6,47.4));
#4148=CARTESIAN_POINT('',(22.55,157.6,47.4));
#4149=CARTESIAN_POINT('Origin',(16.3999999999999,157.6,47.4));
#4150=CARTESIAN_POINT('',(22.05,157.6,12.4));
#4151=CARTESIAN_POINT('Origin',(16.3999999999999,157.6,12.4));
#4152=CARTESIAN_POINT('',(76.5299999999999,157.6,24.));
#4153=CARTESIAN_POINT('',(76.5299999999999,157.6,11.4));
#4154=CARTESIAN_POINT('',(76.5299999999999,157.6,12.));
#4155=CARTESIAN_POINT('',(62.5299999999999,157.6,11.4));
#4156=CARTESIAN_POINT('',(100.765,157.6,11.4));
#4157=CARTESIAN_POINT('',(62.5299999999999,157.6,24.));
#4158=CARTESIAN_POINT('',(62.53,157.6,5.7));
#4159=CARTESIAN_POINT('',(93.765,157.6,24.));
#4160=CARTESIAN_POINT('Origin',(62.5,80.,0.8));
#4161=CARTESIAN_POINT('Origin',(62.5,80.,0.8));
#4162=CARTESIAN_POINT('Origin',(62.5,80.,0.8));
#4163=CARTESIAN_POINT('',(122.6,40.,0.8));
#4164=CARTESIAN_POINT('Origin',(62.5,80.,0.8));
#4165=CARTESIAN_POINT('',(122.6,40.,0.8));
#4166=CARTESIAN_POINT('Origin',(62.5,80.,0.8));
#4167=CARTESIAN_POINT('',(122.6,2.4,0.8));
#4168=CARTESIAN_POINT('',(31.25,2.4,0.8));
#4169=CARTESIAN_POINT('',(122.6,40.,0.8));
#4170=CARTESIAN_POINT('Origin',(62.5,80.,0.8));
#4171=CARTESIAN_POINT('',(31.25,2.4,0.8));
#4172=CARTESIAN_POINT('Origin',(62.5,80.,0.8));
#4173=CARTESIAN_POINT('',(31.25,2.4,0.8));
#4174=CARTESIAN_POINT('Origin',(119.,154.,2.));
#4175=CARTESIAN_POINT('',(125.,154.,2.));
#4176=CARTESIAN_POINT('',(123.,154.,0.));
#4177=CARTESIAN_POINT('Origin',(123.,154.,2.));
#4178=CARTESIAN_POINT('',(119.,158.,0.));
#4179=CARTESIAN_POINT('Origin',(119.,154.,0.));
#4180=CARTESIAN_POINT('',(119.,160.,2.));
#4181=CARTESIAN_POINT('Origin',(119.,158.,2.));
#4182=CARTESIAN_POINT('Origin',(119.,154.,2.));
#4183=CARTESIAN_POINT('Origin',(93.75,158.,2.));
#4184=CARTESIAN_POINT('',(5.99999999999994,158.,0.));
#4185=CARTESIAN_POINT('',(5.99999999999994,160.,2.));
#4186=CARTESIAN_POINT('Origin',(5.99999999999994,158.,2.));
#4187=CARTESIAN_POINT('',(93.75,160.,2.));
#4188=CARTESIAN_POINT('',(93.75,158.,0.));
#4189=CARTESIAN_POINT('Origin',(5.99999999999994,154.,2.));
#4190=CARTESIAN_POINT('',(1.99999999999994,154.,0.));
#4191=CARTESIAN_POINT('',(-5.10702591327572E-14,154.,2.));
#4192=CARTESIAN_POINT('Origin',(1.99999999999994,154.,2.));
#4193=CARTESIAN_POINT('Origin',(5.99999999999994,154.,2.));
#4194=CARTESIAN_POINT('Origin',(5.99999999999994,154.,0.));
#4195=CARTESIAN_POINT('Origin',(1.99999999999996,120.,2.));
#4196=CARTESIAN_POINT('',(2.,6.,0.));
#4197=CARTESIAN_POINT('',(-2.22044604925031E-15,5.99999999999999,2.));
#4198=CARTESIAN_POINT('Origin',(2.,6.,2.));
#4199=CARTESIAN_POINT('',(-3.99680288865056E-14,120.,2.));
#4200=CARTESIAN_POINT('',(1.99999999999996,120.,0.));
#4201=CARTESIAN_POINT('Origin',(6.,6.,2.));
#4202=CARTESIAN_POINT('',(6.,2.,0.));
#4203=CARTESIAN_POINT('',(6.,0.,2.));
#4204=CARTESIAN_POINT('Origin',(6.,2.,2.));
#4205=CARTESIAN_POINT('Origin',(6.,6.,2.));
#4206=CARTESIAN_POINT('Origin',(6.,6.,0.));
#4207=CARTESIAN_POINT('Origin',(31.25,2.,2.));
#4208=CARTESIAN_POINT('',(119.,2.,0.));
#4209=CARTESIAN_POINT('',(119.,0.,2.));
#4210=CARTESIAN_POINT('Origin',(119.,2.,2.));
#4211=CARTESIAN_POINT('',(31.25,0.,2.));
#4212=CARTESIAN_POINT('',(31.25,2.,0.));
#4213=CARTESIAN_POINT('Origin',(119.,6.,2.));
#4214=CARTESIAN_POINT('',(123.,6.,0.));
#4215=CARTESIAN_POINT('',(125.,6.,2.));
#4216=CARTESIAN_POINT('Origin',(123.,6.,2.));
#4217=CARTESIAN_POINT('Origin',(119.,6.,2.));
#4218=CARTESIAN_POINT('Origin',(119.,6.,0.));
#4219=CARTESIAN_POINT('Origin',(123.,40.,2.));
#4220=CARTESIAN_POINT('',(125.,40.,2.));
#4221=CARTESIAN_POINT('',(123.,40.,0.));
#4222=CARTESIAN_POINT('Origin',(0.,0.,0.));
#4223=CARTESIAN_POINT('',(119.,-1.87748895442601E-30,70.));
#4224=CARTESIAN_POINT('',(119.,0.,0.));
#4225=CARTESIAN_POINT('',(6.,-9.46633086265214E-32,70.));
#4226=CARTESIAN_POINT('',(0.,0.,70.));
#4227=CARTESIAN_POINT('',(6.,0.,0.));
#4228=CARTESIAN_POINT('Origin',(119.,6.,0.));
#4229=CARTESIAN_POINT('',(125.,6.,70.));
#4230=CARTESIAN_POINT('',(125.,6.,0.));
#4231=CARTESIAN_POINT('Origin',(119.,6.,70.));
#4232=CARTESIAN_POINT('Origin',(125.,-1.97215226305253E-30,0.));
#4233=CARTESIAN_POINT('',(125.,154.,68.8695140015953));
#4234=CARTESIAN_POINT('',(125.,154.,0.));
#4235=CARTESIAN_POINT('',(125.,145.963847958943,89.4381958836571));
#4236=CARTESIAN_POINT('',(125.,151.526474840969,75.2005480416986));
#4237=CARTESIAN_POINT('',(125.,85.,70.));
#4238=CARTESIAN_POINT('',(125.,151.691957130728,91.2645915566977));
#4239=CARTESIAN_POINT('',(125.,-1.97215226305253E-30,70.));
#4240=CARTESIAN_POINT('Origin',(119.,154.,0.));
#4241=CARTESIAN_POINT('',(119.,160.,68.8695140015952));
#4242=CARTESIAN_POINT('',(119.,160.,0.));
#4243=CARTESIAN_POINT('Origin',(119.,154.,68.8695140015952));
#4244=CARTESIAN_POINT('Origin',(62.5,80.,0.));
#4245=CARTESIAN_POINT('Origin',(62.5,80.,70.));
#4246=CARTESIAN_POINT('',(122.6,85.,70.));
#4247=CARTESIAN_POINT('',(93.75,85.,70.));
#4248=CARTESIAN_POINT('',(122.6,2.4,70.));
#4249=CARTESIAN_POINT('',(122.6,40.,70.));
#4250=CARTESIAN_POINT('',(31.25,2.4,70.));
#4251=CARTESIAN_POINT('',(-1.77635683940025E-14,85.,70.));
#4252=CARTESIAN_POINT('',(93.75,85.,70.));
#4253=CARTESIAN_POINT('',(-1.99840144432528E-15,6.,70.));
#4254=CARTESIAN_POINT('',(-5.32907051820075E-14,160.,70.));
#4255=CARTESIAN_POINT('Origin',(6.,6.,70.));
#4256=CARTESIAN_POINT('Origin',(6.,6.,0.));
#4257=CARTESIAN_POINT('',(-2.22044604925031E-15,5.99999999999999,0.));
#4258=CARTESIAN_POINT('Origin',(-5.32907051820075E-14,160.,0.));
#4259=CARTESIAN_POINT('',(-3.42552410499887E-14,145.963847958943,89.4381958836571));
#4260=CARTESIAN_POINT('',(-3.5527136788005E-14,151.691957130728,91.2645915566977));
#4261=CARTESIAN_POINT('',(-5.16961228667168E-14,154.,68.8695140015952));
#4262=CARTESIAN_POINT('',(-5.44009282066327E-14,162.120906880637,48.0839005178942));
#4263=CARTESIAN_POINT('',(-5.10702591327572E-14,154.,0.));
#4264=CARTESIAN_POINT('Origin',(119.,154.,68.8695140015952));
#4265=CARTESIAN_POINT('',(119.,159.588604976392,71.0529732794042));
#4266=CARTESIAN_POINT('Origin',(119.,154.,68.8695140015953));
#4267=CARTESIAN_POINT('Origin',(119.,154.,68.8695140015952));
#4268=CARTESIAN_POINT('Origin',(5.99999999999994,154.,68.8695140015952));
#4269=CARTESIAN_POINT('',(5.99999999999994,160.,68.8695140015951));
#4270=CARTESIAN_POINT('',(5.99999999999994,159.588604976392,71.0529732794041));
#4271=CARTESIAN_POINT('Origin',(5.99999999999994,154.,68.8695140015951));
#4272=CARTESIAN_POINT('Origin',(5.99999999999994,154.,68.8695140015952));
#4273=CARTESIAN_POINT('Origin',(5.99999999999994,154.,68.8695140015951));
#4274=CARTESIAN_POINT('Origin',(5.99999999999994,154.,0.));
#4275=CARTESIAN_POINT('',(5.99999999999994,160.,0.));
#4276=CARTESIAN_POINT('Origin',(5.99999999999994,162.120906880637,48.0839005178942));
#4277=CARTESIAN_POINT('',(5.99999999999994,151.691957130728,91.2645915566977));
#4278=CARTESIAN_POINT('Origin',(5.99999999999994,145.963847958943,89.4381958836571));
#4279=CARTESIAN_POINT('',(5.99999999999994,167.709511857028,50.2673597957032));
#4280=CARTESIAN_POINT('Origin',(125.,154.,68.8695140015952));
#4281=CARTESIAN_POINT('',(125.,159.588604976392,71.0529732794042));
#4282=CARTESIAN_POINT('',(125.,160.,68.8695140015952));
#4283=CARTESIAN_POINT('Origin',(119.,151.526474840969,75.2005480416986));
#4284=CARTESIAN_POINT('',(119.,151.691957130728,91.2645915566977));
#4285=CARTESIAN_POINT('Origin',(119.,145.963847958943,89.4381958836571));
#4286=CARTESIAN_POINT('',(119.,157.115079817361,77.3840073195076));
#4287=CARTESIAN_POINT('Origin',(125.,151.691957130728,91.2645915566977));
#4288=CARTESIAN_POINT('',(125.,151.691957130728,91.2645915566977));
#4289=CARTESIAN_POINT('Origin',(125.,85.,70.));
#4290=CARTESIAN_POINT('',(122.6,149.400713462014,90.5340332874814));
#4291=CARTESIAN_POINT('',(125.,149.400713462014,90.5340332874814));
#4292=CARTESIAN_POINT('',(122.6,36.2921567960306,54.4696056930849));
#4293=CARTESIAN_POINT('Origin',(119.1,146.356689131431,88.5631464071949));
#4294=CARTESIAN_POINT('',(120.329445710022,147.449822068568,82.928728381842));
#4295=CARTESIAN_POINT('Ctrl Pts',(120.329445710022,147.449822068568,82.928728381842));
#4296=CARTESIAN_POINT('Ctrl Pts',(120.400651063054,147.612307252276,82.8494211889165));
#4297=CARTESIAN_POINT('Ctrl Pts',(120.456048301352,147.800188134071,82.7666904349136));
#4298=CARTESIAN_POINT('Ctrl Pts',(120.508394538294,148.188798502888,82.6187485122501));
#4299=CARTESIAN_POINT('Ctrl Pts',(120.505486638552,148.389519825389,82.5535665669693));
#4300=CARTESIAN_POINT('Ctrl Pts',(120.449034393063,148.709537881478,82.476128093036));
#4301=CARTESIAN_POINT('Ctrl Pts',(120.406251802398,148.854101751715,82.449982413614));
#4302=CARTESIAN_POINT('Ctrl Pts',(120.276454279184,149.120433356753,82.4340208030371));
#4303=CARTESIAN_POINT('Ctrl Pts',(120.188909649545,149.241992784363,82.4450528657347));
#4304=CARTESIAN_POINT('Ctrl Pts',(119.991326815269,149.430307489169,82.5050793329617));
#4305=CARTESIAN_POINT('Ctrl Pts',(119.872188347948,149.505736157895,82.5568384342413));
#4306=CARTESIAN_POINT('Ctrl Pts',(119.623328052748,149.600300455372,82.6878378273799));
#4307=CARTESIAN_POINT('Ctrl Pts',(119.493547337639,149.620205366577,82.7664089396923));
#4308=CARTESIAN_POINT('Ctrl Pts',(119.212181884228,149.622158804013,82.9464778020702));
#4309=CARTESIAN_POINT('Ctrl Pts',(119.04073791219,149.587610931686,83.0646285538556));
#4310=CARTESIAN_POINT('Ctrl Pts',(118.715394771251,149.459191847084,83.2955080443039));
#4311=CARTESIAN_POINT('Ctrl Pts',(118.561494457298,149.365193501607,83.4081644326073));
#4312=CARTESIAN_POINT('Ctrl Pts',(118.256351830439,149.11843064237,83.6354692746068));
#4313=CARTESIAN_POINT('Ctrl Pts',(118.08967558528,148.929509772332,83.7631171073564));
#4314=CARTESIAN_POINT('Ctrl Pts',(117.834748626599,148.48912846517,83.973890930337));
#4315=CARTESIAN_POINT('Ctrl Pts',(117.746703446784,148.237687729453,84.0573065228924));
#4316=CARTESIAN_POINT('Ctrl Pts',(117.686645054447,147.769954834147,84.1567759688674));
#4317=CARTESIAN_POINT('Ctrl Pts',(117.698645006498,147.530168541714,84.1848793518061));
#4318=CARTESIAN_POINT('Ctrl Pts',(117.798256881093,147.198916563334,84.186023372747));
#4319=CARTESIAN_POINT('Ctrl Pts',(117.844594349725,147.092921101127,84.1798721764936));
#4320=CARTESIAN_POINT('Ctrl Pts',(117.961036306509,146.899264879503,84.155009959437));
#4321=CARTESIAN_POINT('Ctrl Pts',(118.031136971562,146.811601350689,84.1363026048749));
#4322=CARTESIAN_POINT('Ctrl Pts',(118.188626563623,146.661499211767,84.0884566274086));
#4323=CARTESIAN_POINT('Ctrl Pts',(118.277807057413,146.597353072911,84.0587737192428));
#4324=CARTESIAN_POINT('Ctrl Pts',(118.469827379107,146.497016230165,83.9899238437599));
#4325=CARTESIAN_POINT('Ctrl Pts',(118.572668733469,146.460830484584,83.9507539079309));
#4326=CARTESIAN_POINT('Ctrl Pts',(118.887893450588,146.396704845278,83.8235808462162));
#4327=CARTESIAN_POINT('Ctrl Pts',(119.107814933706,146.415448572135,83.7250187896867));
#4328=CARTESIAN_POINT('Ctrl Pts',(119.523267189955,146.544458263991,83.5175792449778));
#4329=CARTESIAN_POINT('Ctrl Pts',(119.737528411692,146.675603444867,83.3958187064573));
#4330=CARTESIAN_POINT('Ctrl Pts',(120.09318420782,147.019980858983,83.1544430537073));
#4331=CARTESIAN_POINT('Ctrl Pts',(120.234471988913,147.233099282082,83.0345083394168));
#4332=CARTESIAN_POINT('Ctrl Pts',(120.329445710022,147.449822068568,82.928728381842));
#4333=CARTESIAN_POINT('',(120.5,146.358230068267,88.5583121885776));
#4334=CARTESIAN_POINT('Origin',(119.1,146.358230068267,88.5583121885776));
#4335=CARTESIAN_POINT('Origin',(119.1,88.3346864276983,70.0629517528679));
#4336=CARTESIAN_POINT('',(120.5,90.7642904342534,62.4408113467004));
#4337=CARTESIAN_POINT('Origin',(119.1,90.7642904342534,62.4408113467004));
#4338=CARTESIAN_POINT('',(120.5,88.3346864276983,70.0629517528679));
#4339=CARTESIAN_POINT('Origin',(119.1,88.3346864276983,70.0629517528679));
#4340=CARTESIAN_POINT('Origin',(5.89999999999995,146.356689131431,88.5631464071949));
#4341=CARTESIAN_POINT('',(6.52528638730168,149.31619211247,83.4030813383945));
#4342=CARTESIAN_POINT('Ctrl Pts',(6.52528638730168,149.31619211247,83.4030813383945));
#4343=CARTESIAN_POINT('Ctrl Pts',(6.39283763547132,149.416910523189,83.3048126482852));
#4344=CARTESIAN_POINT('Ctrl Pts',(6.23798122817123,149.505321142913,83.1911441707446));
#4345=CARTESIAN_POINT('Ctrl Pts',(5.91287628025997,149.622702052748,82.9581011036063));
#4346=CARTESIAN_POINT('Ctrl Pts',(5.74262328840296,149.65180116761,82.8387976343694));
#4347=CARTESIAN_POINT('Ctrl Pts',(5.46501291960051,149.641592731176,82.6569485518749));
#4348=CARTESIAN_POINT('Ctrl Pts',(5.33754336405967,149.61815676946,82.5775762979007));
#4349=CARTESIAN_POINT('Ctrl Pts',(5.09433381639401,149.517461739784,82.4450026530272));
#4350=CARTESIAN_POINT('Ctrl Pts',(4.97854414641564,149.439426456578,82.3924839839271));
#4351=CARTESIAN_POINT('Ctrl Pts',(4.78776078190903,149.247350562742,82.3312586146268));
#4352=CARTESIAN_POINT('Ctrl Pts',(4.70397618770407,149.124459495379,82.3197307770565));
#4353=CARTESIAN_POINT('Ctrl Pts',(4.58137742285705,148.856867914845,82.3349108059582));
#4354=CARTESIAN_POINT('Ctrl Pts',(4.54203458668912,148.71236135535,82.3607503511836));
#4355=CARTESIAN_POINT('Ctrl Pts',(4.49247019171731,148.393178466944,82.4376039284902));
#4356=CARTESIAN_POINT('Ctrl Pts',(4.49335289995217,148.193561609614,82.5025538214072));
#4357=CARTESIAN_POINT('Ctrl Pts',(4.55225894111385,147.808178334456,82.6501694907469));
#4358=CARTESIAN_POINT('Ctrl Pts',(4.61042663943075,147.622423953918,82.7328090474485));
#4359=CARTESIAN_POINT('Ctrl Pts',(4.78249725888076,147.246287187487,82.9189125387798));
#4360=CARTESIAN_POINT('Ctrl Pts',(4.92776598883807,147.035017286888,83.0402091161454));
#4361=CARTESIAN_POINT('Ctrl Pts',(5.29028991782445,146.696518454791,83.2847836926348));
#4362=CARTESIAN_POINT('Ctrl Pts',(5.50742650575469,146.569402458156,83.4083936699395));
#4363=CARTESIAN_POINT('Ctrl Pts',(5.92611469659538,146.449177780639,83.6195125996555));
#4364=CARTESIAN_POINT('Ctrl Pts',(6.14668552021648,146.435524218548,83.719990517227));
#4365=CARTESIAN_POINT('Ctrl Pts',(6.46059646723929,146.507585031364,83.8499691600362));
#4366=CARTESIAN_POINT('Ctrl Pts',(6.56263246053039,146.546465152049,83.8900656077039));
#4367=CARTESIAN_POINT('Ctrl Pts',(6.75230798542114,146.652042716902,83.9606789343369));
#4368=CARTESIAN_POINT('Ctrl Pts',(6.83994923171582,146.7187350627,83.9911988301329));
#4369=CARTESIAN_POINT('Ctrl Pts',(6.99374583995931,146.873573620421,84.040554570143));
#4370=CARTESIAN_POINT('Ctrl Pts',(7.06161919145182,146.963449461014,84.0599417441051));
#4371=CARTESIAN_POINT('Ctrl Pts',(7.17302268395681,147.160990679767,84.0859493889928));
#4372=CARTESIAN_POINT('Ctrl Pts',(7.21654879515643,147.268658825495,84.0925661001303));
#4373=CARTESIAN_POINT('Ctrl Pts',(7.3072260463653,147.603927236648,84.0924261459055));
#4374=CARTESIAN_POINT('Ctrl Pts',(7.31255683695556,147.845012863274,84.0644435939096));
#4375=CARTESIAN_POINT('Ctrl Pts',(7.23914258201931,148.312850657001,83.9641284771475));
#4376=CARTESIAN_POINT('Ctrl Pts',(7.14373786944452,148.562523244602,83.8795841649417));
#4377=CARTESIAN_POINT('Ctrl Pts',(6.87591341955325,148.996363130884,83.6654001342692));
#4378=CARTESIAN_POINT('Ctrl Pts',(6.70370832160827,149.180514173551,83.5354592545982));
#4379=CARTESIAN_POINT('Ctrl Pts',(6.52528638730168,149.31619211247,83.4030813383945));
#4380=CARTESIAN_POINT('',(7.29999999999995,146.358230068267,88.5583121885776));
#4381=CARTESIAN_POINT('Origin',(5.89999999999995,146.358230068267,88.5583121885776));
#4382=CARTESIAN_POINT('Origin',(119.1,5.90000000000001,69.));
#4383=CARTESIAN_POINT('',(118.430473802362,4.67047380236247,63.3055361487996));
#4384=CARTESIAN_POINT('Ctrl Pts',(118.430473802362,4.67047380236247,63.3055361487996));
#4385=CARTESIAN_POINT('Ctrl Pts',(118.561211871406,4.59928169403551,63.1806236646116));
#4386=CARTESIAN_POINT('Ctrl Pts',(118.715105606013,4.54390184213928,63.0447363873598));
#4387=CARTESIAN_POINT('Ctrl Pts',(119.040449068387,4.49159669239656,62.7857528921903));
#4388=CARTESIAN_POINT('Ctrl Pts',(119.211899920633,4.49452830142083,62.6626870070879));
#4389=CARTESIAN_POINT('Ctrl Pts',(119.493288017614,4.5510235822482,62.4917114315859));
#4390=CARTESIAN_POINT('Ctrl Pts',(119.623082834007,4.59382765207734,62.4228946280183));
#4391=CARTESIAN_POINT('Ctrl Pts',(119.871977856169,4.72367001987526,62.3267996218054));
#4392=CARTESIAN_POINT('Ctrl Pts',(119.991137006254,4.81123801893144,62.3003925290734));
#4393=CARTESIAN_POINT('Ctrl Pts',(120.188761981069,5.00886299374625,62.3003925290734));
#4394=CARTESIAN_POINT('Ctrl Pts',(120.276329980125,5.12802214383083,62.3267996218054));
#4395=CARTESIAN_POINT('Ctrl Pts',(120.406172347923,5.37691716599303,62.4228946280183));
#4396=CARTESIAN_POINT('Ctrl Pts',(120.448976417752,5.50671198238557,62.4917114315859));
#4397=CARTESIAN_POINT('Ctrl Pts',(120.505471698579,5.78810007936713,62.6626870070879));
#4398=CARTESIAN_POINT('Ctrl Pts',(120.508403307603,5.95955093161251,62.7857528921902));
#4399=CARTESIAN_POINT('Ctrl Pts',(120.456098157861,6.2848943939868,63.0447363873597));
#4400=CARTESIAN_POINT('Ctrl Pts',(120.400718305964,6.43878812859421,63.1806236646116));
#4401=CARTESIAN_POINT('Ctrl Pts',(120.234576030561,6.74389385987755,63.4721341260516));
#4402=CARTESIAN_POINT('Ctrl Pts',(120.093313104237,6.91053514370944,63.651123598116));
#4403=CARTESIAN_POINT('Ctrl Pts',(119.737700426428,7.16538112513579,63.985678184763));
#4404=CARTESIAN_POINT('Ctrl Pts',(119.52345739574,7.25338034509101,64.1415131650508));
#4405=CARTESIAN_POINT('Ctrl Pts',(119.108026001532,7.31335572446812,64.3783299089032));
#4406=CARTESIAN_POINT('Ctrl Pts',(118.888109007604,7.30131445935323,64.4779273728561));
#4407=CARTESIAN_POINT('Ctrl Pts',(118.572876858924,7.201647467541,64.5796171098772));
#4408=CARTESIAN_POINT('Ctrl Pts',(118.470030752334,7.15529269697963,64.6059469230499));
#4409=CARTESIAN_POINT('Ctrl Pts',(118.277996357761,7.03881981818436,64.6410719494992));
#4410=CARTESIAN_POINT('Ctrl Pts',(118.18880654446,6.96870553178215,64.6498714963697));
#4411=CARTESIAN_POINT('Ctrl Pts',(118.031294468218,6.8111934555402,64.6498714963698));
#4412=CARTESIAN_POINT('Ctrl Pts',(117.961180181816,6.72200364223947,64.6410719494992));
#4413=CARTESIAN_POINT('Ctrl Pts',(117.84470730302,6.52996924766568,64.60594692305));
#4414=CARTESIAN_POINT('Ctrl Pts',(117.798352532459,6.42712314107623,64.5796171098772));
#4415=CARTESIAN_POINT('Ctrl Pts',(117.698685540647,6.11189099239628,64.4779273728561));
#4416=CARTESIAN_POINT('Ctrl Pts',(117.686644275532,5.89197399846812,64.3783299089032));
#4417=CARTESIAN_POINT('Ctrl Pts',(117.746619654909,5.47654260425977,64.1415131650508));
#4418=CARTESIAN_POINT('Ctrl Pts',(117.834618874864,5.26229957357217,63.985678184763));
#4419=CARTESIAN_POINT('Ctrl Pts',(118.089464856291,4.90668689576336,63.651123598116));
#4420=CARTESIAN_POINT('Ctrl Pts',(118.256106140122,4.76542396943888,63.4721341260516));
#4421=CARTESIAN_POINT('Ctrl Pts',(118.430473802362,4.67047380236247,63.3055361487996));
#4422=CARTESIAN_POINT('',(117.7,5.90000000000001,69.));
#4423=CARTESIAN_POINT('Origin',(119.1,5.90000000000001,69.));
#4424=CARTESIAN_POINT('Origin',(119.1,81.5,69.));
#4425=CARTESIAN_POINT('',(117.7,81.5,61.));
#4426=CARTESIAN_POINT('Origin',(119.1,81.5,61.));
#4427=CARTESIAN_POINT('',(117.7,81.5,69.));
#4428=CARTESIAN_POINT('Origin',(119.1,81.5,69.));
#4429=CARTESIAN_POINT('Origin',(5.9,5.90000000000001,69.));
#4430=CARTESIAN_POINT('',(4.67047380236246,6.56952619763754,63.3055361487996));
#4431=CARTESIAN_POINT('Ctrl Pts',(4.67047380236246,6.56952619763754,63.3055361487996));
#4432=CARTESIAN_POINT('Ctrl Pts',(4.5992816940355,6.43878812859422,63.1806236646116));
#4433=CARTESIAN_POINT('Ctrl Pts',(4.54390184213927,6.28489439398681,63.0447363873597));
#4434=CARTESIAN_POINT('Ctrl Pts',(4.49159669239655,5.95955093161252,62.7857528921902));
#4435=CARTESIAN_POINT('Ctrl Pts',(4.49452830142082,5.78810007936713,62.6626870070879));
#4436=CARTESIAN_POINT('Ctrl Pts',(4.55102358224819,5.50671198238557,62.4917114315859));
#4437=CARTESIAN_POINT('Ctrl Pts',(4.59382765207734,5.37691716599302,62.4228946280183));
#4438=CARTESIAN_POINT('Ctrl Pts',(4.72367001987525,5.12802214383083,62.3267996218054));
#4439=CARTESIAN_POINT('Ctrl Pts',(4.81123801893143,5.00886299374625,62.3003925290734));
#4440=CARTESIAN_POINT('Ctrl Pts',(5.00886299374624,4.81123801893144,62.3003925290734));
#4441=CARTESIAN_POINT('Ctrl Pts',(5.12802214383082,4.72367001987526,62.3267996218054));
#4442=CARTESIAN_POINT('Ctrl Pts',(5.37691716599302,4.59382765207735,62.4228946280183));
#4443=CARTESIAN_POINT('Ctrl Pts',(5.50671198238556,4.5510235822482,62.4917114315859));
#4444=CARTESIAN_POINT('Ctrl Pts',(5.78810007936713,4.49452830142083,62.6626870070879));
#4445=CARTESIAN_POINT('Ctrl Pts',(5.95955093161252,4.49159669239656,62.7857528921902));
#4446=CARTESIAN_POINT('Ctrl Pts',(6.2848943939868,4.54390184213928,63.0447363873597));
#4447=CARTESIAN_POINT('Ctrl Pts',(6.43878812859421,4.59928169403551,63.1806236646116));
#4448=CARTESIAN_POINT('Ctrl Pts',(6.74389385987755,4.76542396943888,63.4721341260516));
#4449=CARTESIAN_POINT('Ctrl Pts',(6.91053514370943,4.90668689576337,63.651123598116));
#4450=CARTESIAN_POINT('Ctrl Pts',(7.16538112513578,5.26229957357218,63.985678184763));
#4451=CARTESIAN_POINT('Ctrl Pts',(7.253380345091,5.47654260425977,64.1415131650508));
#4452=CARTESIAN_POINT('Ctrl Pts',(7.31335572446812,5.89197399846812,64.3783299089032));
#4453=CARTESIAN_POINT('Ctrl Pts',(7.30131445935323,6.11189099239628,64.4779273728561));
#4454=CARTESIAN_POINT('Ctrl Pts',(7.20164746754099,6.42712314107622,64.5796171098772));
#4455=CARTESIAN_POINT('Ctrl Pts',(7.1552926969796,6.52996924766567,64.6059469230499));
#4456=CARTESIAN_POINT('Ctrl Pts',(7.03881981818433,6.72200364223947,64.6410719494992));
#4457=CARTESIAN_POINT('Ctrl Pts',(6.96870553178214,6.8111934555402,64.6498714963697));
#4458=CARTESIAN_POINT('Ctrl Pts',(6.81119345554019,6.96870553178215,64.6498714963697));
#4459=CARTESIAN_POINT('Ctrl Pts',(6.72200364223945,7.03881981818434,64.6410719494992));
#4460=CARTESIAN_POINT('Ctrl Pts',(6.52996924766565,7.15529269697962,64.6059469230499));
#4461=CARTESIAN_POINT('Ctrl Pts',(6.42712314107621,7.20164746754099,64.5796171098772));
#4462=CARTESIAN_POINT('Ctrl Pts',(6.11189099239627,7.30131445935324,64.4779273728561));
#4463=CARTESIAN_POINT('Ctrl Pts',(5.89197399846811,7.31335572446813,64.3783299089032));
#4464=CARTESIAN_POINT('Ctrl Pts',(5.47654260425976,7.25338034509101,64.1415131650508));
#4465=CARTESIAN_POINT('Ctrl Pts',(5.26229957357216,7.16538112513579,63.985678184763));
#4466=CARTESIAN_POINT('Ctrl Pts',(4.90668689576335,6.91053514370943,63.651123598116));
#4467=CARTESIAN_POINT('Ctrl Pts',(4.76542396943887,6.74389385987756,63.4721341260516));
#4468=CARTESIAN_POINT('Ctrl Pts',(4.67047380236247,6.56952619763755,63.3055361487996));
#4469=CARTESIAN_POINT('',(4.5,5.90000000000001,69.));
#4470=CARTESIAN_POINT('Origin',(5.9,5.90000000000001,69.));
#4471=CARTESIAN_POINT('Origin',(5.89999999999997,81.5,69.));
#4472=CARTESIAN_POINT('',(4.49999999999997,81.5,61.));
#4473=CARTESIAN_POINT('Origin',(5.89999999999997,81.5,61.));
#4474=CARTESIAN_POINT('',(4.49999999999997,81.5,69.));
#4475=CARTESIAN_POINT('Origin',(5.89999999999997,81.5,69.));
#4476=CARTESIAN_POINT('Origin',(5.89999999999997,88.3346864276983,70.0629517528679));
#4477=CARTESIAN_POINT('',(7.29999999999997,90.7642904342534,62.4408113467004));
#4478=CARTESIAN_POINT('Origin',(5.89999999999997,90.7642904342534,62.4408113467004));
#4479=CARTESIAN_POINT('',(7.29999999999997,88.3346864276983,70.0629517528679));
#4480=CARTESIAN_POINT('Origin',(5.89999999999997,88.3346864276983,70.0629517528679));
#4481=CARTESIAN_POINT('Origin',(62.5299999999999,157.6,11.4));
#4482=CARTESIAN_POINT('',(62.5299999999999,160.,24.));
#4483=CARTESIAN_POINT('',(62.5299999999999,160.,11.4));
#4484=CARTESIAN_POINT('',(62.53,160.,5.7));
#4485=CARTESIAN_POINT('',(62.5299999999999,157.6,24.));
#4486=CARTESIAN_POINT('',(62.5299999999999,157.6,11.4));
#4487=CARTESIAN_POINT('Origin',(76.5299999999999,157.6,11.4));
#4488=CARTESIAN_POINT('',(76.5299999999999,160.,11.4));
#4489=CARTESIAN_POINT('',(100.765,160.,11.4));
#4490=CARTESIAN_POINT('',(76.5299999999999,157.6,11.4));
#4491=CARTESIAN_POINT('Origin',(76.5299999999999,157.6,24.));
#4492=CARTESIAN_POINT('',(76.5299999999999,160.,24.));
#4493=CARTESIAN_POINT('',(76.5299999999999,160.,12.));
#4494=CARTESIAN_POINT('',(76.5299999999999,157.6,24.));
#4495=CARTESIAN_POINT('Origin',(62.5299999999999,157.6,24.));
#4496=CARTESIAN_POINT('',(93.765,160.,24.));
#4497=CARTESIAN_POINT('Origin',(16.3999999999999,157.6,12.4));
#4498=CARTESIAN_POINT('',(22.05,160.,12.4));
#4499=CARTESIAN_POINT('Origin',(16.3999999999999,160.,12.4));
#4500=CARTESIAN_POINT('Origin',(16.3999999999999,157.6,47.4));
#4501=CARTESIAN_POINT('',(22.55,160.,47.4));
#4502=CARTESIAN_POINT('Origin',(16.3999999999999,160.,47.4));
#4503=CARTESIAN_POINT('Origin',(114.6,157.6,58.4));
#4504=CARTESIAN_POINT('',(114.6,160.,47.4));
#4505=CARTESIAN_POINT('',(114.6,160.,58.4));
#4506=CARTESIAN_POINT('',(114.6,160.,29.2));
#4507=CARTESIAN_POINT('',(114.6,157.6,47.4));
#4508=CARTESIAN_POINT('',(114.6,157.6,58.4));
#4509=CARTESIAN_POINT('Origin',(72.5999999999999,157.6,58.4));
#4510=CARTESIAN_POINT('',(72.5999999999999,160.,58.4));
#4511=CARTESIAN_POINT('',(98.8,160.,58.4));
#4512=CARTESIAN_POINT('',(72.5999999999999,157.6,58.4));
#4513=CARTESIAN_POINT('Origin',(72.5999999999999,157.6,47.4));
#4514=CARTESIAN_POINT('',(72.5999999999999,160.,47.4));
#4515=CARTESIAN_POINT('',(72.5999999999999,160.,23.7));
#4516=CARTESIAN_POINT('',(72.5999999999999,157.6,47.4));
#4517=CARTESIAN_POINT('Origin',(114.6,157.6,47.4));
#4518=CARTESIAN_POINT('',(119.8,160.,47.4));
#4519=CARTESIAN_POINT('Origin',(122.6,151.356878857596,84.3971619032631));
#4520=CARTESIAN_POINT('',(114.6,150.592373922918,86.7955626046118));
#4521=CARTESIAN_POINT('',(120.6,152.121383792273,81.9987612019143));
#4522=CARTESIAN_POINT('',(117.6,151.356878857596,84.3971619032631));
#4523=CARTESIAN_POINT('',(122.6,150.215848690732,81.3913602002756));
#4524=CARTESIAN_POINT('Origin',(122.6,152.121383792273,81.9987612019143));
#4525=CARTESIAN_POINT('',(122.6,142.97023351675,84.3659585980566));
#4526=CARTESIAN_POINT('',(122.6,146.593041103741,82.8786593991661));
#4527=CARTESIAN_POINT('Origin',(122.6,150.592373922918,86.7955626046118));
#4528=CARTESIAN_POINT('Origin',(119.453462204299,149.123464683255,81.0431560975128));
#4529=CARTESIAN_POINT('',(122.6,152.121383792273,81.9987612019143));
#4530=CARTESIAN_POINT('',(114.6,152.121383792273,81.9987612019143));
#4531=CARTESIAN_POINT('',(122.6,69.7136977078089,55.7308057966653));
#4532=CARTESIAN_POINT('Origin',(114.6,149.691779785718,89.6209016080819));
#4533=CARTESIAN_POINT('',(114.6,149.691779785718,89.6209016080819));
#4534=CARTESIAN_POINT('',(114.6,149.691779785718,89.6209016080819));
#4535=CARTESIAN_POINT('',(122.6,149.691779785718,89.6209016080819));
#4536=CARTESIAN_POINT('',(114.6,149.691779785718,89.6209016080819));
#4537=CARTESIAN_POINT('',(122.6,155.754616422815,70.6006036570892));
#4538=CARTESIAN_POINT('Origin',(2.40076945752925,151.178436284639,84.340282238616));
#4539=CARTESIAN_POINT('',(4.39198088575737,152.121383792273,81.9987612019143));
#4540=CARTESIAN_POINT('',(10.3985768415506,150.592373922918,86.7955626046118));
#4541=CARTESIAN_POINT('Ctrl Pts',(4.39198088575737,152.121383792273,81.9987612019143));
#4542=CARTESIAN_POINT('Ctrl Pts',(5.59330007696759,151.81659090089,82.9549557943893));
#4543=CARTESIAN_POINT('Ctrl Pts',(10.3985768415506,150.592373922918,86.7955626046118));
#4544=CARTESIAN_POINT('Origin',(2.40076945752925,150.413931349961,86.7386829399648));
#4545=CARTESIAN_POINT('Origin',(2.40076945752925,151.942941219317,81.9418815372673));
#4546=CARTESIAN_POINT('Origin',(2.40076945752925,149.513337212762,89.5640219434348));
#4547=CARTESIAN_POINT('',(10.3985768415506,149.691779785718,89.6209016080819));
#4548=CARTESIAN_POINT('',(10.3985768415506,149.691779785718,89.6209016080819));
#4549=CARTESIAN_POINT('Origin',(2.40076945752925,149.513337212762,89.5640219434348));
#4550=CARTESIAN_POINT('Origin',(2.39999999999995,149.691779785718,89.6209016080819));
#4551=CARTESIAN_POINT('',(2.39999999999995,152.121383792273,81.9987612019143));
#4552=CARTESIAN_POINT('',(2.39999999999995,149.691779785718,89.6209016080819));
#4553=CARTESIAN_POINT('Origin',(122.6,2.4,63.5172988935319));
#4554=CARTESIAN_POINT('',(120.6,2.4,61.));
#4555=CARTESIAN_POINT('',(114.6,2.4,66.0345977870637));
#4556=CARTESIAN_POINT('',(117.6,2.4,63.5172988935319));
#4557=CARTESIAN_POINT('',(122.6,10.4,66.0345977870637));
#4558=CARTESIAN_POINT('Origin',(122.6,2.4,66.0345977870637));
#4559=CARTESIAN_POINT('',(122.6,4.39999999999999,61.));
#4560=CARTESIAN_POINT('',(122.6,7.4,63.5172988935319));
#4561=CARTESIAN_POINT('Origin',(122.6,2.4,61.));
#4562=CARTESIAN_POINT('Origin',(122.6,2.4,69.));
#4563=CARTESIAN_POINT('',(114.6,2.4,69.));
#4564=CARTESIAN_POINT('',(114.6,2.4,69.));
#4565=CARTESIAN_POINT('',(122.6,10.4,69.));
#4566=CARTESIAN_POINT('Origin',(122.6,2.4,69.));
#4567=CARTESIAN_POINT('',(122.6,10.4,69.));
#4568=CARTESIAN_POINT('Origin',(2.4,2.4,63.5172988935318));
#4569=CARTESIAN_POINT('',(10.4,2.4,66.0345977870637));
#4570=CARTESIAN_POINT('Origin',(2.4,2.4,66.0345977870637));
#4571=CARTESIAN_POINT('',(4.4,2.4,61.));
#4572=CARTESIAN_POINT('',(7.4,2.4,63.5172988935318));
#4573=CARTESIAN_POINT('Origin',(2.4,2.4,61.));
#4574=CARTESIAN_POINT('Origin',(2.4,2.4,69.));
#4575=CARTESIAN_POINT('',(10.4,2.4,69.));
#4576=CARTESIAN_POINT('Origin',(2.4,2.4,69.));
#4577=CARTESIAN_POINT('',(10.4,2.4,69.));
#4578=CARTESIAN_POINT('Origin',(10.4,87.4296040065552,61.3778595938325));
#4579=CARTESIAN_POINT('',(10.4,85.,61.));
#4580=CARTESIAN_POINT('',(10.4,87.4296040065552,61.3778595938325));
#4581=CARTESIAN_POINT('',(10.4,85.,61.));
#4582=CARTESIAN_POINT('',(2.39999999999997,85.,61.));
#4583=CARTESIAN_POINT('',(2.39999999999997,87.4296040065552,61.3778595938325));
#4584=CARTESIAN_POINT('Origin',(10.4,85.68831003066,64.5742269468883));
#4585=CARTESIAN_POINT('',(10.4,85.,69.));
#4586=CARTESIAN_POINT('',(10.4,85.,69.));
#4587=CARTESIAN_POINT('',(10.4,85.,69.));
#4588=CARTESIAN_POINT('Origin',(114.6,85.,69.));
#4589=CARTESIAN_POINT('',(114.6,85.,69.));
#4590=CARTESIAN_POINT('',(114.6,85.,61.));
#4591=CARTESIAN_POINT('',(114.6,85.,69.));
#4592=CARTESIAN_POINT('',(114.6,87.4296040065552,61.3778595938325));
#4593=CARTESIAN_POINT('',(114.6,85.,69.));
#4594=CARTESIAN_POINT('',(114.6,85.,61.));
#4595=CARTESIAN_POINT('Ctrl Pts',(114.6,85.,61.));
#4596=CARTESIAN_POINT('Ctrl Pts',(114.6,85.8098680021851,61.1259531979442));
#4597=CARTESIAN_POINT('Ctrl Pts',(114.6,86.6197360043701,61.2519063958883));
#4598=CARTESIAN_POINT('Ctrl Pts',(114.6,87.4296040065552,61.3778595938325));
#4599=CARTESIAN_POINT('Ctrl Pts',(117.266666666667,85.,61.));
#4600=CARTESIAN_POINT('Ctrl Pts',(117.266666666667,85.8420186668888,61.1362014195217));
#4601=CARTESIAN_POINT('Ctrl Pts',(117.266666666667,86.6840373337776,61.2724028390434));
#4602=CARTESIAN_POINT('Ctrl Pts',(117.266666666667,87.5260560006664,61.4086042585652));
#4603=CARTESIAN_POINT('Ctrl Pts',(119.933333333333,85.,61.));
#4604=CARTESIAN_POINT('Ctrl Pts',(119.933333333333,85.8741693315925,61.1464496410993));
#4605=CARTESIAN_POINT('Ctrl Pts',(119.933333333333,86.7483386631851,61.2928992821985));
#4606=CARTESIAN_POINT('Ctrl Pts',(119.933333333333,87.6225079947776,61.4393489232978));
#4607=CARTESIAN_POINT('Ctrl Pts',(122.6,85.,61.));
#4608=CARTESIAN_POINT('Ctrl Pts',(122.6,85.9063199962962,61.1566978626768));
#4609=CARTESIAN_POINT('Ctrl Pts',(122.6,86.8126399925925,61.3133957253536));
#4610=CARTESIAN_POINT('Ctrl Pts',(122.6,87.7189599888888,61.4700935880305));
#4611=CARTESIAN_POINT('',(122.6,85.,61.));
#4612=CARTESIAN_POINT('',(114.6,85.,61.));
#4613=CARTESIAN_POINT('',(122.6,87.7189599888888,61.4700935880305));
#4614=CARTESIAN_POINT('',(122.6,87.7189599888888,61.4700935880305));
#4615=CARTESIAN_POINT('',(122.6,85.,61.));
#4616=CARTESIAN_POINT('Origin',(122.6,-5.32907051820077E-16,0.));
#4617=CARTESIAN_POINT('',(122.6,2.4,61.));
#4618=CARTESIAN_POINT('',(122.6,2.4,0.));
#4619=CARTESIAN_POINT('',(122.6,2.77326889785049,61.));
#4620=CARTESIAN_POINT('',(122.6,2.4,69.));
#4621=CARTESIAN_POINT('',(122.6,2.77326889785049,69.));
#4622=CARTESIAN_POINT('',(122.6,2.4,0.));
#4623=CARTESIAN_POINT('',(122.6,154.879637826804,76.510623608384));
#4624=CARTESIAN_POINT('',(122.6,142.069639379551,87.1912976015267));
#4625=CARTESIAN_POINT('',(122.6,142.069639379551,87.1912976015267));
#4626=CARTESIAN_POINT('',(122.6,67.2840937012537,63.3529462028328));
#4627=CARTESIAN_POINT('',(122.6,95.0517444127227,63.8074636003877));
#4628=CARTESIAN_POINT('',(122.6,40.4056745007967,46.3886936321674));
#4629=CARTESIAN_POINT('',(122.6,92.6221404061675,71.4296040065552));
#4630=CARTESIAN_POINT('',(122.6,92.6221404061675,71.4296040065552));
#4631=CARTESIAN_POINT('',(122.6,85.,69.));
#4632=CARTESIAN_POINT('',(122.6,36.4371633629037,53.5202979509937));
#4633=CARTESIAN_POINT('',(122.6,77.,69.));
#4634=CARTESIAN_POINT('',(122.6,40.9267311021495,69.));
#4635=CARTESIAN_POINT('',(122.6,77.,61.));
#4636=CARTESIAN_POINT('',(122.6,77.,69.));
#4637=CARTESIAN_POINT('',(122.6,40.9267311021495,61.));
#4638=CARTESIAN_POINT('Origin',(122.6,85.,69.));
#4639=CARTESIAN_POINT('Origin',(122.6,85.,69.));
#4640=CARTESIAN_POINT('Origin',(122.6,87.4296040065552,61.3778595938325));
#4641=CARTESIAN_POINT('Origin',(119.415235223827,90.5074182692309,62.358931768517));
#4642=CARTESIAN_POINT('Origin',(119.415235223827,88.0778142626757,69.9810721746845));
#4643=CARTESIAN_POINT('',(114.6,85.,69.));
#4644=CARTESIAN_POINT('Origin',(122.6,149.691779785718,89.6209016080819));
#4645=CARTESIAN_POINT('Origin',(122.6,149.691779785718,89.6209016080819));
#4646=CARTESIAN_POINT('Origin',(119.453462204299,146.6938606767,88.6652965036803));
#4647=CARTESIAN_POINT('Origin',(2.39999999999997,85.,69.));
#4648=CARTESIAN_POINT('Origin',(2.39999999999997,85.,69.));
#4649=CARTESIAN_POINT('Origin',(2.39999999999997,87.4296040065552,61.3778595938325));
#4650=CARTESIAN_POINT('Origin',(5.54653779570094,87.9979191090182,69.9556051044015));
#4651=CARTESIAN_POINT('',(2.39999999999997,85.,69.));
#4652=CARTESIAN_POINT('Origin',(5.54653779570094,90.4275231155734,62.3334646982341));
#4653=CARTESIAN_POINT('Origin',(5.5500730208119,149.03947089268,81.0163825615723));
#4654=CARTESIAN_POINT('Origin',(5.5500730208119,146.609866886125,88.6385229677398));
#4655=CARTESIAN_POINT('Origin',(5.54653779570097,5.54653779570097,61.));
#4656=CARTESIAN_POINT('',(2.77326889785049,2.4,61.));
#4657=CARTESIAN_POINT('Origin',(5.54653779570097,5.54653779570097,69.));
#4658=CARTESIAN_POINT('',(2.77326889785049,2.4,69.));
#4659=CARTESIAN_POINT('Origin',(122.6,85.,69.));
#4660=CARTESIAN_POINT('Origin',(122.6,85.,69.));
#4661=CARTESIAN_POINT('Origin',(122.6,85.,61.));
#4662=CARTESIAN_POINT('Origin',(119.453462204299,81.853462204299,61.));
#4663=CARTESIAN_POINT('Origin',(119.453462204299,81.853462204299,69.));
#4664=CARTESIAN_POINT('Origin',(2.39999999999997,85.,69.));
#4665=CARTESIAN_POINT('Origin',(2.39999999999997,85.,69.));
#4666=CARTESIAN_POINT('Origin',(2.39999999999997,85.,61.));
#4667=CARTESIAN_POINT('Origin',(5.54653779570094,81.853462204299,61.));
#4668=CARTESIAN_POINT('Origin',(5.54653779570094,81.853462204299,69.));
#4669=CARTESIAN_POINT('Origin',(119.453462204299,5.54653779570097,61.));
#4670=CARTESIAN_POINT('',(59.7267311021495,2.4,61.));
#4671=CARTESIAN_POINT('Origin',(119.453462204299,5.54653779570097,69.));
#4672=CARTESIAN_POINT('',(59.7267311021495,2.4,69.));
#4673=CARTESIAN_POINT('Origin',(3.78653234506086E-32,2.4,0.));
#4674=CARTESIAN_POINT('Origin',(81.53,126.88,2.4));
#4675=CARTESIAN_POINT('',(85.33,126.88,8.4));
#4676=CARTESIAN_POINT('Origin',(81.53,126.88,8.4));
#4677=CARTESIAN_POINT('Origin',(81.53,126.88,8.4));
#4678=CARTESIAN_POINT('Origin',(81.53,51.95,2.4));
#4679=CARTESIAN_POINT('',(85.33,51.95,8.4));
#4680=CARTESIAN_POINT('Origin',(81.53,51.95,8.4));
#4681=CARTESIAN_POINT('Origin',(81.53,51.95,8.4));
#4682=CARTESIAN_POINT('Origin',(33.27,45.6,2.4));
#4683=CARTESIAN_POINT('',(37.07,45.6,8.4));
#4684=CARTESIAN_POINT('Origin',(33.27,45.6,8.4));
#4685=CARTESIAN_POINT('Origin',(33.27,45.6,8.4));
#4686=CARTESIAN_POINT('Origin',(33.2699999999999,126.88,2.4));
#4687=CARTESIAN_POINT('',(37.0699999999999,126.88,8.4));
#4688=CARTESIAN_POINT('Origin',(33.2699999999999,126.88,8.4));
#4689=CARTESIAN_POINT('Origin',(33.2699999999999,126.88,8.4));
#4690=CARTESIAN_POINT('Origin',(125.,149.456515140171,90.3912078455741));
#4691=CARTESIAN_POINT('Origin',(62.5,80.,0.8));
#4692=CARTESIAN_POINT('Origin',(125.,160.,0.));
#4693=CARTESIAN_POINT('Origin',(81.53,51.95,2.4));
#4694=CARTESIAN_POINT('polyline point',(2.39999999999995,149.400713462014,
2.4));
#4695=CARTESIAN_POINT('polyline point',(122.6,149.400713462014,2.4));
#4696=CARTESIAN_POINT('polyline point',(2.4,2.4,2.4));
#4697=CARTESIAN_POINT('polyline point',(2.39999999999995,157.6,2.4));
#4698=CARTESIAN_POINT('polyline point',(122.6,157.6,2.4));
#4699=CARTESIAN_POINT('polyline point',(2.39999999999995,157.6,2.4));
#4700=CARTESIAN_POINT('Origin',(33.27,45.6,2.4));
#4701=CARTESIAN_POINT('Origin',(81.53,126.88,2.4));
#4702=CARTESIAN_POINT('Origin',(33.2699999999999,126.88,2.4));
#4703=CARTESIAN_POINT('polyline point',(114.6,85.,69.));
#4704=CARTESIAN_POINT('polyline point',(122.6,85.,69.));
#4705=CARTESIAN_POINT('Origin',(122.6,85.,69.));
#4706=CARTESIAN_POINT('',(114.6,85.,69.));
#4707=CARTESIAN_POINT('',(122.6,92.6221404061675,71.4296040065552));
#4708=CARTESIAN_POINT('polyline point',(2.39999999999997,85.,69.));
#4709=CARTESIAN_POINT('polyline point',(2.39999999999997,82.6851521413312,
68.2621280464164));
#4710=CARTESIAN_POINT('polyline point',(2.39999999999997,85.,69.));
#4711=CARTESIAN_POINT('polyline point',(10.4,85.,69.));
#4712=CARTESIAN_POINT('Origin',(2.39999999999997,85.,69.));
#4713=CARTESIAN_POINT('',(2.39999999999997,92.6221404061675,71.4296040065552));
#4714=CARTESIAN_POINT('',(10.4,85.,69.));
#4715=CARTESIAN_POINT('Origin',(2.40076945752925,149.513337212762,89.5640219434348));
#4716=CARTESIAN_POINT('',(10.3985768415506,149.691779785718,89.6209016080818));
#4717=CARTESIAN_POINT('',(2.39999999999996,141.89119684185,87.1344179481178));
#4718=CARTESIAN_POINT('polyline point',(122.6,151.062322848929,90.0577706160103));
#4719=CARTESIAN_POINT('polyline point',(122.6,149.691779785718,89.6209016080819));
#4720=CARTESIAN_POINT('polyline point',(122.6,149.691779785718,89.6209016080819));
#4721=CARTESIAN_POINT('polyline point',(122.6,85.2893559823336,69.092233994198));
#4722=CARTESIAN_POINT('Origin',(122.6,149.691779785718,89.6209016080819));
#4723=CARTESIAN_POINT('',(122.6,142.069639379551,87.1912976015267));
#4724=CARTESIAN_POINT('',(114.6,149.691779785718,89.6209016080819));
#4725=CARTESIAN_POINT('polyline point',(2.39999999999997,92.6221404061675,
71.4296040065552));
#4726=CARTESIAN_POINT('polyline point',(2.39999999999997,85.,69.));
#4727=CARTESIAN_POINT('polyline point',(2.39999999999995,149.691779785718,
89.6209016080819));
#4728=CARTESIAN_POINT('polyline point',(2.39999999999995,151.062322848929,
90.0577706160103));
#4729=CARTESIAN_POINT('polyline point',(10.3985768415506,149.691779785718,
89.6209016080819));
#4730=CARTESIAN_POINT('polyline point',(2.39999999999995,149.691779785718,
89.6209016080819));
#4731=CARTESIAN_POINT('polyline point',(2.39999999999995,149.691779785718,
89.6209016080819));
#4732=CARTESIAN_POINT('polyline point',(2.39999999999995,141.89119684185,
87.1344179481178));
#4733=CARTESIAN_POINT('polyline point',(122.6,149.691779785718,89.6209016080819));
#4734=CARTESIAN_POINT('polyline point',(122.6,142.069639379551,87.1912976015267));
#4735=CARTESIAN_POINT('polyline point',(122.6,149.691779785718,89.6209016080819));
#4736=CARTESIAN_POINT('polyline point',(114.6,149.691779785718,89.6209016080819));
#4737=CARTESIAN_POINT('polyline point',(122.6,92.6221404061675,71.4296040065552));
#4738=CARTESIAN_POINT('polyline point',(122.6,85.2893559823336,69.092233994198));
#4739=CARTESIAN_POINT('Origin',(122.6,85.,69.));
#4740=CARTESIAN_POINT('',(122.6,77.7378719535836,66.6851521413312));
#4741=CARTESIAN_POINT('',(114.6,85.,69.));
#4742=CARTESIAN_POINT('polyline point',(114.6,85.,69.));
#4743=CARTESIAN_POINT('polyline point',(122.6,85.2893559823336,69.092233994198));
#4744=UNCERTAINTY_MEASURE_WITH_UNIT(LENGTH_MEASURE(0.01),#4748,
'DISTANCE_ACCURACY_VALUE',
'Maximum model space distance between geometric entities at asserted c
onnectivities');
#4745=UNCERTAINTY_MEASURE_WITH_UNIT(LENGTH_MEASURE(0.01),#4748,
'DISTANCE_ACCURACY_VALUE',
'Maximum model space distance between geometric entities at asserted c
onnectivities');
#4746=(
GEOMETRIC_REPRESENTATION_CONTEXT(3)
GLOBAL_UNCERTAINTY_ASSIGNED_CONTEXT((#4744))
GLOBAL_UNIT_ASSIGNED_CONTEXT((#4748,#4751,#4750))
REPRESENTATION_CONTEXT('','3D')
);
#4747=(
GEOMETRIC_REPRESENTATION_CONTEXT(3)
GLOBAL_UNCERTAINTY_ASSIGNED_CONTEXT((#4745))
GLOBAL_UNIT_ASSIGNED_CONTEXT((#4748,#4751,#4750))
REPRESENTATION_CONTEXT('','3D')
);
#4748=(
LENGTH_UNIT()
NAMED_UNIT(*)
SI_UNIT(.MILLI.,.METRE.)
);
#4749=(
LENGTH_UNIT()
NAMED_UNIT(*)
SI_UNIT(.CENTI.,.METRE.)
);
#4750=(
NAMED_UNIT(*)
SI_UNIT($,.STERADIAN.)
SOLID_ANGLE_UNIT()
);
#4751=(
NAMED_UNIT(*)
PLANE_ANGLE_UNIT()
SI_UNIT($,.RADIAN.)
);
#4752=SHAPE_DEFINITION_REPRESENTATION(#4753,#4754);
#4753=PRODUCT_DEFINITION_SHAPE('',$,#4756);
#4754=SHAPE_REPRESENTATION('',(#2619),#4746);
#4755=PRODUCT_DEFINITION_CONTEXT('part definition',#4760,'design');
#4756=PRODUCT_DEFINITION('Pumpe_Case2','Pumpe_Case2',#4757,#4755);
#4757=PRODUCT_DEFINITION_FORMATION('',$,#4762);
#4758=PRODUCT_RELATED_PRODUCT_CATEGORY('Pumpe_Case2','Pumpe_Case2',(#4762));
#4759=APPLICATION_PROTOCOL_DEFINITION('international standard',
'automotive_design',2009,#4760);
#4760=APPLICATION_CONTEXT(
'Core Data for Automotive Mechanical Design Process');
#4761=PRODUCT_CONTEXT('part definition',#4760,'mechanical');
#4762=PRODUCT('Pumpe_Case2','Pumpe_Case2',$,(#4761));
#4763=PRESENTATION_STYLE_ASSIGNMENT((#4766));
#4764=PRESENTATION_STYLE_ASSIGNMENT((#4767));
#4765=PRESENTATION_STYLE_ASSIGNMENT((#4768));
#4766=SURFACE_STYLE_USAGE(.BOTH.,#4769);
#4767=SURFACE_STYLE_USAGE(.BOTH.,#4770);
#4768=SURFACE_STYLE_USAGE(.BOTH.,#4771);
#4769=SURFACE_SIDE_STYLE('',(#4772));
#4770=SURFACE_SIDE_STYLE('',(#4773));
#4771=SURFACE_SIDE_STYLE('',(#4774));
#4772=SURFACE_STYLE_FILL_AREA(#4775);
#4773=SURFACE_STYLE_FILL_AREA(#4776);
#4774=SURFACE_STYLE_FILL_AREA(#4777);
#4775=FILL_AREA_STYLE('',(#4778));
#4776=FILL_AREA_STYLE('',(#4779));
#4777=FILL_AREA_STYLE('',(#4780));
#4778=FILL_AREA_STYLE_COLOUR('',#4781);
#4779=FILL_AREA_STYLE_COLOUR('',#4782);
#4780=FILL_AREA_STYLE_COLOUR('',#4783);
#4781=COLOUR_RGB('',0.749019607843137,0.749019607843137,0.749019607843137);
#4782=COLOUR_RGB('',1.,1.,0.);
#4783=COLOUR_RGB('',0.2,0.,0.498039215686275);
ENDSEC;
END-ISO-10303-21;
