# Supplementary material for: Low-budget 3D-printed equipment for continuous flow reactions
Source: Beilstein J Org Chem. 2019 Feb 26;15:558–66. doi: 10.3762/bjoc.15.50 (PMC6404462; doi:10.3762/bjoc.15.50)
Supplement: File 2 — This zip-file includes all 3D-printed parts as stl-files for direct 3D printing, as well as stp-files for editing the 3D models, if necessary. It also contains the Arduino software code as an ino-file for controlling of the syringe pumps. [file Beilstein_J_Org_Chem-15-558-s002.zip › pump rack/keypad cover.stp]

ISO-10303-21;
HEADER;
/* Generated by software containing ST-Developer
 * from STEP Tools, Inc. (www.steptools.com) 
 */

FILE_DESCRIPTION(
/* description */ (''),
/* implementation_level */ '2;1');

FILE_NAME(
/* name */ 'Z:\\3D Drucker\\Thomas\\Spritzenpumpe\\Abdeckung.stp',
/* time_stamp */ '2018-09-27T12:45:55+02:00',
/* author */ ('Holm'),
/* organization */ (''),
/* preprocessor_version */ 'ST-DEVELOPER v16.13',
/* originating_system */ 'Autodesk Inventor 2018',
/* authorisation */ '');

FILE_SCHEMA (('AUTOMOTIVE_DESIGN { 1 0 10303 214 3 1 1 }'));
ENDSEC;

DATA;
#10=MECHANICAL_DESIGN_GEOMETRIC_PRESENTATION_REPRESENTATION('',(#13),#1087);
#11=SHAPE_REPRESENTATION_RELATIONSHIP('SRR','None',#1094,#12);
#12=ADVANCED_BREP_SHAPE_REPRESENTATION('',(#14),#1086);
#13=STYLED_ITEM('',(#1103),#14);
#14=MANIFOLD_SOLID_BREP('Volumenk\X\F6rper2',#617);
#15=FACE_BOUND('',#100,.T.);
#16=FACE_BOUND('',#110,.T.);
#17=FACE_BOUND('',#111,.T.);
#18=FACE_BOUND('',#112,.T.);
#19=FACE_BOUND('',#113,.T.);
#20=FACE_BOUND('',#114,.T.);
#21=FACE_BOUND('',#125,.T.);
#22=FACE_BOUND('',#128,.T.);
#23=FACE_BOUND('',#131,.T.);
#24=FACE_BOUND('',#134,.T.);
#25=FACE_BOUND('',#141,.T.);
#26=PLANE('',#650);
#27=PLANE('',#653);
#28=PLANE('',#656);
#29=PLANE('',#668);
#30=PLANE('',#669);
#31=PLANE('',#674);
#32=PLANE('',#675);
#33=PLANE('',#676);
#34=PLANE('',#677);
#35=PLANE('',#678);
#36=PLANE('',#679);
#37=PLANE('',#680);
#38=PLANE('',#681);
#39=PLANE('',#682);
#40=PLANE('',#685);
#41=PLANE('',#688);
#42=PLANE('',#691);
#43=PLANE('',#694);
#44=PLANE('',#695);
#45=PLANE('',#696);
#46=PLANE('',#697);
#47=PLANE('',#698);
#48=PLANE('',#699);
#49=(
BOUNDED_SURFACE()
B_SPLINE_SURFACE(2,2,((#890,#891,#892),(#893,#894,#895),(#896,#897,#898)),
 .UNSPECIFIED.,.F.,.F.,.F.)
B_SPLINE_SURFACE_WITH_KNOTS((3,3),(3,3),(-1.5707963267949,0.),(1.5707963267949,
3.14159265358979),.UNSPECIFIED.)
GEOMETRIC_REPRESENTATION_ITEM()
RATIONAL_B_SPLINE_SURFACE(((1.,0.707106781186548,1.),(0.70710678118655,
0.500000000000002,0.70710678118655),(1.,0.707106781186548,1.)))
REPRESENTATION_ITEM('')
SURFACE()
);
#50=(
BOUNDED_SURFACE()
B_SPLINE_SURFACE(2,2,((#910,#911,#912),(#913,#914,#915),(#916,#917,#918)),
 .UNSPECIFIED.,.F.,.F.,.F.)
B_SPLINE_SURFACE_WITH_KNOTS((3,3),(3,3),(-1.5707963267949,0.),(-3.14159265358979,
-1.5707963267949),.UNSPECIFIED.)
GEOMETRIC_REPRESENTATION_ITEM()
RATIONAL_B_SPLINE_SURFACE(((1.,0.707106781186548,1.),(0.70710678118655,
0.500000000000002,0.70710678118655),(1.,0.707106781186548,1.)))
REPRESENTATION_ITEM('')
SURFACE()
);
#51=(
BOUNDED_SURFACE()
B_SPLINE_SURFACE(2,2,((#966,#967,#968),(#969,#970,#971),(#972,#973,#974)),
 .UNSPECIFIED.,.F.,.F.,.F.)
B_SPLINE_SURFACE_WITH_KNOTS((3,3),(3,3),(-1.5707963267949,0.),(-1.5707963267949,
0.),.UNSPECIFIED.)
GEOMETRIC_REPRESENTATION_ITEM()
RATIONAL_B_SPLINE_SURFACE(((1.,0.707106781186548,1.),(0.707106781186548,
0.5,0.707106781186548),(1.,0.707106781186548,1.)))
REPRESENTATION_ITEM('')
SURFACE()
);
#52=(
BOUNDED_SURFACE()
B_SPLINE_SURFACE(2,2,((#982,#983,#984),(#985,#986,#987),(#988,#989,#990)),
 .UNSPECIFIED.,.F.,.F.,.F.)
B_SPLINE_SURFACE_WITH_KNOTS((3,3),(3,3),(-1.5707963267949,0.),(0.,1.5707963267949),
 .UNSPECIFIED.)
GEOMETRIC_REPRESENTATION_ITEM()
RATIONAL_B_SPLINE_SURFACE(((1.,0.707106781186548,1.),(0.707106781186546,
0.499999999999999,0.707106781186546),(1.,0.707106781186548,1.)))
REPRESENTATION_ITEM('')
SURFACE()
);
#53=FACE_OUTER_BOUND('',#92,.T.);
#54=FACE_OUTER_BOUND('',#93,.T.);
#55=FACE_OUTER_BOUND('',#94,.T.);
#56=FACE_OUTER_BOUND('',#95,.T.);
#57=FACE_OUTER_BOUND('',#96,.T.);
#58=FACE_OUTER_BOUND('',#97,.T.);
#59=FACE_OUTER_BOUND('',#98,.T.);
#60=FACE_OUTER_BOUND('',#99,.T.);
#61=FACE_OUTER_BOUND('',#101,.T.);
#62=FACE_OUTER_BOUND('',#102,.T.);
#63=FACE_OUTER_BOUND('',#103,.T.);
#64=FACE_OUTER_BOUND('',#104,.T.);
#65=FACE_OUTER_BOUND('',#105,.T.);
#66=FACE_OUTER_BOUND('',#106,.T.);
#67=FACE_OUTER_BOUND('',#107,.T.);
#68=FACE_OUTER_BOUND('',#108,.T.);
#69=FACE_OUTER_BOUND('',#109,.T.);
#70=FACE_OUTER_BOUND('',#115,.T.);
#71=FACE_OUTER_BOUND('',#116,.T.);
#72=FACE_OUTER_BOUND('',#117,.T.);
#73=FACE_OUTER_BOUND('',#118,.T.);
#74=FACE_OUTER_BOUND('',#119,.T.);
#75=FACE_OUTER_BOUND('',#120,.T.);
#76=FACE_OUTER_BOUND('',#121,.T.);
#77=FACE_OUTER_BOUND('',#122,.T.);
#78=FACE_OUTER_BOUND('',#123,.T.);
#79=FACE_OUTER_BOUND('',#124,.T.);
#80=FACE_OUTER_BOUND('',#126,.T.);
#81=FACE_OUTER_BOUND('',#127,.T.);
#82=FACE_OUTER_BOUND('',#129,.T.);
#83=FACE_OUTER_BOUND('',#130,.T.);
#84=FACE_OUTER_BOUND('',#132,.T.);
#85=FACE_OUTER_BOUND('',#133,.T.);
#86=FACE_OUTER_BOUND('',#135,.T.);
#87=FACE_OUTER_BOUND('',#136,.T.);
#88=FACE_OUTER_BOUND('',#137,.T.);
#89=FACE_OUTER_BOUND('',#138,.T.);
#90=FACE_OUTER_BOUND('',#139,.T.);
#91=FACE_OUTER_BOUND('',#140,.T.);
#92=EDGE_LOOP('',(#406,#407,#408,#409));
#93=EDGE_LOOP('',(#410,#411,#412,#413));
#94=EDGE_LOOP('',(#414,#415,#416,#417));
#95=EDGE_LOOP('',(#418,#419,#420,#421));
#96=EDGE_LOOP('',(#422,#423,#424,#425));
#97=EDGE_LOOP('',(#426,#427,#428,#429));
#98=EDGE_LOOP('',(#430,#431,#432,#433));
#99=EDGE_LOOP('',(#434,#435,#436,#437));
#100=EDGE_LOOP('',(#438,#439,#440,#441));
#101=EDGE_LOOP('',(#442,#443,#444,#445));
#102=EDGE_LOOP('',(#446,#447,#448,#449));
#103=EDGE_LOOP('',(#450,#451,#452,#453));
#104=EDGE_LOOP('',(#454,#455,#456,#457));
#105=EDGE_LOOP('',(#458,#459,#460,#461));
#106=EDGE_LOOP('',(#462,#463,#464,#465));
#107=EDGE_LOOP('',(#466,#467,#468,#469));
#108=EDGE_LOOP('',(#470,#471,#472,#473,#474,#475));
#109=EDGE_LOOP('',(#476,#477,#478,#479,#480,#481,#482,#483));
#110=EDGE_LOOP('',(#484,#485,#486,#487));
#111=EDGE_LOOP('',(#488));
#112=EDGE_LOOP('',(#489));
#113=EDGE_LOOP('',(#490));
#114=EDGE_LOOP('',(#491));
#115=EDGE_LOOP('',(#492,#493,#494,#495));
#116=EDGE_LOOP('',(#496,#497,#498,#499));
#117=EDGE_LOOP('',(#500,#501,#502,#503));
#118=EDGE_LOOP('',(#504,#505,#506,#507));
#119=EDGE_LOOP('',(#508,#509,#510,#511,#512,#513));
#120=EDGE_LOOP('',(#514,#515,#516,#517));
#121=EDGE_LOOP('',(#518,#519,#520,#521));
#122=EDGE_LOOP('',(#522,#523,#524,#525));
#123=EDGE_LOOP('',(#526,#527,#528,#529));
#124=EDGE_LOOP('',(#530));
#125=EDGE_LOOP('',(#531));
#126=EDGE_LOOP('',(#532));
#127=EDGE_LOOP('',(#533));
#128=EDGE_LOOP('',(#534));
#129=EDGE_LOOP('',(#535));
#130=EDGE_LOOP('',(#536));
#131=EDGE_LOOP('',(#537));
#132=EDGE_LOOP('',(#538));
#133=EDGE_LOOP('',(#539));
#134=EDGE_LOOP('',(#540));
#135=EDGE_LOOP('',(#541));
#136=EDGE_LOOP('',(#542,#543,#544,#545));
#137=EDGE_LOOP('',(#546,#547,#548,#549));
#138=EDGE_LOOP('',(#550,#551,#552,#553));
#139=EDGE_LOOP('',(#554,#555,#556,#557));
#140=EDGE_LOOP('',(#558,#559,#560,#561));
#141=EDGE_LOOP('',(#562,#563,#564,#565));
#142=LINE('',#886,#194);
#143=LINE('',#889,#195);
#144=LINE('',#908,#196);
#145=LINE('',#909,#197);
#146=LINE('',#928,#198);
#147=LINE('',#929,#199);
#148=LINE('',#932,#200);
#149=LINE('',#934,#201);
#150=LINE('',#935,#202);
#151=LINE('',#938,#203);
#152=LINE('',#942,#204);
#153=LINE('',#943,#205);
#154=LINE('',#946,#206);
#155=LINE('',#948,#207);
#156=LINE('',#950,#208);
#157=LINE('',#951,#209);
#158=LINE('',#954,#210);
#159=LINE('',#958,#211);
#160=LINE('',#959,#212);
#161=LINE('',#964,#213);
#162=LINE('',#981,#214);
#163=LINE('',#997,#215);
#164=LINE('',#999,#216);
#165=LINE('',#1001,#217);
#166=LINE('',#1004,#218);
#167=LINE('',#1006,#219);
#168=LINE('',#1008,#220);
#169=LINE('',#1009,#221);
#170=LINE('',#1020,#222);
#171=LINE('',#1022,#223);
#172=LINE('',#1023,#224);
#173=LINE('',#1026,#225);
#174=LINE('',#1028,#226);
#175=LINE('',#1029,#227);
#176=LINE('',#1032,#228);
#177=LINE('',#1034,#229);
#178=LINE('',#1035,#230);
#179=LINE('',#1038,#231);
#180=LINE('',#1040,#232);
#181=LINE('',#1041,#233);
#182=LINE('',#1044,#234);
#183=LINE('',#1046,#235);
#184=LINE('',#1048,#236);
#185=LINE('',#1050,#237);
#186=LINE('',#1069,#238);
#187=LINE('',#1071,#239);
#188=LINE('',#1072,#240);
#189=LINE('',#1075,#241);
#190=LINE('',#1076,#242);
#191=LINE('',#1079,#243);
#192=LINE('',#1080,#244);
#193=LINE('',#1082,#245);
#194=VECTOR('',#706,10.);
#195=VECTOR('',#709,10.);
#196=VECTOR('',#720,10.);
#197=VECTOR('',#721,10.);
#198=VECTOR('',#732,10.);
#199=VECTOR('',#733,10.);
#200=VECTOR('',#736,10.);
#201=VECTOR('',#737,10.);
#202=VECTOR('',#738,10.);
#203=VECTOR('',#741,10.);
#204=VECTOR('',#746,10.);
#205=VECTOR('',#747,10.);
#206=VECTOR('',#748,10.);
#207=VECTOR('',#749,10.);
#208=VECTOR('',#750,10.);
#209=VECTOR('',#751,10.);
#210=VECTOR('',#754,10.);
#211=VECTOR('',#759,10.);
#212=VECTOR('',#760,10.);
#213=VECTOR('',#765,10.);
#214=VECTOR('',#776,10.);
#215=VECTOR('',#785,10.);
#216=VECTOR('',#788,10.);
#217=VECTOR('',#791,10.);
#218=VECTOR('',#792,10.);
#219=VECTOR('',#793,10.);
#220=VECTOR('',#794,10.);
#221=VECTOR('',#795,10.);
#222=VECTOR('',#806,10.);
#223=VECTOR('',#807,10.);
#224=VECTOR('',#808,10.);
#225=VECTOR('',#811,10.);
#226=VECTOR('',#812,10.);
#227=VECTOR('',#813,10.);
#228=VECTOR('',#816,10.);
#229=VECTOR('',#817,10.);
#230=VECTOR('',#818,10.);
#231=VECTOR('',#821,10.);
#232=VECTOR('',#822,10.);
#233=VECTOR('',#823,10.);
#234=VECTOR('',#828,10.);
#235=VECTOR('',#831,10.);
#236=VECTOR('',#834,10.);
#237=VECTOR('',#837,10.);
#238=VECTOR('',#864,10.);
#239=VECTOR('',#865,10.);
#240=VECTOR('',#866,10.);
#241=VECTOR('',#869,10.);
#242=VECTOR('',#870,10.);
#243=VECTOR('',#873,10.);
#244=VECTOR('',#874,10.);
#245=VECTOR('',#877,10.);
#246=CIRCLE('',#638,1.);
#247=CIRCLE('',#639,0.999999999999996);
#248=CIRCLE('',#640,0.999999999999996);
#249=CIRCLE('',#641,2.);
#250=CIRCLE('',#642,1.);
#251=CIRCLE('',#644,0.999999999999996);
#252=CIRCLE('',#645,0.999999999999996);
#253=CIRCLE('',#646,2.);
#254=CIRCLE('',#647,1.);
#255=CIRCLE('',#649,1.);
#256=CIRCLE('',#652,2.);
#257=CIRCLE('',#655,2.);
#258=CIRCLE('',#658,1.);
#259=CIRCLE('',#659,1.);
#260=CIRCLE('',#660,0.999999999999996);
#261=CIRCLE('',#661,1.);
#262=CIRCLE('',#663,1.);
#263=CIRCLE('',#664,1.);
#264=CIRCLE('',#665,1.);
#265=CIRCLE('',#667,1.);
#266=CIRCLE('',#670,1.);
#267=CIRCLE('',#671,1.);
#268=CIRCLE('',#672,1.);
#269=CIRCLE('',#673,1.);
#270=CIRCLE('',#684,1.);
#271=CIRCLE('',#687,1.);
#272=CIRCLE('',#690,1.);
#273=CIRCLE('',#693,1.);
#274=VERTEX_POINT('',#882);
#275=VERTEX_POINT('',#883);
#276=VERTEX_POINT('',#885);
#277=VERTEX_POINT('',#887);
#278=VERTEX_POINT('',#899);
#279=VERTEX_POINT('',#900);
#280=VERTEX_POINT('',#905);
#281=VERTEX_POINT('',#906);
#282=VERTEX_POINT('',#919);
#283=VERTEX_POINT('',#920);
#284=VERTEX_POINT('',#925);
#285=VERTEX_POINT('',#926);
#286=VERTEX_POINT('',#931);
#287=VERTEX_POINT('',#933);
#288=VERTEX_POINT('',#937);
#289=VERTEX_POINT('',#941);
#290=VERTEX_POINT('',#944);
#291=VERTEX_POINT('',#945);
#292=VERTEX_POINT('',#947);
#293=VERTEX_POINT('',#949);
#294=VERTEX_POINT('',#953);
#295=VERTEX_POINT('',#957);
#296=VERTEX_POINT('',#961);
#297=VERTEX_POINT('',#963);
#298=VERTEX_POINT('',#975);
#299=VERTEX_POINT('',#979);
#300=VERTEX_POINT('',#991);
#301=VERTEX_POINT('',#995);
#302=VERTEX_POINT('',#1002);
#303=VERTEX_POINT('',#1003);
#304=VERTEX_POINT('',#1005);
#305=VERTEX_POINT('',#1007);
#306=VERTEX_POINT('',#1010);
#307=VERTEX_POINT('',#1012);
#308=VERTEX_POINT('',#1014);
#309=VERTEX_POINT('',#1016);
#310=VERTEX_POINT('',#1019);
#311=VERTEX_POINT('',#1021);
#312=VERTEX_POINT('',#1025);
#313=VERTEX_POINT('',#1027);
#314=VERTEX_POINT('',#1031);
#315=VERTEX_POINT('',#1033);
#316=VERTEX_POINT('',#1037);
#317=VERTEX_POINT('',#1039);
#318=VERTEX_POINT('',#1052);
#319=VERTEX_POINT('',#1056);
#320=VERTEX_POINT('',#1060);
#321=VERTEX_POINT('',#1064);
#322=VERTEX_POINT('',#1068);
#323=VERTEX_POINT('',#1070);
#324=VERTEX_POINT('',#1074);
#325=VERTEX_POINT('',#1078);
#326=EDGE_CURVE('',#274,#275,#246,.T.);
#327=EDGE_CURVE('',#275,#276,#142,.T.);
#328=EDGE_CURVE('',#276,#277,#247,.T.);
#329=EDGE_CURVE('',#277,#274,#143,.T.);
#330=EDGE_CURVE('',#278,#279,#248,.T.);
#331=EDGE_CURVE('',#279,#277,#249,.T.);
#332=EDGE_CURVE('',#276,#278,#250,.T.);
#333=EDGE_CURVE('',#280,#281,#251,.T.);
#334=EDGE_CURVE('',#281,#279,#144,.T.);
#335=EDGE_CURVE('',#278,#280,#145,.T.);
#336=EDGE_CURVE('',#282,#283,#252,.T.);
#337=EDGE_CURVE('',#283,#281,#253,.T.);
#338=EDGE_CURVE('',#280,#282,#254,.T.);
#339=EDGE_CURVE('',#284,#285,#255,.T.);
#340=EDGE_CURVE('',#285,#283,#146,.T.);
#341=EDGE_CURVE('',#282,#284,#147,.T.);
#342=EDGE_CURVE('',#286,#277,#148,.T.);
#343=EDGE_CURVE('',#287,#286,#149,.T.);
#344=EDGE_CURVE('',#287,#274,#150,.T.);
#345=EDGE_CURVE('',#279,#288,#151,.T.);
#346=EDGE_CURVE('',#286,#288,#256,.T.);
#347=EDGE_CURVE('',#289,#281,#152,.T.);
#348=EDGE_CURVE('',#288,#289,#153,.T.);
#349=EDGE_CURVE('',#290,#291,#154,.T.);
#350=EDGE_CURVE('',#292,#290,#155,.T.);
#351=EDGE_CURVE('',#293,#292,#156,.T.);
#352=EDGE_CURVE('',#291,#293,#157,.T.);
#353=EDGE_CURVE('',#283,#294,#158,.T.);
#354=EDGE_CURVE('',#289,#294,#257,.T.);
#355=EDGE_CURVE('',#285,#295,#159,.T.);
#356=EDGE_CURVE('',#294,#295,#160,.T.);
#357=EDGE_CURVE('',#295,#296,#258,.T.);
#358=EDGE_CURVE('',#296,#297,#161,.T.);
#359=EDGE_CURVE('',#297,#294,#259,.T.);
#360=EDGE_CURVE('',#298,#289,#260,.T.);
#361=EDGE_CURVE('',#297,#298,#261,.T.);
#362=EDGE_CURVE('',#299,#288,#262,.T.);
#363=EDGE_CURVE('',#298,#299,#162,.T.);
#364=EDGE_CURVE('',#300,#286,#263,.T.);
#365=EDGE_CURVE('',#299,#300,#264,.T.);
#366=EDGE_CURVE('',#301,#287,#265,.T.);
#367=EDGE_CURVE('',#300,#301,#163,.T.);
#368=EDGE_CURVE('',#296,#301,#164,.T.);
#369=EDGE_CURVE('',#275,#284,#165,.T.);
#370=EDGE_CURVE('',#302,#303,#166,.T.);
#371=EDGE_CURVE('',#303,#304,#167,.T.);
#372=EDGE_CURVE('',#304,#305,#168,.T.);
#373=EDGE_CURVE('',#305,#302,#169,.T.);
#374=EDGE_CURVE('',#306,#306,#266,.T.);
#375=EDGE_CURVE('',#307,#307,#267,.T.);
#376=EDGE_CURVE('',#308,#308,#268,.T.);
#377=EDGE_CURVE('',#309,#309,#269,.T.);
#378=EDGE_CURVE('',#293,#310,#170,.F.);
#379=EDGE_CURVE('',#310,#311,#171,.T.);
#380=EDGE_CURVE('',#311,#291,#172,.F.);
#381=EDGE_CURVE('',#312,#310,#173,.T.);
#382=EDGE_CURVE('',#312,#313,#174,.T.);
#383=EDGE_CURVE('',#313,#311,#175,.T.);
#384=EDGE_CURVE('',#290,#314,#176,.F.);
#385=EDGE_CURVE('',#314,#315,#177,.T.);
#386=EDGE_CURVE('',#315,#292,#178,.F.);
#387=EDGE_CURVE('',#316,#314,#179,.T.);
#388=EDGE_CURVE('',#316,#317,#180,.T.);
#389=EDGE_CURVE('',#317,#315,#181,.T.);
#390=EDGE_CURVE('',#315,#310,#182,.T.);
#391=EDGE_CURVE('',#317,#312,#183,.T.);
#392=EDGE_CURVE('',#311,#314,#184,.T.);
#393=EDGE_CURVE('',#313,#316,#185,.T.);
#394=EDGE_CURVE('',#318,#318,#270,.T.);
#395=EDGE_CURVE('',#319,#319,#271,.T.);
#396=EDGE_CURVE('',#320,#320,#272,.T.);
#397=EDGE_CURVE('',#321,#321,#273,.T.);
#398=EDGE_CURVE('',#302,#322,#186,.T.);
#399=EDGE_CURVE('',#322,#323,#187,.T.);
#400=EDGE_CURVE('',#303,#323,#188,.T.);
#401=EDGE_CURVE('',#305,#324,#189,.T.);
#402=EDGE_CURVE('',#324,#322,#190,.T.);
#403=EDGE_CURVE('',#304,#325,#191,.T.);
#404=EDGE_CURVE('',#325,#324,#192,.T.);
#405=EDGE_CURVE('',#323,#325,#193,.T.);
#406=ORIENTED_EDGE('',*,*,#326,.T.);
#407=ORIENTED_EDGE('',*,*,#327,.T.);
#408=ORIENTED_EDGE('',*,*,#328,.T.);
#409=ORIENTED_EDGE('',*,*,#329,.T.);
#410=ORIENTED_EDGE('',*,*,#330,.T.);
#411=ORIENTED_EDGE('',*,*,#331,.T.);
#412=ORIENTED_EDGE('',*,*,#328,.F.);
#413=ORIENTED_EDGE('',*,*,#332,.T.);
#414=ORIENTED_EDGE('',*,*,#333,.T.);
#415=ORIENTED_EDGE('',*,*,#334,.T.);
#416=ORIENTED_EDGE('',*,*,#330,.F.);
#417=ORIENTED_EDGE('',*,*,#335,.T.);
#418=ORIENTED_EDGE('',*,*,#336,.T.);
#419=ORIENTED_EDGE('',*,*,#337,.T.);
#420=ORIENTED_EDGE('',*,*,#333,.F.);
#421=ORIENTED_EDGE('',*,*,#338,.T.);
#422=ORIENTED_EDGE('',*,*,#339,.T.);
#423=ORIENTED_EDGE('',*,*,#340,.T.);
#424=ORIENTED_EDGE('',*,*,#336,.F.);
#425=ORIENTED_EDGE('',*,*,#341,.T.);
#426=ORIENTED_EDGE('',*,*,#329,.F.);
#427=ORIENTED_EDGE('',*,*,#342,.F.);
#428=ORIENTED_EDGE('',*,*,#343,.F.);
#429=ORIENTED_EDGE('',*,*,#344,.T.);
#430=ORIENTED_EDGE('',*,*,#331,.F.);
#431=ORIENTED_EDGE('',*,*,#345,.T.);
#432=ORIENTED_EDGE('',*,*,#346,.F.);
#433=ORIENTED_EDGE('',*,*,#342,.T.);
#434=ORIENTED_EDGE('',*,*,#334,.F.);
#435=ORIENTED_EDGE('',*,*,#347,.F.);
#436=ORIENTED_EDGE('',*,*,#348,.F.);
#437=ORIENTED_EDGE('',*,*,#345,.F.);
#438=ORIENTED_EDGE('',*,*,#349,.F.);
#439=ORIENTED_EDGE('',*,*,#350,.F.);
#440=ORIENTED_EDGE('',*,*,#351,.F.);
#441=ORIENTED_EDGE('',*,*,#352,.F.);
#442=ORIENTED_EDGE('',*,*,#337,.F.);
#443=ORIENTED_EDGE('',*,*,#353,.T.);
#444=ORIENTED_EDGE('',*,*,#354,.F.);
#445=ORIENTED_EDGE('',*,*,#347,.T.);
#446=ORIENTED_EDGE('',*,*,#340,.F.);
#447=ORIENTED_EDGE('',*,*,#355,.T.);
#448=ORIENTED_EDGE('',*,*,#356,.F.);
#449=ORIENTED_EDGE('',*,*,#353,.F.);
#450=ORIENTED_EDGE('',*,*,#357,.T.);
#451=ORIENTED_EDGE('',*,*,#358,.T.);
#452=ORIENTED_EDGE('',*,*,#359,.T.);
#453=ORIENTED_EDGE('',*,*,#356,.T.);
#454=ORIENTED_EDGE('',*,*,#360,.T.);
#455=ORIENTED_EDGE('',*,*,#354,.T.);
#456=ORIENTED_EDGE('',*,*,#359,.F.);
#457=ORIENTED_EDGE('',*,*,#361,.T.);
#458=ORIENTED_EDGE('',*,*,#362,.T.);
#459=ORIENTED_EDGE('',*,*,#348,.T.);
#460=ORIENTED_EDGE('',*,*,#360,.F.);
#461=ORIENTED_EDGE('',*,*,#363,.T.);
#462=ORIENTED_EDGE('',*,*,#364,.T.);
#463=ORIENTED_EDGE('',*,*,#346,.T.);
#464=ORIENTED_EDGE('',*,*,#362,.F.);
#465=ORIENTED_EDGE('',*,*,#365,.T.);
#466=ORIENTED_EDGE('',*,*,#366,.T.);
#467=ORIENTED_EDGE('',*,*,#343,.T.);
#468=ORIENTED_EDGE('',*,*,#364,.F.);
#469=ORIENTED_EDGE('',*,*,#367,.T.);
#470=ORIENTED_EDGE('',*,*,#367,.F.);
#471=ORIENTED_EDGE('',*,*,#365,.F.);
#472=ORIENTED_EDGE('',*,*,#363,.F.);
#473=ORIENTED_EDGE('',*,*,#361,.F.);
#474=ORIENTED_EDGE('',*,*,#358,.F.);
#475=ORIENTED_EDGE('',*,*,#368,.T.);
#476=ORIENTED_EDGE('',*,*,#326,.F.);
#477=ORIENTED_EDGE('',*,*,#344,.F.);
#478=ORIENTED_EDGE('',*,*,#366,.F.);
#479=ORIENTED_EDGE('',*,*,#368,.F.);
#480=ORIENTED_EDGE('',*,*,#357,.F.);
#481=ORIENTED_EDGE('',*,*,#355,.F.);
#482=ORIENTED_EDGE('',*,*,#339,.F.);
#483=ORIENTED_EDGE('',*,*,#369,.F.);
#484=ORIENTED_EDGE('',*,*,#370,.T.);
#485=ORIENTED_EDGE('',*,*,#371,.T.);
#486=ORIENTED_EDGE('',*,*,#372,.T.);
#487=ORIENTED_EDGE('',*,*,#373,.T.);
#488=ORIENTED_EDGE('',*,*,#374,.T.);
#489=ORIENTED_EDGE('',*,*,#375,.T.);
#490=ORIENTED_EDGE('',*,*,#376,.T.);
#491=ORIENTED_EDGE('',*,*,#377,.T.);
#492=ORIENTED_EDGE('',*,*,#378,.T.);
#493=ORIENTED_EDGE('',*,*,#379,.T.);
#494=ORIENTED_EDGE('',*,*,#380,.T.);
#495=ORIENTED_EDGE('',*,*,#352,.T.);
#496=ORIENTED_EDGE('',*,*,#379,.F.);
#497=ORIENTED_EDGE('',*,*,#381,.F.);
#498=ORIENTED_EDGE('',*,*,#382,.T.);
#499=ORIENTED_EDGE('',*,*,#383,.T.);
#500=ORIENTED_EDGE('',*,*,#384,.T.);
#501=ORIENTED_EDGE('',*,*,#385,.T.);
#502=ORIENTED_EDGE('',*,*,#386,.T.);
#503=ORIENTED_EDGE('',*,*,#350,.T.);
#504=ORIENTED_EDGE('',*,*,#385,.F.);
#505=ORIENTED_EDGE('',*,*,#387,.F.);
#506=ORIENTED_EDGE('',*,*,#388,.T.);
#507=ORIENTED_EDGE('',*,*,#389,.T.);
#508=ORIENTED_EDGE('',*,*,#327,.F.);
#509=ORIENTED_EDGE('',*,*,#369,.T.);
#510=ORIENTED_EDGE('',*,*,#341,.F.);
#511=ORIENTED_EDGE('',*,*,#338,.F.);
#512=ORIENTED_EDGE('',*,*,#335,.F.);
#513=ORIENTED_EDGE('',*,*,#332,.F.);
#514=ORIENTED_EDGE('',*,*,#390,.T.);
#515=ORIENTED_EDGE('',*,*,#378,.F.);
#516=ORIENTED_EDGE('',*,*,#351,.T.);
#517=ORIENTED_EDGE('',*,*,#386,.F.);
#518=ORIENTED_EDGE('',*,*,#390,.F.);
#519=ORIENTED_EDGE('',*,*,#389,.F.);
#520=ORIENTED_EDGE('',*,*,#391,.T.);
#521=ORIENTED_EDGE('',*,*,#381,.T.);
#522=ORIENTED_EDGE('',*,*,#392,.T.);
#523=ORIENTED_EDGE('',*,*,#384,.F.);
#524=ORIENTED_EDGE('',*,*,#349,.T.);
#525=ORIENTED_EDGE('',*,*,#380,.F.);
#526=ORIENTED_EDGE('',*,*,#392,.F.);
#527=ORIENTED_EDGE('',*,*,#383,.F.);
#528=ORIENTED_EDGE('',*,*,#393,.T.);
#529=ORIENTED_EDGE('',*,*,#387,.T.);
#530=ORIENTED_EDGE('',*,*,#394,.T.);
#531=ORIENTED_EDGE('',*,*,#377,.F.);
#532=ORIENTED_EDGE('',*,*,#394,.F.);
#533=ORIENTED_EDGE('',*,*,#395,.T.);
#534=ORIENTED_EDGE('',*,*,#376,.F.);
#535=ORIENTED_EDGE('',*,*,#395,.F.);
#536=ORIENTED_EDGE('',*,*,#396,.T.);
#537=ORIENTED_EDGE('',*,*,#375,.F.);
#538=ORIENTED_EDGE('',*,*,#396,.F.);
#539=ORIENTED_EDGE('',*,*,#397,.T.);
#540=ORIENTED_EDGE('',*,*,#374,.F.);
#541=ORIENTED_EDGE('',*,*,#397,.F.);
#542=ORIENTED_EDGE('',*,*,#370,.F.);
#543=ORIENTED_EDGE('',*,*,#398,.T.);
#544=ORIENTED_EDGE('',*,*,#399,.T.);
#545=ORIENTED_EDGE('',*,*,#400,.F.);
#546=ORIENTED_EDGE('',*,*,#373,.F.);
#547=ORIENTED_EDGE('',*,*,#401,.T.);
#548=ORIENTED_EDGE('',*,*,#402,.T.);
#549=ORIENTED_EDGE('',*,*,#398,.F.);
#550=ORIENTED_EDGE('',*,*,#372,.F.);
#551=ORIENTED_EDGE('',*,*,#403,.T.);
#552=ORIENTED_EDGE('',*,*,#404,.T.);
#553=ORIENTED_EDGE('',*,*,#401,.F.);
#554=ORIENTED_EDGE('',*,*,#371,.F.);
#555=ORIENTED_EDGE('',*,*,#400,.T.);
#556=ORIENTED_EDGE('',*,*,#405,.T.);
#557=ORIENTED_EDGE('',*,*,#403,.F.);
#558=ORIENTED_EDGE('',*,*,#405,.F.);
#559=ORIENTED_EDGE('',*,*,#399,.F.);
#560=ORIENTED_EDGE('',*,*,#402,.F.);
#561=ORIENTED_EDGE('',*,*,#404,.F.);
#562=ORIENTED_EDGE('',*,*,#393,.F.);
#563=ORIENTED_EDGE('',*,*,#382,.F.);
#564=ORIENTED_EDGE('',*,*,#391,.F.);
#565=ORIENTED_EDGE('',*,*,#388,.F.);
#566=CYLINDRICAL_SURFACE('',#637,1.);
#567=CYLINDRICAL_SURFACE('',#643,1.);
#568=CYLINDRICAL_SURFACE('',#648,1.);
#569=CYLINDRICAL_SURFACE('',#651,2.);
#570=CYLINDRICAL_SURFACE('',#654,2.);
#571=CYLINDRICAL_SURFACE('',#657,1.);
#572=CYLINDRICAL_SURFACE('',#662,1.);
#573=CYLINDRICAL_SURFACE('',#666,1.);
#574=CYLINDRICAL_SURFACE('',#683,1.);
#575=CYLINDRICAL_SURFACE('',#686,1.);
#576=CYLINDRICAL_SURFACE('',#689,1.);
#577=CYLINDRICAL_SURFACE('',#692,1.);
#578=ADVANCED_FACE('',(#53),#566,.T.);
#579=ADVANCED_FACE('',(#54),#49,.F.);
#580=ADVANCED_FACE('',(#55),#567,.T.);
#581=ADVANCED_FACE('',(#56),#50,.F.);
#582=ADVANCED_FACE('',(#57),#568,.T.);
#583=ADVANCED_FACE('',(#58),#26,.T.);
#584=ADVANCED_FACE('',(#59),#569,.T.);
#585=ADVANCED_FACE('',(#60,#15),#27,.T.);
#586=ADVANCED_FACE('',(#61),#570,.T.);
#587=ADVANCED_FACE('',(#62),#28,.T.);
#588=ADVANCED_FACE('',(#63),#571,.T.);
#589=ADVANCED_FACE('',(#64),#51,.F.);
#590=ADVANCED_FACE('',(#65),#572,.T.);
#591=ADVANCED_FACE('',(#66),#52,.F.);
#592=ADVANCED_FACE('',(#67),#573,.T.);
#593=ADVANCED_FACE('',(#68),#29,.T.);
#594=ADVANCED_FACE('',(#69,#16,#17,#18,#19,#20),#30,.F.);
#595=ADVANCED_FACE('',(#70),#31,.T.);
#596=ADVANCED_FACE('',(#71),#32,.F.);
#597=ADVANCED_FACE('',(#72),#33,.T.);
#598=ADVANCED_FACE('',(#73),#34,.F.);
#599=ADVANCED_FACE('',(#74),#35,.T.);
#600=ADVANCED_FACE('',(#75),#36,.T.);
#601=ADVANCED_FACE('',(#76),#37,.F.);
#602=ADVANCED_FACE('',(#77),#38,.T.);
#603=ADVANCED_FACE('',(#78),#39,.F.);
#604=ADVANCED_FACE('',(#79,#21),#574,.F.);
#605=ADVANCED_FACE('',(#80),#40,.F.);
#606=ADVANCED_FACE('',(#81,#22),#575,.F.);
#607=ADVANCED_FACE('',(#82),#41,.F.);
#608=ADVANCED_FACE('',(#83,#23),#576,.F.);
#609=ADVANCED_FACE('',(#84),#42,.F.);
#610=ADVANCED_FACE('',(#85,#24),#577,.F.);
#611=ADVANCED_FACE('',(#86),#43,.F.);
#612=ADVANCED_FACE('',(#87),#44,.F.);
#613=ADVANCED_FACE('',(#88),#45,.F.);
#614=ADVANCED_FACE('',(#89),#46,.F.);
#615=ADVANCED_FACE('',(#90),#47,.F.);
#616=ADVANCED_FACE('',(#91,#25),#48,.F.);
#617=CLOSED_SHELL('',(#578,#579,#580,#581,#582,#583,#584,#585,#586,#587,
#588,#589,#590,#591,#592,#593,#594,#595,#596,#597,#598,#599,#600,#601,#602,
#603,#604,#605,#606,#607,#608,#609,#610,#611,#612,#613,#614,#615,#616));
#618=DERIVED_UNIT_ELEMENT(#620,0.);
#619=DERIVED_UNIT_ELEMENT(#1089,0.);
#620=(
MASS_UNIT()
NAMED_UNIT(*)
SI_UNIT($,.GRAM.)
);
#621=DERIVED_UNIT((#618,#619));
#622=MEASURE_REPRESENTATION_ITEM('density measure',
POSITIVE_RATIO_MEASURE(1.),#621);
#623=PROPERTY_DEFINITION_REPRESENTATION(#628,#625);
#624=PROPERTY_DEFINITION_REPRESENTATION(#629,#626);
#625=REPRESENTATION('material name',(#627),#1086);
#626=REPRESENTATION('density',(#622),#1086);
#627=DESCRIPTIVE_REPRESENTATION_ITEM('Generisch','Generisch');
#628=PROPERTY_DEFINITION('material property','material name',#1096);
#629=PROPERTY_DEFINITION('material property','density of part',#1096);
#630=DATE_TIME_ROLE('creation_date');
#631=APPLIED_DATE_AND_TIME_ASSIGNMENT(#632,#630,(#1096));
#632=DATE_AND_TIME(#633,#634);
#633=CALENDAR_DATE(2018,29,3);
#634=LOCAL_TIME(18,46,24.,#635);
#635=COORDINATED_UNIVERSAL_TIME_OFFSET(0,0,.BEHIND.);
#636=AXIS2_PLACEMENT_3D('placement',#880,#700,#701);
#637=AXIS2_PLACEMENT_3D('',#881,#702,#703);
#638=AXIS2_PLACEMENT_3D('',#884,#704,#705);
#639=AXIS2_PLACEMENT_3D('',#888,#707,#708);
#640=AXIS2_PLACEMENT_3D('',#901,#710,#711);
#641=AXIS2_PLACEMENT_3D('',#902,#712,#713);
#642=AXIS2_PLACEMENT_3D('',#903,#714,#715);
#643=AXIS2_PLACEMENT_3D('',#904,#716,#717);
#644=AXIS2_PLACEMENT_3D('',#907,#718,#719);
#645=AXIS2_PLACEMENT_3D('',#921,#722,#723);
#646=AXIS2_PLACEMENT_3D('',#922,#724,#725);
#647=AXIS2_PLACEMENT_3D('',#923,#726,#727);
#648=AXIS2_PLACEMENT_3D('',#924,#728,#729);
#649=AXIS2_PLACEMENT_3D('',#927,#730,#731);
#650=AXIS2_PLACEMENT_3D('',#930,#734,#735);
#651=AXIS2_PLACEMENT_3D('',#936,#739,#740);
#652=AXIS2_PLACEMENT_3D('',#939,#742,#743);
#653=AXIS2_PLACEMENT_3D('',#940,#744,#745);
#654=AXIS2_PLACEMENT_3D('',#952,#752,#753);
#655=AXIS2_PLACEMENT_3D('',#955,#755,#756);
#656=AXIS2_PLACEMENT_3D('',#956,#757,#758);
#657=AXIS2_PLACEMENT_3D('',#960,#761,#762);
#658=AXIS2_PLACEMENT_3D('',#962,#763,#764);
#659=AXIS2_PLACEMENT_3D('',#965,#766,#767);
#660=AXIS2_PLACEMENT_3D('',#976,#768,#769);
#661=AXIS2_PLACEMENT_3D('',#977,#770,#771);
#662=AXIS2_PLACEMENT_3D('',#978,#772,#773);
#663=AXIS2_PLACEMENT_3D('',#980,#774,#775);
#664=AXIS2_PLACEMENT_3D('',#992,#777,#778);
#665=AXIS2_PLACEMENT_3D('',#993,#779,#780);
#666=AXIS2_PLACEMENT_3D('',#994,#781,#782);
#667=AXIS2_PLACEMENT_3D('',#996,#783,#784);
#668=AXIS2_PLACEMENT_3D('',#998,#786,#787);
#669=AXIS2_PLACEMENT_3D('',#1000,#789,#790);
#670=AXIS2_PLACEMENT_3D('',#1011,#796,#797);
#671=AXIS2_PLACEMENT_3D('',#1013,#798,#799);
#672=AXIS2_PLACEMENT_3D('',#1015,#800,#801);
#673=AXIS2_PLACEMENT_3D('',#1017,#802,#803);
#674=AXIS2_PLACEMENT_3D('',#1018,#804,#805);
#675=AXIS2_PLACEMENT_3D('',#1024,#809,#810);
#676=AXIS2_PLACEMENT_3D('',#1030,#814,#815);
#677=AXIS2_PLACEMENT_3D('',#1036,#819,#820);
#678=AXIS2_PLACEMENT_3D('',#1042,#824,#825);
#679=AXIS2_PLACEMENT_3D('',#1043,#826,#827);
#680=AXIS2_PLACEMENT_3D('',#1045,#829,#830);
#681=AXIS2_PLACEMENT_3D('',#1047,#832,#833);
#682=AXIS2_PLACEMENT_3D('',#1049,#835,#836);
#683=AXIS2_PLACEMENT_3D('',#1051,#838,#839);
#684=AXIS2_PLACEMENT_3D('',#1053,#840,#841);
#685=AXIS2_PLACEMENT_3D('',#1054,#842,#843);
#686=AXIS2_PLACEMENT_3D('',#1055,#844,#845);
#687=AXIS2_PLACEMENT_3D('',#1057,#846,#847);
#688=AXIS2_PLACEMENT_3D('',#1058,#848,#849);
#689=AXIS2_PLACEMENT_3D('',#1059,#850,#851);
#690=AXIS2_PLACEMENT_3D('',#1061,#852,#853);
#691=AXIS2_PLACEMENT_3D('',#1062,#854,#855);
#692=AXIS2_PLACEMENT_3D('',#1063,#856,#857);
#693=AXIS2_PLACEMENT_3D('',#1065,#858,#859);
#694=AXIS2_PLACEMENT_3D('',#1066,#860,#861);
#695=AXIS2_PLACEMENT_3D('',#1067,#862,#863);
#696=AXIS2_PLACEMENT_3D('',#1073,#867,#868);
#697=AXIS2_PLACEMENT_3D('',#1077,#871,#872);
#698=AXIS2_PLACEMENT_3D('',#1081,#875,#876);
#699=AXIS2_PLACEMENT_3D('',#1083,#878,#879);
#700=DIRECTION('axis',(0.,0.,1.));
#701=DIRECTION('refdir',(1.,0.,0.));
#702=DIRECTION('center_axis',(0.,0.,1.));
#703=DIRECTION('ref_axis',(0.707106781186548,0.707106781186548,0.));
#704=DIRECTION('center_axis',(0.,0.,1.));
#705=DIRECTION('ref_axis',(0.707106781186548,0.707106781186548,0.));
#706=DIRECTION('',(0.,0.,1.));
#707=DIRECTION('center_axis',(0.,0.,-1.));
#708=DIRECTION('ref_axis',(0.,1.,0.));
#709=DIRECTION('',(0.,0.,-1.));
#710=DIRECTION('center_axis',(1.,0.,0.));
#711=DIRECTION('ref_axis',(0.,1.,0.));
#712=DIRECTION('center_axis',(0.,1.,0.));
#713=DIRECTION('ref_axis',(0.707106781186549,0.,0.707106781186546));
#714=DIRECTION('center_axis',(0.,-1.,0.));
#715=DIRECTION('ref_axis',(0.707106781186549,0.,0.707106781186546));
#716=DIRECTION('center_axis',(-1.,0.,0.));
#717=DIRECTION('ref_axis',(0.,0.707106781186547,0.707106781186548));
#718=DIRECTION('center_axis',(1.,0.,2.22044604925031E-15));
#719=DIRECTION('ref_axis',(0.,1.,0.));
#720=DIRECTION('',(1.,0.,0.));
#721=DIRECTION('',(-1.,0.,0.));
#722=DIRECTION('center_axis',(0.,0.,1.));
#723=DIRECTION('ref_axis',(0.,1.,0.));
#724=DIRECTION('center_axis',(0.,1.,0.));
#725=DIRECTION('ref_axis',(-0.707106781186547,0.,0.707106781186548));
#726=DIRECTION('center_axis',(0.,-1.,0.));
#727=DIRECTION('ref_axis',(-0.707106781186547,0.,0.707106781186548));
#728=DIRECTION('center_axis',(0.,0.,1.));
#729=DIRECTION('ref_axis',(-0.707106781186549,0.707106781186546,0.));
#730=DIRECTION('center_axis',(0.,0.,1.));
#731=DIRECTION('ref_axis',(-0.707106781186549,0.707106781186546,0.));
#732=DIRECTION('',(0.,0.,1.));
#733=DIRECTION('',(0.,0.,-1.));
#734=DIRECTION('center_axis',(1.,0.,0.));
#735=DIRECTION('ref_axis',(0.,1.,0.));
#736=DIRECTION('',(0.,1.,0.));
#737=DIRECTION('',(0.,0.,1.));
#738=DIRECTION('',(0.,1.,0.));
#739=DIRECTION('center_axis',(0.,1.,0.));
#740=DIRECTION('ref_axis',(0.707106781186549,0.,0.707106781186546));
#741=DIRECTION('',(0.,-1.,0.));
#742=DIRECTION('center_axis',(0.,-1.,0.));
#743=DIRECTION('ref_axis',(0.707106781186549,0.,0.707106781186546));
#744=DIRECTION('center_axis',(0.,0.,1.));
#745=DIRECTION('ref_axis',(1.,0.,0.));
#746=DIRECTION('',(0.,1.,0.));
#747=DIRECTION('',(-1.,0.,0.));
#748=DIRECTION('',(3.39234813079909E-16,-1.,0.));
#749=DIRECTION('',(-1.,0.,0.));
#750=DIRECTION('',(-2.46716227694479E-16,1.,0.));
#751=DIRECTION('',(1.,0.,0.));
#752=DIRECTION('center_axis',(0.,-1.,0.));
#753=DIRECTION('ref_axis',(-0.707106781186547,0.,0.707106781186548));
#754=DIRECTION('',(0.,-1.,0.));
#755=DIRECTION('center_axis',(0.,-1.,0.));
#756=DIRECTION('ref_axis',(-0.707106781186547,0.,0.707106781186547));
#757=DIRECTION('center_axis',(-1.,0.,0.));
#758=DIRECTION('ref_axis',(0.,-1.,0.));
#759=DIRECTION('',(0.,-1.,0.));
#760=DIRECTION('',(0.,0.,-1.));
#761=DIRECTION('center_axis',(0.,0.,1.));
#762=DIRECTION('ref_axis',(-0.707106781186547,-0.707106781186548,0.));
#763=DIRECTION('center_axis',(0.,0.,1.));
#764=DIRECTION('ref_axis',(-0.707106781186547,-0.707106781186548,0.));
#765=DIRECTION('',(0.,0.,1.));
#766=DIRECTION('center_axis',(0.,0.,-1.));
#767=DIRECTION('ref_axis',(0.,-1.,0.));
#768=DIRECTION('center_axis',(-1.,0.,0.));
#769=DIRECTION('ref_axis',(0.,-1.,0.));
#770=DIRECTION('center_axis',(0.,1.,0.));
#771=DIRECTION('ref_axis',(-0.707106781186548,0.,0.707106781186548));
#772=DIRECTION('center_axis',(1.,0.,0.));
#773=DIRECTION('ref_axis',(0.,-0.707106781186548,0.707106781186547));
#774=DIRECTION('center_axis',(-1.,0.,0.));
#775=DIRECTION('ref_axis',(0.,-1.,0.));
#776=DIRECTION('',(1.,0.,0.));
#777=DIRECTION('center_axis',(0.,0.,1.));
#778=DIRECTION('ref_axis',(0.,-1.,0.));
#779=DIRECTION('center_axis',(0.,1.,0.));
#780=DIRECTION('ref_axis',(0.707106781186549,0.,0.707106781186546));
#781=DIRECTION('center_axis',(0.,0.,1.));
#782=DIRECTION('ref_axis',(0.707106781186546,-0.707106781186549,0.));
#783=DIRECTION('center_axis',(0.,0.,1.));
#784=DIRECTION('ref_axis',(0.707106781186546,-0.707106781186549,0.));
#785=DIRECTION('',(0.,0.,-1.));
#786=DIRECTION('center_axis',(0.,-1.,0.));
#787=DIRECTION('ref_axis',(1.,0.,0.));
#788=DIRECTION('',(1.,0.,0.));
#789=DIRECTION('center_axis',(0.,0.,1.));
#790=DIRECTION('ref_axis',(1.,0.,0.));
#791=DIRECTION('',(-1.,0.,0.));
#792=DIRECTION('',(3.06772151541162E-16,-1.,0.));
#793=DIRECTION('',(1.,0.,0.));
#794=DIRECTION('',(-2.3373116307898E-16,1.,0.));
#795=DIRECTION('',(-1.,-1.28164274127002E-16,0.));
#796=DIRECTION('center_axis',(0.,0.,1.));
#797=DIRECTION('ref_axis',(-1.,0.,0.));
#798=DIRECTION('center_axis',(0.,0.,1.));
#799=DIRECTION('ref_axis',(-1.,0.,0.));
#800=DIRECTION('center_axis',(0.,0.,1.));
#801=DIRECTION('ref_axis',(-1.,0.,0.));
#802=DIRECTION('center_axis',(0.,0.,1.));
#803=DIRECTION('ref_axis',(-1.,0.,0.));
#804=DIRECTION('center_axis',(0.,0.707106781186547,0.707106781186548));
#805=DIRECTION('ref_axis',(1.,0.,0.));
#806=DIRECTION('',(0.577350269189624,-0.577350269189627,0.577350269189626));
#807=DIRECTION('',(-1.,0.,0.));
#808=DIRECTION('',(0.577350269189626,0.577350269189626,-0.577350269189626));
#809=DIRECTION('center_axis',(0.,-1.,0.));
#810=DIRECTION('ref_axis',(1.,0.,0.));
#811=DIRECTION('',(0.,0.,1.));
#812=DIRECTION('',(-1.,0.,0.));
#813=DIRECTION('',(0.,0.,1.));
#814=DIRECTION('center_axis',(0.,-0.707106781186549,0.707106781186546));
#815=DIRECTION('ref_axis',(1.,0.,0.));
#816=DIRECTION('',(-0.577350269189627,0.577350269189624,0.577350269189626));
#817=DIRECTION('',(1.,0.,0.));
#818=DIRECTION('',(-0.577350269189625,-0.577350269189625,-0.577350269189627));
#819=DIRECTION('center_axis',(0.,1.,0.));
#820=DIRECTION('ref_axis',(-1.,0.,0.));
#821=DIRECTION('',(0.,0.,1.));
#822=DIRECTION('',(1.,0.,0.));
#823=DIRECTION('',(0.,0.,1.));
#824=DIRECTION('center_axis',(0.,1.,0.));
#825=DIRECTION('ref_axis',(-1.,0.,0.));
#826=DIRECTION('center_axis',(-0.707106781186549,-1.74454717631531E-16,
0.707106781186546));
#827=DIRECTION('ref_axis',(0.707106781186546,0.,0.707106781186549));
#828=DIRECTION('',(2.46716227694479E-16,-1.,0.));
#829=DIRECTION('center_axis',(1.,2.46716227694479E-16,0.));
#830=DIRECTION('ref_axis',(-2.46716227694479E-16,1.,0.));
#831=DIRECTION('',(2.46716227694479E-16,-1.,0.));
#832=DIRECTION('center_axis',(0.707106781186547,2.39875236743354E-16,0.707106781186548));
#833=DIRECTION('ref_axis',(0.707106781186548,0.,-0.707106781186547));
#834=DIRECTION('',(-3.39234813079909E-16,1.,0.));
#835=DIRECTION('center_axis',(-1.,-3.39234813079909E-16,0.));
#836=DIRECTION('ref_axis',(3.39234813079909E-16,-1.,0.));
#837=DIRECTION('',(-3.39234813079909E-16,1.,0.));
#838=DIRECTION('center_axis',(0.,0.,1.));
#839=DIRECTION('ref_axis',(-1.,0.,0.));
#840=DIRECTION('center_axis',(0.,0.,1.));
#841=DIRECTION('ref_axis',(-1.,0.,0.));
#842=DIRECTION('center_axis',(0.,0.,1.));
#843=DIRECTION('ref_axis',(1.,0.,0.));
#844=DIRECTION('center_axis',(0.,0.,1.));
#845=DIRECTION('ref_axis',(-1.,0.,0.));
#846=DIRECTION('center_axis',(0.,0.,1.));
#847=DIRECTION('ref_axis',(-1.,0.,0.));
#848=DIRECTION('center_axis',(0.,0.,1.));
#849=DIRECTION('ref_axis',(1.,0.,0.));
#850=DIRECTION('center_axis',(0.,0.,1.));
#851=DIRECTION('ref_axis',(-1.,0.,0.));
#852=DIRECTION('center_axis',(0.,0.,1.));
#853=DIRECTION('ref_axis',(-1.,0.,0.));
#854=DIRECTION('center_axis',(0.,0.,1.));
#855=DIRECTION('ref_axis',(1.,0.,0.));
#856=DIRECTION('center_axis',(0.,0.,1.));
#857=DIRECTION('ref_axis',(-1.,0.,0.));
#858=DIRECTION('center_axis',(0.,0.,1.));
#859=DIRECTION('ref_axis',(-1.,0.,0.));
#860=DIRECTION('center_axis',(0.,0.,1.));
#861=DIRECTION('ref_axis',(1.,0.,0.));
#862=DIRECTION('center_axis',(-1.,-3.06772151541162E-16,0.));
#863=DIRECTION('ref_axis',(3.06772151541162E-16,-1.,0.));
#864=DIRECTION('',(0.,0.,1.));
#865=DIRECTION('',(3.06772151541162E-16,-1.,0.));
#866=DIRECTION('',(0.,0.,1.));
#867=DIRECTION('center_axis',(-1.28164274127002E-16,1.,0.));
#868=DIRECTION('ref_axis',(-1.,-1.28164274127002E-16,0.));
#869=DIRECTION('',(0.,0.,1.));
#870=DIRECTION('',(-1.,-1.28164274127002E-16,0.));
#871=DIRECTION('center_axis',(1.,2.3373116307898E-16,0.));
#872=DIRECTION('ref_axis',(-2.3373116307898E-16,1.,0.));
#873=DIRECTION('',(0.,0.,1.));
#874=DIRECTION('',(-2.3373116307898E-16,1.,0.));
#875=DIRECTION('center_axis',(0.,-1.,0.));
#876=DIRECTION('ref_axis',(1.,0.,0.));
#877=DIRECTION('',(1.,0.,0.));
#878=DIRECTION('center_axis',(0.,0.,1.));
#879=DIRECTION('ref_axis',(1.,0.,0.));
#880=CARTESIAN_POINT('',(0.,0.,0.));
#881=CARTESIAN_POINT('Origin',(79.,79.,0.));
#882=CARTESIAN_POINT('',(80.,79.,0.));
#883=CARTESIAN_POINT('',(79.,80.,0.));
#884=CARTESIAN_POINT('Origin',(79.,79.,0.));
#885=CARTESIAN_POINT('',(79.,80.,4.));
#886=CARTESIAN_POINT('',(79.,80.,0.));
#887=CARTESIAN_POINT('',(80.,79.,4.));
#888=CARTESIAN_POINT('Origin',(79.,79.,4.));
#889=CARTESIAN_POINT('',(80.,79.,0.));
#890=CARTESIAN_POINT('Ctrl Pts',(79.,80.,4.));
#891=CARTESIAN_POINT('Ctrl Pts',(79.,80.,5.));
#892=CARTESIAN_POINT('Ctrl Pts',(78.,80.,5.));
#893=CARTESIAN_POINT('Ctrl Pts',(80.,80.,4.));
#894=CARTESIAN_POINT('Ctrl Pts',(80.,80.,6.));
#895=CARTESIAN_POINT('Ctrl Pts',(78.,80.,6.));
#896=CARTESIAN_POINT('Ctrl Pts',(80.,79.,4.));
#897=CARTESIAN_POINT('Ctrl Pts',(80.,79.,6.));
#898=CARTESIAN_POINT('Ctrl Pts',(78.,79.,6.));
#899=CARTESIAN_POINT('',(78.,80.,5.));
#900=CARTESIAN_POINT('',(78.,79.,6.));
#901=CARTESIAN_POINT('Origin',(78.,79.,5.));
#902=CARTESIAN_POINT('Origin',(78.,79.,4.));
#903=CARTESIAN_POINT('Origin',(78.,80.,4.));
#904=CARTESIAN_POINT('Origin',(60.,79.,5.));
#905=CARTESIAN_POINT('',(2.,80.,5.));
#906=CARTESIAN_POINT('',(2.,79.,6.));
#907=CARTESIAN_POINT('Origin',(2.,79.,5.));
#908=CARTESIAN_POINT('',(60.,79.,6.));
#909=CARTESIAN_POINT('',(60.,80.,5.));
#910=CARTESIAN_POINT('Ctrl Pts',(2.,80.,5.));
#911=CARTESIAN_POINT('Ctrl Pts',(1.,80.,5.));
#912=CARTESIAN_POINT('Ctrl Pts',(1.,80.,4.));
#913=CARTESIAN_POINT('Ctrl Pts',(2.,80.,6.));
#914=CARTESIAN_POINT('Ctrl Pts',(2.77555756156289E-16,80.,6.));
#915=CARTESIAN_POINT('Ctrl Pts',(-2.77555756156289E-16,80.,4.));
#916=CARTESIAN_POINT('Ctrl Pts',(2.,79.,6.));
#917=CARTESIAN_POINT('Ctrl Pts',(2.77555756156289E-16,79.,6.));
#918=CARTESIAN_POINT('Ctrl Pts',(-2.77555756156289E-16,79.,4.));
#919=CARTESIAN_POINT('',(1.,80.,4.));
#920=CARTESIAN_POINT('',(0.,79.,4.));
#921=CARTESIAN_POINT('Origin',(1.,79.,4.));
#922=CARTESIAN_POINT('Origin',(2.,79.,4.));
#923=CARTESIAN_POINT('Origin',(2.,80.,4.));
#924=CARTESIAN_POINT('Origin',(1.,79.,0.));
#925=CARTESIAN_POINT('',(0.999999999999996,80.,0.));
#926=CARTESIAN_POINT('',(0.,79.,0.));
#927=CARTESIAN_POINT('Origin',(1.,79.,0.));
#928=CARTESIAN_POINT('',(0.,79.,0.));
#929=CARTESIAN_POINT('',(1.,80.,0.));
#930=CARTESIAN_POINT('Origin',(80.,0.,0.));
#931=CARTESIAN_POINT('',(80.,1.,4.));
#932=CARTESIAN_POINT('',(80.,20.,4.));
#933=CARTESIAN_POINT('',(80.,1.,0.));
#934=CARTESIAN_POINT('',(80.,1.,0.));
#935=CARTESIAN_POINT('',(80.,0.,0.));
#936=CARTESIAN_POINT('Origin',(78.,20.,4.));
#937=CARTESIAN_POINT('',(78.,1.,6.));
#938=CARTESIAN_POINT('',(78.,20.,6.));
#939=CARTESIAN_POINT('Origin',(78.,1.,4.));
#940=CARTESIAN_POINT('Origin',(40.,40.,6.));
#941=CARTESIAN_POINT('',(2.,0.999999999999996,6.));
#942=CARTESIAN_POINT('',(2.,60.,6.));
#943=CARTESIAN_POINT('',(20.,1.,6.));
#944=CARTESIAN_POINT('',(6.34999999999999,77.,6.));
#945=CARTESIAN_POINT('',(6.35000000000001,2.99999999999998,6.));
#946=CARTESIAN_POINT('',(6.34999999999999,58.,6.));
#947=CARTESIAN_POINT('',(73.65,77.,6.));
#948=CARTESIAN_POINT('',(56.325,77.,6.));
#949=CARTESIAN_POINT('',(73.65,2.99999999999998,6.));
#950=CARTESIAN_POINT('',(73.65,22.,6.));
#951=CARTESIAN_POINT('',(23.675,2.99999999999998,6.));
#952=CARTESIAN_POINT('Origin',(2.,60.,4.));
#953=CARTESIAN_POINT('',(0.,0.999999999999996,4.));
#954=CARTESIAN_POINT('',(0.,60.,4.));
#955=CARTESIAN_POINT('Origin',(2.,0.999999999999996,4.));
#956=CARTESIAN_POINT('Origin',(0.,80.,0.));
#957=CARTESIAN_POINT('',(0.,0.999999999999996,0.));
#958=CARTESIAN_POINT('',(0.,80.,0.));
#959=CARTESIAN_POINT('',(0.,1.,0.));
#960=CARTESIAN_POINT('Origin',(1.,1.,0.));
#961=CARTESIAN_POINT('',(1.,0.,0.));
#962=CARTESIAN_POINT('Origin',(1.,1.,0.));
#963=CARTESIAN_POINT('',(1.,0.,4.));
#964=CARTESIAN_POINT('',(1.,0.,0.));
#965=CARTESIAN_POINT('Origin',(1.,1.,4.));
#966=CARTESIAN_POINT('Ctrl Pts',(1.,-3.60822483003176E-15,4.));
#967=CARTESIAN_POINT('Ctrl Pts',(1.,-3.60822483003176E-15,5.));
#968=CARTESIAN_POINT('Ctrl Pts',(2.,-3.60822483003176E-15,5.));
#969=CARTESIAN_POINT('Ctrl Pts',(5.55111512312578E-16,-4.71844785465692E-15,
4.));
#970=CARTESIAN_POINT('Ctrl Pts',(1.11022302462516E-15,-4.68783168467823E-15,
6.));
#971=CARTESIAN_POINT('Ctrl Pts',(2.,-4.68783168467823E-15,6.));
#972=CARTESIAN_POINT('Ctrl Pts',(5.55111512312578E-16,0.999999999999996,
4.));
#973=CARTESIAN_POINT('Ctrl Pts',(1.11022302462516E-15,0.999999999999996,
6.));
#974=CARTESIAN_POINT('Ctrl Pts',(2.,0.999999999999996,6.));
#975=CARTESIAN_POINT('',(2.,0.,5.));
#976=CARTESIAN_POINT('Origin',(2.,0.999999999999996,5.));
#977=CARTESIAN_POINT('Origin',(2.,0.,4.));
#978=CARTESIAN_POINT('Origin',(20.,1.,5.));
#979=CARTESIAN_POINT('',(78.,0.,5.));
#980=CARTESIAN_POINT('Origin',(78.,1.,5.));
#981=CARTESIAN_POINT('',(20.,0.,5.));
#982=CARTESIAN_POINT('Ctrl Pts',(78.,8.32667268468867E-16,5.));
#983=CARTESIAN_POINT('Ctrl Pts',(79.,8.32667268468867E-16,5.));
#984=CARTESIAN_POINT('Ctrl Pts',(79.,8.32667268468867E-16,4.));
#985=CARTESIAN_POINT('Ctrl Pts',(78.,-2.89759705747017E-15,6.));
#986=CARTESIAN_POINT('Ctrl Pts',(80.,-2.89759705747017E-15,6.));
#987=CARTESIAN_POINT('Ctrl Pts',(80.,-2.91433543964104E-15,4.));
#988=CARTESIAN_POINT('Ctrl Pts',(78.,1.,6.));
#989=CARTESIAN_POINT('Ctrl Pts',(80.,1.,6.));
#990=CARTESIAN_POINT('Ctrl Pts',(80.,1.,4.));
#991=CARTESIAN_POINT('',(79.,0.,4.));
#992=CARTESIAN_POINT('Origin',(79.,1.,4.));
#993=CARTESIAN_POINT('Origin',(78.,0.,4.));
#994=CARTESIAN_POINT('Origin',(79.,1.,0.));
#995=CARTESIAN_POINT('',(79.,0.,0.));
#996=CARTESIAN_POINT('Origin',(79.,1.,0.));
#997=CARTESIAN_POINT('',(79.,0.,0.));
#998=CARTESIAN_POINT('Origin',(0.,0.,0.));
#999=CARTESIAN_POINT('',(0.,0.,0.));
#1000=CARTESIAN_POINT('Origin',(40.,40.,0.));
#1001=CARTESIAN_POINT('',(80.,80.,0.));
#1002=CARTESIAN_POINT('',(5.34999999999998,78.,0.));
#1003=CARTESIAN_POINT('',(5.35000000000001,2.,0.));
#1004=CARTESIAN_POINT('',(5.34999999999999,59.,0.));
#1005=CARTESIAN_POINT('',(74.65,2.,0.));
#1006=CARTESIAN_POINT('',(22.675,2.,0.));
#1007=CARTESIAN_POINT('',(74.65,78.,0.));
#1008=CARTESIAN_POINT('',(74.65,21.,0.));
#1009=CARTESIAN_POINT('',(57.325,78.,0.));
#1010=CARTESIAN_POINT('',(77.,5.75,0.));
#1011=CARTESIAN_POINT('Origin',(76.,5.75,0.));
#1012=CARTESIAN_POINT('',(5.,78.05,0.));
#1013=CARTESIAN_POINT('Origin',(4.,78.05,0.));
#1014=CARTESIAN_POINT('',(5.,5.75,0.));
#1015=CARTESIAN_POINT('Origin',(4.,5.75,0.));
#1016=CARTESIAN_POINT('',(77.,78.05,0.));
#1017=CARTESIAN_POINT('Origin',(76.,78.05,0.));
#1018=CARTESIAN_POINT('Origin',(23.675,3.49999999999999,5.5));
#1019=CARTESIAN_POINT('',(72.65,3.99999999999999,5.));
#1020=CARTESIAN_POINT('',(61.8208333333334,14.8291666666667,-5.82916666666666));
#1021=CARTESIAN_POINT('',(7.35000000000001,3.99999999999999,5.));
#1022=CARTESIAN_POINT('',(23.675,3.99999999999999,5.));
#1023=CARTESIAN_POINT('',(18.7375,15.3875,-6.3875));
#1024=CARTESIAN_POINT('Origin',(7.35000000000001,3.99999999999999,0.));
#1025=CARTESIAN_POINT('',(72.65,3.99999999999999,1.));
#1026=CARTESIAN_POINT('',(72.65,3.99999999999999,0.));
#1027=CARTESIAN_POINT('',(7.35000000000001,3.99999999999999,1.));
#1028=CARTESIAN_POINT('',(23.675,3.99999999999999,1.));
#1029=CARTESIAN_POINT('',(7.35000000000001,3.99999999999999,0.));
#1030=CARTESIAN_POINT('Origin',(56.325,76.5,5.5));
#1031=CARTESIAN_POINT('',(7.34999999999999,76.,5.));
#1032=CARTESIAN_POINT('',(18.1791666666667,65.1708333333333,-5.82916666666669));
#1033=CARTESIAN_POINT('',(72.65,76.,5.));
#1034=CARTESIAN_POINT('',(56.325,76.,5.));
#1035=CARTESIAN_POINT('',(61.2625,64.6125,-6.38750000000001));
#1036=CARTESIAN_POINT('Origin',(72.65,76.,0.));
#1037=CARTESIAN_POINT('',(7.34999999999999,76.,1.));
#1038=CARTESIAN_POINT('',(7.34999999999999,76.,0.));
#1039=CARTESIAN_POINT('',(72.65,76.,1.));
#1040=CARTESIAN_POINT('',(56.325,76.,1.));
#1041=CARTESIAN_POINT('',(72.65,76.,0.));
#1042=CARTESIAN_POINT('Origin',(80.,80.,0.));
#1043=CARTESIAN_POINT('Origin',(73.15,22.,5.5));
#1044=CARTESIAN_POINT('',(72.65,22.,5.));
#1045=CARTESIAN_POINT('Origin',(72.65,3.99999999999999,0.));
#1046=CARTESIAN_POINT('',(72.65,22.,1.));
#1047=CARTESIAN_POINT('Origin',(6.84999999999999,58.,5.5));
#1048=CARTESIAN_POINT('',(7.34999999999999,58.,5.));
#1049=CARTESIAN_POINT('Origin',(7.34999999999999,76.,0.));
#1050=CARTESIAN_POINT('',(7.34999999999999,58.,1.));
#1051=CARTESIAN_POINT('Origin',(76.,78.05,0.));
#1052=CARTESIAN_POINT('',(77.,78.05,4.));
#1053=CARTESIAN_POINT('Origin',(76.,78.05,4.));
#1054=CARTESIAN_POINT('Origin',(76.,78.05,4.));
#1055=CARTESIAN_POINT('Origin',(4.,5.75,0.));
#1056=CARTESIAN_POINT('',(5.,5.75,4.));
#1057=CARTESIAN_POINT('Origin',(4.,5.75,4.));
#1058=CARTESIAN_POINT('Origin',(4.,5.75,4.));
#1059=CARTESIAN_POINT('Origin',(4.,78.05,0.));
#1060=CARTESIAN_POINT('',(5.,78.05,4.));
#1061=CARTESIAN_POINT('Origin',(4.,78.05,4.));
#1062=CARTESIAN_POINT('Origin',(4.,78.05,4.));
#1063=CARTESIAN_POINT('Origin',(76.,5.75,0.));
#1064=CARTESIAN_POINT('',(77.,5.75,4.));
#1065=CARTESIAN_POINT('Origin',(76.,5.75,4.));
#1066=CARTESIAN_POINT('Origin',(76.,5.75,4.));
#1067=CARTESIAN_POINT('Origin',(5.34999999999998,78.,0.));
#1068=CARTESIAN_POINT('',(5.34999999999998,78.,1.));
#1069=CARTESIAN_POINT('',(5.34999999999998,78.,0.));
#1070=CARTESIAN_POINT('',(5.35000000000001,2.,1.));
#1071=CARTESIAN_POINT('',(5.34999999999998,78.,1.));
#1072=CARTESIAN_POINT('',(5.35000000000001,2.,0.));
#1073=CARTESIAN_POINT('Origin',(74.65,78.,0.));
#1074=CARTESIAN_POINT('',(74.65,78.,1.));
#1075=CARTESIAN_POINT('',(74.65,78.,0.));
#1076=CARTESIAN_POINT('',(74.65,78.,1.));
#1077=CARTESIAN_POINT('Origin',(74.65,2.,0.));
#1078=CARTESIAN_POINT('',(74.65,2.,1.));
#1079=CARTESIAN_POINT('',(74.65,2.,0.));
#1080=CARTESIAN_POINT('',(74.65,2.,1.));
#1081=CARTESIAN_POINT('Origin',(5.35000000000001,2.,0.));
#1082=CARTESIAN_POINT('',(5.35000000000001,2.,1.));
#1083=CARTESIAN_POINT('Origin',(40.,40.,1.));
#1084=UNCERTAINTY_MEASURE_WITH_UNIT(LENGTH_MEASURE(0.01),#1088,
'DISTANCE_ACCURACY_VALUE',
'Maximum model space distance between geometric entities at asserted c
onnectivities');
#1085=UNCERTAINTY_MEASURE_WITH_UNIT(LENGTH_MEASURE(0.01),#1088,
'DISTANCE_ACCURACY_VALUE',
'Maximum model space distance between geometric entities at asserted c
onnectivities');
#1086=(
GEOMETRIC_REPRESENTATION_CONTEXT(3)
GLOBAL_UNCERTAINTY_ASSIGNED_CONTEXT((#1084))
GLOBAL_UNIT_ASSIGNED_CONTEXT((#1088,#1091,#1090))
REPRESENTATION_CONTEXT('','3D')
);
#1087=(
GEOMETRIC_REPRESENTATION_CONTEXT(3)
GLOBAL_UNCERTAINTY_ASSIGNED_CONTEXT((#1085))
GLOBAL_UNIT_ASSIGNED_CONTEXT((#1088,#1091,#1090))
REPRESENTATION_CONTEXT('','3D')
);
#1088=(
LENGTH_UNIT()
NAMED_UNIT(*)
SI_UNIT(.MILLI.,.METRE.)
);
#1089=(
LENGTH_UNIT()
NAMED_UNIT(*)
SI_UNIT(.CENTI.,.METRE.)
);
#1090=(
NAMED_UNIT(*)
SI_UNIT($,.STERADIAN.)
SOLID_ANGLE_UNIT()
);
#1091=(
NAMED_UNIT(*)
PLANE_ANGLE_UNIT()
SI_UNIT($,.RADIAN.)
);
#1092=SHAPE_DEFINITION_REPRESENTATION(#1093,#1094);
#1093=PRODUCT_DEFINITION_SHAPE('',$,#1096);
#1094=SHAPE_REPRESENTATION('',(#636),#1086);
#1095=PRODUCT_DEFINITION_CONTEXT('part definition',#1100,'design');
#1096=PRODUCT_DEFINITION('Abdeckung','Abdeckung',#1097,#1095);
#1097=PRODUCT_DEFINITION_FORMATION('',$,#1102);
#1098=PRODUCT_RELATED_PRODUCT_CATEGORY('Abdeckung','Abdeckung',(#1102));
#1099=APPLICATION_PROTOCOL_DEFINITION('international standard',
'automotive_design',2009,#1100);
#1100=APPLICATION_CONTEXT(
'Core Data for Automotive Mechanical Design Process');
#1101=PRODUCT_CONTEXT('part definition',#1100,'mechanical');
#1102=PRODUCT('Abdeckung','Abdeckung',$,(#1101));
#1103=PRESENTATION_STYLE_ASSIGNMENT((#1104));
#1104=SURFACE_STYLE_USAGE(.BOTH.,#1105);
#1105=SURFACE_SIDE_STYLE('',(#1106));
#1106=SURFACE_STYLE_FILL_AREA(#1107);
#1107=FILL_AREA_STYLE('',(#1108));
#1108=FILL_AREA_STYLE_COLOUR('',#1109);
#1109=COLOUR_RGB('',0.749019607843137,0.749019607843137,0.749019607843137);
ENDSEC;
END-ISO-10303-21;
