# Supplementary material for: Low-budget 3D-printed equipment for continuous flow reactions
Source: Beilstein J Org Chem. 2019 Feb 26;15:558–66. doi: 10.3762/bjoc.15.50 (PMC6404462; doi:10.3762/bjoc.15.50)
Supplement: File 2 — This zip-file includes all 3D-printed parts as stl-files for direct 3D printing, as well as stp-files for editing the 3D models, if necessary. It also contains the Arduino software code as an ino-file for controlling of the syringe pumps. [file Beilstein_J_Org_Chem-15-558-s002.zip › pump rack/lower lid.stp]

ISO-10303-21;
HEADER;
/* Generated by software containing ST-Developer
 * from STEP Tools, Inc. (www.steptools.com) 
 */

FILE_DESCRIPTION(
/* description */ (''),
/* implementation_level */ '2;1');

FILE_NAME(
/* name */ 'Z:\\3D Drucker\\Thomas\\Spritzenpumpe\\Deckel_unten.stp',
/* time_stamp */ '2018-09-27T12:44:45+02:00',
/* author */ ('Holm'),
/* organization */ (''),
/* preprocessor_version */ 'ST-DEVELOPER v16.13',
/* originating_system */ 'Autodesk Inventor 2018',
/* authorisation */ '');

FILE_SCHEMA (('AUTOMOTIVE_DESIGN { 1 0 10303 214 3 1 1 }'));
ENDSEC;

DATA;
#10=MECHANICAL_DESIGN_GEOMETRIC_PRESENTATION_REPRESENTATION('',(#13),#799);
#11=SHAPE_REPRESENTATION_RELATIONSHIP('SRR','None',#806,#12);
#12=ADVANCED_BREP_SHAPE_REPRESENTATION('',(#14),#798);
#13=STYLED_ITEM('',(#815),#14);
#14=MANIFOLD_SOLID_BREP('Volumenk\X\F6rper1',#477);
#15=PLANE('',#512);
#16=PLANE('',#514);
#17=PLANE('',#529);
#18=PLANE('',#530);
#19=PLANE('',#531);
#20=PLANE('',#532);
#21=PLANE('',#533);
#22=PLANE('',#534);
#23=PLANE('',#535);
#24=PLANE('',#536);
#25=PLANE('',#537);
#26=PLANE('',#538);
#27=PLANE('',#539);
#28=PLANE('',#540);
#29=LINE('',#695,#67);
#30=LINE('',#698,#68);
#31=LINE('',#701,#69);
#32=LINE('',#705,#70);
#33=LINE('',#707,#71);
#34=LINE('',#709,#72);
#35=LINE('',#711,#73);
#36=LINE('',#713,#74);
#37=LINE('',#715,#75);
#38=LINE('',#716,#76);
#39=LINE('',#719,#77);
#40=LINE('',#720,#78);
#41=LINE('',#724,#79);
#42=LINE('',#748,#80);
#43=LINE('',#750,#81);
#44=LINE('',#752,#82);
#45=LINE('',#753,#83);
#46=LINE('',#756,#84);
#47=LINE('',#758,#85);
#48=LINE('',#759,#86);
#49=LINE('',#762,#87);
#50=LINE('',#764,#88);
#51=LINE('',#765,#89);
#52=LINE('',#767,#90);
#53=LINE('',#768,#91);
#54=LINE('',#771,#92);
#55=LINE('',#773,#93);
#56=LINE('',#774,#94);
#57=LINE('',#777,#95);
#58=LINE('',#779,#96);
#59=LINE('',#780,#97);
#60=LINE('',#782,#98);
#61=LINE('',#784,#99);
#62=LINE('',#787,#100);
#63=LINE('',#788,#101);
#64=LINE('',#791,#102);
#65=LINE('',#792,#103);
#66=LINE('',#794,#104);
#67=VECTOR('',#571,10.);
#68=VECTOR('',#574,10.);
#69=VECTOR('',#577,10.);
#70=VECTOR('',#580,10.);
#71=VECTOR('',#581,10.);
#72=VECTOR('',#582,10.);
#73=VECTOR('',#583,10.);
#74=VECTOR('',#584,10.);
#75=VECTOR('',#585,10.);
#76=VECTOR('',#586,10.);
#77=VECTOR('',#589,10.);
#78=VECTOR('',#590,10.);
#79=VECTOR('',#595,10.);
#80=VECTOR('',#622,10.);
#81=VECTOR('',#623,10.);
#82=VECTOR('',#624,10.);
#83=VECTOR('',#625,10.);
#84=VECTOR('',#628,10.);
#85=VECTOR('',#629,10.);
#86=VECTOR('',#630,10.);
#87=VECTOR('',#633,10.);
#88=VECTOR('',#634,10.);
#89=VECTOR('',#635,10.);
#90=VECTOR('',#638,10.);
#91=VECTOR('',#639,10.);
#92=VECTOR('',#642,10.);
#93=VECTOR('',#643,10.);
#94=VECTOR('',#644,10.);
#95=VECTOR('',#647,10.);
#96=VECTOR('',#648,10.);
#97=VECTOR('',#649,10.);
#98=VECTOR('',#652,10.);
#99=VECTOR('',#655,10.);
#100=VECTOR('',#658,10.);
#101=VECTOR('',#659,10.);
#102=VECTOR('',#662,10.);
#103=VECTOR('',#663,10.);
#104=VECTOR('',#666,10.);
#105=FACE_BOUND('',#156,.T.);
#106=FACE_BOUND('',#158,.T.);
#107=FACE_BOUND('',#160,.T.);
#108=FACE_BOUND('',#162,.T.);
#109=FACE_BOUND('',#168,.T.);
#110=FACE_BOUND('',#170,.T.);
#111=FACE_BOUND('',#172,.T.);
#112=FACE_BOUND('',#174,.T.);
#113=FACE_BOUND('',#183,.T.);
#114=FACE_BOUND('',#184,.T.);
#115=FACE_BOUND('',#185,.T.);
#116=FACE_BOUND('',#186,.T.);
#117=FACE_BOUND('',#187,.T.);
#118=FACE_BOUND('',#188,.T.);
#119=FACE_BOUND('',#189,.T.);
#120=FACE_BOUND('',#190,.T.);
#121=FACE_BOUND('',#191,.T.);
#122=FACE_BOUND('',#196,.T.);
#123=FACE_BOUND('',#197,.T.);
#124=FACE_BOUND('',#198,.T.);
#125=FACE_BOUND('',#199,.T.);
#126=FACE_BOUND('',#200,.T.);
#127=FACE_BOUND('',#201,.T.);
#128=FACE_BOUND('',#202,.T.);
#129=FACE_BOUND('',#203,.T.);
#130=FACE_BOUND('',#204,.T.);
#131=FACE_OUTER_BOUND('',#155,.T.);
#132=FACE_OUTER_BOUND('',#157,.T.);
#133=FACE_OUTER_BOUND('',#159,.T.);
#134=FACE_OUTER_BOUND('',#161,.T.);
#135=FACE_OUTER_BOUND('',#163,.T.);
#136=FACE_OUTER_BOUND('',#164,.T.);
#137=FACE_OUTER_BOUND('',#165,.T.);
#138=FACE_OUTER_BOUND('',#166,.T.);
#139=FACE_OUTER_BOUND('',#167,.T.);
#140=FACE_OUTER_BOUND('',#169,.T.);
#141=FACE_OUTER_BOUND('',#171,.T.);
#142=FACE_OUTER_BOUND('',#173,.T.);
#143=FACE_OUTER_BOUND('',#175,.T.);
#144=FACE_OUTER_BOUND('',#176,.T.);
#145=FACE_OUTER_BOUND('',#177,.T.);
#146=FACE_OUTER_BOUND('',#178,.T.);
#147=FACE_OUTER_BOUND('',#179,.T.);
#148=FACE_OUTER_BOUND('',#180,.T.);
#149=FACE_OUTER_BOUND('',#181,.T.);
#150=FACE_OUTER_BOUND('',#182,.T.);
#151=FACE_OUTER_BOUND('',#192,.T.);
#152=FACE_OUTER_BOUND('',#193,.T.);
#153=FACE_OUTER_BOUND('',#194,.T.);
#154=FACE_OUTER_BOUND('',#195,.T.);
#155=EDGE_LOOP('',(#327));
#156=EDGE_LOOP('',(#328));
#157=EDGE_LOOP('',(#329));
#158=EDGE_LOOP('',(#330));
#159=EDGE_LOOP('',(#331));
#160=EDGE_LOOP('',(#332));
#161=EDGE_LOOP('',(#333));
#162=EDGE_LOOP('',(#334));
#163=EDGE_LOOP('',(#335,#336,#337,#338));
#164=EDGE_LOOP('',(#339,#340,#341,#342,#343,#344,#345,#346,#347,#348));
#165=EDGE_LOOP('',(#349,#350,#351,#352));
#166=EDGE_LOOP('',(#353,#354,#355,#356));
#167=EDGE_LOOP('',(#357));
#168=EDGE_LOOP('',(#358));
#169=EDGE_LOOP('',(#359));
#170=EDGE_LOOP('',(#360));
#171=EDGE_LOOP('',(#361));
#172=EDGE_LOOP('',(#362));
#173=EDGE_LOOP('',(#363));
#174=EDGE_LOOP('',(#364));
#175=EDGE_LOOP('',(#365,#366,#367,#368));
#176=EDGE_LOOP('',(#369,#370,#371,#372));
#177=EDGE_LOOP('',(#373,#374,#375,#376));
#178=EDGE_LOOP('',(#377,#378,#379,#380));
#179=EDGE_LOOP('',(#381,#382,#383,#384));
#180=EDGE_LOOP('',(#385,#386,#387,#388));
#181=EDGE_LOOP('',(#389,#390,#391,#392));
#182=EDGE_LOOP('',(#393,#394,#395,#396));
#183=EDGE_LOOP('',(#397));
#184=EDGE_LOOP('',(#398));
#185=EDGE_LOOP('',(#399));
#186=EDGE_LOOP('',(#400));
#187=EDGE_LOOP('',(#401));
#188=EDGE_LOOP('',(#402));
#189=EDGE_LOOP('',(#403));
#190=EDGE_LOOP('',(#404));
#191=EDGE_LOOP('',(#405,#406,#407,#408));
#192=EDGE_LOOP('',(#409,#410,#411,#412));
#193=EDGE_LOOP('',(#413,#414,#415,#416,#417,#418,#419,#420));
#194=EDGE_LOOP('',(#421,#422,#423,#424));
#195=EDGE_LOOP('',(#425,#426,#427,#428,#429,#430));
#196=EDGE_LOOP('',(#431));
#197=EDGE_LOOP('',(#432));
#198=EDGE_LOOP('',(#433));
#199=EDGE_LOOP('',(#434));
#200=EDGE_LOOP('',(#435));
#201=EDGE_LOOP('',(#436));
#202=EDGE_LOOP('',(#437));
#203=EDGE_LOOP('',(#438));
#204=EDGE_LOOP('',(#439,#440,#441,#442));
#205=CIRCLE('',#498,1.75);
#206=CIRCLE('',#499,1.75);
#207=CIRCLE('',#501,1.75);
#208=CIRCLE('',#502,1.75);
#209=CIRCLE('',#504,1.75);
#210=CIRCLE('',#505,1.75);
#211=CIRCLE('',#507,1.75);
#212=CIRCLE('',#508,1.75);
#213=CIRCLE('',#510,6.);
#214=CIRCLE('',#511,6.);
#215=CIRCLE('',#513,6.);
#216=CIRCLE('',#516,6.);
#217=CIRCLE('',#518,1.5);
#218=CIRCLE('',#519,1.5);
#219=CIRCLE('',#521,1.5);
#220=CIRCLE('',#522,1.5);
#221=CIRCLE('',#524,1.5);
#222=CIRCLE('',#525,1.5);
#223=CIRCLE('',#527,1.5);
#224=CIRCLE('',#528,1.5);
#225=VERTEX_POINT('',#671);
#226=VERTEX_POINT('',#673);
#227=VERTEX_POINT('',#676);
#228=VERTEX_POINT('',#678);
#229=VERTEX_POINT('',#681);
#230=VERTEX_POINT('',#683);
#231=VERTEX_POINT('',#686);
#232=VERTEX_POINT('',#688);
#233=VERTEX_POINT('',#691);
#234=VERTEX_POINT('',#692);
#235=VERTEX_POINT('',#694);
#236=VERTEX_POINT('',#696);
#237=VERTEX_POINT('',#700);
#238=VERTEX_POINT('',#702);
#239=VERTEX_POINT('',#704);
#240=VERTEX_POINT('',#706);
#241=VERTEX_POINT('',#708);
#242=VERTEX_POINT('',#710);
#243=VERTEX_POINT('',#712);
#244=VERTEX_POINT('',#714);
#245=VERTEX_POINT('',#718);
#246=VERTEX_POINT('',#722);
#247=VERTEX_POINT('',#726);
#248=VERTEX_POINT('',#728);
#249=VERTEX_POINT('',#731);
#250=VERTEX_POINT('',#733);
#251=VERTEX_POINT('',#736);
#252=VERTEX_POINT('',#738);
#253=VERTEX_POINT('',#741);
#254=VERTEX_POINT('',#743);
#255=VERTEX_POINT('',#746);
#256=VERTEX_POINT('',#747);
#257=VERTEX_POINT('',#749);
#258=VERTEX_POINT('',#751);
#259=VERTEX_POINT('',#755);
#260=VERTEX_POINT('',#757);
#261=VERTEX_POINT('',#761);
#262=VERTEX_POINT('',#763);
#263=VERTEX_POINT('',#770);
#264=VERTEX_POINT('',#772);
#265=VERTEX_POINT('',#776);
#266=VERTEX_POINT('',#778);
#267=VERTEX_POINT('',#786);
#268=VERTEX_POINT('',#790);
#269=EDGE_CURVE('',#225,#225,#205,.T.);
#270=EDGE_CURVE('',#226,#226,#206,.T.);
#271=EDGE_CURVE('',#227,#227,#207,.T.);
#272=EDGE_CURVE('',#228,#228,#208,.T.);
#273=EDGE_CURVE('',#229,#229,#209,.T.);
#274=EDGE_CURVE('',#230,#230,#210,.T.);
#275=EDGE_CURVE('',#231,#231,#211,.T.);
#276=EDGE_CURVE('',#232,#232,#212,.T.);
#277=EDGE_CURVE('',#233,#234,#213,.T.);
#278=EDGE_CURVE('',#234,#235,#29,.T.);
#279=EDGE_CURVE('',#235,#236,#214,.T.);
#280=EDGE_CURVE('',#236,#233,#30,.T.);
#281=EDGE_CURVE('',#233,#237,#31,.T.);
#282=EDGE_CURVE('',#238,#237,#215,.T.);
#283=EDGE_CURVE('',#238,#239,#32,.T.);
#284=EDGE_CURVE('',#239,#240,#33,.T.);
#285=EDGE_CURVE('',#240,#241,#34,.T.);
#286=EDGE_CURVE('',#241,#242,#35,.T.);
#287=EDGE_CURVE('',#242,#243,#36,.T.);
#288=EDGE_CURVE('',#243,#244,#37,.T.);
#289=EDGE_CURVE('',#244,#234,#38,.T.);
#290=EDGE_CURVE('',#236,#245,#39,.T.);
#291=EDGE_CURVE('',#237,#245,#40,.T.);
#292=EDGE_CURVE('',#245,#246,#216,.T.);
#293=EDGE_CURVE('',#246,#238,#41,.T.);
#294=EDGE_CURVE('',#247,#247,#217,.T.);
#295=EDGE_CURVE('',#248,#248,#218,.T.);
#296=EDGE_CURVE('',#249,#249,#219,.T.);
#297=EDGE_CURVE('',#250,#250,#220,.T.);
#298=EDGE_CURVE('',#251,#251,#221,.T.);
#299=EDGE_CURVE('',#252,#252,#222,.T.);
#300=EDGE_CURVE('',#253,#253,#223,.T.);
#301=EDGE_CURVE('',#254,#254,#224,.T.);
#302=EDGE_CURVE('',#255,#256,#42,.T.);
#303=EDGE_CURVE('',#257,#255,#43,.T.);
#304=EDGE_CURVE('',#258,#257,#44,.T.);
#305=EDGE_CURVE('',#258,#256,#45,.T.);
#306=EDGE_CURVE('',#256,#259,#46,.T.);
#307=EDGE_CURVE('',#260,#258,#47,.T.);
#308=EDGE_CURVE('',#260,#259,#48,.T.);
#309=EDGE_CURVE('',#259,#261,#49,.T.);
#310=EDGE_CURVE('',#262,#260,#50,.T.);
#311=EDGE_CURVE('',#262,#261,#51,.T.);
#312=EDGE_CURVE('',#261,#255,#52,.T.);
#313=EDGE_CURVE('',#257,#262,#53,.T.);
#314=EDGE_CURVE('',#242,#263,#54,.T.);
#315=EDGE_CURVE('',#264,#263,#55,.T.);
#316=EDGE_CURVE('',#243,#264,#56,.T.);
#317=EDGE_CURVE('',#240,#265,#57,.T.);
#318=EDGE_CURVE('',#266,#265,#58,.T.);
#319=EDGE_CURVE('',#241,#266,#59,.T.);
#320=EDGE_CURVE('',#263,#266,#60,.T.);
#321=EDGE_CURVE('',#265,#264,#61,.T.);
#322=EDGE_CURVE('',#267,#244,#62,.T.);
#323=EDGE_CURVE('',#267,#235,#63,.T.);
#324=EDGE_CURVE('',#268,#267,#64,.T.);
#325=EDGE_CURVE('',#268,#239,#65,.T.);
#326=EDGE_CURVE('',#246,#268,#66,.T.);
#327=ORIENTED_EDGE('',*,*,#269,.F.);
#328=ORIENTED_EDGE('',*,*,#270,.F.);
#329=ORIENTED_EDGE('',*,*,#271,.F.);
#330=ORIENTED_EDGE('',*,*,#272,.F.);
#331=ORIENTED_EDGE('',*,*,#273,.F.);
#332=ORIENTED_EDGE('',*,*,#274,.F.);
#333=ORIENTED_EDGE('',*,*,#275,.F.);
#334=ORIENTED_EDGE('',*,*,#276,.F.);
#335=ORIENTED_EDGE('',*,*,#277,.T.);
#336=ORIENTED_EDGE('',*,*,#278,.T.);
#337=ORIENTED_EDGE('',*,*,#279,.T.);
#338=ORIENTED_EDGE('',*,*,#280,.T.);
#339=ORIENTED_EDGE('',*,*,#277,.F.);
#340=ORIENTED_EDGE('',*,*,#281,.T.);
#341=ORIENTED_EDGE('',*,*,#282,.F.);
#342=ORIENTED_EDGE('',*,*,#283,.T.);
#343=ORIENTED_EDGE('',*,*,#284,.T.);
#344=ORIENTED_EDGE('',*,*,#285,.T.);
#345=ORIENTED_EDGE('',*,*,#286,.T.);
#346=ORIENTED_EDGE('',*,*,#287,.T.);
#347=ORIENTED_EDGE('',*,*,#288,.T.);
#348=ORIENTED_EDGE('',*,*,#289,.T.);
#349=ORIENTED_EDGE('',*,*,#280,.F.);
#350=ORIENTED_EDGE('',*,*,#290,.T.);
#351=ORIENTED_EDGE('',*,*,#291,.F.);
#352=ORIENTED_EDGE('',*,*,#281,.F.);
#353=ORIENTED_EDGE('',*,*,#282,.T.);
#354=ORIENTED_EDGE('',*,*,#291,.T.);
#355=ORIENTED_EDGE('',*,*,#292,.T.);
#356=ORIENTED_EDGE('',*,*,#293,.T.);
#357=ORIENTED_EDGE('',*,*,#294,.F.);
#358=ORIENTED_EDGE('',*,*,#295,.F.);
#359=ORIENTED_EDGE('',*,*,#296,.F.);
#360=ORIENTED_EDGE('',*,*,#297,.F.);
#361=ORIENTED_EDGE('',*,*,#298,.F.);
#362=ORIENTED_EDGE('',*,*,#299,.F.);
#363=ORIENTED_EDGE('',*,*,#300,.F.);
#364=ORIENTED_EDGE('',*,*,#301,.F.);
#365=ORIENTED_EDGE('',*,*,#302,.F.);
#366=ORIENTED_EDGE('',*,*,#303,.F.);
#367=ORIENTED_EDGE('',*,*,#304,.F.);
#368=ORIENTED_EDGE('',*,*,#305,.T.);
#369=ORIENTED_EDGE('',*,*,#306,.F.);
#370=ORIENTED_EDGE('',*,*,#305,.F.);
#371=ORIENTED_EDGE('',*,*,#307,.F.);
#372=ORIENTED_EDGE('',*,*,#308,.T.);
#373=ORIENTED_EDGE('',*,*,#309,.F.);
#374=ORIENTED_EDGE('',*,*,#308,.F.);
#375=ORIENTED_EDGE('',*,*,#310,.F.);
#376=ORIENTED_EDGE('',*,*,#311,.T.);
#377=ORIENTED_EDGE('',*,*,#312,.F.);
#378=ORIENTED_EDGE('',*,*,#311,.F.);
#379=ORIENTED_EDGE('',*,*,#313,.F.);
#380=ORIENTED_EDGE('',*,*,#303,.T.);
#381=ORIENTED_EDGE('',*,*,#287,.F.);
#382=ORIENTED_EDGE('',*,*,#314,.T.);
#383=ORIENTED_EDGE('',*,*,#315,.F.);
#384=ORIENTED_EDGE('',*,*,#316,.F.);
#385=ORIENTED_EDGE('',*,*,#285,.F.);
#386=ORIENTED_EDGE('',*,*,#317,.T.);
#387=ORIENTED_EDGE('',*,*,#318,.F.);
#388=ORIENTED_EDGE('',*,*,#319,.F.);
#389=ORIENTED_EDGE('',*,*,#286,.F.);
#390=ORIENTED_EDGE('',*,*,#319,.T.);
#391=ORIENTED_EDGE('',*,*,#320,.F.);
#392=ORIENTED_EDGE('',*,*,#314,.F.);
#393=ORIENTED_EDGE('',*,*,#320,.T.);
#394=ORIENTED_EDGE('',*,*,#318,.T.);
#395=ORIENTED_EDGE('',*,*,#321,.T.);
#396=ORIENTED_EDGE('',*,*,#315,.T.);
#397=ORIENTED_EDGE('',*,*,#270,.T.);
#398=ORIENTED_EDGE('',*,*,#272,.T.);
#399=ORIENTED_EDGE('',*,*,#274,.T.);
#400=ORIENTED_EDGE('',*,*,#276,.T.);
#401=ORIENTED_EDGE('',*,*,#295,.T.);
#402=ORIENTED_EDGE('',*,*,#297,.T.);
#403=ORIENTED_EDGE('',*,*,#299,.T.);
#404=ORIENTED_EDGE('',*,*,#301,.T.);
#405=ORIENTED_EDGE('',*,*,#310,.T.);
#406=ORIENTED_EDGE('',*,*,#307,.T.);
#407=ORIENTED_EDGE('',*,*,#304,.T.);
#408=ORIENTED_EDGE('',*,*,#313,.T.);
#409=ORIENTED_EDGE('',*,*,#278,.F.);
#410=ORIENTED_EDGE('',*,*,#289,.F.);
#411=ORIENTED_EDGE('',*,*,#322,.F.);
#412=ORIENTED_EDGE('',*,*,#323,.T.);
#413=ORIENTED_EDGE('',*,*,#324,.T.);
#414=ORIENTED_EDGE('',*,*,#322,.T.);
#415=ORIENTED_EDGE('',*,*,#288,.F.);
#416=ORIENTED_EDGE('',*,*,#316,.T.);
#417=ORIENTED_EDGE('',*,*,#321,.F.);
#418=ORIENTED_EDGE('',*,*,#317,.F.);
#419=ORIENTED_EDGE('',*,*,#284,.F.);
#420=ORIENTED_EDGE('',*,*,#325,.F.);
#421=ORIENTED_EDGE('',*,*,#293,.F.);
#422=ORIENTED_EDGE('',*,*,#326,.T.);
#423=ORIENTED_EDGE('',*,*,#325,.T.);
#424=ORIENTED_EDGE('',*,*,#283,.F.);
#425=ORIENTED_EDGE('',*,*,#279,.F.);
#426=ORIENTED_EDGE('',*,*,#323,.F.);
#427=ORIENTED_EDGE('',*,*,#324,.F.);
#428=ORIENTED_EDGE('',*,*,#326,.F.);
#429=ORIENTED_EDGE('',*,*,#292,.F.);
#430=ORIENTED_EDGE('',*,*,#290,.F.);
#431=ORIENTED_EDGE('',*,*,#269,.T.);
#432=ORIENTED_EDGE('',*,*,#271,.T.);
#433=ORIENTED_EDGE('',*,*,#273,.T.);
#434=ORIENTED_EDGE('',*,*,#275,.T.);
#435=ORIENTED_EDGE('',*,*,#294,.T.);
#436=ORIENTED_EDGE('',*,*,#296,.T.);
#437=ORIENTED_EDGE('',*,*,#298,.T.);
#438=ORIENTED_EDGE('',*,*,#300,.T.);
#439=ORIENTED_EDGE('',*,*,#309,.T.);
#440=ORIENTED_EDGE('',*,*,#312,.T.);
#441=ORIENTED_EDGE('',*,*,#302,.T.);
#442=ORIENTED_EDGE('',*,*,#306,.T.);
#443=CYLINDRICAL_SURFACE('',#497,1.75);
#444=CYLINDRICAL_SURFACE('',#500,1.75);
#445=CYLINDRICAL_SURFACE('',#503,1.75);
#446=CYLINDRICAL_SURFACE('',#506,1.75);
#447=CYLINDRICAL_SURFACE('',#509,6.);
#448=CYLINDRICAL_SURFACE('',#515,6.);
#449=CYLINDRICAL_SURFACE('',#517,1.5);
#450=CYLINDRICAL_SURFACE('',#520,1.5);
#451=CYLINDRICAL_SURFACE('',#523,1.5);
#452=CYLINDRICAL_SURFACE('',#526,1.5);
#453=ADVANCED_FACE('',(#131,#105),#443,.F.);
#454=ADVANCED_FACE('',(#132,#106),#444,.F.);
#455=ADVANCED_FACE('',(#133,#107),#445,.F.);
#456=ADVANCED_FACE('',(#134,#108),#446,.F.);
#457=ADVANCED_FACE('',(#135),#447,.T.);
#458=ADVANCED_FACE('',(#136),#15,.T.);
#459=ADVANCED_FACE('',(#137),#16,.T.);
#460=ADVANCED_FACE('',(#138),#448,.T.);
#461=ADVANCED_FACE('',(#139,#109),#449,.F.);
#462=ADVANCED_FACE('',(#140,#110),#450,.F.);
#463=ADVANCED_FACE('',(#141,#111),#451,.F.);
#464=ADVANCED_FACE('',(#142,#112),#452,.F.);
#465=ADVANCED_FACE('',(#143),#17,.F.);
#466=ADVANCED_FACE('',(#144),#18,.F.);
#467=ADVANCED_FACE('',(#145),#19,.F.);
#468=ADVANCED_FACE('',(#146),#20,.F.);
#469=ADVANCED_FACE('',(#147),#21,.T.);
#470=ADVANCED_FACE('',(#148),#22,.T.);
#471=ADVANCED_FACE('',(#149),#23,.T.);
#472=ADVANCED_FACE('',(#150,#113,#114,#115,#116,#117,#118,#119,#120,#121),
#24,.T.);
#473=ADVANCED_FACE('',(#151),#25,.T.);
#474=ADVANCED_FACE('',(#152),#26,.T.);
#475=ADVANCED_FACE('',(#153),#27,.T.);
#476=ADVANCED_FACE('',(#154,#122,#123,#124,#125,#126,#127,#128,#129,#130),
#28,.F.);
#477=CLOSED_SHELL('',(#453,#454,#455,#456,#457,#458,#459,#460,#461,#462,
#463,#464,#465,#466,#467,#468,#469,#470,#471,#472,#473,#474,#475,#476));
#478=DERIVED_UNIT_ELEMENT(#480,0.);
#479=DERIVED_UNIT_ELEMENT(#801,0.);
#480=(
MASS_UNIT()
NAMED_UNIT(*)
SI_UNIT($,.GRAM.)
);
#481=DERIVED_UNIT((#478,#479));
#482=MEASURE_REPRESENTATION_ITEM('density measure',
POSITIVE_RATIO_MEASURE(1.),#481);
#483=PROPERTY_DEFINITION_REPRESENTATION(#488,#485);
#484=PROPERTY_DEFINITION_REPRESENTATION(#489,#486);
#485=REPRESENTATION('material name',(#487),#798);
#486=REPRESENTATION('density',(#482),#798);
#487=DESCRIPTIVE_REPRESENTATION_ITEM('Generisch','Generisch');
#488=PROPERTY_DEFINITION('material property','material name',#808);
#489=PROPERTY_DEFINITION('material property','density of part',#808);
#490=DATE_TIME_ROLE('creation_date');
#491=APPLIED_DATE_AND_TIME_ASSIGNMENT(#492,#490,(#808));
#492=DATE_AND_TIME(#493,#494);
#493=CALENDAR_DATE(2018,27,3);
#494=LOCAL_TIME(9,8,44.,#495);
#495=COORDINATED_UNIVERSAL_TIME_OFFSET(0,0,.BEHIND.);
#496=AXIS2_PLACEMENT_3D('placement',#669,#541,#542);
#497=AXIS2_PLACEMENT_3D('',#670,#543,#544);
#498=AXIS2_PLACEMENT_3D('',#672,#545,#546);
#499=AXIS2_PLACEMENT_3D('',#674,#547,#548);
#500=AXIS2_PLACEMENT_3D('',#675,#549,#550);
#501=AXIS2_PLACEMENT_3D('',#677,#551,#552);
#502=AXIS2_PLACEMENT_3D('',#679,#553,#554);
#503=AXIS2_PLACEMENT_3D('',#680,#555,#556);
#504=AXIS2_PLACEMENT_3D('',#682,#557,#558);
#505=AXIS2_PLACEMENT_3D('',#684,#559,#560);
#506=AXIS2_PLACEMENT_3D('',#685,#561,#562);
#507=AXIS2_PLACEMENT_3D('',#687,#563,#564);
#508=AXIS2_PLACEMENT_3D('',#689,#565,#566);
#509=AXIS2_PLACEMENT_3D('',#690,#567,#568);
#510=AXIS2_PLACEMENT_3D('',#693,#569,#570);
#511=AXIS2_PLACEMENT_3D('',#697,#572,#573);
#512=AXIS2_PLACEMENT_3D('',#699,#575,#576);
#513=AXIS2_PLACEMENT_3D('',#703,#578,#579);
#514=AXIS2_PLACEMENT_3D('',#717,#587,#588);
#515=AXIS2_PLACEMENT_3D('',#721,#591,#592);
#516=AXIS2_PLACEMENT_3D('',#723,#593,#594);
#517=AXIS2_PLACEMENT_3D('',#725,#596,#597);
#518=AXIS2_PLACEMENT_3D('',#727,#598,#599);
#519=AXIS2_PLACEMENT_3D('',#729,#600,#601);
#520=AXIS2_PLACEMENT_3D('',#730,#602,#603);
#521=AXIS2_PLACEMENT_3D('',#732,#604,#605);
#522=AXIS2_PLACEMENT_3D('',#734,#606,#607);
#523=AXIS2_PLACEMENT_3D('',#735,#608,#609);
#524=AXIS2_PLACEMENT_3D('',#737,#610,#611);
#525=AXIS2_PLACEMENT_3D('',#739,#612,#613);
#526=AXIS2_PLACEMENT_3D('',#740,#614,#615);
#527=AXIS2_PLACEMENT_3D('',#742,#616,#617);
#528=AXIS2_PLACEMENT_3D('',#744,#618,#619);
#529=AXIS2_PLACEMENT_3D('',#745,#620,#621);
#530=AXIS2_PLACEMENT_3D('',#754,#626,#627);
#531=AXIS2_PLACEMENT_3D('',#760,#631,#632);
#532=AXIS2_PLACEMENT_3D('',#766,#636,#637);
#533=AXIS2_PLACEMENT_3D('',#769,#640,#641);
#534=AXIS2_PLACEMENT_3D('',#775,#645,#646);
#535=AXIS2_PLACEMENT_3D('',#781,#650,#651);
#536=AXIS2_PLACEMENT_3D('',#783,#653,#654);
#537=AXIS2_PLACEMENT_3D('',#785,#656,#657);
#538=AXIS2_PLACEMENT_3D('',#789,#660,#661);
#539=AXIS2_PLACEMENT_3D('',#793,#664,#665);
#540=AXIS2_PLACEMENT_3D('',#795,#667,#668);
#541=DIRECTION('axis',(0.,0.,1.));
#542=DIRECTION('refdir',(1.,0.,0.));
#543=DIRECTION('center_axis',(0.,0.,-1.));
#544=DIRECTION('ref_axis',(-1.,0.,0.));
#545=DIRECTION('center_axis',(0.,0.,1.));
#546=DIRECTION('ref_axis',(-1.,0.,0.));
#547=DIRECTION('center_axis',(0.,0.,-1.));
#548=DIRECTION('ref_axis',(-1.,0.,0.));
#549=DIRECTION('center_axis',(0.,0.,-1.));
#550=DIRECTION('ref_axis',(-1.,0.,0.));
#551=DIRECTION('center_axis',(0.,0.,1.));
#552=DIRECTION('ref_axis',(-1.,0.,0.));
#553=DIRECTION('center_axis',(0.,0.,-1.));
#554=DIRECTION('ref_axis',(-1.,0.,0.));
#555=DIRECTION('center_axis',(0.,0.,-1.));
#556=DIRECTION('ref_axis',(-1.,0.,0.));
#557=DIRECTION('center_axis',(0.,0.,1.));
#558=DIRECTION('ref_axis',(-1.,0.,0.));
#559=DIRECTION('center_axis',(0.,0.,-1.));
#560=DIRECTION('ref_axis',(-1.,0.,0.));
#561=DIRECTION('center_axis',(0.,0.,-1.));
#562=DIRECTION('ref_axis',(-1.,0.,0.));
#563=DIRECTION('center_axis',(0.,0.,1.));
#564=DIRECTION('ref_axis',(-1.,0.,0.));
#565=DIRECTION('center_axis',(0.,0.,-1.));
#566=DIRECTION('ref_axis',(-1.,0.,0.));
#567=DIRECTION('center_axis',(0.,0.,1.));
#568=DIRECTION('ref_axis',(-0.707106781186548,-0.707106781186548,0.));
#569=DIRECTION('center_axis',(0.,0.,-1.));
#570=DIRECTION('ref_axis',(-0.707106781186548,-0.707106781186548,0.));
#571=DIRECTION('',(0.,0.,-1.));
#572=DIRECTION('center_axis',(0.,0.,1.));
#573=DIRECTION('ref_axis',(-0.707106781186548,-0.707106781186548,0.));
#574=DIRECTION('',(0.,0.,1.));
#575=DIRECTION('center_axis',(0.,0.,1.));
#576=DIRECTION('ref_axis',(1.,0.,0.));
#577=DIRECTION('',(1.,0.,0.));
#578=DIRECTION('center_axis',(0.,0.,-1.));
#579=DIRECTION('ref_axis',(0.707106781186546,-0.707106781186549,0.));
#580=DIRECTION('',(0.,1.,0.));
#581=DIRECTION('',(-1.,0.,0.));
#582=DIRECTION('',(0.,-1.,0.));
#583=DIRECTION('',(-1.,0.,0.));
#584=DIRECTION('',(-3.57483719958283E-16,1.,0.));
#585=DIRECTION('',(-1.,0.,0.));
#586=DIRECTION('',(0.,-1.,0.));
#587=DIRECTION('center_axis',(0.,-1.,0.));
#588=DIRECTION('ref_axis',(1.,0.,0.));
#589=DIRECTION('',(1.,0.,0.));
#590=DIRECTION('',(0.,0.,-1.));
#591=DIRECTION('center_axis',(0.,0.,1.));
#592=DIRECTION('ref_axis',(0.707106781186546,-0.707106781186549,0.));
#593=DIRECTION('center_axis',(0.,0.,1.));
#594=DIRECTION('ref_axis',(0.707106781186546,-0.707106781186549,0.));
#595=DIRECTION('',(0.,0.,1.));
#596=DIRECTION('center_axis',(0.,0.,-1.));
#597=DIRECTION('ref_axis',(-1.,0.,0.));
#598=DIRECTION('center_axis',(0.,0.,1.));
#599=DIRECTION('ref_axis',(-1.,0.,0.));
#600=DIRECTION('center_axis',(0.,0.,-1.));
#601=DIRECTION('ref_axis',(-1.,0.,0.));
#602=DIRECTION('center_axis',(0.,0.,-1.));
#603=DIRECTION('ref_axis',(-1.,0.,0.));
#604=DIRECTION('center_axis',(0.,0.,1.));
#605=DIRECTION('ref_axis',(-1.,0.,0.));
#606=DIRECTION('center_axis',(0.,0.,-1.));
#607=DIRECTION('ref_axis',(-1.,0.,0.));
#608=DIRECTION('center_axis',(0.,0.,-1.));
#609=DIRECTION('ref_axis',(-1.,0.,0.));
#610=DIRECTION('center_axis',(0.,0.,1.));
#611=DIRECTION('ref_axis',(-1.,0.,0.));
#612=DIRECTION('center_axis',(0.,0.,-1.));
#613=DIRECTION('ref_axis',(-1.,0.,0.));
#614=DIRECTION('center_axis',(0.,0.,-1.));
#615=DIRECTION('ref_axis',(-1.,0.,0.));
#616=DIRECTION('center_axis',(0.,0.,1.));
#617=DIRECTION('ref_axis',(-1.,0.,0.));
#618=DIRECTION('center_axis',(0.,0.,-1.));
#619=DIRECTION('ref_axis',(-1.,0.,0.));
#620=DIRECTION('center_axis',(1.,-2.53765262771464E-15,0.));
#621=DIRECTION('ref_axis',(-2.53765262771464E-15,-1.,0.));
#622=DIRECTION('',(2.53765262771464E-15,1.,0.));
#623=DIRECTION('',(0.,0.,-1.));
#624=DIRECTION('',(-2.53765262771464E-15,-1.,0.));
#625=DIRECTION('',(0.,0.,-1.));
#626=DIRECTION('center_axis',(0.,1.,0.));
#627=DIRECTION('ref_axis',(1.,0.,0.));
#628=DIRECTION('',(-1.,0.,0.));
#629=DIRECTION('',(1.,0.,0.));
#630=DIRECTION('',(0.,0.,-1.));
#631=DIRECTION('center_axis',(-1.,0.,0.));
#632=DIRECTION('ref_axis',(0.,1.,0.));
#633=DIRECTION('',(0.,-1.,0.));
#634=DIRECTION('',(0.,1.,0.));
#635=DIRECTION('',(0.,0.,-1.));
#636=DIRECTION('center_axis',(1.00929365875014E-16,-1.,0.));
#637=DIRECTION('ref_axis',(-1.,-1.00929365875014E-16,0.));
#638=DIRECTION('',(1.,1.00929365875014E-16,0.));
#639=DIRECTION('',(-1.,-1.00929365875014E-16,0.));
#640=DIRECTION('center_axis',(-1.,-3.57483719958282E-16,0.));
#641=DIRECTION('ref_axis',(3.57483719958283E-16,-1.,0.));
#642=DIRECTION('',(0.,0.,1.));
#643=DIRECTION('',(3.57483719958283E-16,-1.,0.));
#644=DIRECTION('',(0.,0.,1.));
#645=DIRECTION('center_axis',(1.,0.,0.));
#646=DIRECTION('ref_axis',(0.,1.,0.));
#647=DIRECTION('',(0.,0.,1.));
#648=DIRECTION('',(0.,1.,0.));
#649=DIRECTION('',(0.,0.,1.));
#650=DIRECTION('center_axis',(0.,-1.,0.));
#651=DIRECTION('ref_axis',(1.,0.,0.));
#652=DIRECTION('',(1.,0.,0.));
#653=DIRECTION('center_axis',(0.,0.,1.));
#654=DIRECTION('ref_axis',(1.,0.,0.));
#655=DIRECTION('',(-1.,0.,0.));
#656=DIRECTION('center_axis',(-1.,0.,0.));
#657=DIRECTION('ref_axis',(0.,-1.,0.));
#658=DIRECTION('',(0.,0.,1.));
#659=DIRECTION('',(0.,-1.,0.));
#660=DIRECTION('center_axis',(0.,1.,0.));
#661=DIRECTION('ref_axis',(-1.,0.,0.));
#662=DIRECTION('',(-1.,0.,0.));
#663=DIRECTION('',(0.,0.,1.));
#664=DIRECTION('center_axis',(1.,0.,0.));
#665=DIRECTION('ref_axis',(0.,1.,0.));
#666=DIRECTION('',(0.,1.,0.));
#667=DIRECTION('center_axis',(0.,0.,1.));
#668=DIRECTION('ref_axis',(1.,0.,0.));
#669=CARTESIAN_POINT('',(0.,0.,0.));
#670=CARTESIAN_POINT('Origin',(119.,5.985,2.));
#671=CARTESIAN_POINT('',(120.75,5.985,0.));
#672=CARTESIAN_POINT('Origin',(119.,5.985,0.));
#673=CARTESIAN_POINT('',(120.75,5.985,2.));
#674=CARTESIAN_POINT('Origin',(119.,5.985,2.));
#675=CARTESIAN_POINT('Origin',(5.985,5.985,2.));
#676=CARTESIAN_POINT('',(7.735,5.985,0.));
#677=CARTESIAN_POINT('Origin',(5.985,5.985,0.));
#678=CARTESIAN_POINT('',(7.735,5.985,2.));
#679=CARTESIAN_POINT('Origin',(5.985,5.985,2.));
#680=CARTESIAN_POINT('Origin',(5.985,81.585,2.));
#681=CARTESIAN_POINT('',(7.735,81.585,0.));
#682=CARTESIAN_POINT('Origin',(5.985,81.585,0.));
#683=CARTESIAN_POINT('',(7.735,81.585,2.));
#684=CARTESIAN_POINT('Origin',(5.985,81.585,2.));
#685=CARTESIAN_POINT('Origin',(119.015,81.5849985119047,2.));
#686=CARTESIAN_POINT('',(120.765,81.5849985119047,0.));
#687=CARTESIAN_POINT('Origin',(119.015,81.5849985119047,0.));
#688=CARTESIAN_POINT('',(120.765,81.5849985119047,2.));
#689=CARTESIAN_POINT('Origin',(119.015,81.5849985119047,2.));
#690=CARTESIAN_POINT('Origin',(6.,6.,0.));
#691=CARTESIAN_POINT('',(6.,0.,1.));
#692=CARTESIAN_POINT('',(0.,6.,1.));
#693=CARTESIAN_POINT('Origin',(6.,6.,1.));
#694=CARTESIAN_POINT('',(0.,6.,0.));
#695=CARTESIAN_POINT('',(0.,6.,0.));
#696=CARTESIAN_POINT('',(6.,0.,0.));
#697=CARTESIAN_POINT('Origin',(6.,6.,0.));
#698=CARTESIAN_POINT('',(6.,0.,0.));
#699=CARTESIAN_POINT('Origin',(62.5,42.5,1.));
#700=CARTESIAN_POINT('',(119.,0.,1.));
#701=CARTESIAN_POINT('',(0.,0.,1.));
#702=CARTESIAN_POINT('',(125.,6.,1.));
#703=CARTESIAN_POINT('Origin',(119.,6.,1.));
#704=CARTESIAN_POINT('',(125.,85.,1.));
#705=CARTESIAN_POINT('',(125.,0.,1.));
#706=CARTESIAN_POINT('',(122.5,85.,1.));
#707=CARTESIAN_POINT('',(125.,85.,1.));
#708=CARTESIAN_POINT('',(122.5,2.7,1.));
#709=CARTESIAN_POINT('',(122.5,22.6,1.));
#710=CARTESIAN_POINT('',(2.50000000000001,2.7,1.));
#711=CARTESIAN_POINT('',(32.5,2.7,1.));
#712=CARTESIAN_POINT('',(2.49999999999998,85.,1.));
#713=CARTESIAN_POINT('',(2.49999999999999,63.75,1.));
#714=CARTESIAN_POINT('',(0.,85.,1.));
#715=CARTESIAN_POINT('',(125.,85.,1.));
#716=CARTESIAN_POINT('',(0.,85.,1.));
#717=CARTESIAN_POINT('Origin',(0.,0.,0.));
#718=CARTESIAN_POINT('',(119.,0.,0.));
#719=CARTESIAN_POINT('',(0.,0.,0.));
#720=CARTESIAN_POINT('',(119.,0.,0.));
#721=CARTESIAN_POINT('Origin',(119.,6.,0.));
#722=CARTESIAN_POINT('',(125.,6.,0.));
#723=CARTESIAN_POINT('Origin',(119.,6.,0.));
#724=CARTESIAN_POINT('',(125.,6.,0.));
#725=CARTESIAN_POINT('Origin',(98.5,80.,2.));
#726=CARTESIAN_POINT('',(100.,80.,0.));
#727=CARTESIAN_POINT('Origin',(98.5,80.,0.));
#728=CARTESIAN_POINT('',(100.,80.,2.));
#729=CARTESIAN_POINT('Origin',(98.5,80.,2.));
#730=CARTESIAN_POINT('Origin',(26.5,80.,2.));
#731=CARTESIAN_POINT('',(28.,80.,0.));
#732=CARTESIAN_POINT('Origin',(26.5,80.,0.));
#733=CARTESIAN_POINT('',(28.,80.,2.));
#734=CARTESIAN_POINT('Origin',(26.5,80.,2.));
#735=CARTESIAN_POINT('Origin',(26.5,7.7,2.));
#736=CARTESIAN_POINT('',(28.,7.7,0.));
#737=CARTESIAN_POINT('Origin',(26.5,7.7,0.));
#738=CARTESIAN_POINT('',(28.,7.7,2.));
#739=CARTESIAN_POINT('Origin',(26.5,7.7,2.));
#740=CARTESIAN_POINT('Origin',(98.5,7.7,2.));
#741=CARTESIAN_POINT('',(100.,7.7,0.));
#742=CARTESIAN_POINT('Origin',(98.5,7.7,0.));
#743=CARTESIAN_POINT('',(100.,7.7,2.));
#744=CARTESIAN_POINT('Origin',(98.5,7.7,2.));
#745=CARTESIAN_POINT('Origin',(73.5,10.05,2.));
#746=CARTESIAN_POINT('',(73.5,6.55,0.));
#747=CARTESIAN_POINT('',(73.5,10.05,0.));
#748=CARTESIAN_POINT('',(73.5000000000001,26.275,0.));
#749=CARTESIAN_POINT('',(73.5,6.55,2.));
#750=CARTESIAN_POINT('',(73.5,6.55,2.));
#751=CARTESIAN_POINT('',(73.5,10.05,2.));
#752=CARTESIAN_POINT('',(73.5000000000001,26.95,2.));
#753=CARTESIAN_POINT('',(73.5,10.05,2.));
#754=CARTESIAN_POINT('Origin',(51.5,10.05,2.));
#755=CARTESIAN_POINT('',(51.5,10.05,0.));
#756=CARTESIAN_POINT('',(57.,10.05,0.));
#757=CARTESIAN_POINT('',(51.5,10.05,2.));
#758=CARTESIAN_POINT('',(57.,10.05,2.));
#759=CARTESIAN_POINT('',(51.5,10.05,2.));
#760=CARTESIAN_POINT('Origin',(51.5,6.54999999999999,2.));
#761=CARTESIAN_POINT('',(51.5,6.54999999999999,0.));
#762=CARTESIAN_POINT('',(51.5,24.525,0.));
#763=CARTESIAN_POINT('',(51.5,6.54999999999999,2.));
#764=CARTESIAN_POINT('',(51.5,25.2,2.));
#765=CARTESIAN_POINT('',(51.5,6.54999999999999,2.));
#766=CARTESIAN_POINT('Origin',(73.5,6.55,2.));
#767=CARTESIAN_POINT('',(68.,6.55,0.));
#768=CARTESIAN_POINT('',(68.,6.55,2.));
#769=CARTESIAN_POINT('Origin',(2.49999999999998,85.,1.));
#770=CARTESIAN_POINT('',(2.50000000000001,2.7,2.));
#771=CARTESIAN_POINT('',(2.50000000000001,2.7,1.));
#772=CARTESIAN_POINT('',(2.49999999999998,85.,2.));
#773=CARTESIAN_POINT('',(2.49999999999998,85.,2.));
#774=CARTESIAN_POINT('',(2.49999999999998,85.,1.));
#775=CARTESIAN_POINT('Origin',(122.5,2.7,1.));
#776=CARTESIAN_POINT('',(122.5,85.,2.));
#777=CARTESIAN_POINT('',(122.5,85.,1.));
#778=CARTESIAN_POINT('',(122.5,2.7,2.));
#779=CARTESIAN_POINT('',(122.5,2.7,2.));
#780=CARTESIAN_POINT('',(122.5,2.7,1.));
#781=CARTESIAN_POINT('Origin',(2.50000000000001,2.7,1.));
#782=CARTESIAN_POINT('',(2.50000000000001,2.7,2.));
#783=CARTESIAN_POINT('Origin',(62.5,43.85,2.));
#784=CARTESIAN_POINT('',(122.5,85.,2.));
#785=CARTESIAN_POINT('Origin',(0.,85.,0.));
#786=CARTESIAN_POINT('',(0.,85.,0.));
#787=CARTESIAN_POINT('',(0.,85.,0.));
#788=CARTESIAN_POINT('',(0.,85.,0.));
#789=CARTESIAN_POINT('Origin',(125.,85.,0.));
#790=CARTESIAN_POINT('',(125.,85.,0.));
#791=CARTESIAN_POINT('',(125.,85.,0.));
#792=CARTESIAN_POINT('',(125.,85.,0.));
#793=CARTESIAN_POINT('Origin',(125.,0.,0.));
#794=CARTESIAN_POINT('',(125.,0.,0.));
#795=CARTESIAN_POINT('Origin',(62.5,42.5,0.));
#796=UNCERTAINTY_MEASURE_WITH_UNIT(LENGTH_MEASURE(0.01),#800,
'DISTANCE_ACCURACY_VALUE',
'Maximum model space distance between geometric entities at asserted c
onnectivities');
#797=UNCERTAINTY_MEASURE_WITH_UNIT(LENGTH_MEASURE(0.01),#800,
'DISTANCE_ACCURACY_VALUE',
'Maximum model space distance between geometric entities at asserted c
onnectivities');
#798=(
GEOMETRIC_REPRESENTATION_CONTEXT(3)
GLOBAL_UNCERTAINTY_ASSIGNED_CONTEXT((#796))
GLOBAL_UNIT_ASSIGNED_CONTEXT((#800,#803,#802))
REPRESENTATION_CONTEXT('','3D')
);
#799=(
GEOMETRIC_REPRESENTATION_CONTEXT(3)
GLOBAL_UNCERTAINTY_ASSIGNED_CONTEXT((#797))
GLOBAL_UNIT_ASSIGNED_CONTEXT((#800,#803,#802))
REPRESENTATION_CONTEXT('','3D')
);
#800=(
LENGTH_UNIT()
NAMED_UNIT(*)
SI_UNIT(.MILLI.,.METRE.)
);
#801=(
LENGTH_UNIT()
NAMED_UNIT(*)
SI_UNIT(.CENTI.,.METRE.)
);
#802=(
NAMED_UNIT(*)
SI_UNIT($,.STERADIAN.)
SOLID_ANGLE_UNIT()
);
#803=(
NAMED_UNIT(*)
PLANE_ANGLE_UNIT()
SI_UNIT($,.RADIAN.)
);
#804=SHAPE_DEFINITION_REPRESENTATION(#805,#806);
#805=PRODUCT_DEFINITION_SHAPE('',$,#808);
#806=SHAPE_REPRESENTATION('',(#496),#798);
#807=PRODUCT_DEFINITION_CONTEXT('part definition',#812,'design');
#808=PRODUCT_DEFINITION('Deckel_unten','Deckel_unten',#809,#807);
#809=PRODUCT_DEFINITION_FORMATION('',$,#814);
#810=PRODUCT_RELATED_PRODUCT_CATEGORY('Deckel_unten','Deckel_unten',(#814));
#811=APPLICATION_PROTOCOL_DEFINITION('international standard',
'automotive_design',2009,#812);
#812=APPLICATION_CONTEXT(
'Core Data for Automotive Mechanical Design Process');
#813=PRODUCT_CONTEXT('part definition',#812,'mechanical');
#814=PRODUCT('Deckel_unten','Deckel_unten',$,(#813));
#815=PRESENTATION_STYLE_ASSIGNMENT((#816));
#816=SURFACE_STYLE_USAGE(.BOTH.,#817);
#817=SURFACE_SIDE_STYLE('',(#818));
#818=SURFACE_STYLE_FILL_AREA(#819);
#819=FILL_AREA_STYLE('',(#820));
#820=FILL_AREA_STYLE_COLOUR('',#821);
#821=COLOUR_RGB('',0.749019607843137,0.749019607843137,0.749019607843137);
ENDSEC;
END-ISO-10303-21;
