# Supplementary material for: Low-budget 3D-printed equipment for continuous flow reactions
Source: Beilstein J Org Chem. 2019 Feb 26;15:558–66. doi: 10.3762/bjoc.15.50 (PMC6404462; doi:10.3762/bjoc.15.50)
Supplement: File 2 — This zip-file includes all 3D-printed parts as stl-files for direct 3D printing, as well as stp-files for editing the 3D models, if necessary. It also contains the Arduino software code as an ino-file for controlling of the syringe pumps. [file Beilstein_J_Org_Chem-15-558-s002.zip › pump rack/motor case middle part.stp]

ISO-10303-21;
HEADER;
/* Generated by software containing ST-Developer
 * from STEP Tools, Inc. (www.steptools.com) 
 */

FILE_DESCRIPTION(
/* description */ (''),
/* implementation_level */ '2;1');

FILE_NAME(
/* name */ 'Z:\\Flow\\Inventor\\Spritzenpumpe\\Motorgeh\X\E4use mitte.
stp',
/* time_stamp */ '2018-09-10T16:22:53+02:00',
/* author */ ('JN'),
/* organization */ (''),
/* preprocessor_version */ 'ST-DEVELOPER v16.13',
/* originating_system */ 'Autodesk Inventor 2018',
/* authorisation */ '');

FILE_SCHEMA (('AUTOMOTIVE_DESIGN { 1 0 10303 214 3 1 1 }'));
ENDSEC;

DATA;
#10=MECHANICAL_DESIGN_GEOMETRIC_PRESENTATION_REPRESENTATION('',(#13),#1761);
#11=SHAPE_REPRESENTATION_RELATIONSHIP('SRR','None',#1768,#12);
#12=ADVANCED_BREP_SHAPE_REPRESENTATION('',(#14),#1760);
#13=STYLED_ITEM('',(#1777),#14);
#14=MANIFOLD_SOLID_BREP('Volumenk\X\F6rper1',#1049);
#15=(
BOUNDED_SURFACE()
B_SPLINE_SURFACE(1,2,((#1539,#1540,#1541,#1542,#1543),(#1544,#1545,#1546,
#1547,#1548)),.UNSPECIFIED.,.F.,.F.,.F.)
B_SPLINE_SURFACE_WITH_KNOTS((2,2),(3,2,3),(-3.15544362088405E-30,0.200000000000003),
(1.5707963267949,3.14159265358979,4.71238898038469),.UNSPECIFIED.)
GEOMETRIC_REPRESENTATION_ITEM()
RATIONAL_B_SPLINE_SURFACE(((1.,0.707106781186548,1.,0.707106781186548,1.),
(1.,0.707106781186548,1.,0.707106781186548,1.)))
REPRESENTATION_ITEM('')
SURFACE()
);
#16=(
BOUNDED_SURFACE()
B_SPLINE_SURFACE(1,2,((#1552,#1553,#1554,#1555,#1556),(#1557,#1558,#1559,
#1560,#1561)),.UNSPECIFIED.,.F.,.F.,.F.)
B_SPLINE_SURFACE_WITH_KNOTS((2,2),(3,2,3),(-1.59057660276273E-15,0.200000000000002),
(-1.5707963267949,-2.22044604925031E-16,1.5707963267949),.UNSPECIFIED.)
GEOMETRIC_REPRESENTATION_ITEM()
RATIONAL_B_SPLINE_SURFACE(((1.,0.707106781186548,1.,0.707106781186548,1.),
(1.,0.707106781186548,1.,0.707106781186548,1.)))
REPRESENTATION_ITEM('')
SURFACE()
);
#17=(
BOUNDED_SURFACE()
B_SPLINE_SURFACE(1,2,((#1572,#1573,#1574,#1575,#1576),(#1577,#1578,#1579,
#1580,#1581)),.UNSPECIFIED.,.F.,.F.,.F.)
B_SPLINE_SURFACE_WITH_KNOTS((2,2),(3,2,3),(-6.298694464876E-16,0.200000000000001),
(-1.5707963267949,-2.22044604925031E-16,1.5707963267949),.UNSPECIFIED.)
GEOMETRIC_REPRESENTATION_ITEM()
RATIONAL_B_SPLINE_SURFACE(((1.,0.707106781186548,1.,0.707106781186548,1.),
(1.,0.707106781186548,1.,0.707106781186548,1.)))
REPRESENTATION_ITEM('')
SURFACE()
);
#18=(
BOUNDED_SURFACE()
B_SPLINE_SURFACE(1,2,((#1592,#1593,#1594,#1595,#1596),(#1597,#1598,#1599,
#1600,#1601)),.UNSPECIFIED.,.F.,.F.,.F.)
B_SPLINE_SURFACE_WITH_KNOTS((2,2),(3,2,3),(-2.23070048804317E-30,0.2),(-1.5707963267949,
0.,1.5707963267949),.UNSPECIFIED.)
GEOMETRIC_REPRESENTATION_ITEM()
RATIONAL_B_SPLINE_SURFACE(((1.,0.707106781186547,1.,0.707106781186547,1.),
(1.,0.707106781186547,1.,0.707106781186547,1.)))
REPRESENTATION_ITEM('')
SURFACE()
);
#19=FACE_BOUND('',#391,.T.);
#20=FACE_BOUND('',#393,.T.);
#21=FACE_BOUND('',#395,.T.);
#22=FACE_BOUND('',#397,.T.);
#23=FACE_BOUND('',#400,.T.);
#24=FACE_BOUND('',#403,.T.);
#25=FACE_BOUND('',#406,.T.);
#26=FACE_BOUND('',#409,.T.);
#27=FACE_BOUND('',#411,.T.);
#28=FACE_BOUND('',#412,.T.);
#29=FACE_BOUND('',#415,.T.);
#30=FACE_BOUND('',#417,.T.);
#31=FACE_BOUND('',#422,.T.);
#32=FACE_BOUND('',#424,.T.);
#33=FACE_BOUND('',#426,.T.);
#34=FACE_BOUND('',#427,.T.);
#35=FACE_BOUND('',#443,.T.);
#36=FACE_BOUND('',#446,.T.);
#37=PLANE('',#1087);
#38=PLANE('',#1088);
#39=PLANE('',#1089);
#40=PLANE('',#1090);
#41=PLANE('',#1091);
#42=PLANE('',#1106);
#43=PLANE('',#1109);
#44=PLANE('',#1112);
#45=PLANE('',#1115);
#46=PLANE('',#1116);
#47=PLANE('',#1119);
#48=PLANE('',#1124);
#49=PLANE('',#1125);
#50=PLANE('',#1126);
#51=PLANE('',#1127);
#52=PLANE('',#1128);
#53=PLANE('',#1129);
#54=PLANE('',#1130);
#55=PLANE('',#1131);
#56=PLANE('',#1132);
#57=PLANE('',#1133);
#58=PLANE('',#1134);
#59=PLANE('',#1135);
#60=PLANE('',#1136);
#61=PLANE('',#1137);
#62=PLANE('',#1138);
#63=PLANE('',#1139);
#64=PLANE('',#1140);
#65=PLANE('',#1141);
#66=PLANE('',#1142);
#67=PLANE('',#1143);
#68=PLANE('',#1144);
#69=PLANE('',#1145);
#70=PLANE('',#1146);
#71=PLANE('',#1147);
#72=PLANE('',#1148);
#73=PLANE('',#1149);
#74=PLANE('',#1150);
#75=ELLIPSE('',#1074,2.8284271247462,2.);
#76=ELLIPSE('',#1080,2.82842712474619,2.);
#77=ELLIPSE('',#1104,10.,5.);
#78=ELLIPSE('',#1105,10.,5.);
#79=ELLIPSE('',#1107,10.,5.);
#80=ELLIPSE('',#1108,10.,5.);
#81=ELLIPSE('',#1110,10.,5.);
#82=ELLIPSE('',#1111,10.,5.);
#83=ELLIPSE('',#1113,10.,5.);
#84=ELLIPSE('',#1114,10.,5.);
#85=LINE('',#1439,#197);
#86=LINE('',#1441,#198);
#87=LINE('',#1452,#199);
#88=LINE('',#1454,#200);
#89=LINE('',#1460,#201);
#90=LINE('',#1462,#202);
#91=LINE('',#1463,#203);
#92=LINE('',#1465,#204);
#93=LINE('',#1466,#205);
#94=LINE('',#1469,#206);
#95=LINE('',#1471,#207);
#96=LINE('',#1473,#208);
#97=LINE('',#1475,#209);
#98=LINE('',#1476,#210);
#99=LINE('',#1477,#211);
#100=LINE('',#1483,#212);
#101=LINE('',#1484,#213);
#102=LINE('',#1485,#214);
#103=LINE('',#1488,#215);
#104=LINE('',#1490,#216);
#105=LINE('',#1491,#217);
#106=LINE('',#1494,#218);
#107=LINE('',#1496,#219);
#108=LINE('',#1497,#220);
#109=LINE('',#1500,#221);
#110=LINE('',#1502,#222);
#111=LINE('',#1503,#223);
#112=LINE('',#1506,#224);
#113=LINE('',#1508,#225);
#114=LINE('',#1510,#226);
#115=LINE('',#1512,#227);
#116=LINE('',#1514,#228);
#117=LINE('',#1516,#229);
#118=LINE('',#1517,#230);
#119=LINE('',#1566,#231);
#120=LINE('',#1569,#232);
#121=LINE('',#1571,#233);
#122=LINE('',#1586,#234);
#123=LINE('',#1589,#235);
#124=LINE('',#1591,#236);
#125=LINE('',#1606,#237);
#126=LINE('',#1609,#238);
#127=LINE('',#1611,#239);
#128=LINE('',#1613,#240);
#129=LINE('',#1615,#241);
#130=LINE('',#1617,#242);
#131=LINE('',#1619,#243);
#132=LINE('',#1621,#244);
#133=LINE('',#1622,#245);
#134=LINE('',#1623,#246);
#135=LINE('',#1629,#247);
#136=LINE('',#1631,#248);
#137=LINE('',#1633,#249);
#138=LINE('',#1634,#250);
#139=LINE('',#1644,#251);
#140=LINE('',#1645,#252);
#141=LINE('',#1646,#253);
#142=LINE('',#1649,#254);
#143=LINE('',#1650,#255);
#144=LINE('',#1653,#256);
#145=LINE('',#1654,#257);
#146=LINE('',#1656,#258);
#147=LINE('',#1658,#259);
#148=LINE('',#1661,#260);
#149=LINE('',#1663,#261);
#150=LINE('',#1665,#262);
#151=LINE('',#1667,#263);
#152=LINE('',#1669,#264);
#153=LINE('',#1671,#265);
#154=LINE('',#1673,#266);
#155=LINE('',#1675,#267);
#156=LINE('',#1677,#268);
#157=LINE('',#1679,#269);
#158=LINE('',#1681,#270);
#159=LINE('',#1683,#271);
#160=LINE('',#1684,#272);
#161=LINE('',#1687,#273);
#162=LINE('',#1688,#274);
#163=LINE('',#1691,#275);
#164=LINE('',#1693,#276);
#165=LINE('',#1694,#277);
#166=LINE('',#1697,#278);
#167=LINE('',#1699,#279);
#168=LINE('',#1700,#280);
#169=LINE('',#1703,#281);
#170=LINE('',#1704,#282);
#171=LINE('',#1707,#283);
#172=LINE('',#1709,#284);
#173=LINE('',#1710,#285);
#174=LINE('',#1713,#286);
#175=LINE('',#1715,#287);
#176=LINE('',#1716,#288);
#177=LINE('',#1719,#289);
#178=LINE('',#1721,#290);
#179=LINE('',#1722,#291);
#180=LINE('',#1724,#292);
#181=LINE('',#1726,#293);
#182=LINE('',#1727,#294);
#183=LINE('',#1729,#295);
#184=LINE('',#1730,#296);
#185=LINE('',#1733,#297);
#186=LINE('',#1735,#298);
#187=LINE('',#1736,#299);
#188=LINE('',#1739,#300);
#189=LINE('',#1741,#301);
#190=LINE('',#1742,#302);
#191=LINE('',#1744,#303);
#192=LINE('',#1745,#304);
#193=LINE('',#1747,#305);
#194=LINE('',#1748,#306);
#195=LINE('',#1751,#307);
#196=LINE('',#1754,#308);
#197=VECTOR('',#1163,10.);
#198=VECTOR('',#1164,10.);
#199=VECTOR('',#1177,10.);
#200=VECTOR('',#1178,10.);
#201=VECTOR('',#1185,10.);
#202=VECTOR('',#1186,10.);
#203=VECTOR('',#1187,10.);
#204=VECTOR('',#1190,10.);
#205=VECTOR('',#1191,10.);
#206=VECTOR('',#1194,10.);
#207=VECTOR('',#1195,10.);
#208=VECTOR('',#1196,10.);
#209=VECTOR('',#1197,10.);
#210=VECTOR('',#1198,10.);
#211=VECTOR('',#1199,10.);
#212=VECTOR('',#1204,10.);
#213=VECTOR('',#1205,10.);
#214=VECTOR('',#1206,10.);
#215=VECTOR('',#1209,10.);
#216=VECTOR('',#1210,10.);
#217=VECTOR('',#1211,10.);
#218=VECTOR('',#1214,10.);
#219=VECTOR('',#1215,10.);
#220=VECTOR('',#1216,10.);
#221=VECTOR('',#1219,10.);
#222=VECTOR('',#1220,10.);
#223=VECTOR('',#1221,10.);
#224=VECTOR('',#1224,10.);
#225=VECTOR('',#1225,10.);
#226=VECTOR('',#1226,10.);
#227=VECTOR('',#1227,10.);
#228=VECTOR('',#1228,10.);
#229=VECTOR('',#1229,10.);
#230=VECTOR('',#1230,10.);
#231=VECTOR('',#1265,10.);
#232=VECTOR('',#1268,10.);
#233=VECTOR('',#1271,10.);
#234=VECTOR('',#1274,10.);
#235=VECTOR('',#1277,10.);
#236=VECTOR('',#1280,10.);
#237=VECTOR('',#1283,10.);
#238=VECTOR('',#1286,10.);
#239=VECTOR('',#1289,10.);
#240=VECTOR('',#1292,10.);
#241=VECTOR('',#1293,10.);
#242=VECTOR('',#1294,10.);
#243=VECTOR('',#1295,10.);
#244=VECTOR('',#1296,10.);
#245=VECTOR('',#1297,10.);
#246=VECTOR('',#1298,10.);
#247=VECTOR('',#1305,10.);
#248=VECTOR('',#1306,10.);
#249=VECTOR('',#1307,10.);
#250=VECTOR('',#1308,10.);
#251=VECTOR('',#1319,10.);
#252=VECTOR('',#1320,10.);
#253=VECTOR('',#1321,10.);
#254=VECTOR('',#1324,10.);
#255=VECTOR('',#1325,10.);
#256=VECTOR('',#1328,10.);
#257=VECTOR('',#1329,10.);
#258=VECTOR('',#1332,10.);
#259=VECTOR('',#1335,10.);
#260=VECTOR('',#1338,10.);
#261=VECTOR('',#1339,10.);
#262=VECTOR('',#1340,10.);
#263=VECTOR('',#1341,10.);
#264=VECTOR('',#1342,10.);
#265=VECTOR('',#1343,10.);
#266=VECTOR('',#1344,10.);
#267=VECTOR('',#1345,10.);
#268=VECTOR('',#1346,10.);
#269=VECTOR('',#1347,10.);
#270=VECTOR('',#1348,10.);
#271=VECTOR('',#1349,10.);
#272=VECTOR('',#1350,10.);
#273=VECTOR('',#1353,10.);
#274=VECTOR('',#1354,10.);
#275=VECTOR('',#1357,10.);
#276=VECTOR('',#1358,10.);
#277=VECTOR('',#1359,10.);
#278=VECTOR('',#1362,10.);
#279=VECTOR('',#1363,10.);
#280=VECTOR('',#1364,10.);
#281=VECTOR('',#1367,10.);
#282=VECTOR('',#1368,10.);
#283=VECTOR('',#1371,10.);
#284=VECTOR('',#1372,10.);
#285=VECTOR('',#1373,10.);
#286=VECTOR('',#1376,10.);
#287=VECTOR('',#1377,10.);
#288=VECTOR('',#1378,10.);
#289=VECTOR('',#1381,10.);
#290=VECTOR('',#1382,10.);
#291=VECTOR('',#1383,10.);
#292=VECTOR('',#1386,10.);
#293=VECTOR('',#1389,10.);
#294=VECTOR('',#1390,10.);
#295=VECTOR('',#1393,10.);
#296=VECTOR('',#1394,10.);
#297=VECTOR('',#1397,10.);
#298=VECTOR('',#1398,10.);
#299=VECTOR('',#1399,10.);
#300=VECTOR('',#1402,10.);
#301=VECTOR('',#1403,10.);
#302=VECTOR('',#1404,10.);
#303=VECTOR('',#1407,10.);
#304=VECTOR('',#1408,10.);
#305=VECTOR('',#1411,10.);
#306=VECTOR('',#1412,10.);
#307=VECTOR('',#1417,10.);
#308=VECTOR('',#1422,10.);
#309=CYLINDRICAL_SURFACE('',#1073,2.);
#310=CYLINDRICAL_SURFACE('',#1079,2.);
#311=CYLINDRICAL_SURFACE('',#1081,2.);
#312=CYLINDRICAL_SURFACE('',#1083,2.);
#313=CYLINDRICAL_SURFACE('',#1084,2.);
#314=CYLINDRICAL_SURFACE('',#1085,2.);
#315=CYLINDRICAL_SURFACE('',#1092,1.75);
#316=CYLINDRICAL_SURFACE('',#1095,1.75);
#317=CYLINDRICAL_SURFACE('',#1098,1.75);
#318=CYLINDRICAL_SURFACE('',#1101,1.75);
#319=CYLINDRICAL_SURFACE('',#1120,1.75);
#320=CYLINDRICAL_SURFACE('',#1122,1.75);
#321=FACE_OUTER_BOUND('',#377,.T.);
#322=FACE_OUTER_BOUND('',#378,.T.);
#323=FACE_OUTER_BOUND('',#379,.T.);
#324=FACE_OUTER_BOUND('',#380,.T.);
#325=FACE_OUTER_BOUND('',#381,.T.);
#326=FACE_OUTER_BOUND('',#382,.T.);
#327=FACE_OUTER_BOUND('',#383,.T.);
#328=FACE_OUTER_BOUND('',#384,.T.);
#329=FACE_OUTER_BOUND('',#385,.T.);
#330=FACE_OUTER_BOUND('',#386,.T.);
#331=FACE_OUTER_BOUND('',#387,.T.);
#332=FACE_OUTER_BOUND('',#388,.T.);
#333=FACE_OUTER_BOUND('',#389,.T.);
#334=FACE_OUTER_BOUND('',#390,.T.);
#335=FACE_OUTER_BOUND('',#392,.T.);
#336=FACE_OUTER_BOUND('',#394,.T.);
#337=FACE_OUTER_BOUND('',#396,.T.);
#338=FACE_OUTER_BOUND('',#398,.T.);
#339=FACE_OUTER_BOUND('',#399,.T.);
#340=FACE_OUTER_BOUND('',#401,.T.);
#341=FACE_OUTER_BOUND('',#402,.T.);
#342=FACE_OUTER_BOUND('',#404,.T.);
#343=FACE_OUTER_BOUND('',#405,.T.);
#344=FACE_OUTER_BOUND('',#407,.T.);
#345=FACE_OUTER_BOUND('',#408,.T.);
#346=FACE_OUTER_BOUND('',#410,.T.);
#347=FACE_OUTER_BOUND('',#413,.T.);
#348=FACE_OUTER_BOUND('',#414,.T.);
#349=FACE_OUTER_BOUND('',#416,.T.);
#350=FACE_OUTER_BOUND('',#418,.T.);
#351=FACE_OUTER_BOUND('',#419,.T.);
#352=FACE_OUTER_BOUND('',#420,.T.);
#353=FACE_OUTER_BOUND('',#421,.T.);
#354=FACE_OUTER_BOUND('',#423,.T.);
#355=FACE_OUTER_BOUND('',#425,.T.);
#356=FACE_OUTER_BOUND('',#428,.T.);
#357=FACE_OUTER_BOUND('',#429,.T.);
#358=FACE_OUTER_BOUND('',#430,.T.);
#359=FACE_OUTER_BOUND('',#431,.T.);
#360=FACE_OUTER_BOUND('',#432,.T.);
#361=FACE_OUTER_BOUND('',#433,.T.);
#362=FACE_OUTER_BOUND('',#434,.T.);
#363=FACE_OUTER_BOUND('',#435,.T.);
#364=FACE_OUTER_BOUND('',#436,.T.);
#365=FACE_OUTER_BOUND('',#437,.T.);
#366=FACE_OUTER_BOUND('',#438,.T.);
#367=FACE_OUTER_BOUND('',#439,.T.);
#368=FACE_OUTER_BOUND('',#440,.T.);
#369=FACE_OUTER_BOUND('',#441,.T.);
#370=FACE_OUTER_BOUND('',#442,.T.);
#371=FACE_OUTER_BOUND('',#444,.T.);
#372=FACE_OUTER_BOUND('',#445,.T.);
#373=FACE_OUTER_BOUND('',#447,.T.);
#374=FACE_OUTER_BOUND('',#448,.T.);
#375=FACE_OUTER_BOUND('',#449,.T.);
#376=FACE_OUTER_BOUND('',#450,.T.);
#377=EDGE_LOOP('',(#707,#708,#709));
#378=EDGE_LOOP('',(#710,#711,#712,#713));
#379=EDGE_LOOP('',(#714,#715,#716));
#380=EDGE_LOOP('',(#717,#718,#719,#720));
#381=EDGE_LOOP('',(#721,#722,#723,#724,#725));
#382=EDGE_LOOP('',(#726,#727,#728,#729));
#383=EDGE_LOOP('',(#730,#731,#732,#733,#734,#735,#736,#737));
#384=EDGE_LOOP('',(#738,#739,#740,#741,#742));
#385=EDGE_LOOP('',(#743,#744,#745,#746));
#386=EDGE_LOOP('',(#747,#748,#749,#750));
#387=EDGE_LOOP('',(#751,#752,#753,#754));
#388=EDGE_LOOP('',(#755,#756,#757,#758,#759,#760,#761,#762,#763,#764));
#389=EDGE_LOOP('',(#765,#766,#767,#768));
#390=EDGE_LOOP('',(#769));
#391=EDGE_LOOP('',(#770));
#392=EDGE_LOOP('',(#771));
#393=EDGE_LOOP('',(#772));
#394=EDGE_LOOP('',(#773));
#395=EDGE_LOOP('',(#774));
#396=EDGE_LOOP('',(#775));
#397=EDGE_LOOP('',(#776));
#398=EDGE_LOOP('',(#777,#778,#779,#780));
#399=EDGE_LOOP('',(#781,#782));
#400=EDGE_LOOP('',(#783));
#401=EDGE_LOOP('',(#784,#785,#786,#787));
#402=EDGE_LOOP('',(#788,#789));
#403=EDGE_LOOP('',(#790));
#404=EDGE_LOOP('',(#791,#792,#793,#794));
#405=EDGE_LOOP('',(#795,#796));
#406=EDGE_LOOP('',(#797));
#407=EDGE_LOOP('',(#798,#799,#800,#801));
#408=EDGE_LOOP('',(#802,#803));
#409=EDGE_LOOP('',(#804));
#410=EDGE_LOOP('',(#805,#806,#807,#808,#809,#810,#811,#812,#813,#814,#815,
#816,#817,#818,#819,#820));
#411=EDGE_LOOP('',(#821));
#412=EDGE_LOOP('',(#822));
#413=EDGE_LOOP('',(#823,#824,#825,#826,#827,#828,#829,#830,#831,#832));
#414=EDGE_LOOP('',(#833));
#415=EDGE_LOOP('',(#834));
#416=EDGE_LOOP('',(#835));
#417=EDGE_LOOP('',(#836));
#418=EDGE_LOOP('',(#837,#838,#839,#840));
#419=EDGE_LOOP('',(#841,#842,#843,#844));
#420=EDGE_LOOP('',(#845,#846,#847,#848));
#421=EDGE_LOOP('',(#849,#850,#851,#852,#853,#854));
#422=EDGE_LOOP('',(#855));
#423=EDGE_LOOP('',(#856,#857,#858,#859,#860,#861));
#424=EDGE_LOOP('',(#862));
#425=EDGE_LOOP('',(#863,#864,#865,#866,#867,#868,#869,#870,#871,#872,#873,
#874,#875,#876,#877,#878,#879,#880,#881,#882));
#426=EDGE_LOOP('',(#883));
#427=EDGE_LOOP('',(#884));
#428=EDGE_LOOP('',(#885,#886,#887,#888));
#429=EDGE_LOOP('',(#889,#890,#891,#892));
#430=EDGE_LOOP('',(#893,#894,#895,#896));
#431=EDGE_LOOP('',(#897,#898,#899,#900));
#432=EDGE_LOOP('',(#901,#902,#903,#904));
#433=EDGE_LOOP('',(#905,#906,#907,#908));
#434=EDGE_LOOP('',(#909,#910,#911,#912));
#435=EDGE_LOOP('',(#913,#914,#915,#916));
#436=EDGE_LOOP('',(#917,#918,#919,#920,#921,#922));
#437=EDGE_LOOP('',(#923,#924,#925,#926,#927,#928));
#438=EDGE_LOOP('',(#929,#930,#931,#932,#933,#934));
#439=EDGE_LOOP('',(#935,#936,#937,#938,#939,#940));
#440=EDGE_LOOP('',(#941,#942,#943,#944,#945,#946));
#441=EDGE_LOOP('',(#947,#948,#949,#950,#951,#952));
#442=EDGE_LOOP('',(#953,#954,#955,#956,#957,#958));
#443=EDGE_LOOP('',(#959));
#444=EDGE_LOOP('',(#960,#961,#962,#963,#964,#965,#966,#967));
#445=EDGE_LOOP('',(#968,#969,#970,#971,#972,#973));
#446=EDGE_LOOP('',(#974));
#447=EDGE_LOOP('',(#975,#976,#977,#978));
#448=EDGE_LOOP('',(#979,#980,#981,#982));
#449=EDGE_LOOP('',(#983,#984,#985,#986));
#450=EDGE_LOOP('',(#987,#988,#989,#990));
#451=CIRCLE('',#1070,1.99999999999999);
#452=CIRCLE('',#1071,2.00000000000001);
#453=CIRCLE('',#1072,2.);
#454=CIRCLE('',#1076,2.);
#455=CIRCLE('',#1077,2.);
#456=CIRCLE('',#1078,2.);
#457=CIRCLE('',#1082,2.);
#458=CIRCLE('',#1086,2.);
#459=CIRCLE('',#1093,1.75);
#460=CIRCLE('',#1094,1.75);
#461=CIRCLE('',#1096,1.75);
#462=CIRCLE('',#1097,1.75);
#463=CIRCLE('',#1099,1.75);
#464=CIRCLE('',#1100,1.75);
#465=CIRCLE('',#1102,1.75);
#466=CIRCLE('',#1103,1.75);
#467=CIRCLE('',#1117,1.75);
#468=CIRCLE('',#1118,1.75);
#469=CIRCLE('',#1121,1.75);
#470=CIRCLE('',#1123,1.75);
#471=VERTEX_POINT('',#1431);
#472=VERTEX_POINT('',#1432);
#473=VERTEX_POINT('',#1434);
#474=VERTEX_POINT('',#1438);
#475=VERTEX_POINT('',#1440);
#476=VERTEX_POINT('',#1444);
#477=VERTEX_POINT('',#1445);
#478=VERTEX_POINT('',#1447);
#479=VERTEX_POINT('',#1451);
#480=VERTEX_POINT('',#1453);
#481=VERTEX_POINT('',#1457);
#482=VERTEX_POINT('',#1458);
#483=VERTEX_POINT('',#1461);
#484=VERTEX_POINT('',#1468);
#485=VERTEX_POINT('',#1470);
#486=VERTEX_POINT('',#1472);
#487=VERTEX_POINT('',#1474);
#488=VERTEX_POINT('',#1479);
#489=VERTEX_POINT('',#1480);
#490=VERTEX_POINT('',#1482);
#491=VERTEX_POINT('',#1487);
#492=VERTEX_POINT('',#1489);
#493=VERTEX_POINT('',#1493);
#494=VERTEX_POINT('',#1495);
#495=VERTEX_POINT('',#1499);
#496=VERTEX_POINT('',#1501);
#497=VERTEX_POINT('',#1505);
#498=VERTEX_POINT('',#1507);
#499=VERTEX_POINT('',#1509);
#500=VERTEX_POINT('',#1511);
#501=VERTEX_POINT('',#1513);
#502=VERTEX_POINT('',#1515);
#503=VERTEX_POINT('',#1520);
#504=VERTEX_POINT('',#1522);
#505=VERTEX_POINT('',#1525);
#506=VERTEX_POINT('',#1527);
#507=VERTEX_POINT('',#1530);
#508=VERTEX_POINT('',#1532);
#509=VERTEX_POINT('',#1535);
#510=VERTEX_POINT('',#1537);
#511=VERTEX_POINT('',#1562);
#512=VERTEX_POINT('',#1563);
#513=VERTEX_POINT('',#1565);
#514=VERTEX_POINT('',#1567);
#515=VERTEX_POINT('',#1582);
#516=VERTEX_POINT('',#1583);
#517=VERTEX_POINT('',#1585);
#518=VERTEX_POINT('',#1587);
#519=VERTEX_POINT('',#1602);
#520=VERTEX_POINT('',#1603);
#521=VERTEX_POINT('',#1605);
#522=VERTEX_POINT('',#1607);
#523=VERTEX_POINT('',#1614);
#524=VERTEX_POINT('',#1616);
#525=VERTEX_POINT('',#1618);
#526=VERTEX_POINT('',#1620);
#527=VERTEX_POINT('',#1624);
#528=VERTEX_POINT('',#1626);
#529=VERTEX_POINT('',#1630);
#530=VERTEX_POINT('',#1632);
#531=VERTEX_POINT('',#1636);
#532=VERTEX_POINT('',#1639);
#533=VERTEX_POINT('',#1642);
#534=VERTEX_POINT('',#1643);
#535=VERTEX_POINT('',#1648);
#536=VERTEX_POINT('',#1652);
#537=VERTEX_POINT('',#1660);
#538=VERTEX_POINT('',#1662);
#539=VERTEX_POINT('',#1664);
#540=VERTEX_POINT('',#1666);
#541=VERTEX_POINT('',#1668);
#542=VERTEX_POINT('',#1670);
#543=VERTEX_POINT('',#1672);
#544=VERTEX_POINT('',#1674);
#545=VERTEX_POINT('',#1676);
#546=VERTEX_POINT('',#1678);
#547=VERTEX_POINT('',#1680);
#548=VERTEX_POINT('',#1682);
#549=VERTEX_POINT('',#1686);
#550=VERTEX_POINT('',#1690);
#551=VERTEX_POINT('',#1692);
#552=VERTEX_POINT('',#1696);
#553=VERTEX_POINT('',#1698);
#554=VERTEX_POINT('',#1702);
#555=VERTEX_POINT('',#1706);
#556=VERTEX_POINT('',#1708);
#557=VERTEX_POINT('',#1712);
#558=VERTEX_POINT('',#1714);
#559=VERTEX_POINT('',#1718);
#560=VERTEX_POINT('',#1720);
#561=VERTEX_POINT('',#1732);
#562=VERTEX_POINT('',#1734);
#563=VERTEX_POINT('',#1738);
#564=VERTEX_POINT('',#1740);
#565=EDGE_CURVE('',#471,#472,#451,.F.);
#566=EDGE_CURVE('',#473,#471,#452,.F.);
#567=EDGE_CURVE('',#472,#473,#453,.F.);
#568=EDGE_CURVE('',#474,#473,#85,.T.);
#569=EDGE_CURVE('',#471,#475,#86,.T.);
#570=EDGE_CURVE('',#475,#474,#75,.T.);
#571=EDGE_CURVE('',#476,#477,#454,.F.);
#572=EDGE_CURVE('',#478,#476,#455,.F.);
#573=EDGE_CURVE('',#477,#478,#456,.F.);
#574=EDGE_CURVE('',#479,#478,#87,.T.);
#575=EDGE_CURVE('',#476,#480,#88,.T.);
#576=EDGE_CURVE('',#480,#479,#76,.T.);
#577=EDGE_CURVE('',#481,#482,#457,.T.);
#578=EDGE_CURVE('',#482,#477,#89,.T.);
#579=EDGE_CURVE('',#478,#483,#90,.T.);
#580=EDGE_CURVE('',#483,#481,#91,.T.);
#581=EDGE_CURVE('',#477,#472,#92,.T.);
#582=EDGE_CURVE('',#473,#476,#93,.T.);
#583=EDGE_CURVE('',#475,#484,#94,.T.);
#584=EDGE_CURVE('',#484,#485,#95,.T.);
#585=EDGE_CURVE('',#485,#486,#96,.T.);
#586=EDGE_CURVE('',#486,#487,#97,.T.);
#587=EDGE_CURVE('',#487,#479,#98,.T.);
#588=EDGE_CURVE('',#480,#474,#99,.T.);
#589=EDGE_CURVE('',#488,#489,#458,.T.);
#590=EDGE_CURVE('',#489,#490,#100,.T.);
#591=EDGE_CURVE('',#490,#471,#101,.T.);
#592=EDGE_CURVE('',#472,#488,#102,.T.);
#593=EDGE_CURVE('',#485,#491,#103,.T.);
#594=EDGE_CURVE('',#492,#491,#104,.T.);
#595=EDGE_CURVE('',#486,#492,#105,.T.);
#596=EDGE_CURVE('',#475,#493,#106,.T.);
#597=EDGE_CURVE('',#493,#494,#107,.T.);
#598=EDGE_CURVE('',#494,#484,#108,.T.);
#599=EDGE_CURVE('',#487,#495,#109,.T.);
#600=EDGE_CURVE('',#495,#496,#110,.T.);
#601=EDGE_CURVE('',#496,#479,#111,.T.);
#602=EDGE_CURVE('',#490,#497,#112,.T.);
#603=EDGE_CURVE('',#497,#498,#113,.T.);
#604=EDGE_CURVE('',#498,#499,#114,.T.);
#605=EDGE_CURVE('',#499,#500,#115,.T.);
#606=EDGE_CURVE('',#500,#501,#116,.T.);
#607=EDGE_CURVE('',#501,#502,#117,.T.);
#608=EDGE_CURVE('',#502,#493,#118,.T.);
#609=EDGE_CURVE('',#503,#503,#459,.T.);
#610=EDGE_CURVE('',#504,#504,#460,.T.);
#611=EDGE_CURVE('',#505,#505,#461,.T.);
#612=EDGE_CURVE('',#506,#506,#462,.T.);
#613=EDGE_CURVE('',#507,#507,#463,.T.);
#614=EDGE_CURVE('',#508,#508,#464,.T.);
#615=EDGE_CURVE('',#509,#509,#465,.T.);
#616=EDGE_CURVE('',#510,#510,#466,.T.);
#617=EDGE_CURVE('',#502,#499,#77,.T.);
#618=EDGE_CURVE('',#500,#501,#78,.T.);
#619=EDGE_CURVE('',#511,#512,#79,.T.);
#620=EDGE_CURVE('',#513,#511,#119,.T.);
#621=EDGE_CURVE('',#514,#513,#80,.T.);
#622=EDGE_CURVE('',#512,#514,#120,.T.);
#623=EDGE_CURVE('',#514,#513,#121,.T.);
#624=EDGE_CURVE('',#515,#516,#81,.T.);
#625=EDGE_CURVE('',#517,#515,#122,.T.);
#626=EDGE_CURVE('',#518,#517,#82,.T.);
#627=EDGE_CURVE('',#516,#518,#123,.T.);
#628=EDGE_CURVE('',#518,#517,#124,.T.);
#629=EDGE_CURVE('',#519,#520,#83,.T.);
#630=EDGE_CURVE('',#521,#519,#125,.T.);
#631=EDGE_CURVE('',#522,#521,#84,.T.);
#632=EDGE_CURVE('',#520,#522,#126,.T.);
#633=EDGE_CURVE('',#522,#521,#127,.T.);
#634=EDGE_CURVE('',#482,#516,#128,.T.);
#635=EDGE_CURVE('',#515,#523,#129,.T.);
#636=EDGE_CURVE('',#523,#524,#130,.T.);
#637=EDGE_CURVE('',#524,#525,#131,.T.);
#638=EDGE_CURVE('',#525,#526,#132,.T.);
#639=EDGE_CURVE('',#526,#512,#133,.T.);
#640=EDGE_CURVE('',#511,#488,#134,.T.);
#641=EDGE_CURVE('',#527,#527,#467,.T.);
#642=EDGE_CURVE('',#528,#528,#468,.T.);
#643=EDGE_CURVE('',#496,#520,#135,.T.);
#644=EDGE_CURVE('',#519,#529,#136,.T.);
#645=EDGE_CURVE('',#529,#530,#137,.T.);
#646=EDGE_CURVE('',#530,#483,#138,.T.);
#647=EDGE_CURVE('',#531,#531,#469,.T.);
#648=EDGE_CURVE('',#532,#532,#470,.T.);
#649=EDGE_CURVE('',#533,#534,#139,.T.);
#650=EDGE_CURVE('',#526,#533,#140,.T.);
#651=EDGE_CURVE('',#525,#534,#141,.T.);
#652=EDGE_CURVE('',#534,#535,#142,.T.);
#653=EDGE_CURVE('',#524,#535,#143,.T.);
#654=EDGE_CURVE('',#535,#536,#144,.T.);
#655=EDGE_CURVE('',#536,#523,#145,.T.);
#656=EDGE_CURVE('',#481,#536,#146,.T.);
#657=EDGE_CURVE('',#533,#489,#147,.T.);
#658=EDGE_CURVE('',#483,#537,#148,.T.);
#659=EDGE_CURVE('',#538,#537,#149,.T.);
#660=EDGE_CURVE('',#539,#538,#150,.T.);
#661=EDGE_CURVE('',#539,#540,#151,.T.);
#662=EDGE_CURVE('',#540,#541,#152,.T.);
#663=EDGE_CURVE('',#541,#542,#153,.T.);
#664=EDGE_CURVE('',#543,#542,#154,.T.);
#665=EDGE_CURVE('',#543,#544,#155,.T.);
#666=EDGE_CURVE('',#544,#545,#156,.T.);
#667=EDGE_CURVE('',#545,#546,#157,.T.);
#668=EDGE_CURVE('',#547,#546,#158,.T.);
#669=EDGE_CURVE('',#548,#547,#159,.T.);
#670=EDGE_CURVE('',#548,#490,#160,.T.);
#671=EDGE_CURVE('',#537,#549,#161,.T.);
#672=EDGE_CURVE('',#530,#549,#162,.T.);
#673=EDGE_CURVE('',#541,#550,#163,.T.);
#674=EDGE_CURVE('',#551,#540,#164,.T.);
#675=EDGE_CURVE('',#551,#550,#165,.T.);
#676=EDGE_CURVE('',#545,#552,#166,.T.);
#677=EDGE_CURVE('',#553,#544,#167,.T.);
#678=EDGE_CURVE('',#553,#552,#168,.T.);
#679=EDGE_CURVE('',#549,#554,#169,.T.);
#680=EDGE_CURVE('',#554,#529,#170,.T.);
#681=EDGE_CURVE('',#550,#555,#171,.T.);
#682=EDGE_CURVE('',#556,#551,#172,.T.);
#683=EDGE_CURVE('',#555,#556,#173,.T.);
#684=EDGE_CURVE('',#552,#557,#174,.T.);
#685=EDGE_CURVE('',#558,#553,#175,.T.);
#686=EDGE_CURVE('',#557,#558,#176,.T.);
#687=EDGE_CURVE('',#559,#497,#177,.T.);
#688=EDGE_CURVE('',#560,#559,#178,.T.);
#689=EDGE_CURVE('',#498,#560,#179,.T.);
#690=EDGE_CURVE('',#559,#548,#180,.T.);
#691=EDGE_CURVE('',#547,#484,#181,.T.);
#692=EDGE_CURVE('',#560,#494,#182,.T.);
#693=EDGE_CURVE('',#491,#557,#183,.T.);
#694=EDGE_CURVE('',#546,#485,#184,.T.);
#695=EDGE_CURVE('',#561,#543,#185,.T.);
#696=EDGE_CURVE('',#561,#562,#186,.T.);
#697=EDGE_CURVE('',#558,#562,#187,.T.);
#698=EDGE_CURVE('',#563,#555,#188,.T.);
#699=EDGE_CURVE('',#564,#563,#189,.T.);
#700=EDGE_CURVE('',#542,#564,#190,.T.);
#701=EDGE_CURVE('',#486,#539,#191,.T.);
#702=EDGE_CURVE('',#556,#492,#192,.T.);
#703=EDGE_CURVE('',#554,#495,#193,.T.);
#704=EDGE_CURVE('',#538,#487,#194,.T.);
#705=EDGE_CURVE('',#562,#563,#195,.T.);
#706=EDGE_CURVE('',#564,#561,#196,.T.);
#707=ORIENTED_EDGE('',*,*,#565,.F.);
#708=ORIENTED_EDGE('',*,*,#566,.F.);
#709=ORIENTED_EDGE('',*,*,#567,.F.);
#710=ORIENTED_EDGE('',*,*,#568,.T.);
#711=ORIENTED_EDGE('',*,*,#566,.T.);
#712=ORIENTED_EDGE('',*,*,#569,.T.);
#713=ORIENTED_EDGE('',*,*,#570,.T.);
#714=ORIENTED_EDGE('',*,*,#571,.F.);
#715=ORIENTED_EDGE('',*,*,#572,.F.);
#716=ORIENTED_EDGE('',*,*,#573,.F.);
#717=ORIENTED_EDGE('',*,*,#574,.T.);
#718=ORIENTED_EDGE('',*,*,#572,.T.);
#719=ORIENTED_EDGE('',*,*,#575,.T.);
#720=ORIENTED_EDGE('',*,*,#576,.T.);
#721=ORIENTED_EDGE('',*,*,#577,.T.);
#722=ORIENTED_EDGE('',*,*,#578,.T.);
#723=ORIENTED_EDGE('',*,*,#573,.T.);
#724=ORIENTED_EDGE('',*,*,#579,.T.);
#725=ORIENTED_EDGE('',*,*,#580,.T.);
#726=ORIENTED_EDGE('',*,*,#571,.T.);
#727=ORIENTED_EDGE('',*,*,#581,.T.);
#728=ORIENTED_EDGE('',*,*,#567,.T.);
#729=ORIENTED_EDGE('',*,*,#582,.T.);
#730=ORIENTED_EDGE('',*,*,#583,.T.);
#731=ORIENTED_EDGE('',*,*,#584,.T.);
#732=ORIENTED_EDGE('',*,*,#585,.T.);
#733=ORIENTED_EDGE('',*,*,#586,.T.);
#734=ORIENTED_EDGE('',*,*,#587,.T.);
#735=ORIENTED_EDGE('',*,*,#576,.F.);
#736=ORIENTED_EDGE('',*,*,#588,.T.);
#737=ORIENTED_EDGE('',*,*,#570,.F.);
#738=ORIENTED_EDGE('',*,*,#589,.T.);
#739=ORIENTED_EDGE('',*,*,#590,.T.);
#740=ORIENTED_EDGE('',*,*,#591,.T.);
#741=ORIENTED_EDGE('',*,*,#565,.T.);
#742=ORIENTED_EDGE('',*,*,#592,.T.);
#743=ORIENTED_EDGE('',*,*,#585,.F.);
#744=ORIENTED_EDGE('',*,*,#593,.T.);
#745=ORIENTED_EDGE('',*,*,#594,.F.);
#746=ORIENTED_EDGE('',*,*,#595,.F.);
#747=ORIENTED_EDGE('',*,*,#583,.F.);
#748=ORIENTED_EDGE('',*,*,#596,.T.);
#749=ORIENTED_EDGE('',*,*,#597,.T.);
#750=ORIENTED_EDGE('',*,*,#598,.T.);
#751=ORIENTED_EDGE('',*,*,#587,.F.);
#752=ORIENTED_EDGE('',*,*,#599,.T.);
#753=ORIENTED_EDGE('',*,*,#600,.T.);
#754=ORIENTED_EDGE('',*,*,#601,.T.);
#755=ORIENTED_EDGE('',*,*,#569,.F.);
#756=ORIENTED_EDGE('',*,*,#591,.F.);
#757=ORIENTED_EDGE('',*,*,#602,.T.);
#758=ORIENTED_EDGE('',*,*,#603,.T.);
#759=ORIENTED_EDGE('',*,*,#604,.T.);
#760=ORIENTED_EDGE('',*,*,#605,.T.);
#761=ORIENTED_EDGE('',*,*,#606,.T.);
#762=ORIENTED_EDGE('',*,*,#607,.T.);
#763=ORIENTED_EDGE('',*,*,#608,.T.);
#764=ORIENTED_EDGE('',*,*,#596,.F.);
#765=ORIENTED_EDGE('',*,*,#575,.F.);
#766=ORIENTED_EDGE('',*,*,#582,.F.);
#767=ORIENTED_EDGE('',*,*,#568,.F.);
#768=ORIENTED_EDGE('',*,*,#588,.F.);
#769=ORIENTED_EDGE('',*,*,#609,.F.);
#770=ORIENTED_EDGE('',*,*,#610,.F.);
#771=ORIENTED_EDGE('',*,*,#611,.F.);
#772=ORIENTED_EDGE('',*,*,#612,.F.);
#773=ORIENTED_EDGE('',*,*,#613,.F.);
#774=ORIENTED_EDGE('',*,*,#614,.F.);
#775=ORIENTED_EDGE('',*,*,#615,.F.);
#776=ORIENTED_EDGE('',*,*,#616,.F.);
#777=ORIENTED_EDGE('',*,*,#617,.F.);
#778=ORIENTED_EDGE('',*,*,#607,.F.);
#779=ORIENTED_EDGE('',*,*,#618,.F.);
#780=ORIENTED_EDGE('',*,*,#605,.F.);
#781=ORIENTED_EDGE('',*,*,#618,.T.);
#782=ORIENTED_EDGE('',*,*,#606,.F.);
#783=ORIENTED_EDGE('',*,*,#615,.T.);
#784=ORIENTED_EDGE('',*,*,#619,.F.);
#785=ORIENTED_EDGE('',*,*,#620,.F.);
#786=ORIENTED_EDGE('',*,*,#621,.F.);
#787=ORIENTED_EDGE('',*,*,#622,.F.);
#788=ORIENTED_EDGE('',*,*,#621,.T.);
#789=ORIENTED_EDGE('',*,*,#623,.F.);
#790=ORIENTED_EDGE('',*,*,#609,.T.);
#791=ORIENTED_EDGE('',*,*,#624,.F.);
#792=ORIENTED_EDGE('',*,*,#625,.F.);
#793=ORIENTED_EDGE('',*,*,#626,.F.);
#794=ORIENTED_EDGE('',*,*,#627,.F.);
#795=ORIENTED_EDGE('',*,*,#628,.F.);
#796=ORIENTED_EDGE('',*,*,#626,.T.);
#797=ORIENTED_EDGE('',*,*,#613,.T.);
#798=ORIENTED_EDGE('',*,*,#629,.F.);
#799=ORIENTED_EDGE('',*,*,#630,.F.);
#800=ORIENTED_EDGE('',*,*,#631,.F.);
#801=ORIENTED_EDGE('',*,*,#632,.F.);
#802=ORIENTED_EDGE('',*,*,#631,.T.);
#803=ORIENTED_EDGE('',*,*,#633,.F.);
#804=ORIENTED_EDGE('',*,*,#611,.T.);
#805=ORIENTED_EDGE('',*,*,#578,.F.);
#806=ORIENTED_EDGE('',*,*,#634,.T.);
#807=ORIENTED_EDGE('',*,*,#627,.T.);
#808=ORIENTED_EDGE('',*,*,#628,.T.);
#809=ORIENTED_EDGE('',*,*,#625,.T.);
#810=ORIENTED_EDGE('',*,*,#635,.T.);
#811=ORIENTED_EDGE('',*,*,#636,.T.);
#812=ORIENTED_EDGE('',*,*,#637,.T.);
#813=ORIENTED_EDGE('',*,*,#638,.T.);
#814=ORIENTED_EDGE('',*,*,#639,.T.);
#815=ORIENTED_EDGE('',*,*,#622,.T.);
#816=ORIENTED_EDGE('',*,*,#623,.T.);
#817=ORIENTED_EDGE('',*,*,#620,.T.);
#818=ORIENTED_EDGE('',*,*,#640,.T.);
#819=ORIENTED_EDGE('',*,*,#592,.F.);
#820=ORIENTED_EDGE('',*,*,#581,.F.);
#821=ORIENTED_EDGE('',*,*,#641,.T.);
#822=ORIENTED_EDGE('',*,*,#642,.T.);
#823=ORIENTED_EDGE('',*,*,#574,.F.);
#824=ORIENTED_EDGE('',*,*,#601,.F.);
#825=ORIENTED_EDGE('',*,*,#643,.T.);
#826=ORIENTED_EDGE('',*,*,#632,.T.);
#827=ORIENTED_EDGE('',*,*,#633,.T.);
#828=ORIENTED_EDGE('',*,*,#630,.T.);
#829=ORIENTED_EDGE('',*,*,#644,.T.);
#830=ORIENTED_EDGE('',*,*,#645,.T.);
#831=ORIENTED_EDGE('',*,*,#646,.T.);
#832=ORIENTED_EDGE('',*,*,#579,.F.);
#833=ORIENTED_EDGE('',*,*,#647,.F.);
#834=ORIENTED_EDGE('',*,*,#642,.F.);
#835=ORIENTED_EDGE('',*,*,#648,.F.);
#836=ORIENTED_EDGE('',*,*,#641,.F.);
#837=ORIENTED_EDGE('',*,*,#649,.F.);
#838=ORIENTED_EDGE('',*,*,#650,.F.);
#839=ORIENTED_EDGE('',*,*,#638,.F.);
#840=ORIENTED_EDGE('',*,*,#651,.T.);
#841=ORIENTED_EDGE('',*,*,#652,.F.);
#842=ORIENTED_EDGE('',*,*,#651,.F.);
#843=ORIENTED_EDGE('',*,*,#637,.F.);
#844=ORIENTED_EDGE('',*,*,#653,.T.);
#845=ORIENTED_EDGE('',*,*,#654,.F.);
#846=ORIENTED_EDGE('',*,*,#653,.F.);
#847=ORIENTED_EDGE('',*,*,#636,.F.);
#848=ORIENTED_EDGE('',*,*,#655,.F.);
#849=ORIENTED_EDGE('',*,*,#577,.F.);
#850=ORIENTED_EDGE('',*,*,#656,.T.);
#851=ORIENTED_EDGE('',*,*,#655,.T.);
#852=ORIENTED_EDGE('',*,*,#635,.F.);
#853=ORIENTED_EDGE('',*,*,#624,.T.);
#854=ORIENTED_EDGE('',*,*,#634,.F.);
#855=ORIENTED_EDGE('',*,*,#614,.T.);
#856=ORIENTED_EDGE('',*,*,#589,.F.);
#857=ORIENTED_EDGE('',*,*,#640,.F.);
#858=ORIENTED_EDGE('',*,*,#619,.T.);
#859=ORIENTED_EDGE('',*,*,#639,.F.);
#860=ORIENTED_EDGE('',*,*,#650,.T.);
#861=ORIENTED_EDGE('',*,*,#657,.T.);
#862=ORIENTED_EDGE('',*,*,#610,.T.);
#863=ORIENTED_EDGE('',*,*,#649,.T.);
#864=ORIENTED_EDGE('',*,*,#652,.T.);
#865=ORIENTED_EDGE('',*,*,#654,.T.);
#866=ORIENTED_EDGE('',*,*,#656,.F.);
#867=ORIENTED_EDGE('',*,*,#580,.F.);
#868=ORIENTED_EDGE('',*,*,#658,.T.);
#869=ORIENTED_EDGE('',*,*,#659,.F.);
#870=ORIENTED_EDGE('',*,*,#660,.F.);
#871=ORIENTED_EDGE('',*,*,#661,.T.);
#872=ORIENTED_EDGE('',*,*,#662,.T.);
#873=ORIENTED_EDGE('',*,*,#663,.T.);
#874=ORIENTED_EDGE('',*,*,#664,.F.);
#875=ORIENTED_EDGE('',*,*,#665,.T.);
#876=ORIENTED_EDGE('',*,*,#666,.T.);
#877=ORIENTED_EDGE('',*,*,#667,.T.);
#878=ORIENTED_EDGE('',*,*,#668,.F.);
#879=ORIENTED_EDGE('',*,*,#669,.F.);
#880=ORIENTED_EDGE('',*,*,#670,.T.);
#881=ORIENTED_EDGE('',*,*,#590,.F.);
#882=ORIENTED_EDGE('',*,*,#657,.F.);
#883=ORIENTED_EDGE('',*,*,#648,.T.);
#884=ORIENTED_EDGE('',*,*,#647,.T.);
#885=ORIENTED_EDGE('',*,*,#671,.F.);
#886=ORIENTED_EDGE('',*,*,#658,.F.);
#887=ORIENTED_EDGE('',*,*,#646,.F.);
#888=ORIENTED_EDGE('',*,*,#672,.T.);
#889=ORIENTED_EDGE('',*,*,#673,.F.);
#890=ORIENTED_EDGE('',*,*,#662,.F.);
#891=ORIENTED_EDGE('',*,*,#674,.F.);
#892=ORIENTED_EDGE('',*,*,#675,.T.);
#893=ORIENTED_EDGE('',*,*,#676,.F.);
#894=ORIENTED_EDGE('',*,*,#666,.F.);
#895=ORIENTED_EDGE('',*,*,#677,.F.);
#896=ORIENTED_EDGE('',*,*,#678,.T.);
#897=ORIENTED_EDGE('',*,*,#679,.F.);
#898=ORIENTED_EDGE('',*,*,#672,.F.);
#899=ORIENTED_EDGE('',*,*,#645,.F.);
#900=ORIENTED_EDGE('',*,*,#680,.F.);
#901=ORIENTED_EDGE('',*,*,#681,.F.);
#902=ORIENTED_EDGE('',*,*,#675,.F.);
#903=ORIENTED_EDGE('',*,*,#682,.F.);
#904=ORIENTED_EDGE('',*,*,#683,.F.);
#905=ORIENTED_EDGE('',*,*,#684,.F.);
#906=ORIENTED_EDGE('',*,*,#678,.F.);
#907=ORIENTED_EDGE('',*,*,#685,.F.);
#908=ORIENTED_EDGE('',*,*,#686,.F.);
#909=ORIENTED_EDGE('',*,*,#603,.F.);
#910=ORIENTED_EDGE('',*,*,#687,.F.);
#911=ORIENTED_EDGE('',*,*,#688,.F.);
#912=ORIENTED_EDGE('',*,*,#689,.F.);
#913=ORIENTED_EDGE('',*,*,#602,.F.);
#914=ORIENTED_EDGE('',*,*,#670,.F.);
#915=ORIENTED_EDGE('',*,*,#690,.F.);
#916=ORIENTED_EDGE('',*,*,#687,.T.);
#917=ORIENTED_EDGE('',*,*,#688,.T.);
#918=ORIENTED_EDGE('',*,*,#690,.T.);
#919=ORIENTED_EDGE('',*,*,#669,.T.);
#920=ORIENTED_EDGE('',*,*,#691,.T.);
#921=ORIENTED_EDGE('',*,*,#598,.F.);
#922=ORIENTED_EDGE('',*,*,#692,.F.);
#923=ORIENTED_EDGE('',*,*,#676,.T.);
#924=ORIENTED_EDGE('',*,*,#684,.T.);
#925=ORIENTED_EDGE('',*,*,#693,.F.);
#926=ORIENTED_EDGE('',*,*,#593,.F.);
#927=ORIENTED_EDGE('',*,*,#694,.F.);
#928=ORIENTED_EDGE('',*,*,#667,.F.);
#929=ORIENTED_EDGE('',*,*,#685,.T.);
#930=ORIENTED_EDGE('',*,*,#677,.T.);
#931=ORIENTED_EDGE('',*,*,#665,.F.);
#932=ORIENTED_EDGE('',*,*,#695,.F.);
#933=ORIENTED_EDGE('',*,*,#696,.T.);
#934=ORIENTED_EDGE('',*,*,#697,.F.);
#935=ORIENTED_EDGE('',*,*,#673,.T.);
#936=ORIENTED_EDGE('',*,*,#681,.T.);
#937=ORIENTED_EDGE('',*,*,#698,.F.);
#938=ORIENTED_EDGE('',*,*,#699,.F.);
#939=ORIENTED_EDGE('',*,*,#700,.F.);
#940=ORIENTED_EDGE('',*,*,#663,.F.);
#941=ORIENTED_EDGE('',*,*,#682,.T.);
#942=ORIENTED_EDGE('',*,*,#674,.T.);
#943=ORIENTED_EDGE('',*,*,#661,.F.);
#944=ORIENTED_EDGE('',*,*,#701,.F.);
#945=ORIENTED_EDGE('',*,*,#595,.T.);
#946=ORIENTED_EDGE('',*,*,#702,.F.);
#947=ORIENTED_EDGE('',*,*,#671,.T.);
#948=ORIENTED_EDGE('',*,*,#679,.T.);
#949=ORIENTED_EDGE('',*,*,#703,.T.);
#950=ORIENTED_EDGE('',*,*,#599,.F.);
#951=ORIENTED_EDGE('',*,*,#704,.F.);
#952=ORIENTED_EDGE('',*,*,#659,.T.);
#953=ORIENTED_EDGE('',*,*,#680,.T.);
#954=ORIENTED_EDGE('',*,*,#644,.F.);
#955=ORIENTED_EDGE('',*,*,#629,.T.);
#956=ORIENTED_EDGE('',*,*,#643,.F.);
#957=ORIENTED_EDGE('',*,*,#600,.F.);
#958=ORIENTED_EDGE('',*,*,#703,.F.);
#959=ORIENTED_EDGE('',*,*,#612,.T.);
#960=ORIENTED_EDGE('',*,*,#686,.T.);
#961=ORIENTED_EDGE('',*,*,#697,.T.);
#962=ORIENTED_EDGE('',*,*,#705,.T.);
#963=ORIENTED_EDGE('',*,*,#698,.T.);
#964=ORIENTED_EDGE('',*,*,#683,.T.);
#965=ORIENTED_EDGE('',*,*,#702,.T.);
#966=ORIENTED_EDGE('',*,*,#594,.T.);
#967=ORIENTED_EDGE('',*,*,#693,.T.);
#968=ORIENTED_EDGE('',*,*,#689,.T.);
#969=ORIENTED_EDGE('',*,*,#692,.T.);
#970=ORIENTED_EDGE('',*,*,#597,.F.);
#971=ORIENTED_EDGE('',*,*,#608,.F.);
#972=ORIENTED_EDGE('',*,*,#617,.T.);
#973=ORIENTED_EDGE('',*,*,#604,.F.);
#974=ORIENTED_EDGE('',*,*,#616,.T.);
#975=ORIENTED_EDGE('',*,*,#706,.F.);
#976=ORIENTED_EDGE('',*,*,#699,.T.);
#977=ORIENTED_EDGE('',*,*,#705,.F.);
#978=ORIENTED_EDGE('',*,*,#696,.F.);
#979=ORIENTED_EDGE('',*,*,#694,.T.);
#980=ORIENTED_EDGE('',*,*,#584,.F.);
#981=ORIENTED_EDGE('',*,*,#691,.F.);
#982=ORIENTED_EDGE('',*,*,#668,.T.);
#983=ORIENTED_EDGE('',*,*,#700,.T.);
#984=ORIENTED_EDGE('',*,*,#706,.T.);
#985=ORIENTED_EDGE('',*,*,#695,.T.);
#986=ORIENTED_EDGE('',*,*,#664,.T.);
#987=ORIENTED_EDGE('',*,*,#701,.T.);
#988=ORIENTED_EDGE('',*,*,#660,.T.);
#989=ORIENTED_EDGE('',*,*,#704,.T.);
#990=ORIENTED_EDGE('',*,*,#586,.F.);
#991=SPHERICAL_SURFACE('',#1069,2.00000000000001);
#992=SPHERICAL_SURFACE('',#1075,2.);
#993=ADVANCED_FACE('',(#321),#991,.T.);
#994=ADVANCED_FACE('',(#322),#309,.T.);
#995=ADVANCED_FACE('',(#323),#992,.T.);
#996=ADVANCED_FACE('',(#324),#310,.T.);
#997=ADVANCED_FACE('',(#325),#311,.T.);
#998=ADVANCED_FACE('',(#326),#312,.T.);
#999=ADVANCED_FACE('',(#327),#313,.T.);
#1000=ADVANCED_FACE('',(#328),#314,.T.);
#1001=ADVANCED_FACE('',(#329),#37,.T.);
#1002=ADVANCED_FACE('',(#330),#38,.T.);
#1003=ADVANCED_FACE('',(#331),#39,.T.);
#1004=ADVANCED_FACE('',(#332),#40,.T.);
#1005=ADVANCED_FACE('',(#333),#41,.T.);
#1006=ADVANCED_FACE('',(#334,#19),#315,.F.);
#1007=ADVANCED_FACE('',(#335,#20),#316,.F.);
#1008=ADVANCED_FACE('',(#336,#21),#317,.F.);
#1009=ADVANCED_FACE('',(#337,#22),#318,.F.);
#1010=ADVANCED_FACE('',(#338),#15,.F.);
#1011=ADVANCED_FACE('',(#339,#23),#42,.F.);
#1012=ADVANCED_FACE('',(#340),#16,.F.);
#1013=ADVANCED_FACE('',(#341,#24),#43,.F.);
#1014=ADVANCED_FACE('',(#342),#17,.F.);
#1015=ADVANCED_FACE('',(#343,#25),#44,.F.);
#1016=ADVANCED_FACE('',(#344),#18,.F.);
#1017=ADVANCED_FACE('',(#345,#26),#45,.F.);
#1018=ADVANCED_FACE('',(#346,#27,#28),#46,.T.);
#1019=ADVANCED_FACE('',(#347),#47,.T.);
#1020=ADVANCED_FACE('',(#348,#29),#319,.F.);
#1021=ADVANCED_FACE('',(#349,#30),#320,.F.);
#1022=ADVANCED_FACE('',(#350),#48,.F.);
#1023=ADVANCED_FACE('',(#351),#49,.F.);
#1024=ADVANCED_FACE('',(#352),#50,.F.);
#1025=ADVANCED_FACE('',(#353,#31),#51,.T.);
#1026=ADVANCED_FACE('',(#354,#32),#52,.T.);
#1027=ADVANCED_FACE('',(#355,#33,#34),#53,.F.);
#1028=ADVANCED_FACE('',(#356),#54,.F.);
#1029=ADVANCED_FACE('',(#357),#55,.F.);
#1030=ADVANCED_FACE('',(#358),#56,.F.);
#1031=ADVANCED_FACE('',(#359),#57,.F.);
#1032=ADVANCED_FACE('',(#360),#58,.F.);
#1033=ADVANCED_FACE('',(#361),#59,.F.);
#1034=ADVANCED_FACE('',(#362),#60,.F.);
#1035=ADVANCED_FACE('',(#363),#61,.F.);
#1036=ADVANCED_FACE('',(#364),#62,.T.);
#1037=ADVANCED_FACE('',(#365),#63,.T.);
#1038=ADVANCED_FACE('',(#366),#64,.T.);
#1039=ADVANCED_FACE('',(#367),#65,.T.);
#1040=ADVANCED_FACE('',(#368),#66,.T.);
#1041=ADVANCED_FACE('',(#369),#67,.T.);
#1042=ADVANCED_FACE('',(#370,#35),#68,.T.);
#1043=ADVANCED_FACE('',(#371),#69,.T.);
#1044=ADVANCED_FACE('',(#372,#36),#70,.T.);
#1045=ADVANCED_FACE('',(#373),#71,.T.);
#1046=ADVANCED_FACE('',(#374),#72,.T.);
#1047=ADVANCED_FACE('',(#375),#73,.T.);
#1048=ADVANCED_FACE('',(#376),#74,.T.);
#1049=CLOSED_SHELL('',(#993,#994,#995,#996,#997,#998,#999,#1000,#1001,#1002,
#1003,#1004,#1005,#1006,#1007,#1008,#1009,#1010,#1011,#1012,#1013,#1014,
#1015,#1016,#1017,#1018,#1019,#1020,#1021,#1022,#1023,#1024,#1025,#1026,
#1027,#1028,#1029,#1030,#1031,#1032,#1033,#1034,#1035,#1036,#1037,#1038,
#1039,#1040,#1041,#1042,#1043,#1044,#1045,#1046,#1047,#1048));
#1050=DERIVED_UNIT_ELEMENT(#1052,0.);
#1051=DERIVED_UNIT_ELEMENT(#1763,0.);
#1052=(
MASS_UNIT()
NAMED_UNIT(*)
SI_UNIT($,.GRAM.)
);
#1053=DERIVED_UNIT((#1050,#1051));
#1054=MEASURE_REPRESENTATION_ITEM('density measure',
POSITIVE_RATIO_MEASURE(1.),#1053);
#1055=PROPERTY_DEFINITION_REPRESENTATION(#1060,#1057);
#1056=PROPERTY_DEFINITION_REPRESENTATION(#1061,#1058);
#1057=REPRESENTATION('material name',(#1059),#1760);
#1058=REPRESENTATION('density',(#1054),#1760);
#1059=DESCRIPTIVE_REPRESENTATION_ITEM('Generisch','Generisch');
#1060=PROPERTY_DEFINITION('material property','material name',#1770);
#1061=PROPERTY_DEFINITION('material property','density of part',#1770);
#1062=DATE_TIME_ROLE('creation_date');
#1063=APPLIED_DATE_AND_TIME_ASSIGNMENT(#1064,#1062,(#1770));
#1064=DATE_AND_TIME(#1065,#1066);
#1065=CALENDAR_DATE(2018,12,4);
#1066=LOCAL_TIME(11,14,10.,#1067);
#1067=COORDINATED_UNIVERSAL_TIME_OFFSET(0,0,.BEHIND.);
#1068=AXIS2_PLACEMENT_3D('placement',#1429,#1151,#1152);
#1069=AXIS2_PLACEMENT_3D('',#1430,#1153,#1154);
#1070=AXIS2_PLACEMENT_3D('',#1433,#1155,#1156);
#1071=AXIS2_PLACEMENT_3D('',#1435,#1157,#1158);
#1072=AXIS2_PLACEMENT_3D('',#1436,#1159,#1160);
#1073=AXIS2_PLACEMENT_3D('',#1437,#1161,#1162);
#1074=AXIS2_PLACEMENT_3D('',#1442,#1165,#1166);
#1075=AXIS2_PLACEMENT_3D('',#1443,#1167,#1168);
#1076=AXIS2_PLACEMENT_3D('',#1446,#1169,#1170);
#1077=AXIS2_PLACEMENT_3D('',#1448,#1171,#1172);
#1078=AXIS2_PLACEMENT_3D('',#1449,#1173,#1174);
#1079=AXIS2_PLACEMENT_3D('',#1450,#1175,#1176);
#1080=AXIS2_PLACEMENT_3D('',#1455,#1179,#1180);
#1081=AXIS2_PLACEMENT_3D('',#1456,#1181,#1182);
#1082=AXIS2_PLACEMENT_3D('',#1459,#1183,#1184);
#1083=AXIS2_PLACEMENT_3D('',#1464,#1188,#1189);
#1084=AXIS2_PLACEMENT_3D('',#1467,#1192,#1193);
#1085=AXIS2_PLACEMENT_3D('',#1478,#1200,#1201);
#1086=AXIS2_PLACEMENT_3D('',#1481,#1202,#1203);
#1087=AXIS2_PLACEMENT_3D('',#1486,#1207,#1208);
#1088=AXIS2_PLACEMENT_3D('',#1492,#1212,#1213);
#1089=AXIS2_PLACEMENT_3D('',#1498,#1217,#1218);
#1090=AXIS2_PLACEMENT_3D('',#1504,#1222,#1223);
#1091=AXIS2_PLACEMENT_3D('',#1518,#1231,#1232);
#1092=AXIS2_PLACEMENT_3D('',#1519,#1233,#1234);
#1093=AXIS2_PLACEMENT_3D('',#1521,#1235,#1236);
#1094=AXIS2_PLACEMENT_3D('',#1523,#1237,#1238);
#1095=AXIS2_PLACEMENT_3D('',#1524,#1239,#1240);
#1096=AXIS2_PLACEMENT_3D('',#1526,#1241,#1242);
#1097=AXIS2_PLACEMENT_3D('',#1528,#1243,#1244);
#1098=AXIS2_PLACEMENT_3D('',#1529,#1245,#1246);
#1099=AXIS2_PLACEMENT_3D('',#1531,#1247,#1248);
#1100=AXIS2_PLACEMENT_3D('',#1533,#1249,#1250);
#1101=AXIS2_PLACEMENT_3D('',#1534,#1251,#1252);
#1102=AXIS2_PLACEMENT_3D('',#1536,#1253,#1254);
#1103=AXIS2_PLACEMENT_3D('',#1538,#1255,#1256);
#1104=AXIS2_PLACEMENT_3D('',#1549,#1257,#1258);
#1105=AXIS2_PLACEMENT_3D('',#1550,#1259,#1260);
#1106=AXIS2_PLACEMENT_3D('',#1551,#1261,#1262);
#1107=AXIS2_PLACEMENT_3D('',#1564,#1263,#1264);
#1108=AXIS2_PLACEMENT_3D('',#1568,#1266,#1267);
#1109=AXIS2_PLACEMENT_3D('',#1570,#1269,#1270);
#1110=AXIS2_PLACEMENT_3D('',#1584,#1272,#1273);
#1111=AXIS2_PLACEMENT_3D('',#1588,#1275,#1276);
#1112=AXIS2_PLACEMENT_3D('',#1590,#1278,#1279);
#1113=AXIS2_PLACEMENT_3D('',#1604,#1281,#1282);
#1114=AXIS2_PLACEMENT_3D('',#1608,#1284,#1285);
#1115=AXIS2_PLACEMENT_3D('',#1610,#1287,#1288);
#1116=AXIS2_PLACEMENT_3D('',#1612,#1290,#1291);
#1117=AXIS2_PLACEMENT_3D('',#1625,#1299,#1300);
#1118=AXIS2_PLACEMENT_3D('',#1627,#1301,#1302);
#1119=AXIS2_PLACEMENT_3D('',#1628,#1303,#1304);
#1120=AXIS2_PLACEMENT_3D('',#1635,#1309,#1310);
#1121=AXIS2_PLACEMENT_3D('',#1637,#1311,#1312);
#1122=AXIS2_PLACEMENT_3D('',#1638,#1313,#1314);
#1123=AXIS2_PLACEMENT_3D('',#1640,#1315,#1316);
#1124=AXIS2_PLACEMENT_3D('',#1641,#1317,#1318);
#1125=AXIS2_PLACEMENT_3D('',#1647,#1322,#1323);
#1126=AXIS2_PLACEMENT_3D('',#1651,#1326,#1327);
#1127=AXIS2_PLACEMENT_3D('',#1655,#1330,#1331);
#1128=AXIS2_PLACEMENT_3D('',#1657,#1333,#1334);
#1129=AXIS2_PLACEMENT_3D('',#1659,#1336,#1337);
#1130=AXIS2_PLACEMENT_3D('',#1685,#1351,#1352);
#1131=AXIS2_PLACEMENT_3D('',#1689,#1355,#1356);
#1132=AXIS2_PLACEMENT_3D('',#1695,#1360,#1361);
#1133=AXIS2_PLACEMENT_3D('',#1701,#1365,#1366);
#1134=AXIS2_PLACEMENT_3D('',#1705,#1369,#1370);
#1135=AXIS2_PLACEMENT_3D('',#1711,#1374,#1375);
#1136=AXIS2_PLACEMENT_3D('',#1717,#1379,#1380);
#1137=AXIS2_PLACEMENT_3D('',#1723,#1384,#1385);
#1138=AXIS2_PLACEMENT_3D('',#1725,#1387,#1388);
#1139=AXIS2_PLACEMENT_3D('',#1728,#1391,#1392);
#1140=AXIS2_PLACEMENT_3D('',#1731,#1395,#1396);
#1141=AXIS2_PLACEMENT_3D('',#1737,#1400,#1401);
#1142=AXIS2_PLACEMENT_3D('',#1743,#1405,#1406);
#1143=AXIS2_PLACEMENT_3D('',#1746,#1409,#1410);
#1144=AXIS2_PLACEMENT_3D('',#1749,#1413,#1414);
#1145=AXIS2_PLACEMENT_3D('',#1750,#1415,#1416);
#1146=AXIS2_PLACEMENT_3D('',#1752,#1418,#1419);
#1147=AXIS2_PLACEMENT_3D('',#1753,#1420,#1421);
#1148=AXIS2_PLACEMENT_3D('',#1755,#1423,#1424);
#1149=AXIS2_PLACEMENT_3D('',#1756,#1425,#1426);
#1150=AXIS2_PLACEMENT_3D('',#1757,#1427,#1428);
#1151=DIRECTION('axis',(0.,0.,1.));
#1152=DIRECTION('refdir',(1.,0.,0.));
#1153=DIRECTION('center_axis',(-0.816496580927728,0.408248290463864,0.408248290463858));
#1154=DIRECTION('ref_axis',(0.577350269189621,0.577350269189631,0.577350269189626));
#1155=DIRECTION('center_axis',(0.,1.,-4.44089209850063E-15));
#1156=DIRECTION('ref_axis',(1.,0.,0.));
#1157=DIRECTION('center_axis',(0.,0.,1.));
#1158=DIRECTION('ref_axis',(0.,1.,0.));
#1159=DIRECTION('center_axis',(1.,0.,0.));
#1160=DIRECTION('ref_axis',(0.,0.,1.));
#1161=DIRECTION('center_axis',(0.,0.,-1.));
#1162=DIRECTION('ref_axis',(0.707106781186551,0.707106781186544,0.));
#1163=DIRECTION('',(0.,0.,1.));
#1164=DIRECTION('',(0.,0.,-1.));
#1165=DIRECTION('center_axis',(0.707106781186549,0.,0.707106781186546));
#1166=DIRECTION('ref_axis',(-0.707106781186546,0.,0.707106781186549));
#1167=DIRECTION('center_axis',(-0.816496580927726,-0.408248290463863,-0.408248290463863));
#1168=DIRECTION('ref_axis',(-0.577350269189626,0.577350269189626,0.577350269189626));
#1169=DIRECTION('center_axis',(-1.,0.,0.));
#1170=DIRECTION('ref_axis',(0.,1.,0.));
#1171=DIRECTION('center_axis',(0.,0.,1.));
#1172=DIRECTION('ref_axis',(-1.,0.,0.));
#1173=DIRECTION('center_axis',(0.,1.,0.));
#1174=DIRECTION('ref_axis',(0.,0.,1.));
#1175=DIRECTION('center_axis',(0.,0.,-1.));
#1176=DIRECTION('ref_axis',(-0.707106781186549,0.707106781186546,0.));
#1177=DIRECTION('',(0.,0.,1.));
#1178=DIRECTION('',(0.,0.,-1.));
#1179=DIRECTION('center_axis',(-0.707106781186548,-2.94392336003208E-16,
0.707106781186547));
#1180=DIRECTION('ref_axis',(0.707106781186547,2.94392336003207E-16,0.707106781186548));
#1181=DIRECTION('center_axis',(1.22464679914735E-16,-1.,0.));
#1182=DIRECTION('ref_axis',(-0.707106781186548,0.,0.707106781186547));
#1183=DIRECTION('center_axis',(3.23459835824796E-14,1.,0.));
#1184=DIRECTION('ref_axis',(-0.707106781186548,0.,0.707106781186547));
#1185=DIRECTION('',(-1.22464679914735E-16,1.,0.));
#1186=DIRECTION('',(1.22464679914735E-16,-1.,0.));
#1187=DIRECTION('',(1.22464679914735E-16,-1.,0.));
#1188=DIRECTION('center_axis',(-1.,-1.91006111763468E-16,0.));
#1189=DIRECTION('ref_axis',(0.,0.707106781186549,0.707106781186546));
#1190=DIRECTION('',(1.,1.91006111763468E-16,0.));
#1191=DIRECTION('',(-1.,-1.91006111763468E-16,0.));
#1192=DIRECTION('center_axis',(1.,1.91006111763468E-16,0.));
#1193=DIRECTION('ref_axis',(0.,0.707106781186548,-0.707106781186548));
#1194=DIRECTION('',(-1.,-1.91006111763468E-16,0.));
#1195=DIRECTION('',(-1.,-4.88010120714355E-17,0.));
#1196=DIRECTION('',(-1.,-1.91006111763468E-16,0.));
#1197=DIRECTION('',(-1.,-4.88010120714355E-17,0.));
#1198=DIRECTION('',(-1.,-1.91006111763468E-16,0.));
#1199=DIRECTION('',(1.,1.91006111763468E-16,0.));
#1200=DIRECTION('center_axis',(0.,1.,0.));
#1201=DIRECTION('ref_axis',(0.707106781186553,0.,0.707106781186543));
#1202=DIRECTION('center_axis',(3.23459835824796E-14,1.,0.));
#1203=DIRECTION('ref_axis',(0.707106781186553,0.,0.707106781186543));
#1204=DIRECTION('',(0.,1.,0.));
#1205=DIRECTION('',(0.,1.,0.));
#1206=DIRECTION('',(0.,-1.,0.));
#1207=DIRECTION('center_axis',(0.,0.,-1.));
#1208=DIRECTION('ref_axis',(-1.,0.,0.));
#1209=DIRECTION('',(0.,-1.,0.));
#1210=DIRECTION('',(1.,4.88010120714355E-17,5.38682159310852E-17));
#1211=DIRECTION('',(0.,-1.,0.));
#1212=DIRECTION('center_axis',(0.,0.,-1.));
#1213=DIRECTION('ref_axis',(-1.,0.,0.));
#1214=DIRECTION('',(0.,-1.,0.));
#1215=DIRECTION('',(-1.,3.23459835824796E-14,0.));
#1216=DIRECTION('',(0.,1.,0.));
#1217=DIRECTION('center_axis',(0.,0.,-1.));
#1218=DIRECTION('ref_axis',(-1.,0.,0.));
#1219=DIRECTION('',(3.23365929502473E-17,-1.,0.));
#1220=DIRECTION('',(-1.,0.,0.));
#1221=DIRECTION('',(-1.22464679914735E-16,1.,0.));
#1222=DIRECTION('center_axis',(1.,0.,0.));
#1223=DIRECTION('ref_axis',(0.,-1.,0.));
#1224=DIRECTION('',(0.,-3.70074341541719E-16,-1.));
#1225=DIRECTION('',(0.,-1.,0.));
#1226=DIRECTION('',(0.,0.,-1.));
#1227=DIRECTION('',(3.5527136788005E-14,1.,0.));
#1228=DIRECTION('',(0.,2.01829693886586E-31,-1.));
#1229=DIRECTION('',(-3.5527136788005E-14,-1.,0.));
#1230=DIRECTION('',(0.,0.,-1.));
#1231=DIRECTION('center_axis',(-1.91006111763468E-16,1.,0.));
#1232=DIRECTION('ref_axis',(1.,1.91006111763468E-16,0.));
#1233=DIRECTION('center_axis',(-3.23459835824796E-14,-1.,-6.66924765621394E-42));
#1234=DIRECTION('ref_axis',(1.,-3.23459835824796E-14,2.06184722724783E-28));
#1235=DIRECTION('center_axis',(-3.23386388279634E-14,-1.,0.));
#1236=DIRECTION('ref_axis',(1.,-3.23459835824796E-14,2.06184722724783E-28));
#1237=DIRECTION('center_axis',(3.23459835824796E-14,1.,0.));
#1238=DIRECTION('ref_axis',(1.,-3.23459835824796E-14,2.06184722724783E-28));
#1239=DIRECTION('center_axis',(-3.23459835824796E-14,-1.,-6.66924765621394E-42));
#1240=DIRECTION('ref_axis',(1.,-3.23459835824796E-14,2.06184722724783E-28));
#1241=DIRECTION('center_axis',(-3.25852862165775E-14,-1.,0.));
#1242=DIRECTION('ref_axis',(1.,-3.23459835824796E-14,2.06184722724783E-28));
#1243=DIRECTION('center_axis',(3.23459835824796E-14,1.,0.));
#1244=DIRECTION('ref_axis',(1.,-3.23459835824796E-14,2.06184722724783E-28));
#1245=DIRECTION('center_axis',(-3.23459835824796E-14,-1.,-6.66924765621394E-42));
#1246=DIRECTION('ref_axis',(1.,-3.23459835824796E-14,2.06184722724783E-28));
#1247=DIRECTION('center_axis',(-3.23386388279634E-14,-1.,0.));
#1248=DIRECTION('ref_axis',(1.,-3.23459835824796E-14,2.06184722724783E-28));
#1249=DIRECTION('center_axis',(3.23459835824796E-14,1.,0.));
#1250=DIRECTION('ref_axis',(1.,-3.23459835824796E-14,2.06184722724783E-28));
#1251=DIRECTION('center_axis',(-3.23459835824796E-14,-1.,-6.66924765621394E-42));
#1252=DIRECTION('ref_axis',(1.,-3.23459835824796E-14,2.06184722724783E-28));
#1253=DIRECTION('center_axis',(-3.23816651807865E-14,-1.,-2.01829693886586E-31));
#1254=DIRECTION('ref_axis',(1.,-3.23459835824796E-14,2.06184722724783E-28));
#1255=DIRECTION('center_axis',(3.23459835824796E-14,1.,0.));
#1256=DIRECTION('ref_axis',(1.,-3.23459835824796E-14,2.06184722724783E-28));
#1257=DIRECTION('center_axis',(-3.23459835824796E-14,-1.,-6.66948004095397E-42));
#1258=DIRECTION('ref_axis',(-1.,3.23459835824796E-14,-1.83697019872122E-16));
#1259=DIRECTION('center_axis',(3.23459835824796E-14,1.,6.66948004095397E-42));
#1260=DIRECTION('ref_axis',(-1.,3.23459835824796E-14,-1.83697019872122E-16));
#1261=DIRECTION('center_axis',(-3.23816651807865E-14,-1.,-2.01829693886586E-31));
#1262=DIRECTION('ref_axis',(0.,2.01829693886586E-31,-1.));
#1263=DIRECTION('center_axis',(-3.23459835824796E-14,-1.,-6.66948004095397E-42));
#1264=DIRECTION('ref_axis',(-6.12323399573677E-17,1.98062026297115E-30,
1.));
#1265=DIRECTION('',(-3.5527136788005E-14,-1.,0.));
#1266=DIRECTION('center_axis',(3.23459835824796E-14,1.,6.66948004095397E-42));
#1267=DIRECTION('ref_axis',(-6.12323399573677E-17,1.98062026297115E-30,
1.));
#1268=DIRECTION('',(3.5527136788005E-14,1.,0.));
#1269=DIRECTION('center_axis',(-3.23386388279634E-14,-1.,0.));
#1270=DIRECTION('ref_axis',(0.,0.,-1.));
#1271=DIRECTION('',(1.,-3.23386388279634E-14,0.));
#1272=DIRECTION('center_axis',(-3.23459835824796E-14,-1.,-6.66948004095397E-42));
#1273=DIRECTION('ref_axis',(-6.12323399573677E-17,1.98062026297115E-30,
1.));
#1274=DIRECTION('',(-3.10862446895044E-14,-1.,0.));
#1275=DIRECTION('center_axis',(3.23459835824796E-14,1.,6.66948004095397E-42));
#1276=DIRECTION('ref_axis',(-6.12323399573677E-17,1.98062026297115E-30,
1.));
#1277=DIRECTION('',(3.10862446895044E-14,1.,0.));
#1278=DIRECTION('center_axis',(-3.23386388279634E-14,-1.,0.));
#1279=DIRECTION('ref_axis',(0.,0.,-1.));
#1280=DIRECTION('',(1.,-3.23386388279634E-14,0.));
#1281=DIRECTION('center_axis',(-3.23459835824796E-14,-1.,-6.66948004095397E-42));
#1282=DIRECTION('ref_axis',(-1.,3.23459835824796E-14,-1.83697019872122E-16));
#1283=DIRECTION('',(-3.23459835824796E-14,-1.,0.));
#1284=DIRECTION('center_axis',(3.23459835824796E-14,1.,6.66948004095397E-42));
#1285=DIRECTION('ref_axis',(-1.,3.23459835824796E-14,-1.83697019872122E-16));
#1286=DIRECTION('',(3.23459835824796E-14,1.,0.));
#1287=DIRECTION('center_axis',(-3.25852862165775E-14,-1.,0.));
#1288=DIRECTION('ref_axis',(0.,0.,-1.));
#1289=DIRECTION('',(0.,0.,1.));
#1290=DIRECTION('center_axis',(0.,0.,1.));
#1291=DIRECTION('ref_axis',(1.,0.,0.));
#1292=DIRECTION('',(1.,4.11460958173372E-18,0.));
#1293=DIRECTION('',(1.,4.11460958173372E-18,0.));
#1294=DIRECTION('',(-4.93432455388958E-16,1.,0.));
#1295=DIRECTION('',(1.,0.,0.));
#1296=DIRECTION('',(0.,-1.,0.));
#1297=DIRECTION('',(1.,4.11460958173372E-18,0.));
#1298=DIRECTION('',(1.,4.11460958173372E-18,0.));
#1299=DIRECTION('center_axis',(0.,0.,-1.));
#1300=DIRECTION('ref_axis',(-1.,0.,0.));
#1301=DIRECTION('center_axis',(0.,0.,-1.));
#1302=DIRECTION('ref_axis',(-1.,0.,0.));
#1303=DIRECTION('center_axis',(-1.,-1.22464679914735E-16,0.));
#1304=DIRECTION('ref_axis',(-1.22464679914735E-16,1.,0.));
#1305=DIRECTION('',(0.,0.,1.));
#1306=DIRECTION('',(0.,0.,1.));
#1307=DIRECTION('',(-1.22464679914735E-16,1.,0.));
#1308=DIRECTION('',(-4.5321035781563E-32,3.70074341541719E-16,1.));
#1309=DIRECTION('center_axis',(0.,0.,-1.));
#1310=DIRECTION('ref_axis',(-1.,0.,0.));
#1311=DIRECTION('center_axis',(0.,0.,1.));
#1312=DIRECTION('ref_axis',(-1.,0.,0.));
#1313=DIRECTION('center_axis',(0.,0.,-1.));
#1314=DIRECTION('ref_axis',(-1.,0.,0.));
#1315=DIRECTION('center_axis',(0.,0.,1.));
#1316=DIRECTION('ref_axis',(-1.,0.,0.));
#1317=DIRECTION('center_axis',(1.,0.,0.));
#1318=DIRECTION('ref_axis',(0.,-1.,0.));
#1319=DIRECTION('',(0.,1.,0.));
#1320=DIRECTION('',(0.,0.,-1.));
#1321=DIRECTION('',(0.,0.,-1.));
#1322=DIRECTION('center_axis',(0.,1.,0.));
#1323=DIRECTION('ref_axis',(1.,0.,0.));
#1324=DIRECTION('',(-1.,0.,0.));
#1325=DIRECTION('',(0.,0.,-1.));
#1326=DIRECTION('center_axis',(-1.,-4.93432455388958E-16,0.));
#1327=DIRECTION('ref_axis',(-4.93432455388958E-16,1.,0.));
#1328=DIRECTION('',(4.93432455388958E-16,-1.,0.));
#1329=DIRECTION('',(0.,0.,1.));
#1330=DIRECTION('center_axis',(-3.23459835824796E-14,-1.,0.));
#1331=DIRECTION('ref_axis',(-1.,3.23459835824796E-14,0.));
#1332=DIRECTION('',(1.,-3.23459835824796E-14,0.));
#1333=DIRECTION('center_axis',(-3.23459835824796E-14,-1.,0.));
#1334=DIRECTION('ref_axis',(-1.,3.23459835824796E-14,0.));
#1335=DIRECTION('',(1.,-3.23459835824796E-14,0.));
#1336=DIRECTION('center_axis',(0.,0.,1.));
#1337=DIRECTION('ref_axis',(1.,0.,0.));
#1338=DIRECTION('',(1.,1.22464679914735E-16,0.));
#1339=DIRECTION('',(3.23365929502473E-17,-1.,0.));
#1340=DIRECTION('',(-1.,-4.88010120714355E-17,0.));
#1341=DIRECTION('',(0.,-1.,0.));
#1342=DIRECTION('',(1.,1.22464679914735E-16,0.));
#1343=DIRECTION('',(0.,1.,0.));
#1344=DIRECTION('',(-1.,-4.88010120714355E-17,0.));
#1345=DIRECTION('',(0.,-1.,0.));
#1346=DIRECTION('',(1.,1.22464679914735E-16,0.));
#1347=DIRECTION('',(0.,1.,0.));
#1348=DIRECTION('',(-1.,-4.88010120714355E-17,0.));
#1349=DIRECTION('',(0.,1.,0.));
#1350=DIRECTION('',(1.,1.22464679914735E-16,0.));
#1351=DIRECTION('center_axis',(-1.22464679914735E-16,1.,-3.70074341541719E-16));
#1352=DIRECTION('ref_axis',(-4.5321035781563E-32,3.70074341541719E-16,1.));
#1353=DIRECTION('',(1.19669433437653E-32,-3.70074341541719E-16,-1.));
#1354=DIRECTION('',(1.,1.22464679914735E-16,0.));
#1355=DIRECTION('center_axis',(-1.22464679914735E-16,1.,-3.70074341541719E-16));
#1356=DIRECTION('ref_axis',(-4.5321035781563E-32,3.70074341541719E-16,1.));
#1357=DIRECTION('',(1.53134210293125E-16,-3.70074341541719E-16,-1.));
#1358=DIRECTION('',(-1.48029736616688E-16,3.70074341541719E-16,1.));
#1359=DIRECTION('',(1.,1.22464679914735E-16,0.));
#1360=DIRECTION('center_axis',(-1.22464679914735E-16,1.,-3.70074341541719E-16));
#1361=DIRECTION('ref_axis',(-4.5321035781563E-32,3.70074341541719E-16,1.));
#1362=DIRECTION('',(0.,-3.70074341541719E-16,-1.));
#1363=DIRECTION('',(-3.0626842058625E-16,3.70074341541719E-16,1.));
#1364=DIRECTION('',(1.,1.22464679914735E-16,0.));
#1365=DIRECTION('center_axis',(0.,0.,-1.));
#1366=DIRECTION('ref_axis',(-1.22464679914735E-16,1.,0.));
#1367=DIRECTION('',(3.23365929502473E-17,-1.,0.));
#1368=DIRECTION('',(-1.,3.23459835824796E-14,0.));
#1369=DIRECTION('center_axis',(0.,0.,-1.));
#1370=DIRECTION('ref_axis',(-1.22464679914735E-16,1.,0.));
#1371=DIRECTION('',(0.,-1.,0.));
#1372=DIRECTION('',(0.,1.,0.));
#1373=DIRECTION('',(-1.,3.23459835824796E-14,0.));
#1374=DIRECTION('center_axis',(0.,0.,-1.));
#1375=DIRECTION('ref_axis',(-1.22464679914735E-16,1.,0.));
#1376=DIRECTION('',(0.,-1.,0.));
#1377=DIRECTION('',(0.,1.,0.));
#1378=DIRECTION('',(-1.,3.23459835824796E-14,0.));
#1379=DIRECTION('center_axis',(0.,0.,-1.));
#1380=DIRECTION('ref_axis',(-1.22464679914735E-16,1.,0.));
#1381=DIRECTION('',(1.,1.22464679914735E-16,0.));
#1382=DIRECTION('',(0.,1.,0.));
#1383=DIRECTION('',(-1.,3.23459835824796E-14,0.));
#1384=DIRECTION('center_axis',(-1.22464679914735E-16,1.,-3.70074341541719E-16));
#1385=DIRECTION('ref_axis',(-4.5321035781563E-32,3.70074341541719E-16,1.));
#1386=DIRECTION('',(0.,3.70074341541719E-16,1.));
#1387=DIRECTION('center_axis',(-1.,0.,0.));
#1388=DIRECTION('ref_axis',(0.,1.,0.));
#1389=DIRECTION('',(0.,0.,-1.));
#1390=DIRECTION('',(0.,0.,-1.));
#1391=DIRECTION('center_axis',(1.,0.,0.));
#1392=DIRECTION('ref_axis',(0.,0.,1.));
#1393=DIRECTION('',(0.,0.,1.));
#1394=DIRECTION('',(0.,0.,-1.));
#1395=DIRECTION('center_axis',(-1.,0.,-3.0626842058625E-16));
#1396=DIRECTION('ref_axis',(3.0626842058625E-16,1.49462088901291E-32,-1.));
#1397=DIRECTION('',(-3.0626842058625E-16,-1.49462088901291E-32,1.));
#1398=DIRECTION('',(0.,-1.,0.));
#1399=DIRECTION('',(3.0626842058625E-16,1.49462088901291E-32,-1.));
#1400=DIRECTION('center_axis',(1.,0.,1.53134210293125E-16));
#1401=DIRECTION('ref_axis',(-1.53134210293125E-16,-7.47310444506453E-33,
1.));
#1402=DIRECTION('',(-1.53134210293125E-16,-7.47310444506453E-33,1.));
#1403=DIRECTION('',(0.,-1.,0.));
#1404=DIRECTION('',(1.53134210293125E-16,7.47310444506453E-33,-1.));
#1405=DIRECTION('center_axis',(-1.,0.,-1.48029736616688E-16));
#1406=DIRECTION('ref_axis',(1.48029736616688E-16,7.22400096356238E-33,-1.));
#1407=DIRECTION('',(-1.48029736616688E-16,-7.22400096356238E-33,1.));
#1408=DIRECTION('',(1.48029736616688E-16,7.22400096356238E-33,-1.));
#1409=DIRECTION('center_axis',(1.,3.23365929502473E-17,0.));
#1410=DIRECTION('ref_axis',(3.23365929502473E-17,-1.,0.));
#1411=DIRECTION('',(0.,0.,-1.));
#1412=DIRECTION('',(0.,0.,-1.));
#1413=DIRECTION('center_axis',(-3.23459835824796E-14,-1.,0.));
#1414=DIRECTION('ref_axis',(-1.,3.23459835824796E-14,0.));
#1415=DIRECTION('center_axis',(-3.23459835824796E-14,-1.,0.));
#1416=DIRECTION('ref_axis',(-1.,3.23459835824796E-14,0.));
#1417=DIRECTION('',(-1.,-4.88010120714355E-17,-1.58603289232165E-16));
#1418=DIRECTION('center_axis',(-3.23459835824796E-14,-1.,0.));
#1419=DIRECTION('ref_axis',(-1.,3.23459835824796E-14,0.));
#1420=DIRECTION('center_axis',(-1.58603289232165E-16,0.,1.));
#1421=DIRECTION('ref_axis',(-1.,-4.88010120714355E-17,-1.58603289232165E-16));
#1422=DIRECTION('',(1.,4.88010120714355E-17,1.58603289232165E-16));
#1423=DIRECTION('center_axis',(4.88010120714355E-17,-1.,0.));
#1424=DIRECTION('ref_axis',(-1.,-4.88010120714355E-17,0.));
#1425=DIRECTION('center_axis',(4.88010120714355E-17,-1.,0.));
#1426=DIRECTION('ref_axis',(-1.,-4.88010120714355E-17,0.));
#1427=DIRECTION('center_axis',(4.88010120714355E-17,-1.,0.));
#1428=DIRECTION('ref_axis',(-1.,-4.88010120714355E-17,0.));
#1429=CARTESIAN_POINT('',(0.,0.,0.));
#1430=CARTESIAN_POINT('Origin',(184.,51.5,0.));
#1431=CARTESIAN_POINT('',(186.,51.5,0.));
#1432=CARTESIAN_POINT('',(184.,51.5,2.));
#1433=CARTESIAN_POINT('Origin',(184.,51.5,0.));
#1434=CARTESIAN_POINT('',(184.,53.5,0.));
#1435=CARTESIAN_POINT('Origin',(184.,51.5,0.));
#1436=CARTESIAN_POINT('Origin',(184.,51.5,0.));
#1437=CARTESIAN_POINT('Origin',(184.,51.5,0.));
#1438=CARTESIAN_POINT('',(184.,53.5,-58.));
#1439=CARTESIAN_POINT('',(184.,53.5,0.));
#1440=CARTESIAN_POINT('',(186.,51.5,-60.));
#1441=CARTESIAN_POINT('',(186.,51.5,0.));
#1442=CARTESIAN_POINT('Origin',(184.,51.5,-58.));
#1443=CARTESIAN_POINT('Origin',(1.99999999999999,51.5,0.));
#1444=CARTESIAN_POINT('',(1.99999999999999,53.5,0.));
#1445=CARTESIAN_POINT('',(1.99999999999999,51.5,2.));
#1446=CARTESIAN_POINT('Origin',(1.99999999999999,51.5,0.));
#1447=CARTESIAN_POINT('',(-6.33430045868702E-15,51.5,0.));
#1448=CARTESIAN_POINT('Origin',(1.99999999999999,51.5,0.));
#1449=CARTESIAN_POINT('Origin',(2.,51.5,0.));
#1450=CARTESIAN_POINT('Origin',(1.99999999999999,51.5,0.));
#1451=CARTESIAN_POINT('',(-6.30693101560887E-15,51.5,-60.));
#1452=CARTESIAN_POINT('',(-6.38378239159465E-15,51.5,0.));
#1453=CARTESIAN_POINT('',(2.,53.5,-58.));
#1454=CARTESIAN_POINT('',(1.99999999999999,53.5,0.));
#1455=CARTESIAN_POINT('Origin',(1.99999999999999,51.5,-58.));
#1456=CARTESIAN_POINT('Origin',(2.,13.375,0.));
#1457=CARTESIAN_POINT('',(0.,0.,0.));
#1458=CARTESIAN_POINT('',(2.,3.59516996414029E-14,2.));
#1459=CARTESIAN_POINT('Origin',(2.,1.55431223447522E-14,0.));
#1460=CARTESIAN_POINT('',(2.,13.375,2.));
#1461=CARTESIAN_POINT('',(-9.18485099360515E-16,7.5,0.));
#1462=CARTESIAN_POINT('',(-1.66533453693773E-15,13.375,0.));
#1463=CARTESIAN_POINT('',(-4.59242549680257E-16,3.75,0.));
#1464=CARTESIAN_POINT('Origin',(46.5,51.5,0.));
#1465=CARTESIAN_POINT('',(46.5,51.5,2.));
#1466=CARTESIAN_POINT('',(46.5,53.5,0.));
#1467=CARTESIAN_POINT('Origin',(46.5,51.5,-58.));
#1468=CARTESIAN_POINT('',(184.,51.5,-60.));
#1469=CARTESIAN_POINT('',(46.5,51.5,-60.));
#1470=CARTESIAN_POINT('',(123.,51.5,-60.));
#1471=CARTESIAN_POINT('',(184.,51.5,-60.));
#1472=CARTESIAN_POINT('',(63.,51.5,-60.));
#1473=CARTESIAN_POINT('',(46.5,51.5,-60.));
#1474=CARTESIAN_POINT('',(2.,51.5,-60.));
#1475=CARTESIAN_POINT('',(184.,51.5,-60.));
#1476=CARTESIAN_POINT('',(46.5,51.5,-60.));
#1477=CARTESIAN_POINT('',(46.5,53.5,-58.));
#1478=CARTESIAN_POINT('Origin',(184.,40.125,0.));
#1479=CARTESIAN_POINT('',(184.,3.67005585852784E-14,2.));
#1480=CARTESIAN_POINT('',(186.,2.27784304641408E-14,0.));
#1481=CARTESIAN_POINT('Origin',(184.,3.5527136788005E-14,0.));
#1482=CARTESIAN_POINT('',(186.,7.50000000000002,0.));
#1483=CARTESIAN_POINT('',(186.,30.5,0.));
#1484=CARTESIAN_POINT('',(186.,40.125,0.));
#1485=CARTESIAN_POINT('',(184.,40.125,2.));
#1486=CARTESIAN_POINT('Origin',(93.,42.6778350515464,-60.));
#1487=CARTESIAN_POINT('',(123.,8.88178419700125E-15,-60.));
#1488=CARTESIAN_POINT('',(123.,51.5,-60.));
#1489=CARTESIAN_POINT('',(63.,0.,-60.));
#1490=CARTESIAN_POINT('',(63.,8.88178419700125E-15,-60.));
#1491=CARTESIAN_POINT('',(63.,51.5,-60.));
#1492=CARTESIAN_POINT('Origin',(93.,42.6778350515464,-60.));
#1493=CARTESIAN_POINT('',(186.,3.67087878044419E-14,-60.));
#1494=CARTESIAN_POINT('',(186.,53.5,-60.));
#1495=CARTESIAN_POINT('',(184.,1.01400754969401E-13,-60.));
#1496=CARTESIAN_POINT('',(186.,3.67087878044419E-14,-60.));
#1497=CARTESIAN_POINT('',(184.,9.76996261670138E-14,-60.));
#1498=CARTESIAN_POINT('Origin',(93.,42.6778350515464,-60.));
#1499=CARTESIAN_POINT('',(2.,0.,-60.));
#1500=CARTESIAN_POINT('',(2.,51.5,-60.));
#1501=CARTESIAN_POINT('',(0.,0.,-60.));
#1502=CARTESIAN_POINT('',(2.,0.,-60.));
#1503=CARTESIAN_POINT('',(0.,0.,-60.));
#1504=CARTESIAN_POINT('Origin',(186.,53.5,0.));
#1505=CARTESIAN_POINT('',(186.,7.50000000000002,-15.));
#1506=CARTESIAN_POINT('',(186.,7.50000000000002,-7.49999999999999));
#1507=CARTESIAN_POINT('',(186.,3.67087878044419E-14,-15.));
#1508=CARTESIAN_POINT('',(186.,26.75,-15.));
#1509=CARTESIAN_POINT('',(185.999999999998,3.67087878044976E-14,-35.));
#1510=CARTESIAN_POINT('',(186.,3.67087878044419E-14,0.));
#1511=CARTESIAN_POINT('',(185.999999999998,2.00000000000004,-35.));
#1512=CARTESIAN_POINT('',(186.,3.67087878044358E-14,-35.));
#1513=CARTESIAN_POINT('',(185.999999999998,2.00000000000004,-45.));
#1514=CARTESIAN_POINT('',(186.,2.00000000000004,-20.));
#1515=CARTESIAN_POINT('',(185.999999999998,3.67087878044976E-14,-45.));
#1516=CARTESIAN_POINT('',(186.,3.67087878044358E-14,-45.));
#1517=CARTESIAN_POINT('',(186.,3.67087878044419E-14,0.));
#1518=CARTESIAN_POINT('Origin',(0.,53.5,0.));
#1519=CARTESIAN_POINT('Origin',(123.5,4.00000000000206,6.));
#1520=CARTESIAN_POINT('',(121.75,2.00000000000212,6.));
#1521=CARTESIAN_POINT('Origin',(123.5,2.00000000000206,6.));
#1522=CARTESIAN_POINT('',(125.25,2.00172729044007E-12,6.));
#1523=CARTESIAN_POINT('Origin',(123.5,2.05835348765504E-12,6.));
#1524=CARTESIAN_POINT('Origin',(-3.99999999999986,4.00000000000618,-40.));
#1525=CARTESIAN_POINT('',(-5.74999999999992,2.00000000000624,-40.));
#1526=CARTESIAN_POINT('Origin',(-3.99999999999992,2.00000000000618,-40.));
#1527=CARTESIAN_POINT('',(-2.24999999999999,6.12584019720622E-12,-40.));
#1528=CARTESIAN_POINT('Origin',(-3.99999999999999,6.18227691262518E-12,
-40.));
#1529=CARTESIAN_POINT('Origin',(62.5000000000001,4.00000000000403,6.));
#1530=CARTESIAN_POINT('',(60.7500000000001,2.00000000000409,6.));
#1531=CARTESIAN_POINT('Origin',(62.5000000000001,2.00000000000403,6.));
#1532=CARTESIAN_POINT('',(64.25,3.97483228897133E-12,6.));
#1533=CARTESIAN_POINT('Origin',(62.5,4.03121980241394E-12,6.));
#1534=CARTESIAN_POINT('Origin',(189.999999999998,3.99999999999991,-40.));
#1535=CARTESIAN_POINT('',(188.249999999998,1.99999999999996,-40.));
#1536=CARTESIAN_POINT('Origin',(189.999999999998,1.99999999999991,-40.));
#1537=CARTESIAN_POINT('',(191.749999999998,-1.4928061779476E-13,-40.));
#1538=CARTESIAN_POINT('Origin',(189.999999999998,-9.27036225562006E-14,
-40.));
#1539=CARTESIAN_POINT('Ctrl Pts',(185.999999999998,3.67087878044976E-14,
-35.));
#1540=CARTESIAN_POINT('Ctrl Pts',(195.999999999998,-3.18562580075553E-13,
-35.));
#1541=CARTESIAN_POINT('Ctrl Pts',(195.999999999998,-3.18562580075553E-13,
-40.));
#1542=CARTESIAN_POINT('Ctrl Pts',(195.999999999998,-3.18562580075552E-13,
-45.));
#1543=CARTESIAN_POINT('Ctrl Pts',(185.999999999998,3.67087878044976E-14,
-45.));
#1544=CARTESIAN_POINT('Ctrl Pts',(185.999999999998,2.00000000000007,-35.));
#1545=CARTESIAN_POINT('Ctrl Pts',(195.999999999998,1.99999999999971,-35.));
#1546=CARTESIAN_POINT('Ctrl Pts',(195.999999999998,1.99999999999971,-40.));
#1547=CARTESIAN_POINT('Ctrl Pts',(195.999999999998,1.99999999999971,-45.));
#1548=CARTESIAN_POINT('Ctrl Pts',(185.999999999998,2.00000000000007,-45.));
#1549=CARTESIAN_POINT('Origin',(185.999999999998,3.67087878044976E-14,-40.));
#1550=CARTESIAN_POINT('Origin',(185.999999999998,2.00000000000004,-40.));
#1551=CARTESIAN_POINT('Origin',(189.675133647274,1.99999999999992,-40.));
#1552=CARTESIAN_POINT('Ctrl Pts',(118.5,2.22006267962181E-12,2.));
#1553=CARTESIAN_POINT('Ctrl Pts',(118.5,2.22006267962181E-12,12.));
#1554=CARTESIAN_POINT('Ctrl Pts',(123.5,2.04242699568179E-12,12.));
#1555=CARTESIAN_POINT('Ctrl Pts',(128.5,1.86479131174176E-12,12.));
#1556=CARTESIAN_POINT('Ctrl Pts',(128.5,1.86479131174176E-12,2.));
#1557=CARTESIAN_POINT('Ctrl Pts',(118.5,2.00000000000225,2.));
#1558=CARTESIAN_POINT('Ctrl Pts',(118.5,2.00000000000225,12.));
#1559=CARTESIAN_POINT('Ctrl Pts',(123.5,2.00000000000207,12.));
#1560=CARTESIAN_POINT('Ctrl Pts',(128.5,2.0000000000019,12.));
#1561=CARTESIAN_POINT('Ctrl Pts',(128.5,2.0000000000019,2.));
#1562=CARTESIAN_POINT('',(128.5,1.89660284379701E-12,2.));
#1563=CARTESIAN_POINT('',(118.5,2.22006267962181E-12,2.));
#1564=CARTESIAN_POINT('Origin',(123.5,2.05833276170941E-12,2.));
#1565=CARTESIAN_POINT('',(128.5,2.0000000000019,2.));
#1566=CARTESIAN_POINT('',(128.5,1.88069707776939E-12,2.));
#1567=CARTESIAN_POINT('',(118.5,2.00000000000222,2.));
#1568=CARTESIAN_POINT('Origin',(123.5,2.00000000000206,2.));
#1569=CARTESIAN_POINT('',(118.5,2.23596844564944E-12,2.));
#1570=CARTESIAN_POINT('Origin',(123.5,2.00000000000206,5.6751336472753));
#1571=CARTESIAN_POINT('',(108.25,2.00000000000255,2.));
#1572=CARTESIAN_POINT('Ctrl Pts',(57.5,4.18057028922331E-12,2.));
#1573=CARTESIAN_POINT('Ctrl Pts',(57.5,4.18057028922331E-12,12.));
#1574=CARTESIAN_POINT('Ctrl Pts',(62.5,4.02513906577579E-12,12.));
#1575=CARTESIAN_POINT('Ctrl Pts',(67.5,3.86970784232827E-12,12.));
#1576=CARTESIAN_POINT('Ctrl Pts',(67.5,3.86970784232827E-12,2.));
#1577=CARTESIAN_POINT('Ctrl Pts',(57.5000000000001,2.00000000000419,2.));
#1578=CARTESIAN_POINT('Ctrl Pts',(57.5000000000001,2.00000000000419,12.));
#1579=CARTESIAN_POINT('Ctrl Pts',(62.5000000000001,2.00000000000404,12.));
#1580=CARTESIAN_POINT('Ctrl Pts',(67.5000000000001,2.00000000000388,12.));
#1581=CARTESIAN_POINT('Ctrl Pts',(67.5000000000001,2.00000000000388,2.));
#1582=CARTESIAN_POINT('',(67.5,3.86970784232827E-12,2.));
#1583=CARTESIAN_POINT('',(57.5,4.19316767815306E-12,2.));
#1584=CARTESIAN_POINT('Origin',(62.5,4.03143776024067E-12,2.));
#1585=CARTESIAN_POINT('',(67.5000000000001,2.00000000000387,2.));
#1586=CARTESIAN_POINT('',(67.5,3.87600653679314E-12,2.));
#1587=CARTESIAN_POINT('',(57.5000000000001,2.00000000000419,2.));
#1588=CARTESIAN_POINT('Origin',(62.5000000000001,2.00000000000403,2.));
#1589=CARTESIAN_POINT('',(57.5,4.18686898368819E-12,2.));
#1590=CARTESIAN_POINT('Origin',(62.5000000000001,2.00000000000403,5.6751336472753));
#1591=CARTESIAN_POINT('',(77.7499999999996,2.00000000000354,2.));
#1592=CARTESIAN_POINT('Ctrl Pts',(-9.18485099360608E-16,6.05306173414564E-12,
-45.));
#1593=CARTESIAN_POINT('Ctrl Pts',(-10.,6.37652156997043E-12,-45.));
#1594=CARTESIAN_POINT('Ctrl Pts',(-10.,6.37652156997043E-12,-40.));
#1595=CARTESIAN_POINT('Ctrl Pts',(-10.,6.37652156997043E-12,-35.));
#1596=CARTESIAN_POINT('Ctrl Pts',(9.18485099360608E-16,6.05306173414564E-12,
-35.));
#1597=CARTESIAN_POINT('Ctrl Pts',(6.37734820655985E-14,2.00000000000605,
-45.));
#1598=CARTESIAN_POINT('Ctrl Pts',(-9.99999999999994,2.00000000000638,-45.));
#1599=CARTESIAN_POINT('Ctrl Pts',(-9.99999999999994,2.00000000000638,-40.));
#1600=CARTESIAN_POINT('Ctrl Pts',(-9.99999999999993,2.00000000000638,-35.));
#1601=CARTESIAN_POINT('Ctrl Pts',(6.56104522643198E-14,2.00000000000605,
-35.));
#1602=CARTESIAN_POINT('',(0.,6.05306173414564E-12,-35.));
#1603=CARTESIAN_POINT('',(0.,6.05306173414564E-12,-45.));
#1604=CARTESIAN_POINT('Origin',(0.,6.05306173414564E-12,-40.));
#1605=CARTESIAN_POINT('',(6.46919671649591E-14,2.00000000000605,-35.));
#1606=CARTESIAN_POINT('',(-7.41529250907751E-28,6.05306173414564E-12,-35.));
#1607=CARTESIAN_POINT('',(6.46919671649591E-14,2.00000000000605,-45.));
#1608=CARTESIAN_POINT('Origin',(6.46919671649591E-14,2.00000000000605,-40.));
#1609=CARTESIAN_POINT('',(-7.41529250907751E-28,6.05306173414564E-12,-45.));
#1610=CARTESIAN_POINT('Origin',(-3.67513364727523,2.00000000000617,-40.));
#1611=CARTESIAN_POINT('',(-2.77555756156289E-16,2.00000000000605,-20.));
#1612=CARTESIAN_POINT('Origin',(93.,26.75,2.));
#1613=CARTESIAN_POINT('',(0.,3.59434704222394E-14,2.));
#1614=CARTESIAN_POINT('',(72.5,3.32615402095824E-14,2.));
#1615=CARTESIAN_POINT('',(0.,3.59434704222394E-14,2.));
#1616=CARTESIAN_POINT('',(72.5,18.,2.));
#1617=CARTESIAN_POINT('',(72.5,13.375,2.));
#1618=CARTESIAN_POINT('',(113.5,18.,2.));
#1619=CARTESIAN_POINT('',(82.75,18.,2.));
#1620=CARTESIAN_POINT('',(113.5,3.82825920860866E-14,2.));
#1621=CARTESIAN_POINT('',(113.5,22.375,2.));
#1622=CARTESIAN_POINT('',(0.,3.59434704222394E-14,2.));
#1623=CARTESIAN_POINT('',(0.,3.59434704222394E-14,2.));
#1624=CARTESIAN_POINT('',(71.25,12.,2.));
#1625=CARTESIAN_POINT('Origin',(69.5,12.,2.));
#1626=CARTESIAN_POINT('',(118.25,12.,2.));
#1627=CARTESIAN_POINT('Origin',(116.5,12.,2.));
#1628=CARTESIAN_POINT('Origin',(0.,0.,0.));
#1629=CARTESIAN_POINT('',(-6.55186037543834E-15,3.59434704222394E-14,0.));
#1630=CARTESIAN_POINT('',(-3.15785281574762E-30,2.57858250880682E-14,-15.));
#1631=CARTESIAN_POINT('',(-6.55186037543834E-15,3.59434704222394E-14,0.));
#1632=CARTESIAN_POINT('',(-9.18485099360514E-16,7.49999999999999,-15.));
#1633=CARTESIAN_POINT('',(-1.56357573446392E-30,1.27675647831893E-14,-15.));
#1634=CARTESIAN_POINT('',(-9.18485099360514E-16,7.5,-7.5));
#1635=CARTESIAN_POINT('Origin',(116.5,12.,2.));
#1636=CARTESIAN_POINT('',(118.25,12.,0.));
#1637=CARTESIAN_POINT('Origin',(116.5,12.,0.));
#1638=CARTESIAN_POINT('Origin',(69.5,12.,2.));
#1639=CARTESIAN_POINT('',(71.25,12.,0.));
#1640=CARTESIAN_POINT('Origin',(69.5,12.,0.));
#1641=CARTESIAN_POINT('Origin',(113.5,18.,2.));
#1642=CARTESIAN_POINT('',(113.5,3.82825920860866E-14,0.));
#1643=CARTESIAN_POINT('',(113.5,18.,0.));
#1644=CARTESIAN_POINT('',(113.5,22.375,0.));
#1645=CARTESIAN_POINT('',(113.5,2.38142838782096E-12,1.));
#1646=CARTESIAN_POINT('',(113.5,18.,2.));
#1647=CARTESIAN_POINT('Origin',(72.5,18.,2.));
#1648=CARTESIAN_POINT('',(72.5,18.,0.));
#1649=CARTESIAN_POINT('',(82.75,18.,0.));
#1650=CARTESIAN_POINT('',(72.5,18.,2.));
#1651=CARTESIAN_POINT('Origin',(72.5,3.32615402095824E-14,2.));
#1652=CARTESIAN_POINT('',(72.5,3.32615402095824E-14,0.));
#1653=CARTESIAN_POINT('',(72.5,13.375,0.));
#1654=CARTESIAN_POINT('',(72.5,3.70797792441587E-12,1.));
#1655=CARTESIAN_POINT('Origin',(186.,3.67087878044419E-14,0.));
#1656=CARTESIAN_POINT('',(92.9999999999999,3.04478664503449E-12,0.));
#1657=CARTESIAN_POINT('Origin',(186.,3.67087878044419E-14,0.));
#1658=CARTESIAN_POINT('',(92.9999999999999,3.04478664503449E-12,0.));
#1659=CARTESIAN_POINT('Origin',(93.,26.75,0.));
#1660=CARTESIAN_POINT('',(2.,7.5,0.));
#1661=CARTESIAN_POINT('',(-9.18485099360515E-16,7.5,0.));
#1662=CARTESIAN_POINT('',(2.,51.5,0.));
#1663=CARTESIAN_POINT('',(2.,51.5,0.));
#1664=CARTESIAN_POINT('',(63.,51.5,0.));
#1665=CARTESIAN_POINT('',(184.,51.5,0.));
#1666=CARTESIAN_POINT('',(63.,7.50000000000001,0.));
#1667=CARTESIAN_POINT('',(63.,39.125,0.));
#1668=CARTESIAN_POINT('',(65.,7.50000000000001,0.));
#1669=CARTESIAN_POINT('',(-9.18485099360515E-16,7.5,0.));
#1670=CARTESIAN_POINT('',(65.,51.5,0.));
#1671=CARTESIAN_POINT('',(65.,39.125,0.));
#1672=CARTESIAN_POINT('',(121.,51.5,0.));
#1673=CARTESIAN_POINT('',(184.,51.5,0.));
#1674=CARTESIAN_POINT('',(121.,7.50000000000001,0.));
#1675=CARTESIAN_POINT('',(121.,39.125,0.));
#1676=CARTESIAN_POINT('',(123.,7.50000000000002,0.));
#1677=CARTESIAN_POINT('',(-9.18485099360515E-16,7.5,0.));
#1678=CARTESIAN_POINT('',(123.,51.5,0.));
#1679=CARTESIAN_POINT('',(123.,39.125,0.));
#1680=CARTESIAN_POINT('',(184.,51.5,0.));
#1681=CARTESIAN_POINT('',(184.,51.5,0.));
#1682=CARTESIAN_POINT('',(184.,7.50000000000002,0.));
#1683=CARTESIAN_POINT('',(184.,9.76996261670138E-14,0.));
#1684=CARTESIAN_POINT('',(-9.18485099360515E-16,7.5,0.));
#1685=CARTESIAN_POINT('Origin',(-9.18485099360514E-16,7.49999999999999,
-15.));
#1686=CARTESIAN_POINT('',(2.,7.49999999999999,-15.));
#1687=CARTESIAN_POINT('',(2.,7.5,-7.49999999999999));
#1688=CARTESIAN_POINT('',(-9.18485099360514E-16,7.49999999999999,-15.));
#1689=CARTESIAN_POINT('Origin',(-9.18485099360514E-16,7.49999999999999,
-15.));
#1690=CARTESIAN_POINT('',(65.,7.5,-15.));
#1691=CARTESIAN_POINT('',(65.,7.49999999999999,-36.5));
#1692=CARTESIAN_POINT('',(63.,7.5,-15.));
#1693=CARTESIAN_POINT('',(63.,7.5,-7.49999999999999));
#1694=CARTESIAN_POINT('',(-9.18485099360514E-16,7.49999999999999,-15.));
#1695=CARTESIAN_POINT('Origin',(-9.18485099360514E-16,7.49999999999999,
-15.));
#1696=CARTESIAN_POINT('',(123.,7.50000000000001,-15.));
#1697=CARTESIAN_POINT('',(123.,7.5,-37.5));
#1698=CARTESIAN_POINT('',(121.,7.50000000000001,-15.));
#1699=CARTESIAN_POINT('',(121.,7.50000000000001,-7.49999999999997));
#1700=CARTESIAN_POINT('',(-9.18485099360514E-16,7.49999999999999,-15.));
#1701=CARTESIAN_POINT('Origin',(-3.08148791101958E-30,2.55351295663786E-14,
-15.));
#1702=CARTESIAN_POINT('',(2.,2.60307544478976E-14,-15.));
#1703=CARTESIAN_POINT('',(2.,25.75,-15.));
#1704=CARTESIAN_POINT('',(93.,3.04488526097504E-12,-15.));
#1705=CARTESIAN_POINT('Origin',(-3.08148791101958E-30,2.55351295663786E-14,
-15.));
#1706=CARTESIAN_POINT('',(65.,3.37460292825259E-14,-15.));
#1707=CARTESIAN_POINT('',(65.,25.75,-15.));
#1708=CARTESIAN_POINT('',(63.,3.35010999226965E-14,-15.));
#1709=CARTESIAN_POINT('',(63.,25.75,-15.));
#1710=CARTESIAN_POINT('',(93.,3.04488526097504E-12,-15.));
#1711=CARTESIAN_POINT('Origin',(-3.08148791101958E-30,2.55351295663786E-14,
-15.));
#1712=CARTESIAN_POINT('',(123.,4.08489807175806E-14,-15.));
#1713=CARTESIAN_POINT('',(123.,25.75,-15.));
#1714=CARTESIAN_POINT('',(121.,4.06040513577511E-14,-15.));
#1715=CARTESIAN_POINT('',(121.,25.75,-15.));
#1716=CARTESIAN_POINT('',(93.,3.04488526097504E-12,-15.));
#1717=CARTESIAN_POINT('Origin',(-3.08148791101958E-30,2.55351295663786E-14,
-15.));
#1718=CARTESIAN_POINT('',(184.,7.50000000000002,-15.));
#1719=CARTESIAN_POINT('',(-9.18485099360514E-16,7.49999999999999,-15.));
#1720=CARTESIAN_POINT('',(184.,4.83193261923794E-14,-15.));
#1721=CARTESIAN_POINT('',(184.,6.34679422678897E-14,-15.));
#1722=CARTESIAN_POINT('',(93.,3.04488526097504E-12,-15.));
#1723=CARTESIAN_POINT('Origin',(-9.18485099360514E-16,7.49999999999999,
-15.));
#1724=CARTESIAN_POINT('',(184.,7.50000000000002,-7.5));
#1725=CARTESIAN_POINT('Origin',(184.,1.01400754969401E-13,0.));
#1726=CARTESIAN_POINT('',(184.,51.5,0.));
#1727=CARTESIAN_POINT('',(184.,1.01400754969401E-13,0.));
#1728=CARTESIAN_POINT('Origin',(123.,51.5,-60.));
#1729=CARTESIAN_POINT('',(123.,8.88178419700125E-15,-60.));
#1730=CARTESIAN_POINT('',(123.,51.5,-30.));
#1731=CARTESIAN_POINT('Origin',(121.,51.5,0.));
#1732=CARTESIAN_POINT('',(121.,51.5,-58.));
#1733=CARTESIAN_POINT('',(121.,51.5,-9.64745524846688E-15));
#1734=CARTESIAN_POINT('',(121.,8.88178419700125E-15,-58.));
#1735=CARTESIAN_POINT('',(121.,51.5,-58.));
#1736=CARTESIAN_POINT('',(121.,8.88178419700125E-15,0.));
#1737=CARTESIAN_POINT('Origin',(65.,51.5,-58.));
#1738=CARTESIAN_POINT('',(65.,0.,-58.));
#1739=CARTESIAN_POINT('',(65.,0.,-58.));
#1740=CARTESIAN_POINT('',(65.,51.5,-58.));
#1741=CARTESIAN_POINT('',(65.,51.5,-58.));
#1742=CARTESIAN_POINT('',(65.,51.5,-29.));
#1743=CARTESIAN_POINT('Origin',(63.,51.5,0.));
#1744=CARTESIAN_POINT('',(63.,51.5,-8.95579906530959E-15));
#1745=CARTESIAN_POINT('',(63.,0.,0.));
#1746=CARTESIAN_POINT('Origin',(2.,51.5,0.));
#1747=CARTESIAN_POINT('',(2.,0.,0.));
#1748=CARTESIAN_POINT('',(2.,51.5,0.));
#1749=CARTESIAN_POINT('Origin',(186.,3.67087878044419E-14,0.));
#1750=CARTESIAN_POINT('Origin',(186.,3.67087878044419E-14,0.));
#1751=CARTESIAN_POINT('',(121.,0.,-58.));
#1752=CARTESIAN_POINT('Origin',(186.,3.67087878044419E-14,0.));
#1753=CARTESIAN_POINT('Origin',(121.,51.5,-58.));
#1754=CARTESIAN_POINT('',(152.5,51.5,-58.));
#1755=CARTESIAN_POINT('Origin',(184.,51.5,0.));
#1756=CARTESIAN_POINT('Origin',(184.,51.5,0.));
#1757=CARTESIAN_POINT('Origin',(184.,51.5,0.));
#1758=UNCERTAINTY_MEASURE_WITH_UNIT(LENGTH_MEASURE(0.01),#1762,
'DISTANCE_ACCURACY_VALUE',
'Maximum model space distance between geometric entities at asserted c
onnectivities');
#1759=UNCERTAINTY_MEASURE_WITH_UNIT(LENGTH_MEASURE(0.01),#1762,
'DISTANCE_ACCURACY_VALUE',
'Maximum model space distance between geometric entities at asserted c
onnectivities');
#1760=(
GEOMETRIC_REPRESENTATION_CONTEXT(3)
GLOBAL_UNCERTAINTY_ASSIGNED_CONTEXT((#1758))
GLOBAL_UNIT_ASSIGNED_CONTEXT((#1762,#1765,#1764))
REPRESENTATION_CONTEXT('','3D')
);
#1761=(
GEOMETRIC_REPRESENTATION_CONTEXT(3)
GLOBAL_UNCERTAINTY_ASSIGNED_CONTEXT((#1759))
GLOBAL_UNIT_ASSIGNED_CONTEXT((#1762,#1765,#1764))
REPRESENTATION_CONTEXT('','3D')
);
#1762=(
LENGTH_UNIT()
NAMED_UNIT(*)
SI_UNIT(.MILLI.,.METRE.)
);
#1763=(
LENGTH_UNIT()
NAMED_UNIT(*)
SI_UNIT(.CENTI.,.METRE.)
);
#1764=(
NAMED_UNIT(*)
SI_UNIT($,.STERADIAN.)
SOLID_ANGLE_UNIT()
);
#1765=(
NAMED_UNIT(*)
PLANE_ANGLE_UNIT()
SI_UNIT($,.RADIAN.)
);
#1766=SHAPE_DEFINITION_REPRESENTATION(#1767,#1768);
#1767=PRODUCT_DEFINITION_SHAPE('',$,#1770);
#1768=SHAPE_REPRESENTATION('',(#1068),#1760);
#1769=PRODUCT_DEFINITION_CONTEXT('part definition',#1774,'design');
#1770=PRODUCT_DEFINITION('Motorgeh\X\E4use links mitte',
'Motorgeh\X\E4use mitte',#1771,#1769);
#1771=PRODUCT_DEFINITION_FORMATION('',$,#1776);
#1772=PRODUCT_RELATED_PRODUCT_CATEGORY('Motorgeh\X\E4use mitte',
'Motorgeh\X\E4use mitte',(#1776));
#1773=APPLICATION_PROTOCOL_DEFINITION('international standard',
'automotive_design',2009,#1774);
#1774=APPLICATION_CONTEXT(
'Core Data for Automotive Mechanical Design Process');
#1775=PRODUCT_CONTEXT('part definition',#1774,'mechanical');
#1776=PRODUCT('Motorgeh\X\E4use links mitte','Motorgeh\X\E4use mitte',$,
(#1775));
#1777=PRESENTATION_STYLE_ASSIGNMENT((#1778));
#1778=SURFACE_STYLE_USAGE(.BOTH.,#1779);
#1779=SURFACE_SIDE_STYLE('',(#1780));
#1780=SURFACE_STYLE_FILL_AREA(#1781);
#1781=FILL_AREA_STYLE('',(#1782));
#1782=FILL_AREA_STYLE_COLOUR('',#1783);
#1783=COLOUR_RGB('',0.749019607843137,0.749019607843137,0.749019607843137);
ENDSEC;
END-ISO-10303-21;
