# Supplementary material for: Low-budget 3D-printed equipment for continuous flow reactions
Source: Beilstein J Org Chem. 2019 Feb 26;15:558–66. doi: 10.3762/bjoc.15.50 (PMC6404462; doi:10.3762/bjoc.15.50)
Supplement: File 2 — This zip-file includes all 3D-printed parts as stl-files for direct 3D printing, as well as stp-files for editing the 3D models, if necessary. It also contains the Arduino software code as an ino-file for controlling of the syringe pumps. [file Beilstein_J_Org_Chem-15-558-s002.zip › pump rack/motor case outer part - use 2 times, mirrored.stp]

ISO-10303-21;
HEADER;
/* Generated by software containing ST-Developer
 * from STEP Tools, Inc. (www.steptools.com) 
 */

FILE_DESCRIPTION(
/* description */ (''),
/* implementation_level */ '2;1');

FILE_NAME(
/* name */ 'Z:\\Flow\\Inventor\\Spritzenpumpe\\Motorgeh\X\E4use links.
stp',
/* time_stamp */ '2018-09-10T16:24:02+02:00',
/* author */ ('JN'),
/* organization */ (''),
/* preprocessor_version */ 'ST-DEVELOPER v16.13',
/* originating_system */ 'Autodesk Inventor 2018',
/* authorisation */ '');

FILE_SCHEMA (('AUTOMOTIVE_DESIGN { 1 0 10303 214 3 1 1 }'));
ENDSEC;

DATA;
#10=MECHANICAL_DESIGN_GEOMETRIC_PRESENTATION_REPRESENTATION('',(#13),#1187);
#11=SHAPE_REPRESENTATION_RELATIONSHIP('SRR','None',#1194,#12);
#12=ADVANCED_BREP_SHAPE_REPRESENTATION('',(#14),#1186);
#13=STYLED_ITEM('',(#1203),#14);
#14=MANIFOLD_SOLID_BREP('Volumenk\X\F6rper1',#690);
#15=(
BOUNDED_SURFACE()
B_SPLINE_SURFACE(1,2,((#1094,#1095,#1096,#1097,#1098),(#1099,#1100,#1101,
#1102,#1103)),.UNSPECIFIED.,.F.,.F.,.F.)
B_SPLINE_SURFACE_WITH_KNOTS((2,2),(3,2,3),(-2.92766602109126E-32,0.2),(-1.5707963267949,
0.,1.5707963267949),.UNSPECIFIED.)
GEOMETRIC_REPRESENTATION_ITEM()
RATIONAL_B_SPLINE_SURFACE(((1.,0.707106781186547,1.,0.707106781186547,1.),
(1.,0.707106781186547,1.,0.707106781186547,1.)))
REPRESENTATION_ITEM('')
SURFACE()
);
#16=(
BOUNDED_SURFACE()
B_SPLINE_SURFACE(1,2,((#1107,#1108,#1109,#1110,#1111),(#1112,#1113,#1114,
#1115,#1116)),.UNSPECIFIED.,.F.,.F.,.F.)
B_SPLINE_SURFACE_WITH_KNOTS((2,2),(3,2,3),(-1.4791141972894E-31,0.200000000000001),
(1.5707963267949,3.14159265358979,4.71238898038469),.UNSPECIFIED.)
GEOMETRIC_REPRESENTATION_ITEM()
RATIONAL_B_SPLINE_SURFACE(((1.,0.707106781186548,1.,0.707106781186548,1.),
(1.,0.707106781186548,1.,0.707106781186548,1.)))
REPRESENTATION_ITEM('')
SURFACE()
);
#17=(
BOUNDED_SURFACE()
B_SPLINE_SURFACE(1,2,((#1127,#1128,#1129,#1130,#1131),(#1132,#1133,#1134,
#1135,#1136)),.UNSPECIFIED.,.F.,.F.,.F.)
B_SPLINE_SURFACE_WITH_KNOTS((2,2),(3,2,3),(-2.89980110156394E-16,0.189415947717634),
(-1.5707963267949,0.,1.5707963267949),.UNSPECIFIED.)
GEOMETRIC_REPRESENTATION_ITEM()
RATIONAL_B_SPLINE_SURFACE(((1.,0.707106781186547,1.,0.707106781186547,1.),
(1.,0.707106781186547,1.,0.707106781186547,1.)))
REPRESENTATION_ITEM('')
SURFACE()
);
#18=FACE_BOUND('',#115,.T.);
#19=FACE_BOUND('',#117,.T.);
#20=FACE_BOUND('',#119,.T.);
#21=FACE_BOUND('',#122,.T.);
#22=FACE_BOUND('',#125,.T.);
#23=FACE_BOUND('',#128,.T.);
#24=FACE_BOUND('',#131,.T.);
#25=FACE_BOUND('',#133,.T.);
#26=FACE_BOUND('',#134,.T.);
#27=ELLIPSE('',#724,2.82842712474619,2.);
#28=ELLIPSE('',#732,2.82842712474619,2.);
#29=ELLIPSE('',#750,10.,5.);
#30=ELLIPSE('',#751,10.,5.);
#31=ELLIPSE('',#753,10.,5.);
#32=ELLIPSE('',#754,10.,5.);
#33=ELLIPSE('',#756,10.5587730288763,5.);
#34=ELLIPSE('',#757,10.5587730288763,5.);
#35=SPHERICAL_SURFACE('',#719,2.);
#36=SPHERICAL_SURFACE('',#727,2.00000000000001);
#37=PLANE('',#713);
#38=PLANE('',#714);
#39=PLANE('',#718);
#40=PLANE('',#737);
#41=PLANE('',#738);
#42=PLANE('',#739);
#43=PLANE('',#740);
#44=PLANE('',#752);
#45=PLANE('',#755);
#46=PLANE('',#758);
#47=PLANE('',#759);
#48=PLANE('',#760);
#49=PLANE('',#761);
#50=PLANE('',#762);
#51=PLANE('',#763);
#52=PLANE('',#764);
#53=PLANE('',#765);
#54=PLANE('',#766);
#55=PLANE('',#767);
#56=PLANE('',#768);
#57=PLANE('',#769);
#58=PLANE('',#770);
#59=FACE_OUTER_BOUND('',#97,.T.);
#60=FACE_OUTER_BOUND('',#98,.T.);
#61=FACE_OUTER_BOUND('',#99,.T.);
#62=FACE_OUTER_BOUND('',#100,.T.);
#63=FACE_OUTER_BOUND('',#101,.T.);
#64=FACE_OUTER_BOUND('',#102,.T.);
#65=FACE_OUTER_BOUND('',#103,.T.);
#66=FACE_OUTER_BOUND('',#104,.T.);
#67=FACE_OUTER_BOUND('',#105,.T.);
#68=FACE_OUTER_BOUND('',#106,.T.);
#69=FACE_OUTER_BOUND('',#107,.T.);
#70=FACE_OUTER_BOUND('',#108,.T.);
#71=FACE_OUTER_BOUND('',#109,.T.);
#72=FACE_OUTER_BOUND('',#110,.T.);
#73=FACE_OUTER_BOUND('',#111,.T.);
#74=FACE_OUTER_BOUND('',#112,.T.);
#75=FACE_OUTER_BOUND('',#113,.T.);
#76=FACE_OUTER_BOUND('',#114,.T.);
#77=FACE_OUTER_BOUND('',#116,.T.);
#78=FACE_OUTER_BOUND('',#118,.T.);
#79=FACE_OUTER_BOUND('',#120,.T.);
#80=FACE_OUTER_BOUND('',#121,.T.);
#81=FACE_OUTER_BOUND('',#123,.T.);
#82=FACE_OUTER_BOUND('',#124,.T.);
#83=FACE_OUTER_BOUND('',#126,.T.);
#84=FACE_OUTER_BOUND('',#127,.T.);
#85=FACE_OUTER_BOUND('',#129,.T.);
#86=FACE_OUTER_BOUND('',#130,.T.);
#87=FACE_OUTER_BOUND('',#132,.T.);
#88=FACE_OUTER_BOUND('',#135,.T.);
#89=FACE_OUTER_BOUND('',#136,.T.);
#90=FACE_OUTER_BOUND('',#137,.T.);
#91=FACE_OUTER_BOUND('',#138,.T.);
#92=FACE_OUTER_BOUND('',#139,.T.);
#93=FACE_OUTER_BOUND('',#140,.T.);
#94=FACE_OUTER_BOUND('',#141,.T.);
#95=FACE_OUTER_BOUND('',#142,.T.);
#96=FACE_OUTER_BOUND('',#143,.T.);
#97=EDGE_LOOP('',(#453,#454,#455,#456));
#98=EDGE_LOOP('',(#457,#458,#459,#460,#461,#462,#463,#464));
#99=EDGE_LOOP('',(#465,#466,#467,#468,#469,#470,#471,#472,#473,#474));
#100=EDGE_LOOP('',(#475,#476,#477,#478));
#101=EDGE_LOOP('',(#479,#480,#481,#482));
#102=EDGE_LOOP('',(#483,#484,#485));
#103=EDGE_LOOP('',(#486,#487,#488,#489));
#104=EDGE_LOOP('',(#490,#491,#492,#493));
#105=EDGE_LOOP('',(#494,#495,#496));
#106=EDGE_LOOP('',(#497,#498,#499,#500));
#107=EDGE_LOOP('',(#501,#502,#503,#504));
#108=EDGE_LOOP('',(#505,#506,#507,#508,#509));
#109=EDGE_LOOP('',(#510,#511,#512,#513,#514,#515));
#110=EDGE_LOOP('',(#516,#517,#518,#519));
#111=EDGE_LOOP('',(#520,#521,#522,#523,#524,#525,#526,#527));
#112=EDGE_LOOP('',(#528,#529,#530,#531));
#113=EDGE_LOOP('',(#532,#533,#534,#535));
#114=EDGE_LOOP('',(#536));
#115=EDGE_LOOP('',(#537));
#116=EDGE_LOOP('',(#538));
#117=EDGE_LOOP('',(#539));
#118=EDGE_LOOP('',(#540));
#119=EDGE_LOOP('',(#541));
#120=EDGE_LOOP('',(#542,#543,#544,#545));
#121=EDGE_LOOP('',(#546,#547));
#122=EDGE_LOOP('',(#548));
#123=EDGE_LOOP('',(#549,#550,#551,#552));
#124=EDGE_LOOP('',(#553,#554));
#125=EDGE_LOOP('',(#555));
#126=EDGE_LOOP('',(#556,#557,#558,#559));
#127=EDGE_LOOP('',(#560,#561));
#128=EDGE_LOOP('',(#562));
#129=EDGE_LOOP('',(#563,#564,#565,#566,#567,#568,#569,#570,#571,#572,#573,
#574));
#130=EDGE_LOOP('',(#575,#576,#577,#578,#579,#580,#581,#582,#583,#584,#585,
#586,#587));
#131=EDGE_LOOP('',(#588));
#132=EDGE_LOOP('',(#589,#590,#591,#592,#593,#594,#595,#596,#597,#598));
#133=EDGE_LOOP('',(#599));
#134=EDGE_LOOP('',(#600));
#135=EDGE_LOOP('',(#601,#602,#603,#604,#605,#606,#607,#608));
#136=EDGE_LOOP('',(#609,#610,#611,#612));
#137=EDGE_LOOP('',(#613,#614,#615,#616));
#138=EDGE_LOOP('',(#617,#618,#619,#620));
#139=EDGE_LOOP('',(#621,#622,#623,#624));
#140=EDGE_LOOP('',(#625,#626,#627,#628));
#141=EDGE_LOOP('',(#629,#630,#631,#632));
#142=EDGE_LOOP('',(#633,#634,#635,#636));
#143=EDGE_LOOP('',(#637,#638,#639,#640));
#144=LINE('',#969,#212);
#145=LINE('',#972,#213);
#146=LINE('',#975,#214);
#147=LINE('',#977,#215);
#148=LINE('',#979,#216);
#149=LINE('',#981,#217);
#150=LINE('',#983,#218);
#151=LINE('',#985,#219);
#152=LINE('',#986,#220);
#153=LINE('',#989,#221);
#154=LINE('',#993,#222);
#155=LINE('',#995,#223);
#156=LINE('',#997,#224);
#157=LINE('',#999,#225);
#158=LINE('',#1001,#226);
#159=LINE('',#1002,#227);
#160=LINE('',#1005,#228);
#161=LINE('',#1008,#229);
#162=LINE('',#1011,#230);
#163=LINE('',#1012,#231);
#164=LINE('',#1022,#232);
#165=LINE('',#1024,#233);
#166=LINE('',#1030,#234);
#167=LINE('',#1031,#235);
#168=LINE('',#1041,#236);
#169=LINE('',#1043,#237);
#170=LINE('',#1046,#238);
#171=LINE('',#1047,#239);
#172=LINE('',#1051,#240);
#173=LINE('',#1052,#241);
#174=LINE('',#1055,#242);
#175=LINE('',#1057,#243);
#176=LINE('',#1058,#244);
#177=LINE('',#1059,#245);
#178=LINE('',#1061,#246);
#179=LINE('',#1064,#247);
#180=LINE('',#1066,#248);
#181=LINE('',#1068,#249);
#182=LINE('',#1070,#250);
#183=LINE('',#1072,#251);
#184=LINE('',#1073,#252);
#185=LINE('',#1076,#253);
#186=LINE('',#1077,#254);
#187=LINE('',#1121,#255);
#188=LINE('',#1124,#256);
#189=LINE('',#1126,#257);
#190=LINE('',#1141,#258);
#191=LINE('',#1142,#259);
#192=LINE('',#1144,#260);
#193=LINE('',#1145,#261);
#194=LINE('',#1148,#262);
#195=LINE('',#1150,#263);
#196=LINE('',#1152,#264);
#197=LINE('',#1153,#265);
#198=LINE('',#1156,#266);
#199=LINE('',#1158,#267);
#200=LINE('',#1159,#268);
#201=LINE('',#1162,#269);
#202=LINE('',#1164,#270);
#203=LINE('',#1165,#271);
#204=LINE('',#1167,#272);
#205=LINE('',#1168,#273);
#206=LINE('',#1169,#274);
#207=LINE('',#1172,#275);
#208=LINE('',#1174,#276);
#209=LINE('',#1178,#277);
#210=LINE('',#1179,#278);
#211=LINE('',#1181,#279);
#212=VECTOR('',#777,10.);
#213=VECTOR('',#780,10.);
#214=VECTOR('',#783,10.);
#215=VECTOR('',#784,10.);
#216=VECTOR('',#785,10.);
#217=VECTOR('',#786,10.);
#218=VECTOR('',#787,10.);
#219=VECTOR('',#788,10.);
#220=VECTOR('',#789,10.);
#221=VECTOR('',#792,10.);
#222=VECTOR('',#795,10.);
#223=VECTOR('',#796,10.);
#224=VECTOR('',#797,10.);
#225=VECTOR('',#798,10.);
#226=VECTOR('',#799,10.);
#227=VECTOR('',#800,10.);
#228=VECTOR('',#803,10.);
#229=VECTOR('',#806,10.);
#230=VECTOR('',#809,10.);
#231=VECTOR('',#810,10.);
#232=VECTOR('',#821,10.);
#233=VECTOR('',#822,10.);
#234=VECTOR('',#829,10.);
#235=VECTOR('',#830,10.);
#236=VECTOR('',#841,10.);
#237=VECTOR('',#842,10.);
#238=VECTOR('',#847,10.);
#239=VECTOR('',#848,10.);
#240=VECTOR('',#853,10.);
#241=VECTOR('',#854,10.);
#242=VECTOR('',#857,10.);
#243=VECTOR('',#858,10.);
#244=VECTOR('',#859,10.);
#245=VECTOR('',#860,10.);
#246=VECTOR('',#863,10.);
#247=VECTOR('',#866,10.);
#248=VECTOR('',#867,10.);
#249=VECTOR('',#868,10.);
#250=VECTOR('',#869,10.);
#251=VECTOR('',#870,10.);
#252=VECTOR('',#871,10.);
#253=VECTOR('',#874,10.);
#254=VECTOR('',#875,10.);
#255=VECTOR('',#904,10.);
#256=VECTOR('',#907,10.);
#257=VECTOR('',#910,10.);
#258=VECTOR('',#919,10.);
#259=VECTOR('',#920,10.);
#260=VECTOR('',#921,10.);
#261=VECTOR('',#922,10.);
#262=VECTOR('',#925,10.);
#263=VECTOR('',#926,10.);
#264=VECTOR('',#927,10.);
#265=VECTOR('',#928,10.);
#266=VECTOR('',#931,10.);
#267=VECTOR('',#932,10.);
#268=VECTOR('',#933,10.);
#269=VECTOR('',#936,10.);
#270=VECTOR('',#937,10.);
#271=VECTOR('',#938,10.);
#272=VECTOR('',#939,10.);
#273=VECTOR('',#940,10.);
#274=VECTOR('',#941,10.);
#275=VECTOR('',#946,10.);
#276=VECTOR('',#949,10.);
#277=VECTOR('',#954,10.);
#278=VECTOR('',#955,10.);
#279=VECTOR('',#958,10.);
#280=CIRCLE('',#711,2.);
#281=CIRCLE('',#712,2.);
#282=CIRCLE('',#715,2.);
#283=CIRCLE('',#717,2.);
#284=CIRCLE('',#720,2.);
#285=CIRCLE('',#721,2.);
#286=CIRCLE('',#722,2.);
#287=CIRCLE('',#726,2.);
#288=CIRCLE('',#728,2.);
#289=CIRCLE('',#729,2.00000000000001);
#290=CIRCLE('',#730,2.);
#291=CIRCLE('',#735,2.);
#292=CIRCLE('',#742,1.75);
#293=CIRCLE('',#743,1.75);
#294=CIRCLE('',#745,1.75);
#295=CIRCLE('',#746,1.75);
#296=CIRCLE('',#748,1.75);
#297=CIRCLE('',#749,1.75);
#298=VERTEX_POINT('',#965);
#299=VERTEX_POINT('',#966);
#300=VERTEX_POINT('',#968);
#301=VERTEX_POINT('',#970);
#302=VERTEX_POINT('',#974);
#303=VERTEX_POINT('',#976);
#304=VERTEX_POINT('',#978);
#305=VERTEX_POINT('',#980);
#306=VERTEX_POINT('',#982);
#307=VERTEX_POINT('',#984);
#308=VERTEX_POINT('',#988);
#309=VERTEX_POINT('',#990);
#310=VERTEX_POINT('',#992);
#311=VERTEX_POINT('',#994);
#312=VERTEX_POINT('',#996);
#313=VERTEX_POINT('',#998);
#314=VERTEX_POINT('',#1000);
#315=VERTEX_POINT('',#1004);
#316=VERTEX_POINT('',#1006);
#317=VERTEX_POINT('',#1010);
#318=VERTEX_POINT('',#1014);
#319=VERTEX_POINT('',#1015);
#320=VERTEX_POINT('',#1017);
#321=VERTEX_POINT('',#1021);
#322=VERTEX_POINT('',#1023);
#323=VERTEX_POINT('',#1027);
#324=VERTEX_POINT('',#1028);
#325=VERTEX_POINT('',#1033);
#326=VERTEX_POINT('',#1034);
#327=VERTEX_POINT('',#1036);
#328=VERTEX_POINT('',#1040);
#329=VERTEX_POINT('',#1042);
#330=VERTEX_POINT('',#1049);
#331=VERTEX_POINT('',#1054);
#332=VERTEX_POINT('',#1056);
#333=VERTEX_POINT('',#1063);
#334=VERTEX_POINT('',#1065);
#335=VERTEX_POINT('',#1067);
#336=VERTEX_POINT('',#1069);
#337=VERTEX_POINT('',#1071);
#338=VERTEX_POINT('',#1075);
#339=VERTEX_POINT('',#1080);
#340=VERTEX_POINT('',#1082);
#341=VERTEX_POINT('',#1085);
#342=VERTEX_POINT('',#1087);
#343=VERTEX_POINT('',#1090);
#344=VERTEX_POINT('',#1092);
#345=VERTEX_POINT('',#1117);
#346=VERTEX_POINT('',#1118);
#347=VERTEX_POINT('',#1120);
#348=VERTEX_POINT('',#1122);
#349=VERTEX_POINT('',#1143);
#350=VERTEX_POINT('',#1147);
#351=VERTEX_POINT('',#1149);
#352=VERTEX_POINT('',#1151);
#353=VERTEX_POINT('',#1155);
#354=VERTEX_POINT('',#1157);
#355=VERTEX_POINT('',#1161);
#356=VERTEX_POINT('',#1163);
#357=VERTEX_POINT('',#1166);
#358=VERTEX_POINT('',#1177);
#359=EDGE_CURVE('',#298,#299,#280,.T.);
#360=EDGE_CURVE('',#299,#300,#144,.T.);
#361=EDGE_CURVE('',#300,#301,#281,.F.);
#362=EDGE_CURVE('',#301,#298,#145,.T.);
#363=EDGE_CURVE('',#302,#299,#146,.T.);
#364=EDGE_CURVE('',#303,#302,#147,.T.);
#365=EDGE_CURVE('',#303,#304,#148,.T.);
#366=EDGE_CURVE('',#304,#305,#149,.T.);
#367=EDGE_CURVE('',#305,#306,#150,.T.);
#368=EDGE_CURVE('',#307,#306,#151,.T.);
#369=EDGE_CURVE('',#300,#307,#152,.T.);
#370=EDGE_CURVE('',#298,#308,#153,.T.);
#371=EDGE_CURVE('',#309,#308,#282,.T.);
#372=EDGE_CURVE('',#309,#310,#154,.T.);
#373=EDGE_CURVE('',#310,#311,#155,.T.);
#374=EDGE_CURVE('',#311,#312,#156,.T.);
#375=EDGE_CURVE('',#312,#313,#157,.T.);
#376=EDGE_CURVE('',#313,#314,#158,.T.);
#377=EDGE_CURVE('',#314,#302,#159,.T.);
#378=EDGE_CURVE('',#308,#315,#160,.T.);
#379=EDGE_CURVE('',#316,#315,#283,.T.);
#380=EDGE_CURVE('',#316,#309,#161,.T.);
#381=EDGE_CURVE('',#317,#316,#162,.T.);
#382=EDGE_CURVE('',#317,#310,#163,.T.);
#383=EDGE_CURVE('',#318,#319,#284,.F.);
#384=EDGE_CURVE('',#320,#318,#285,.F.);
#385=EDGE_CURVE('',#319,#320,#286,.F.);
#386=EDGE_CURVE('',#321,#320,#164,.T.);
#387=EDGE_CURVE('',#318,#322,#165,.T.);
#388=EDGE_CURVE('',#322,#321,#27,.T.);
#389=EDGE_CURVE('',#323,#324,#287,.T.);
#390=EDGE_CURVE('',#324,#319,#166,.T.);
#391=EDGE_CURVE('',#320,#323,#167,.T.);
#392=EDGE_CURVE('',#325,#326,#288,.F.);
#393=EDGE_CURVE('',#327,#325,#289,.F.);
#394=EDGE_CURVE('',#326,#327,#290,.F.);
#395=EDGE_CURVE('',#328,#327,#168,.T.);
#396=EDGE_CURVE('',#325,#329,#169,.T.);
#397=EDGE_CURVE('',#329,#328,#28,.T.);
#398=EDGE_CURVE('',#319,#326,#170,.T.);
#399=EDGE_CURVE('',#327,#318,#171,.T.);
#400=EDGE_CURVE('',#330,#317,#291,.T.);
#401=EDGE_CURVE('',#316,#325,#172,.T.);
#402=EDGE_CURVE('',#326,#330,#173,.T.);
#403=EDGE_CURVE('',#329,#331,#174,.T.);
#404=EDGE_CURVE('',#331,#332,#175,.T.);
#405=EDGE_CURVE('',#332,#321,#176,.T.);
#406=EDGE_CURVE('',#322,#328,#177,.T.);
#407=EDGE_CURVE('',#324,#330,#178,.T.);
#408=EDGE_CURVE('',#333,#321,#179,.T.);
#409=EDGE_CURVE('',#333,#334,#180,.T.);
#410=EDGE_CURVE('',#334,#335,#181,.T.);
#411=EDGE_CURVE('',#335,#336,#182,.T.);
#412=EDGE_CURVE('',#336,#337,#183,.T.);
#413=EDGE_CURVE('',#337,#323,#184,.T.);
#414=EDGE_CURVE('',#332,#338,#185,.T.);
#415=EDGE_CURVE('',#338,#333,#186,.T.);
#416=EDGE_CURVE('',#339,#339,#292,.T.);
#417=EDGE_CURVE('',#340,#340,#293,.T.);
#418=EDGE_CURVE('',#341,#341,#294,.T.);
#419=EDGE_CURVE('',#342,#342,#295,.T.);
#420=EDGE_CURVE('',#343,#343,#296,.T.);
#421=EDGE_CURVE('',#344,#344,#297,.T.);
#422=EDGE_CURVE('',#337,#334,#29,.T.);
#423=EDGE_CURVE('',#335,#336,#30,.T.);
#424=EDGE_CURVE('',#345,#346,#31,.T.);
#425=EDGE_CURVE('',#347,#345,#187,.T.);
#426=EDGE_CURVE('',#348,#347,#32,.T.);
#427=EDGE_CURVE('',#346,#348,#188,.T.);
#428=EDGE_CURVE('',#348,#347,#189,.T.);
#429=EDGE_CURVE('',#306,#303,#33,.T.);
#430=EDGE_CURVE('',#304,#305,#34,.T.);
#431=EDGE_CURVE('',#315,#301,#190,.T.);
#432=EDGE_CURVE('',#307,#346,#191,.T.);
#433=EDGE_CURVE('',#345,#349,#192,.T.);
#434=EDGE_CURVE('',#329,#349,#193,.T.);
#435=EDGE_CURVE('',#350,#338,#194,.T.);
#436=EDGE_CURVE('',#350,#351,#195,.T.);
#437=EDGE_CURVE('',#351,#352,#196,.T.);
#438=EDGE_CURVE('',#352,#311,#197,.T.);
#439=EDGE_CURVE('',#314,#353,#198,.T.);
#440=EDGE_CURVE('',#353,#354,#199,.T.);
#441=EDGE_CURVE('',#349,#354,#200,.T.);
#442=EDGE_CURVE('',#353,#355,#201,.T.);
#443=EDGE_CURVE('',#355,#356,#202,.T.);
#444=EDGE_CURVE('',#356,#352,#203,.T.);
#445=EDGE_CURVE('',#351,#357,#204,.T.);
#446=EDGE_CURVE('',#357,#331,#205,.T.);
#447=EDGE_CURVE('',#354,#331,#206,.T.);
#448=EDGE_CURVE('',#313,#355,#207,.T.);
#449=EDGE_CURVE('',#312,#356,#208,.T.);
#450=EDGE_CURVE('',#358,#350,#209,.T.);
#451=EDGE_CURVE('',#357,#358,#210,.T.);
#452=EDGE_CURVE('',#358,#332,#211,.T.);
#453=ORIENTED_EDGE('',*,*,#359,.T.);
#454=ORIENTED_EDGE('',*,*,#360,.T.);
#455=ORIENTED_EDGE('',*,*,#361,.T.);
#456=ORIENTED_EDGE('',*,*,#362,.T.);
#457=ORIENTED_EDGE('',*,*,#360,.F.);
#458=ORIENTED_EDGE('',*,*,#363,.F.);
#459=ORIENTED_EDGE('',*,*,#364,.F.);
#460=ORIENTED_EDGE('',*,*,#365,.T.);
#461=ORIENTED_EDGE('',*,*,#366,.T.);
#462=ORIENTED_EDGE('',*,*,#367,.T.);
#463=ORIENTED_EDGE('',*,*,#368,.F.);
#464=ORIENTED_EDGE('',*,*,#369,.F.);
#465=ORIENTED_EDGE('',*,*,#359,.F.);
#466=ORIENTED_EDGE('',*,*,#370,.T.);
#467=ORIENTED_EDGE('',*,*,#371,.F.);
#468=ORIENTED_EDGE('',*,*,#372,.T.);
#469=ORIENTED_EDGE('',*,*,#373,.T.);
#470=ORIENTED_EDGE('',*,*,#374,.T.);
#471=ORIENTED_EDGE('',*,*,#375,.T.);
#472=ORIENTED_EDGE('',*,*,#376,.T.);
#473=ORIENTED_EDGE('',*,*,#377,.T.);
#474=ORIENTED_EDGE('',*,*,#363,.T.);
#475=ORIENTED_EDGE('',*,*,#371,.T.);
#476=ORIENTED_EDGE('',*,*,#378,.T.);
#477=ORIENTED_EDGE('',*,*,#379,.F.);
#478=ORIENTED_EDGE('',*,*,#380,.T.);
#479=ORIENTED_EDGE('',*,*,#380,.F.);
#480=ORIENTED_EDGE('',*,*,#381,.F.);
#481=ORIENTED_EDGE('',*,*,#382,.T.);
#482=ORIENTED_EDGE('',*,*,#372,.F.);
#483=ORIENTED_EDGE('',*,*,#383,.F.);
#484=ORIENTED_EDGE('',*,*,#384,.F.);
#485=ORIENTED_EDGE('',*,*,#385,.F.);
#486=ORIENTED_EDGE('',*,*,#386,.T.);
#487=ORIENTED_EDGE('',*,*,#384,.T.);
#488=ORIENTED_EDGE('',*,*,#387,.T.);
#489=ORIENTED_EDGE('',*,*,#388,.T.);
#490=ORIENTED_EDGE('',*,*,#389,.T.);
#491=ORIENTED_EDGE('',*,*,#390,.T.);
#492=ORIENTED_EDGE('',*,*,#385,.T.);
#493=ORIENTED_EDGE('',*,*,#391,.T.);
#494=ORIENTED_EDGE('',*,*,#392,.F.);
#495=ORIENTED_EDGE('',*,*,#393,.F.);
#496=ORIENTED_EDGE('',*,*,#394,.F.);
#497=ORIENTED_EDGE('',*,*,#395,.T.);
#498=ORIENTED_EDGE('',*,*,#393,.T.);
#499=ORIENTED_EDGE('',*,*,#396,.T.);
#500=ORIENTED_EDGE('',*,*,#397,.T.);
#501=ORIENTED_EDGE('',*,*,#383,.T.);
#502=ORIENTED_EDGE('',*,*,#398,.T.);
#503=ORIENTED_EDGE('',*,*,#394,.T.);
#504=ORIENTED_EDGE('',*,*,#399,.T.);
#505=ORIENTED_EDGE('',*,*,#400,.T.);
#506=ORIENTED_EDGE('',*,*,#381,.T.);
#507=ORIENTED_EDGE('',*,*,#401,.T.);
#508=ORIENTED_EDGE('',*,*,#392,.T.);
#509=ORIENTED_EDGE('',*,*,#402,.T.);
#510=ORIENTED_EDGE('',*,*,#403,.T.);
#511=ORIENTED_EDGE('',*,*,#404,.T.);
#512=ORIENTED_EDGE('',*,*,#405,.T.);
#513=ORIENTED_EDGE('',*,*,#388,.F.);
#514=ORIENTED_EDGE('',*,*,#406,.T.);
#515=ORIENTED_EDGE('',*,*,#397,.F.);
#516=ORIENTED_EDGE('',*,*,#402,.F.);
#517=ORIENTED_EDGE('',*,*,#398,.F.);
#518=ORIENTED_EDGE('',*,*,#390,.F.);
#519=ORIENTED_EDGE('',*,*,#407,.T.);
#520=ORIENTED_EDGE('',*,*,#391,.F.);
#521=ORIENTED_EDGE('',*,*,#386,.F.);
#522=ORIENTED_EDGE('',*,*,#408,.F.);
#523=ORIENTED_EDGE('',*,*,#409,.T.);
#524=ORIENTED_EDGE('',*,*,#410,.T.);
#525=ORIENTED_EDGE('',*,*,#411,.T.);
#526=ORIENTED_EDGE('',*,*,#412,.T.);
#527=ORIENTED_EDGE('',*,*,#413,.T.);
#528=ORIENTED_EDGE('',*,*,#405,.F.);
#529=ORIENTED_EDGE('',*,*,#414,.T.);
#530=ORIENTED_EDGE('',*,*,#415,.T.);
#531=ORIENTED_EDGE('',*,*,#408,.T.);
#532=ORIENTED_EDGE('',*,*,#395,.F.);
#533=ORIENTED_EDGE('',*,*,#406,.F.);
#534=ORIENTED_EDGE('',*,*,#387,.F.);
#535=ORIENTED_EDGE('',*,*,#399,.F.);
#536=ORIENTED_EDGE('',*,*,#416,.F.);
#537=ORIENTED_EDGE('',*,*,#417,.F.);
#538=ORIENTED_EDGE('',*,*,#418,.F.);
#539=ORIENTED_EDGE('',*,*,#419,.F.);
#540=ORIENTED_EDGE('',*,*,#420,.F.);
#541=ORIENTED_EDGE('',*,*,#421,.F.);
#542=ORIENTED_EDGE('',*,*,#422,.F.);
#543=ORIENTED_EDGE('',*,*,#412,.F.);
#544=ORIENTED_EDGE('',*,*,#423,.F.);
#545=ORIENTED_EDGE('',*,*,#410,.F.);
#546=ORIENTED_EDGE('',*,*,#411,.F.);
#547=ORIENTED_EDGE('',*,*,#423,.T.);
#548=ORIENTED_EDGE('',*,*,#419,.T.);
#549=ORIENTED_EDGE('',*,*,#424,.F.);
#550=ORIENTED_EDGE('',*,*,#425,.F.);
#551=ORIENTED_EDGE('',*,*,#426,.F.);
#552=ORIENTED_EDGE('',*,*,#427,.F.);
#553=ORIENTED_EDGE('',*,*,#426,.T.);
#554=ORIENTED_EDGE('',*,*,#428,.F.);
#555=ORIENTED_EDGE('',*,*,#417,.T.);
#556=ORIENTED_EDGE('',*,*,#429,.F.);
#557=ORIENTED_EDGE('',*,*,#367,.F.);
#558=ORIENTED_EDGE('',*,*,#430,.F.);
#559=ORIENTED_EDGE('',*,*,#365,.F.);
#560=ORIENTED_EDGE('',*,*,#430,.T.);
#561=ORIENTED_EDGE('',*,*,#366,.F.);
#562=ORIENTED_EDGE('',*,*,#421,.T.);
#563=ORIENTED_EDGE('',*,*,#401,.F.);
#564=ORIENTED_EDGE('',*,*,#379,.T.);
#565=ORIENTED_EDGE('',*,*,#431,.T.);
#566=ORIENTED_EDGE('',*,*,#361,.F.);
#567=ORIENTED_EDGE('',*,*,#369,.T.);
#568=ORIENTED_EDGE('',*,*,#432,.T.);
#569=ORIENTED_EDGE('',*,*,#427,.T.);
#570=ORIENTED_EDGE('',*,*,#428,.T.);
#571=ORIENTED_EDGE('',*,*,#425,.T.);
#572=ORIENTED_EDGE('',*,*,#433,.T.);
#573=ORIENTED_EDGE('',*,*,#434,.F.);
#574=ORIENTED_EDGE('',*,*,#396,.F.);
#575=ORIENTED_EDGE('',*,*,#400,.F.);
#576=ORIENTED_EDGE('',*,*,#407,.F.);
#577=ORIENTED_EDGE('',*,*,#389,.F.);
#578=ORIENTED_EDGE('',*,*,#413,.F.);
#579=ORIENTED_EDGE('',*,*,#422,.T.);
#580=ORIENTED_EDGE('',*,*,#409,.F.);
#581=ORIENTED_EDGE('',*,*,#415,.F.);
#582=ORIENTED_EDGE('',*,*,#435,.F.);
#583=ORIENTED_EDGE('',*,*,#436,.T.);
#584=ORIENTED_EDGE('',*,*,#437,.T.);
#585=ORIENTED_EDGE('',*,*,#438,.T.);
#586=ORIENTED_EDGE('',*,*,#373,.F.);
#587=ORIENTED_EDGE('',*,*,#382,.F.);
#588=ORIENTED_EDGE('',*,*,#418,.T.);
#589=ORIENTED_EDGE('',*,*,#439,.T.);
#590=ORIENTED_EDGE('',*,*,#440,.T.);
#591=ORIENTED_EDGE('',*,*,#441,.F.);
#592=ORIENTED_EDGE('',*,*,#433,.F.);
#593=ORIENTED_EDGE('',*,*,#424,.T.);
#594=ORIENTED_EDGE('',*,*,#432,.F.);
#595=ORIENTED_EDGE('',*,*,#368,.T.);
#596=ORIENTED_EDGE('',*,*,#429,.T.);
#597=ORIENTED_EDGE('',*,*,#364,.T.);
#598=ORIENTED_EDGE('',*,*,#377,.F.);
#599=ORIENTED_EDGE('',*,*,#416,.T.);
#600=ORIENTED_EDGE('',*,*,#420,.T.);
#601=ORIENTED_EDGE('',*,*,#442,.T.);
#602=ORIENTED_EDGE('',*,*,#443,.T.);
#603=ORIENTED_EDGE('',*,*,#444,.T.);
#604=ORIENTED_EDGE('',*,*,#437,.F.);
#605=ORIENTED_EDGE('',*,*,#445,.T.);
#606=ORIENTED_EDGE('',*,*,#446,.T.);
#607=ORIENTED_EDGE('',*,*,#447,.F.);
#608=ORIENTED_EDGE('',*,*,#440,.F.);
#609=ORIENTED_EDGE('',*,*,#362,.F.);
#610=ORIENTED_EDGE('',*,*,#431,.F.);
#611=ORIENTED_EDGE('',*,*,#378,.F.);
#612=ORIENTED_EDGE('',*,*,#370,.F.);
#613=ORIENTED_EDGE('',*,*,#439,.F.);
#614=ORIENTED_EDGE('',*,*,#376,.F.);
#615=ORIENTED_EDGE('',*,*,#448,.T.);
#616=ORIENTED_EDGE('',*,*,#442,.F.);
#617=ORIENTED_EDGE('',*,*,#448,.F.);
#618=ORIENTED_EDGE('',*,*,#375,.F.);
#619=ORIENTED_EDGE('',*,*,#449,.T.);
#620=ORIENTED_EDGE('',*,*,#443,.F.);
#621=ORIENTED_EDGE('',*,*,#449,.F.);
#622=ORIENTED_EDGE('',*,*,#374,.F.);
#623=ORIENTED_EDGE('',*,*,#438,.F.);
#624=ORIENTED_EDGE('',*,*,#444,.F.);
#625=ORIENTED_EDGE('',*,*,#445,.F.);
#626=ORIENTED_EDGE('',*,*,#436,.F.);
#627=ORIENTED_EDGE('',*,*,#450,.F.);
#628=ORIENTED_EDGE('',*,*,#451,.F.);
#629=ORIENTED_EDGE('',*,*,#450,.T.);
#630=ORIENTED_EDGE('',*,*,#435,.T.);
#631=ORIENTED_EDGE('',*,*,#414,.F.);
#632=ORIENTED_EDGE('',*,*,#452,.F.);
#633=ORIENTED_EDGE('',*,*,#451,.T.);
#634=ORIENTED_EDGE('',*,*,#452,.T.);
#635=ORIENTED_EDGE('',*,*,#404,.F.);
#636=ORIENTED_EDGE('',*,*,#446,.F.);
#637=ORIENTED_EDGE('',*,*,#403,.F.);
#638=ORIENTED_EDGE('',*,*,#434,.T.);
#639=ORIENTED_EDGE('',*,*,#441,.T.);
#640=ORIENTED_EDGE('',*,*,#447,.T.);
#641=CYLINDRICAL_SURFACE('',#710,2.);
#642=CYLINDRICAL_SURFACE('',#716,2.);
#643=CYLINDRICAL_SURFACE('',#723,2.);
#644=CYLINDRICAL_SURFACE('',#725,2.);
#645=CYLINDRICAL_SURFACE('',#731,2.);
#646=CYLINDRICAL_SURFACE('',#733,2.);
#647=CYLINDRICAL_SURFACE('',#734,2.);
#648=CYLINDRICAL_SURFACE('',#736,2.);
#649=CYLINDRICAL_SURFACE('',#741,1.75);
#650=CYLINDRICAL_SURFACE('',#744,1.75);
#651=CYLINDRICAL_SURFACE('',#747,1.75);
#652=ADVANCED_FACE('',(#59),#641,.T.);
#653=ADVANCED_FACE('',(#60),#37,.T.);
#654=ADVANCED_FACE('',(#61),#38,.T.);
#655=ADVANCED_FACE('',(#62),#642,.T.);
#656=ADVANCED_FACE('',(#63),#39,.T.);
#657=ADVANCED_FACE('',(#64),#35,.T.);
#658=ADVANCED_FACE('',(#65),#643,.T.);
#659=ADVANCED_FACE('',(#66),#644,.T.);
#660=ADVANCED_FACE('',(#67),#36,.T.);
#661=ADVANCED_FACE('',(#68),#645,.T.);
#662=ADVANCED_FACE('',(#69),#646,.T.);
#663=ADVANCED_FACE('',(#70),#647,.T.);
#664=ADVANCED_FACE('',(#71),#648,.T.);
#665=ADVANCED_FACE('',(#72),#40,.T.);
#666=ADVANCED_FACE('',(#73),#41,.T.);
#667=ADVANCED_FACE('',(#74),#42,.T.);
#668=ADVANCED_FACE('',(#75),#43,.T.);
#669=ADVANCED_FACE('',(#76,#18),#649,.F.);
#670=ADVANCED_FACE('',(#77,#19),#650,.F.);
#671=ADVANCED_FACE('',(#78,#20),#651,.F.);
#672=ADVANCED_FACE('',(#79),#15,.F.);
#673=ADVANCED_FACE('',(#80,#21),#44,.F.);
#674=ADVANCED_FACE('',(#81),#16,.F.);
#675=ADVANCED_FACE('',(#82,#22),#45,.T.);
#676=ADVANCED_FACE('',(#83),#17,.F.);
#677=ADVANCED_FACE('',(#84,#23),#46,.F.);
#678=ADVANCED_FACE('',(#85),#47,.T.);
#679=ADVANCED_FACE('',(#86,#24),#48,.T.);
#680=ADVANCED_FACE('',(#87,#25,#26),#49,.T.);
#681=ADVANCED_FACE('',(#88),#50,.T.);
#682=ADVANCED_FACE('',(#89),#51,.T.);
#683=ADVANCED_FACE('',(#90),#52,.T.);
#684=ADVANCED_FACE('',(#91),#53,.T.);
#685=ADVANCED_FACE('',(#92),#54,.T.);
#686=ADVANCED_FACE('',(#93),#55,.F.);
#687=ADVANCED_FACE('',(#94),#56,.T.);
#688=ADVANCED_FACE('',(#95),#57,.T.);
#689=ADVANCED_FACE('',(#96),#58,.T.);
#690=CLOSED_SHELL('',(#652,#653,#654,#655,#656,#657,#658,#659,#660,#661,
#662,#663,#664,#665,#666,#667,#668,#669,#670,#671,#672,#673,#674,#675,#676,
#677,#678,#679,#680,#681,#682,#683,#684,#685,#686,#687,#688,#689));
#691=DERIVED_UNIT_ELEMENT(#693,0.);
#692=DERIVED_UNIT_ELEMENT(#1189,0.);
#693=(
MASS_UNIT()
NAMED_UNIT(*)
SI_UNIT($,.GRAM.)
);
#694=DERIVED_UNIT((#691,#692));
#695=MEASURE_REPRESENTATION_ITEM('density measure',
POSITIVE_RATIO_MEASURE(1.),#694);
#696=PROPERTY_DEFINITION_REPRESENTATION(#701,#698);
#697=PROPERTY_DEFINITION_REPRESENTATION(#702,#699);
#698=REPRESENTATION('material name',(#700),#1186);
#699=REPRESENTATION('density',(#695),#1186);
#700=DESCRIPTIVE_REPRESENTATION_ITEM('Generisch','Generisch');
#701=PROPERTY_DEFINITION('material property','material name',#1196);
#702=PROPERTY_DEFINITION('material property','density of part',#1196);
#703=DATE_TIME_ROLE('creation_date');
#704=APPLIED_DATE_AND_TIME_ASSIGNMENT(#705,#703,(#1196));
#705=DATE_AND_TIME(#706,#707);
#706=CALENDAR_DATE(2018,12,4);
#707=LOCAL_TIME(11,14,10.,#708);
#708=COORDINATED_UNIVERSAL_TIME_OFFSET(0,0,.BEHIND.);
#709=AXIS2_PLACEMENT_3D('placement',#963,#771,#772);
#710=AXIS2_PLACEMENT_3D('',#964,#773,#774);
#711=AXIS2_PLACEMENT_3D('',#967,#775,#776);
#712=AXIS2_PLACEMENT_3D('',#971,#778,#779);
#713=AXIS2_PLACEMENT_3D('',#973,#781,#782);
#714=AXIS2_PLACEMENT_3D('',#987,#790,#791);
#715=AXIS2_PLACEMENT_3D('',#991,#793,#794);
#716=AXIS2_PLACEMENT_3D('',#1003,#801,#802);
#717=AXIS2_PLACEMENT_3D('',#1007,#804,#805);
#718=AXIS2_PLACEMENT_3D('',#1009,#807,#808);
#719=AXIS2_PLACEMENT_3D('',#1013,#811,#812);
#720=AXIS2_PLACEMENT_3D('',#1016,#813,#814);
#721=AXIS2_PLACEMENT_3D('',#1018,#815,#816);
#722=AXIS2_PLACEMENT_3D('',#1019,#817,#818);
#723=AXIS2_PLACEMENT_3D('',#1020,#819,#820);
#724=AXIS2_PLACEMENT_3D('',#1025,#823,#824);
#725=AXIS2_PLACEMENT_3D('',#1026,#825,#826);
#726=AXIS2_PLACEMENT_3D('',#1029,#827,#828);
#727=AXIS2_PLACEMENT_3D('',#1032,#831,#832);
#728=AXIS2_PLACEMENT_3D('',#1035,#833,#834);
#729=AXIS2_PLACEMENT_3D('',#1037,#835,#836);
#730=AXIS2_PLACEMENT_3D('',#1038,#837,#838);
#731=AXIS2_PLACEMENT_3D('',#1039,#839,#840);
#732=AXIS2_PLACEMENT_3D('',#1044,#843,#844);
#733=AXIS2_PLACEMENT_3D('',#1045,#845,#846);
#734=AXIS2_PLACEMENT_3D('',#1048,#849,#850);
#735=AXIS2_PLACEMENT_3D('',#1050,#851,#852);
#736=AXIS2_PLACEMENT_3D('',#1053,#855,#856);
#737=AXIS2_PLACEMENT_3D('',#1060,#861,#862);
#738=AXIS2_PLACEMENT_3D('',#1062,#864,#865);
#739=AXIS2_PLACEMENT_3D('',#1074,#872,#873);
#740=AXIS2_PLACEMENT_3D('',#1078,#876,#877);
#741=AXIS2_PLACEMENT_3D('',#1079,#878,#879);
#742=AXIS2_PLACEMENT_3D('',#1081,#880,#881);
#743=AXIS2_PLACEMENT_3D('',#1083,#882,#883);
#744=AXIS2_PLACEMENT_3D('',#1084,#884,#885);
#745=AXIS2_PLACEMENT_3D('',#1086,#886,#887);
#746=AXIS2_PLACEMENT_3D('',#1088,#888,#889);
#747=AXIS2_PLACEMENT_3D('',#1089,#890,#891);
#748=AXIS2_PLACEMENT_3D('',#1091,#892,#893);
#749=AXIS2_PLACEMENT_3D('',#1093,#894,#895);
#750=AXIS2_PLACEMENT_3D('',#1104,#896,#897);
#751=AXIS2_PLACEMENT_3D('',#1105,#898,#899);
#752=AXIS2_PLACEMENT_3D('',#1106,#900,#901);
#753=AXIS2_PLACEMENT_3D('',#1119,#902,#903);
#754=AXIS2_PLACEMENT_3D('',#1123,#905,#906);
#755=AXIS2_PLACEMENT_3D('',#1125,#908,#909);
#756=AXIS2_PLACEMENT_3D('',#1137,#911,#912);
#757=AXIS2_PLACEMENT_3D('',#1138,#913,#914);
#758=AXIS2_PLACEMENT_3D('',#1139,#915,#916);
#759=AXIS2_PLACEMENT_3D('',#1140,#917,#918);
#760=AXIS2_PLACEMENT_3D('',#1146,#923,#924);
#761=AXIS2_PLACEMENT_3D('',#1154,#929,#930);
#762=AXIS2_PLACEMENT_3D('',#1160,#934,#935);
#763=AXIS2_PLACEMENT_3D('',#1170,#942,#943);
#764=AXIS2_PLACEMENT_3D('',#1171,#944,#945);
#765=AXIS2_PLACEMENT_3D('',#1173,#947,#948);
#766=AXIS2_PLACEMENT_3D('',#1175,#950,#951);
#767=AXIS2_PLACEMENT_3D('',#1176,#952,#953);
#768=AXIS2_PLACEMENT_3D('',#1180,#956,#957);
#769=AXIS2_PLACEMENT_3D('',#1182,#959,#960);
#770=AXIS2_PLACEMENT_3D('',#1183,#961,#962);
#771=DIRECTION('axis',(0.,0.,1.));
#772=DIRECTION('refdir',(1.,0.,0.));
#773=DIRECTION('center_axis',(1.,1.66014657887874E-16,0.));
#774=DIRECTION('ref_axis',(0.,0.707106781186547,-0.707106781186548));
#775=DIRECTION('center_axis',(-1.,-1.66014657887874E-16,0.));
#776=DIRECTION('ref_axis',(0.,0.707106781186547,-0.707106781186548));
#777=DIRECTION('',(-1.,-1.66014657887874E-16,0.));
#778=DIRECTION('center_axis',(-1.,-1.66014657887874E-16,0.));
#779=DIRECTION('ref_axis',(0.,0.707106781186547,-0.707106781186548));
#780=DIRECTION('',(1.,1.66014657887874E-16,0.));
#781=DIRECTION('center_axis',(0.,0.,-1.));
#782=DIRECTION('ref_axis',(-1.66014657887874E-16,1.,0.));
#783=DIRECTION('',(-1.66014657887874E-16,1.,0.));
#784=DIRECTION('',(1.,1.66014657887874E-16,0.));
#785=DIRECTION('',(0.,1.,0.));
#786=DIRECTION('',(-1.,-4.87728402112255E-16,0.));
#787=DIRECTION('',(0.,-1.,0.));
#788=DIRECTION('',(1.,1.66014657887874E-16,0.));
#789=DIRECTION('',(1.66014657887874E-16,-1.,0.));
#790=DIRECTION('center_axis',(1.,1.66014657887874E-16,0.));
#791=DIRECTION('ref_axis',(0.,0.,-1.));
#792=DIRECTION('',(0.,0.,1.));
#793=DIRECTION('center_axis',(-1.,-1.66014657887874E-16,0.));
#794=DIRECTION('ref_axis',(0.,0.707106781186547,0.707106781186548));
#795=DIRECTION('',(1.66014657887874E-16,-1.,0.));
#796=DIRECTION('',(-5.54459448112623E-32,3.33982224923238E-16,-1.));
#797=DIRECTION('',(-1.66014657887874E-16,1.,0.));
#798=DIRECTION('',(0.,0.,-1.));
#799=DIRECTION('',(1.66014657887874E-16,-1.,1.77635683940026E-15));
#800=DIRECTION('',(-6.95947769044198E-32,4.19208627658794E-16,-1.));
#801=DIRECTION('center_axis',(1.,1.66014657887874E-16,0.));
#802=DIRECTION('ref_axis',(0.,0.707106781186547,0.707106781186548));
#803=DIRECTION('',(-1.,-1.66014657887874E-16,0.));
#804=DIRECTION('center_axis',(-1.,-1.66014657887874E-16,0.));
#805=DIRECTION('ref_axis',(0.,0.707106781186547,0.707106781186548));
#806=DIRECTION('',(1.,1.66014657887874E-16,0.));
#807=DIRECTION('center_axis',(0.,0.,1.));
#808=DIRECTION('ref_axis',(1.66014657887874E-16,-1.,0.));
#809=DIRECTION('',(-1.66014657887874E-16,1.,0.));
#810=DIRECTION('',(1.,1.66014657887874E-16,0.));
#811=DIRECTION('center_axis',(-0.816496580927726,-0.408248290463863,-0.408248290463863));
#812=DIRECTION('ref_axis',(-0.577350269189626,0.577350269189626,0.577350269189626));
#813=DIRECTION('center_axis',(-1.,0.,0.));
#814=DIRECTION('ref_axis',(0.,1.,0.));
#815=DIRECTION('center_axis',(0.,0.,1.));
#816=DIRECTION('ref_axis',(-1.,0.,0.));
#817=DIRECTION('center_axis',(0.,1.,0.));
#818=DIRECTION('ref_axis',(0.,0.,1.));
#819=DIRECTION('center_axis',(0.,0.,-1.));
#820=DIRECTION('ref_axis',(-0.707106781186549,0.707106781186546,0.));
#821=DIRECTION('',(0.,0.,1.));
#822=DIRECTION('',(0.,0.,-1.));
#823=DIRECTION('center_axis',(-0.707106781186548,-2.94392336003208E-16,
0.707106781186547));
#824=DIRECTION('ref_axis',(0.707106781186547,2.94392336003207E-16,0.707106781186548));
#825=DIRECTION('center_axis',(1.22464679914735E-16,-1.,0.));
#826=DIRECTION('ref_axis',(-0.707106781186547,0.,0.707106781186548));
#827=DIRECTION('center_axis',(-6.12366833205984E-16,1.,0.));
#828=DIRECTION('ref_axis',(-0.707106781186547,0.,0.707106781186548));
#829=DIRECTION('',(-1.22464679914735E-16,1.,0.));
#830=DIRECTION('',(1.22464679914735E-16,-1.,0.));
#831=DIRECTION('center_axis',(-0.816496580927726,0.408248290463865,0.408248290463861));
#832=DIRECTION('ref_axis',(0.577350269189623,0.57735026918963,0.577350269189624));
#833=DIRECTION('center_axis',(0.,1.,-4.44089209850063E-15));
#834=DIRECTION('ref_axis',(1.,0.,0.));
#835=DIRECTION('center_axis',(0.,0.,1.));
#836=DIRECTION('ref_axis',(0.,1.,0.));
#837=DIRECTION('center_axis',(1.,0.,0.));
#838=DIRECTION('ref_axis',(0.,0.,1.));
#839=DIRECTION('center_axis',(0.,0.,-1.));
#840=DIRECTION('ref_axis',(0.707106781186544,0.707106781186551,0.));
#841=DIRECTION('',(0.,0.,1.));
#842=DIRECTION('',(0.,0.,-1.));
#843=DIRECTION('center_axis',(0.707106781186548,0.,0.707106781186548));
#844=DIRECTION('ref_axis',(-0.707106781186547,0.,0.707106781186547));
#845=DIRECTION('center_axis',(-1.,-1.36642833800019E-16,0.));
#846=DIRECTION('ref_axis',(0.,0.707106781186546,0.707106781186549));
#847=DIRECTION('',(1.,1.36642833800019E-16,0.));
#848=DIRECTION('',(-1.,-1.36642833800019E-16,0.));
#849=DIRECTION('center_axis',(-1.66014657887874E-16,1.,0.));
#850=DIRECTION('ref_axis',(0.707106781186546,0.,0.707106781186549));
#851=DIRECTION('center_axis',(-6.12366833205984E-16,1.,0.));
#852=DIRECTION('ref_axis',(0.707106781186546,0.,0.707106781186549));
#853=DIRECTION('',(-1.66014657887874E-16,1.,0.));
#854=DIRECTION('',(1.66014657887874E-16,-1.,0.));
#855=DIRECTION('center_axis',(1.,1.36642833800019E-16,0.));
#856=DIRECTION('ref_axis',(0.,0.707106781186544,-0.707106781186551));
#857=DIRECTION('',(-1.,-1.36642833800019E-16,0.));
#858=DIRECTION('',(-1.,0.,0.));
#859=DIRECTION('',(-1.,-1.36642833800019E-16,0.));
#860=DIRECTION('',(1.,1.36642833800019E-16,0.));
#861=DIRECTION('center_axis',(0.,0.,1.));
#862=DIRECTION('ref_axis',(1.,0.,0.));
#863=DIRECTION('',(1.,0.,0.));
#864=DIRECTION('center_axis',(-1.,-1.22464679914735E-16,0.));
#865=DIRECTION('ref_axis',(-1.22464679914735E-16,1.,0.));
#866=DIRECTION('',(-1.22464679914735E-16,1.,0.));
#867=DIRECTION('',(0.,0.,1.));
#868=DIRECTION('',(-6.12366833205984E-16,1.,0.));
#869=DIRECTION('',(0.,0.,1.));
#870=DIRECTION('',(6.12366833205984E-16,-1.,0.));
#871=DIRECTION('',(0.,0.,1.));
#872=DIRECTION('center_axis',(0.,0.,-1.));
#873=DIRECTION('ref_axis',(-1.,0.,0.));
#874=DIRECTION('',(3.23365929502473E-17,-1.,0.));
#875=DIRECTION('',(-1.,0.,0.));
#876=DIRECTION('center_axis',(-1.36642833800019E-16,1.,0.));
#877=DIRECTION('ref_axis',(1.,1.36642833800019E-16,0.));
#878=DIRECTION('center_axis',(-7.71014927526259E-16,1.,0.));
#879=DIRECTION('ref_axis',(1.,7.71014927526259E-16,1.05675167345779E-16));
#880=DIRECTION('center_axis',(-6.12366833205984E-16,1.,0.));
#881=DIRECTION('ref_axis',(1.,7.71014927526259E-16,1.05675167345779E-16));
#882=DIRECTION('center_axis',(7.71014927526259E-16,-1.,0.));
#883=DIRECTION('ref_axis',(1.,7.71014927526259E-16,1.05675167345779E-16));
#884=DIRECTION('center_axis',(-7.71014927526259E-16,1.,0.));
#885=DIRECTION('ref_axis',(1.,7.71014927526259E-16,1.05675167345779E-16));
#886=DIRECTION('center_axis',(-6.12366833205984E-16,1.,0.));
#887=DIRECTION('ref_axis',(1.,7.71014927526259E-16,1.05675167345779E-16));
#888=DIRECTION('center_axis',(5.40621773766691E-16,-1.,0.));
#889=DIRECTION('ref_axis',(1.,7.71014927526259E-16,1.05675167345779E-16));
#890=DIRECTION('center_axis',(-7.71014927526259E-16,1.,0.));
#891=DIRECTION('ref_axis',(1.,7.71014927526259E-16,1.05675167345779E-16));
#892=DIRECTION('center_axis',(-6.12366833205984E-16,1.,0.));
#893=DIRECTION('ref_axis',(1.,7.71014927526259E-16,1.05675167345779E-16));
#894=DIRECTION('center_axis',(4.87728402112255E-16,-1.,-4.15959911779797E-32));
#895=DIRECTION('ref_axis',(1.,7.71014927526259E-16,1.05675167345779E-16));
#896=DIRECTION('center_axis',(6.12366833205984E-16,-1.,-3.38956455765792E-32));
#897=DIRECTION('ref_axis',(-1.,-6.12366833205984E-16,-1.05675167345779E-16));
#898=DIRECTION('center_axis',(-6.12366833205984E-16,1.,3.38956455765792E-32));
#899=DIRECTION('ref_axis',(-1.,-6.12366833205984E-16,-1.05675167345779E-16));
#900=DIRECTION('center_axis',(5.40621773766691E-16,-1.,0.));
#901=DIRECTION('ref_axis',(0.,0.,-1.));
#902=DIRECTION('center_axis',(6.12366833205984E-16,-1.,-3.38956455765792E-32));
#903=DIRECTION('ref_axis',(-1.,-6.12366833205984E-16,-2.28139847260515E-16));
#904=DIRECTION('',(0.,-1.,0.));
#905=DIRECTION('center_axis',(-6.12366833205984E-16,1.,3.38956455765792E-32));
#906=DIRECTION('ref_axis',(-1.,-6.12366833205984E-16,-2.28139847260515E-16));
#907=DIRECTION('',(0.,1.,0.));
#908=DIRECTION('center_axis',(-7.71014927526259E-16,1.,0.));
#909=DIRECTION('ref_axis',(0.,0.,1.));
#910=DIRECTION('',(0.,0.,-1.));
#911=DIRECTION('center_axis',(6.12366833205984E-16,-1.,-3.38956455765792E-32));
#912=DIRECTION('ref_axis',(2.28139847260515E-16,1.73600921371597E-31,-1.));
#913=DIRECTION('center_axis',(-6.12366833205984E-16,1.,3.38956455765792E-32));
#914=DIRECTION('ref_axis',(2.28139847260515E-16,1.73600921371597E-31,-1.));
#915=DIRECTION('center_axis',(4.87728402112255E-16,-1.,-4.15959911779797E-32));
#916=DIRECTION('ref_axis',(0.,4.15959911779797E-32,-1.));
#917=DIRECTION('center_axis',(1.,1.66014657887874E-16,0.));
#918=DIRECTION('ref_axis',(1.66014657887874E-16,-1.,0.));
#919=DIRECTION('',(0.,0.,-1.));
#920=DIRECTION('',(0.,0.,-1.));
#921=DIRECTION('',(0.,0.,-1.));
#922=DIRECTION('',(1.66014657887874E-16,-1.,0.));
#923=DIRECTION('center_axis',(6.12366833205984E-16,-1.,0.));
#924=DIRECTION('ref_axis',(-1.,-6.12366833205984E-16,0.));
#925=DIRECTION('',(0.,0.,-1.));
#926=DIRECTION('',(1.,0.,0.));
#927=DIRECTION('',(0.,0.,-1.));
#928=DIRECTION('',(1.,6.12366833205984E-16,0.));
#929=DIRECTION('center_axis',(6.12366833205984E-16,-1.,0.));
#930=DIRECTION('ref_axis',(-1.,-6.12366833205984E-16,0.));
#931=DIRECTION('',(-1.,-6.12366833205984E-16,0.));
#932=DIRECTION('',(0.,0.,-1.));
#933=DIRECTION('',(-1.,-6.12366833205984E-16,0.));
#934=DIRECTION('center_axis',(-1.,-3.44923658135971E-16,0.));
#935=DIRECTION('ref_axis',(-3.44923658135971E-16,1.,0.));
#936=DIRECTION('',(-3.44923658135971E-16,1.,0.));
#937=DIRECTION('',(0.,0.,1.));
#938=DIRECTION('',(3.44923658135971E-16,-1.,0.));
#939=DIRECTION('',(-3.44923658135971E-16,1.,0.));
#940=DIRECTION('',(0.,0.,-1.));
#941=DIRECTION('',(-3.44923658135971E-16,1.,0.));
#942=DIRECTION('center_axis',(-1.66014657887874E-16,1.,0.));
#943=DIRECTION('ref_axis',(0.,0.,1.));
#944=DIRECTION('center_axis',(-2.94901272979819E-31,1.77635683940026E-15,
1.));
#945=DIRECTION('ref_axis',(1.66014657887874E-16,-1.,1.77635683940026E-15));
#946=DIRECTION('',(-1.,-1.55431223447522E-16,0.));
#947=DIRECTION('center_axis',(1.66014657887874E-16,-1.,0.));
#948=DIRECTION('ref_axis',(0.,0.,-1.));
#949=DIRECTION('',(-1.,-1.55431223447522E-16,0.));
#950=DIRECTION('center_axis',(0.,0.,-1.));
#951=DIRECTION('ref_axis',(-1.66014657887874E-16,1.,0.));
#952=DIRECTION('center_axis',(0.,0.,1.));
#953=DIRECTION('ref_axis',(1.,0.,0.));
#954=DIRECTION('',(3.23365929502473E-17,-1.,0.));
#955=DIRECTION('',(-1.,0.,0.));
#956=DIRECTION('center_axis',(1.,3.23365929502473E-17,0.));
#957=DIRECTION('ref_axis',(3.23365929502473E-17,-1.,0.));
#958=DIRECTION('',(0.,0.,-1.));
#959=DIRECTION('center_axis',(0.,-1.,0.));
#960=DIRECTION('ref_axis',(-1.,0.,0.));
#961=DIRECTION('center_axis',(0.,0.,-1.));
#962=DIRECTION('ref_axis',(-1.,0.,0.));
#963=CARTESIAN_POINT('',(0.,0.,0.));
#964=CARTESIAN_POINT('Origin',(65.,5.00000000000001,-12.));
#965=CARTESIAN_POINT('',(120.,7.00000000000002,-12.));
#966=CARTESIAN_POINT('',(120.,5.00000000000002,-14.));
#967=CARTESIAN_POINT('Origin',(120.,5.00000000000002,-12.));
#968=CARTESIAN_POINT('',(65.,5.00000000000001,-14.));
#969=CARTESIAN_POINT('',(65.,5.00000000000001,-14.));
#970=CARTESIAN_POINT('',(65.,7.00000000000001,-12.));
#971=CARTESIAN_POINT('Origin',(65.,5.00000000000001,-12.));
#972=CARTESIAN_POINT('',(65.,7.00000000000001,-12.));
#973=CARTESIAN_POINT('Origin',(65.,3.60221065656541E-14,-14.));
#974=CARTESIAN_POINT('',(120.,4.51529127494872E-14,-14.));
#975=CARTESIAN_POINT('',(120.,4.46579429718381E-14,-14.));
#976=CARTESIAN_POINT('',(105.,6.04381437504788E-14,-14.));
#977=CARTESIAN_POINT('',(65.,3.60221065656541E-14,-14.));
#978=CARTESIAN_POINT('',(105.,2.00000000000006,-14.));
#979=CARTESIAN_POINT('',(105.,5.73763095844489E-14,-14.));
#980=CARTESIAN_POINT('',(95.,2.00000000000005,-14.));
#981=CARTESIAN_POINT('',(82.5,2.00000000000005,-14.));
#982=CARTESIAN_POINT('',(95.,5.4314475418419E-14,-14.));
#983=CARTESIAN_POINT('',(95.,5.73763095844489E-14,-14.));
#984=CARTESIAN_POINT('',(65.,3.60221065656541E-14,-14.));
#985=CARTESIAN_POINT('',(65.,3.60221065656541E-14,-14.));
#986=CARTESIAN_POINT('',(65.,26.75,-14.));
#987=CARTESIAN_POINT('Origin',(120.,4.26923076923079,-7.));
#988=CARTESIAN_POINT('',(120.,7.00000000000002,-2.));
#989=CARTESIAN_POINT('',(120.,7.00000000000002,-14.));
#990=CARTESIAN_POINT('',(120.,5.00000000000002,0.));
#991=CARTESIAN_POINT('Origin',(120.,5.00000000000002,-2.));
#992=CARTESIAN_POINT('',(120.,1.99217589465449E-14,0.));
#993=CARTESIAN_POINT('',(120.,7.00000000000002,0.));
#994=CARTESIAN_POINT('',(120.,2.05897233963914E-14,-2.));
#995=CARTESIAN_POINT('',(120.,1.99217589465449E-14,0.));
#996=CARTESIAN_POINT('',(120.,5.00000000000002,-2.));
#997=CARTESIAN_POINT('',(120.,2.02330364300846E-14,-2.));
#998=CARTESIAN_POINT('',(120.,5.00000000000002,-12.));
#999=CARTESIAN_POINT('',(120.,5.00000000000002,-2.));
#1000=CARTESIAN_POINT('',(120.,4.51951449448807E-14,-12.));
#1001=CARTESIAN_POINT('',(120.,5.00000000000002,-12.));
#1002=CARTESIAN_POINT('',(120.,1.99217589465449E-14,0.));
#1003=CARTESIAN_POINT('Origin',(65.,5.00000000000001,-2.));
#1004=CARTESIAN_POINT('',(65.,7.00000000000001,-2.));
#1005=CARTESIAN_POINT('',(65.,7.00000000000001,-2.));
#1006=CARTESIAN_POINT('',(65.,5.00000000000001,0.));
#1007=CARTESIAN_POINT('Origin',(65.,5.00000000000001,-2.));
#1008=CARTESIAN_POINT('',(65.,5.00000000000001,0.));
#1009=CARTESIAN_POINT('Origin',(65.,7.00000000000001,0.));
#1010=CARTESIAN_POINT('',(65.,1.07909527627118E-14,0.));
#1011=CARTESIAN_POINT('',(65.,30.25,0.));
#1012=CARTESIAN_POINT('',(65.,1.07909527627118E-14,0.));
#1013=CARTESIAN_POINT('Origin',(1.99999999999999,51.5,0.));
#1014=CARTESIAN_POINT('',(1.99999999999999,53.5,0.));
#1015=CARTESIAN_POINT('',(1.99999999999999,51.5,2.));
#1016=CARTESIAN_POINT('Origin',(1.99999999999999,51.5,0.));
#1017=CARTESIAN_POINT('',(-6.33430045868702E-15,51.5,0.));
#1018=CARTESIAN_POINT('Origin',(1.99999999999999,51.5,0.));
#1019=CARTESIAN_POINT('Origin',(1.99999999999999,51.5,0.));
#1020=CARTESIAN_POINT('Origin',(1.99999999999999,51.5,0.));
#1021=CARTESIAN_POINT('',(-6.30693101560887E-15,51.5,-60.));
#1022=CARTESIAN_POINT('',(-6.38378239159465E-15,51.5,0.));
#1023=CARTESIAN_POINT('',(2.,53.5,-58.));
#1024=CARTESIAN_POINT('',(1.99999999999999,53.5,0.));
#1025=CARTESIAN_POINT('Origin',(1.99999999999999,51.5,-58.));
#1026=CARTESIAN_POINT('Origin',(2.,13.375,0.));
#1027=CARTESIAN_POINT('',(-6.55186037543834E-15,3.59434704222394E-14,0.));
#1028=CARTESIAN_POINT('',(2.,3.59434704222394E-14,2.));
#1029=CARTESIAN_POINT('Origin',(2.,2.88657986402541E-14,0.));
#1030=CARTESIAN_POINT('',(2.,13.375,2.));
#1031=CARTESIAN_POINT('',(-1.66533453693773E-15,13.375,0.));
#1032=CARTESIAN_POINT('Origin',(63.,51.5,0.));
#1033=CARTESIAN_POINT('',(65.,51.5,0.));
#1034=CARTESIAN_POINT('',(63.,51.5,2.));
#1035=CARTESIAN_POINT('Origin',(63.,51.5,0.));
#1036=CARTESIAN_POINT('',(63.,53.5,0.));
#1037=CARTESIAN_POINT('Origin',(63.,51.5,0.));
#1038=CARTESIAN_POINT('Origin',(63.,51.5,0.));
#1039=CARTESIAN_POINT('Origin',(63.,51.5,0.));
#1040=CARTESIAN_POINT('',(63.,53.5,-58.));
#1041=CARTESIAN_POINT('',(63.,53.5,0.));
#1042=CARTESIAN_POINT('',(65.,51.5,-60.));
#1043=CARTESIAN_POINT('',(65.,51.5,0.));
#1044=CARTESIAN_POINT('Origin',(63.,51.5,-58.));
#1045=CARTESIAN_POINT('Origin',(16.25,51.5,0.));
#1046=CARTESIAN_POINT('',(16.25,51.5,2.));
#1047=CARTESIAN_POINT('',(16.25,53.5,0.));
#1048=CARTESIAN_POINT('Origin',(63.,40.125,0.));
#1049=CARTESIAN_POINT('',(63.,3.59434704222394E-14,2.));
#1050=CARTESIAN_POINT('Origin',(63.,3.5527136788005E-14,0.));
#1051=CARTESIAN_POINT('',(65.,30.25,0.));
#1052=CARTESIAN_POINT('',(63.,40.125,2.));
#1053=CARTESIAN_POINT('Origin',(16.25,51.5,-58.));
#1054=CARTESIAN_POINT('',(63.,51.5,-60.));
#1055=CARTESIAN_POINT('',(16.25,51.5,-60.));
#1056=CARTESIAN_POINT('',(2.,51.5,-60.));
#1057=CARTESIAN_POINT('',(63.,51.5,-60.));
#1058=CARTESIAN_POINT('',(16.25,51.5,-60.));
#1059=CARTESIAN_POINT('',(16.25,53.5,-58.));
#1060=CARTESIAN_POINT('Origin',(32.5,26.75,2.));
#1061=CARTESIAN_POINT('',(-8.88178419700125E-15,3.59434704222394E-14,2.));
#1062=CARTESIAN_POINT('Origin',(0.,0.,0.));
#1063=CARTESIAN_POINT('',(0.,0.,-60.));
#1064=CARTESIAN_POINT('',(0.,0.,-60.));
#1065=CARTESIAN_POINT('',(-6.00302446919737E-15,-3.86037373614954E-15,-30.));
#1066=CARTESIAN_POINT('',(-6.55186037543834E-15,3.59434704222394E-14,0.));
#1067=CARTESIAN_POINT('',(-7.22775813560934E-15,2.,-30.));
#1068=CARTESIAN_POINT('',(9.86076131526265E-31,-3.86037373614954E-15,-30.));
#1069=CARTESIAN_POINT('',(-7.28871055896417E-15,2.,-20.));
#1070=CARTESIAN_POINT('',(-2.77555756156289E-16,2.,-12.5));
#1071=CARTESIAN_POINT('',(-6.0639768925522E-15,-3.86037373614954E-15,-20.));
#1072=CARTESIAN_POINT('',(9.86076131526265E-31,-3.86037373614954E-15,-20.));
#1073=CARTESIAN_POINT('',(-6.55186037543834E-15,3.59434704222394E-14,0.));
#1074=CARTESIAN_POINT('Origin',(32.5,35.6867647058824,-60.));
#1075=CARTESIAN_POINT('',(2.,0.,-60.));
#1076=CARTESIAN_POINT('',(2.,51.5,-60.));
#1077=CARTESIAN_POINT('',(2.,0.,-60.));
#1078=CARTESIAN_POINT('Origin',(-6.55186037543834E-15,53.5,0.));
#1079=CARTESIAN_POINT('Origin',(69.,-1.99999999999996,-45.));
#1080=CARTESIAN_POINT('',(67.25,3.77860854948658E-14,-45.));
#1081=CARTESIAN_POINT('Origin',(69.,3.91353616180368E-14,-45.));
#1082=CARTESIAN_POINT('',(70.75,2.00000000000004,-45.));
#1083=CARTESIAN_POINT('Origin',(69.,2.00000000000004,-45.));
#1084=CARTESIAN_POINT('Origin',(-3.99999999999998,-2.00000000000002,-25.));
#1085=CARTESIAN_POINT('',(-5.74999999999998,-1.88352887610172E-14,-25.));
#1086=CARTESIAN_POINT('Origin',(-3.99999999999998,-1.74860126378462E-14,
-25.));
#1087=CARTESIAN_POINT('',(-2.24999999999998,1.99999999999998,-25.));
#1088=CARTESIAN_POINT('Origin',(-3.99999999999998,1.99999999999999,-25.));
#1089=CARTESIAN_POINT('Origin',(100.,-1.99999999999994,-18.));
#1090=CARTESIAN_POINT('',(98.25,6.16558805243067E-14,-18.));
#1091=CARTESIAN_POINT('Origin',(100.,6.30051566474776E-14,-18.));
#1092=CARTESIAN_POINT('',(101.75,2.00000000000006,-18.));
#1093=CARTESIAN_POINT('Origin',(100.,2.00000000000006,-18.));
#1094=CARTESIAN_POINT('Ctrl Pts',(-4.22700669383117E-15,-3.86037373614954E-15,
-30.));
#1095=CARTESIAN_POINT('Ctrl Pts',(-10.,-9.98404206820939E-15,-30.));
#1096=CARTESIAN_POINT('Ctrl Pts',(-10.,-9.98404206820939E-15,-25.));
#1097=CARTESIAN_POINT('Ctrl Pts',(-10.,-9.98404206820939E-15,-20.));
#1098=CARTESIAN_POINT('Ctrl Pts',(-3.17025502037338E-15,-3.86037373614954E-15,
-20.));
#1099=CARTESIAN_POINT('Ctrl Pts',(-5.45174036024314E-15,2.,-30.));
#1100=CARTESIAN_POINT('Ctrl Pts',(-10.,1.99999999999999,-30.));
#1101=CARTESIAN_POINT('Ctrl Pts',(-10.,1.99999999999999,-25.));
#1102=CARTESIAN_POINT('Ctrl Pts',(-10.,1.99999999999999,-20.));
#1103=CARTESIAN_POINT('Ctrl Pts',(-4.39498868678535E-15,2.,-20.));
#1104=CARTESIAN_POINT('Origin',(-3.69863085710227E-15,-3.86037373614954E-15,
-25.));
#1105=CARTESIAN_POINT('Origin',(-4.92336452351424E-15,2.,-25.));
#1106=CARTESIAN_POINT('Origin',(-3.6751336472753,1.99999999999999,-25.));
#1107=CARTESIAN_POINT('Ctrl Pts',(65.,3.59434704222394E-14,-40.));
#1108=CARTESIAN_POINT('Ctrl Pts',(75.,3.59434704222394E-14,-40.));
#1109=CARTESIAN_POINT('Ctrl Pts',(75.,3.59434704222394E-14,-45.));
#1110=CARTESIAN_POINT('Ctrl Pts',(75.,3.59434704222394E-14,-50.));
#1111=CARTESIAN_POINT('Ctrl Pts',(65.,3.59434704222394E-14,-50.));
#1112=CARTESIAN_POINT('Ctrl Pts',(65.,2.00000000000004,-40.));
#1113=CARTESIAN_POINT('Ctrl Pts',(75.,2.00000000000004,-40.));
#1114=CARTESIAN_POINT('Ctrl Pts',(75.,2.00000000000004,-45.));
#1115=CARTESIAN_POINT('Ctrl Pts',(75.,2.00000000000004,-50.));
#1116=CARTESIAN_POINT('Ctrl Pts',(65.,2.00000000000004,-50.));
#1117=CARTESIAN_POINT('',(65.,3.59434704222394E-14,-50.));
#1118=CARTESIAN_POINT('',(65.,3.59434704222394E-14,-40.));
#1119=CARTESIAN_POINT('Origin',(65.,3.59434704222394E-14,-45.));
#1120=CARTESIAN_POINT('',(65.,2.00000000000004,-50.));
#1121=CARTESIAN_POINT('',(65.,3.59434704222394E-14,-50.));
#1122=CARTESIAN_POINT('',(65.,2.00000000000004,-40.));
#1123=CARTESIAN_POINT('Origin',(65.,2.00000000000004,-45.));
#1124=CARTESIAN_POINT('',(65.,3.59434704222394E-14,-40.));
#1125=CARTESIAN_POINT('Origin',(68.6751336472753,2.00000000000004,-45.));
#1126=CARTESIAN_POINT('',(65.,2.00000000000004,-22.5));
#1127=CARTESIAN_POINT('Ctrl Pts',(105.,5.4314475418419E-14,-14.));
#1128=CARTESIAN_POINT('Ctrl Pts',(105.,5.4314475418419E-14,-24.5587730288763));
#1129=CARTESIAN_POINT('Ctrl Pts',(100.,5.4314475418419E-14,-24.5587730288763));
#1130=CARTESIAN_POINT('Ctrl Pts',(95.,5.4314475418419E-14,-24.5587730288763));
#1131=CARTESIAN_POINT('Ctrl Pts',(95.,5.4314475418419E-14,-14.));
#1132=CARTESIAN_POINT('Ctrl Pts',(105.,2.00000000000006,-14.));
#1133=CARTESIAN_POINT('Ctrl Pts',(105.,2.00000000000006,-24.5587730288763));
#1134=CARTESIAN_POINT('Ctrl Pts',(100.,2.00000000000006,-24.5587730288763));
#1135=CARTESIAN_POINT('Ctrl Pts',(95.,2.00000000000006,-24.5587730288763));
#1136=CARTESIAN_POINT('Ctrl Pts',(95.,2.00000000000006,-14.));
#1137=CARTESIAN_POINT('Origin',(100.,5.73763095844489E-14,-14.));
#1138=CARTESIAN_POINT('Origin',(100.,2.00000000000006,-14.));
#1139=CARTESIAN_POINT('Origin',(100.,2.00000000000006,-17.9065918062521));
#1140=CARTESIAN_POINT('Origin',(65.,53.5,0.));
#1141=CARTESIAN_POINT('',(65.,7.00000000000001,-7.));
#1142=CARTESIAN_POINT('',(65.,3.59434704222394E-14,0.));
#1143=CARTESIAN_POINT('',(65.,3.59434704222394E-14,-60.));
#1144=CARTESIAN_POINT('',(65.,3.59434704222394E-14,0.));
#1145=CARTESIAN_POINT('',(65.,53.5,-60.));
#1146=CARTESIAN_POINT('Origin',(65.,3.59434704222394E-14,0.));
#1147=CARTESIAN_POINT('',(2.,0.,0.));
#1148=CARTESIAN_POINT('',(2.,0.,0.));
#1149=CARTESIAN_POINT('',(63.,3.47187367558275E-14,0.));
#1150=CARTESIAN_POINT('',(-8.88178419700125E-15,3.59434704222394E-14,0.));
#1151=CARTESIAN_POINT('',(63.,1.11480547656632E-14,-2.));
#1152=CARTESIAN_POINT('',(63.,3.47187367558275E-14,0.));
#1153=CARTESIAN_POINT('',(65.,3.59434704222394E-14,-2.));
#1154=CARTESIAN_POINT('Origin',(65.,3.59434704222394E-14,0.));
#1155=CARTESIAN_POINT('',(63.,1.11480547656632E-14,-12.));
#1156=CARTESIAN_POINT('',(65.,3.60822483003176E-14,-12.));
#1157=CARTESIAN_POINT('',(63.,3.47187367558275E-14,-60.));
#1158=CARTESIAN_POINT('',(63.,3.47187367558275E-14,0.));
#1159=CARTESIAN_POINT('',(65.,3.59434704222394E-14,-60.));
#1160=CARTESIAN_POINT('Origin',(63.,3.5527136788005E-14,0.));
#1161=CARTESIAN_POINT('',(63.,5.00000000000001,-12.));
#1162=CARTESIAN_POINT('',(63.,2.50000000000002,-12.));
#1163=CARTESIAN_POINT('',(63.,5.00000000000001,-2.));
#1164=CARTESIAN_POINT('',(63.,5.00000000000001,-1.));
#1165=CARTESIAN_POINT('',(63.,2.32473156151486E-14,-2.));
#1166=CARTESIAN_POINT('',(63.,51.5,0.));
#1167=CARTESIAN_POINT('',(63.,3.5527136788005E-14,0.));
#1168=CARTESIAN_POINT('',(63.,51.5,0.));
#1169=CARTESIAN_POINT('',(63.,3.5527136788005E-14,-60.));
#1170=CARTESIAN_POINT('Origin',(65.,7.00000000000001,-14.));
#1171=CARTESIAN_POINT('Origin',(65.,5.00000000000001,-12.));
#1172=CARTESIAN_POINT('',(65.,5.00000000000001,-12.));
#1173=CARTESIAN_POINT('Origin',(65.,5.00000000000001,-2.));
#1174=CARTESIAN_POINT('',(65.,5.00000000000001,-2.));
#1175=CARTESIAN_POINT('Origin',(65.,1.14589172125583E-14,-2.));
#1176=CARTESIAN_POINT('Origin',(32.5,26.75,0.));
#1177=CARTESIAN_POINT('',(2.,51.5,0.));
#1178=CARTESIAN_POINT('',(2.,51.5,0.));
#1179=CARTESIAN_POINT('',(63.,51.5,0.));
#1180=CARTESIAN_POINT('Origin',(2.,51.5,0.));
#1181=CARTESIAN_POINT('',(2.,51.5,0.));
#1182=CARTESIAN_POINT('Origin',(63.,51.5,0.));
#1183=CARTESIAN_POINT('Origin',(32.5,35.6867647058824,-60.));
#1184=UNCERTAINTY_MEASURE_WITH_UNIT(LENGTH_MEASURE(0.01),#1188,
'DISTANCE_ACCURACY_VALUE',
'Maximum model space distance between geometric entities at asserted c
onnectivities');
#1185=UNCERTAINTY_MEASURE_WITH_UNIT(LENGTH_MEASURE(0.01),#1188,
'DISTANCE_ACCURACY_VALUE',
'Maximum model space distance between geometric entities at asserted c
onnectivities');
#1186=(
GEOMETRIC_REPRESENTATION_CONTEXT(3)
GLOBAL_UNCERTAINTY_ASSIGNED_CONTEXT((#1184))
GLOBAL_UNIT_ASSIGNED_CONTEXT((#1188,#1191,#1190))
REPRESENTATION_CONTEXT('','3D')
);
#1187=(
GEOMETRIC_REPRESENTATION_CONTEXT(3)
GLOBAL_UNCERTAINTY_ASSIGNED_CONTEXT((#1185))
GLOBAL_UNIT_ASSIGNED_CONTEXT((#1188,#1191,#1190))
REPRESENTATION_CONTEXT('','3D')
);
#1188=(
LENGTH_UNIT()
NAMED_UNIT(*)
SI_UNIT(.MILLI.,.METRE.)
);
#1189=(
LENGTH_UNIT()
NAMED_UNIT(*)
SI_UNIT(.CENTI.,.METRE.)
);
#1190=(
NAMED_UNIT(*)
SI_UNIT($,.STERADIAN.)
SOLID_ANGLE_UNIT()
);
#1191=(
NAMED_UNIT(*)
PLANE_ANGLE_UNIT()
SI_UNIT($,.RADIAN.)
);
#1192=SHAPE_DEFINITION_REPRESENTATION(#1193,#1194);
#1193=PRODUCT_DEFINITION_SHAPE('',$,#1196);
#1194=SHAPE_REPRESENTATION('',(#709),#1186);
#1195=PRODUCT_DEFINITION_CONTEXT('part definition',#1200,'design');
#1196=PRODUCT_DEFINITION('Motorgeh\X\E4use links','Motorgeh\X\E4use li
nks',#1197,#1195);
#1197=PRODUCT_DEFINITION_FORMATION('',$,#1202);
#1198=PRODUCT_RELATED_PRODUCT_CATEGORY('Motorgeh\X\E4use links',
'Motorgeh\X\E4use links',(#1202));
#1199=APPLICATION_PROTOCOL_DEFINITION('international standard',
'automotive_design',2009,#1200);
#1200=APPLICATION_CONTEXT(
'Core Data for Automotive Mechanical Design Process');
#1201=PRODUCT_CONTEXT('part definition',#1200,'mechanical');
#1202=PRODUCT('Motorgeh\X\E4use links','Motorgeh\X\E4use links',$,(#1201));
#1203=PRESENTATION_STYLE_ASSIGNMENT((#1204));
#1204=SURFACE_STYLE_USAGE(.BOTH.,#1205);
#1205=SURFACE_SIDE_STYLE('',(#1206));
#1206=SURFACE_STYLE_FILL_AREA(#1207);
#1207=FILL_AREA_STYLE('',(#1208));
#1208=FILL_AREA_STYLE_COLOUR('',#1209);
#1209=COLOUR_RGB('',0.749019607843137,0.749019607843137,0.749019607843137);
ENDSEC;
END-ISO-10303-21;
