# Supplementary material for: Low-budget 3D-printed equipment for continuous flow reactions
Source: Beilstein J Org Chem. 2019 Feb 26;15:558–66. doi: 10.3762/bjoc.15.50 (PMC6404462; doi:10.3762/bjoc.15.50)
Supplement: File 2 — This zip-file includes all 3D-printed parts as stl-files for direct 3D printing, as well as stp-files for editing the 3D models, if necessary. It also contains the Arduino software code as an ino-file for controlling of the syringe pumps. [file Beilstein_J_Org_Chem-15-558-s002.zip › pump rack/upper lid.stp]

ISO-10303-21;
HEADER;
/* Generated by software containing ST-Developer
 * from STEP Tools, Inc. (www.steptools.com) 
 */

FILE_DESCRIPTION(
/* description */ (''),
/* implementation_level */ '2;1');

FILE_NAME(
/* name */ 'Z:\\3D Drucker\\Thomas\\Spritzenpumpe\\Deckel_oben.stp',
/* time_stamp */ '2018-09-27T12:44:13+02:00',
/* author */ ('Holm'),
/* organization */ (''),
/* preprocessor_version */ 'ST-DEVELOPER v16.13',
/* originating_system */ 'Autodesk Inventor 2018',
/* authorisation */ '');

FILE_SCHEMA (('AUTOMOTIVE_DESIGN { 1 0 10303 214 3 1 1 }'));
ENDSEC;

DATA;
#10=MECHANICAL_DESIGN_GEOMETRIC_PRESENTATION_REPRESENTATION('',(#26,#29,
#30,#31,#27,#32,#25,#28,#33,#24,#36,#35,#34),#1042);
#11=GEOMETRICALLY_BOUNDED_WIREFRAME_SHAPE_REPRESENTATION('',(#12),#1041);
#12=GEOMETRIC_CURVE_SET('Skizze3',(#296,#16,#17,#297,#298,#299,#18,#19,
#20,#21,#22,#23));
#13=SHAPE_REPRESENTATION_RELATIONSHIP('SRR','None',#1049,#15);
#14=SHAPE_REPRESENTATION_RELATIONSHIP('SRR','None',#1049,#11);
#15=ADVANCED_BREP_SHAPE_REPRESENTATION('',(#37),#1041);
#16=POLYLINE('',(#1020,#1021));
#17=POLYLINE('',(#1022,#1023));
#18=POLYLINE('',(#1027,#1028));
#19=POLYLINE('',(#1029,#1030));
#20=POLYLINE('',(#1031,#1032));
#21=POLYLINE('',(#1033,#1034));
#22=POLYLINE('',(#1035,#1036));
#23=POLYLINE('',(#1037,#1038));
#24=STYLED_ITEM('',(#1058),#37);
#25=STYLED_ITEM('',(#1060),#296);
#26=STYLED_ITEM('',(#1059),#16);
#27=STYLED_ITEM('',(#1059),#17);
#28=STYLED_ITEM('',(#1060),#297);
#29=STYLED_ITEM('',(#1060),#298);
#30=STYLED_ITEM('',(#1060),#299);
#31=STYLED_ITEM('',(#1059),#18);
#32=STYLED_ITEM('',(#1059),#19);
#33=STYLED_ITEM('',(#1060),#20);
#34=STYLED_ITEM('',(#1060),#21);
#35=STYLED_ITEM('',(#1060),#22);
#36=STYLED_ITEM('',(#1060),#23);
#37=MANIFOLD_SOLID_BREP('Volumenk\X\F6rper1',#600);
#38=LINE('',#936,#76);
#39=LINE('',#938,#77);
#40=LINE('',#940,#78);
#41=LINE('',#941,#79);
#42=LINE('',#944,#80);
#43=LINE('',#946,#81);
#44=LINE('',#947,#82);
#45=LINE('',#950,#83);
#46=LINE('',#952,#84);
#47=LINE('',#953,#85);
#48=LINE('',#955,#86);
#49=LINE('',#956,#87);
#50=LINE('',#962,#88);
#51=LINE('',#965,#89);
#52=LINE('',#968,#90);
#53=LINE('',#970,#91);
#54=LINE('',#971,#92);
#55=LINE('',#974,#93);
#56=LINE('',#978,#94);
#57=LINE('',#979,#95);
#58=LINE('',#984,#96);
#59=LINE('',#985,#97);
#60=LINE('',#988,#98);
#61=LINE('',#989,#99);
#62=LINE('',#993,#100);
#63=LINE('',#995,#101);
#64=LINE('',#997,#102);
#65=LINE('',#998,#103);
#66=LINE('',#1001,#104);
#67=LINE('',#1003,#105);
#68=LINE('',#1004,#106);
#69=LINE('',#1007,#107);
#70=LINE('',#1009,#108);
#71=LINE('',#1010,#109);
#72=LINE('',#1012,#110);
#73=LINE('',#1014,#111);
#74=LINE('',#1016,#112);
#75=LINE('',#1017,#113);
#76=VECTOR('',#780,10.);
#77=VECTOR('',#781,10.);
#78=VECTOR('',#782,10.);
#79=VECTOR('',#783,10.);
#80=VECTOR('',#786,10.);
#81=VECTOR('',#787,10.);
#82=VECTOR('',#788,10.);
#83=VECTOR('',#791,10.);
#84=VECTOR('',#792,10.);
#85=VECTOR('',#793,10.);
#86=VECTOR('',#796,10.);
#87=VECTOR('',#797,10.);
#88=VECTOR('',#802,10.);
#89=VECTOR('',#805,10.);
#90=VECTOR('',#808,10.);
#91=VECTOR('',#809,10.);
#92=VECTOR('',#810,10.);
#93=VECTOR('',#813,10.);
#94=VECTOR('',#816,10.);
#95=VECTOR('',#817,10.);
#96=VECTOR('',#822,10.);
#97=VECTOR('',#823,10.);
#98=VECTOR('',#826,10.);
#99=VECTOR('',#827,10.);
#100=VECTOR('',#830,10.);
#101=VECTOR('',#831,10.);
#102=VECTOR('',#832,10.);
#103=VECTOR('',#833,10.);
#104=VECTOR('',#836,10.);
#105=VECTOR('',#837,10.);
#106=VECTOR('',#838,10.);
#107=VECTOR('',#841,10.);
#108=VECTOR('',#842,10.);
#109=VECTOR('',#843,10.);
#110=VECTOR('',#846,10.);
#111=VECTOR('',#849,10.);
#112=VECTOR('',#852,10.);
#113=VECTOR('',#853,10.);
#114=PLANE('',#651);
#115=PLANE('',#655);
#116=PLANE('',#659);
#117=PLANE('',#663);
#118=PLANE('',#664);
#119=PLANE('',#665);
#120=PLANE('',#666);
#121=PLANE('',#667);
#122=PLANE('',#671);
#123=PLANE('',#672);
#124=PLANE('',#676);
#125=PLANE('',#677);
#126=PLANE('',#678);
#127=PLANE('',#679);
#128=PLANE('',#680);
#129=PLANE('',#681);
#130=PLANE('',#682);
#131=PLANE('',#683);
#132=CONICAL_SURFACE('',#632,0.5,1.02974425867665);
#133=CONICAL_SURFACE('',#636,0.5,1.02974425867665);
#134=CONICAL_SURFACE('',#640,0.5,1.02974425867665);
#135=CONICAL_SURFACE('',#644,0.5,1.02974425867665);
#136=FACE_BOUND('',#203,.T.);
#137=FACE_BOUND('',#205,.T.);
#138=FACE_BOUND('',#207,.T.);
#139=FACE_BOUND('',#209,.T.);
#140=FACE_BOUND('',#212,.T.);
#141=FACE_BOUND('',#215,.T.);
#142=FACE_BOUND('',#218,.T.);
#143=FACE_BOUND('',#221,.T.);
#144=FACE_BOUND('',#223,.T.);
#145=FACE_BOUND('',#225,.T.);
#146=FACE_BOUND('',#227,.T.);
#147=FACE_BOUND('',#229,.T.);
#148=FACE_BOUND('',#231,.T.);
#149=FACE_BOUND('',#233,.T.);
#150=FACE_BOUND('',#235,.T.);
#151=FACE_BOUND('',#237,.T.);
#152=FACE_BOUND('',#245,.T.);
#153=FACE_BOUND('',#246,.T.);
#154=FACE_BOUND('',#247,.T.);
#155=FACE_BOUND('',#248,.T.);
#156=FACE_BOUND('',#249,.T.);
#157=FACE_BOUND('',#256,.T.);
#158=FACE_BOUND('',#257,.T.);
#159=FACE_BOUND('',#258,.T.);
#160=FACE_BOUND('',#259,.T.);
#161=FACE_BOUND('',#260,.T.);
#162=FACE_BOUND('',#261,.T.);
#163=FACE_BOUND('',#262,.T.);
#164=FACE_BOUND('',#263,.T.);
#165=FACE_BOUND('',#264,.T.);
#166=FACE_OUTER_BOUND('',#202,.T.);
#167=FACE_OUTER_BOUND('',#204,.T.);
#168=FACE_OUTER_BOUND('',#206,.T.);
#169=FACE_OUTER_BOUND('',#208,.T.);
#170=FACE_OUTER_BOUND('',#210,.T.);
#171=FACE_OUTER_BOUND('',#211,.T.);
#172=FACE_OUTER_BOUND('',#213,.T.);
#173=FACE_OUTER_BOUND('',#214,.T.);
#174=FACE_OUTER_BOUND('',#216,.T.);
#175=FACE_OUTER_BOUND('',#217,.T.);
#176=FACE_OUTER_BOUND('',#219,.T.);
#177=FACE_OUTER_BOUND('',#220,.T.);
#178=FACE_OUTER_BOUND('',#222,.T.);
#179=FACE_OUTER_BOUND('',#224,.T.);
#180=FACE_OUTER_BOUND('',#226,.T.);
#181=FACE_OUTER_BOUND('',#228,.T.);
#182=FACE_OUTER_BOUND('',#230,.T.);
#183=FACE_OUTER_BOUND('',#232,.T.);
#184=FACE_OUTER_BOUND('',#234,.T.);
#185=FACE_OUTER_BOUND('',#236,.T.);
#186=FACE_OUTER_BOUND('',#238,.T.);
#187=FACE_OUTER_BOUND('',#239,.T.);
#188=FACE_OUTER_BOUND('',#240,.T.);
#189=FACE_OUTER_BOUND('',#241,.T.);
#190=FACE_OUTER_BOUND('',#242,.T.);
#191=FACE_OUTER_BOUND('',#243,.T.);
#192=FACE_OUTER_BOUND('',#244,.T.);
#193=FACE_OUTER_BOUND('',#250,.T.);
#194=FACE_OUTER_BOUND('',#251,.T.);
#195=FACE_OUTER_BOUND('',#252,.T.);
#196=FACE_OUTER_BOUND('',#253,.T.);
#197=FACE_OUTER_BOUND('',#254,.T.);
#198=FACE_OUTER_BOUND('',#255,.T.);
#199=FACE_OUTER_BOUND('',#265,.T.);
#200=FACE_OUTER_BOUND('',#266,.T.);
#201=FACE_OUTER_BOUND('',#267,.T.);
#202=EDGE_LOOP('',(#418));
#203=EDGE_LOOP('',(#419));
#204=EDGE_LOOP('',(#420));
#205=EDGE_LOOP('',(#421));
#206=EDGE_LOOP('',(#422));
#207=EDGE_LOOP('',(#423));
#208=EDGE_LOOP('',(#424));
#209=EDGE_LOOP('',(#425));
#210=EDGE_LOOP('',(#426));
#211=EDGE_LOOP('',(#427));
#212=EDGE_LOOP('',(#428));
#213=EDGE_LOOP('',(#429));
#214=EDGE_LOOP('',(#430));
#215=EDGE_LOOP('',(#431));
#216=EDGE_LOOP('',(#432));
#217=EDGE_LOOP('',(#433));
#218=EDGE_LOOP('',(#434));
#219=EDGE_LOOP('',(#435));
#220=EDGE_LOOP('',(#436));
#221=EDGE_LOOP('',(#437));
#222=EDGE_LOOP('',(#438));
#223=EDGE_LOOP('',(#439));
#224=EDGE_LOOP('',(#440));
#225=EDGE_LOOP('',(#441));
#226=EDGE_LOOP('',(#442));
#227=EDGE_LOOP('',(#443));
#228=EDGE_LOOP('',(#444));
#229=EDGE_LOOP('',(#445));
#230=EDGE_LOOP('',(#446));
#231=EDGE_LOOP('',(#447));
#232=EDGE_LOOP('',(#448));
#233=EDGE_LOOP('',(#449));
#234=EDGE_LOOP('',(#450));
#235=EDGE_LOOP('',(#451));
#236=EDGE_LOOP('',(#452));
#237=EDGE_LOOP('',(#453));
#238=EDGE_LOOP('',(#454,#455,#456,#457));
#239=EDGE_LOOP('',(#458,#459,#460,#461));
#240=EDGE_LOOP('',(#462,#463,#464,#465));
#241=EDGE_LOOP('',(#466,#467,#468,#469));
#242=EDGE_LOOP('',(#470,#471,#472,#473));
#243=EDGE_LOOP('',(#474,#475,#476,#477));
#244=EDGE_LOOP('',(#478,#479,#480,#481,#482,#483));
#245=EDGE_LOOP('',(#484));
#246=EDGE_LOOP('',(#485));
#247=EDGE_LOOP('',(#486));
#248=EDGE_LOOP('',(#487));
#249=EDGE_LOOP('',(#488,#489,#490,#491));
#250=EDGE_LOOP('',(#492,#493,#494,#495));
#251=EDGE_LOOP('',(#496,#497,#498,#499));
#252=EDGE_LOOP('',(#500,#501,#502,#503));
#253=EDGE_LOOP('',(#504,#505,#506,#507));
#254=EDGE_LOOP('',(#508,#509,#510,#511));
#255=EDGE_LOOP('',(#512,#513,#514,#515));
#256=EDGE_LOOP('',(#516));
#257=EDGE_LOOP('',(#517));
#258=EDGE_LOOP('',(#518));
#259=EDGE_LOOP('',(#519));
#260=EDGE_LOOP('',(#520));
#261=EDGE_LOOP('',(#521));
#262=EDGE_LOOP('',(#522));
#263=EDGE_LOOP('',(#523));
#264=EDGE_LOOP('',(#524,#525,#526,#527));
#265=EDGE_LOOP('',(#528,#529,#530,#531));
#266=EDGE_LOOP('',(#532,#533,#534,#535,#536,#537,#538,#539));
#267=EDGE_LOOP('',(#540,#541,#542,#543,#544,#545,#546,#547,#548,#549));
#268=CIRCLE('',#621,1.75);
#269=CIRCLE('',#622,1.75);
#270=CIRCLE('',#624,1.75);
#271=CIRCLE('',#625,1.75);
#272=CIRCLE('',#627,1.75);
#273=CIRCLE('',#628,1.75);
#274=CIRCLE('',#630,1.75);
#275=CIRCLE('',#631,1.75);
#276=CIRCLE('',#633,1.);
#277=CIRCLE('',#635,1.);
#278=CIRCLE('',#637,1.);
#279=CIRCLE('',#639,1.);
#280=CIRCLE('',#641,1.);
#281=CIRCLE('',#643,1.);
#282=CIRCLE('',#645,1.);
#283=CIRCLE('',#647,1.);
#284=CIRCLE('',#649,3.8);
#285=CIRCLE('',#650,3.8);
#286=CIRCLE('',#653,3.8);
#287=CIRCLE('',#654,3.8);
#288=CIRCLE('',#657,3.8);
#289=CIRCLE('',#658,3.8);
#290=CIRCLE('',#661,3.8);
#291=CIRCLE('',#662,3.8);
#292=CIRCLE('',#669,6.);
#293=CIRCLE('',#670,6.);
#294=CIRCLE('',#673,6.);
#295=CIRCLE('',#675,6.);
#296=CIRCLE('',#684,3.8);
#297=CIRCLE('',#685,3.8);
#298=CIRCLE('',#686,3.8);
#299=CIRCLE('',#687,3.8);
#300=VERTEX_POINT('',#866);
#301=VERTEX_POINT('',#868);
#302=VERTEX_POINT('',#871);
#303=VERTEX_POINT('',#873);
#304=VERTEX_POINT('',#876);
#305=VERTEX_POINT('',#878);
#306=VERTEX_POINT('',#881);
#307=VERTEX_POINT('',#883);
#308=VERTEX_POINT('',#886);
#309=VERTEX_POINT('',#889);
#310=VERTEX_POINT('',#892);
#311=VERTEX_POINT('',#895);
#312=VERTEX_POINT('',#898);
#313=VERTEX_POINT('',#901);
#314=VERTEX_POINT('',#904);
#315=VERTEX_POINT('',#907);
#316=VERTEX_POINT('',#910);
#317=VERTEX_POINT('',#912);
#318=VERTEX_POINT('',#916);
#319=VERTEX_POINT('',#918);
#320=VERTEX_POINT('',#922);
#321=VERTEX_POINT('',#924);
#322=VERTEX_POINT('',#928);
#323=VERTEX_POINT('',#930);
#324=VERTEX_POINT('',#934);
#325=VERTEX_POINT('',#935);
#326=VERTEX_POINT('',#937);
#327=VERTEX_POINT('',#939);
#328=VERTEX_POINT('',#943);
#329=VERTEX_POINT('',#945);
#330=VERTEX_POINT('',#949);
#331=VERTEX_POINT('',#951);
#332=VERTEX_POINT('',#958);
#333=VERTEX_POINT('',#959);
#334=VERTEX_POINT('',#961);
#335=VERTEX_POINT('',#963);
#336=VERTEX_POINT('',#967);
#337=VERTEX_POINT('',#969);
#338=VERTEX_POINT('',#973);
#339=VERTEX_POINT('',#975);
#340=VERTEX_POINT('',#977);
#341=VERTEX_POINT('',#981);
#342=VERTEX_POINT('',#982);
#343=VERTEX_POINT('',#987);
#344=VERTEX_POINT('',#991);
#345=VERTEX_POINT('',#992);
#346=VERTEX_POINT('',#994);
#347=VERTEX_POINT('',#996);
#348=VERTEX_POINT('',#1000);
#349=VERTEX_POINT('',#1002);
#350=VERTEX_POINT('',#1006);
#351=VERTEX_POINT('',#1008);
#352=EDGE_CURVE('',#300,#300,#268,.T.);
#353=EDGE_CURVE('',#301,#301,#269,.T.);
#354=EDGE_CURVE('',#302,#302,#270,.T.);
#355=EDGE_CURVE('',#303,#303,#271,.T.);
#356=EDGE_CURVE('',#304,#304,#272,.T.);
#357=EDGE_CURVE('',#305,#305,#273,.T.);
#358=EDGE_CURVE('',#306,#306,#274,.T.);
#359=EDGE_CURVE('',#307,#307,#275,.T.);
#360=EDGE_CURVE('',#308,#308,#276,.T.);
#361=EDGE_CURVE('',#309,#309,#277,.T.);
#362=EDGE_CURVE('',#310,#310,#278,.T.);
#363=EDGE_CURVE('',#311,#311,#279,.T.);
#364=EDGE_CURVE('',#312,#312,#280,.T.);
#365=EDGE_CURVE('',#313,#313,#281,.T.);
#366=EDGE_CURVE('',#314,#314,#282,.T.);
#367=EDGE_CURVE('',#315,#315,#283,.T.);
#368=EDGE_CURVE('',#316,#316,#284,.T.);
#369=EDGE_CURVE('',#317,#317,#285,.T.);
#370=EDGE_CURVE('',#318,#318,#286,.T.);
#371=EDGE_CURVE('',#319,#319,#287,.T.);
#372=EDGE_CURVE('',#320,#320,#288,.T.);
#373=EDGE_CURVE('',#321,#321,#289,.T.);
#374=EDGE_CURVE('',#322,#322,#290,.T.);
#375=EDGE_CURVE('',#323,#323,#291,.T.);
#376=EDGE_CURVE('',#324,#325,#38,.T.);
#377=EDGE_CURVE('',#326,#324,#39,.T.);
#378=EDGE_CURVE('',#327,#326,#40,.T.);
#379=EDGE_CURVE('',#327,#325,#41,.T.);
#380=EDGE_CURVE('',#325,#328,#42,.T.);
#381=EDGE_CURVE('',#329,#327,#43,.T.);
#382=EDGE_CURVE('',#329,#328,#44,.T.);
#383=EDGE_CURVE('',#328,#330,#45,.T.);
#384=EDGE_CURVE('',#331,#329,#46,.T.);
#385=EDGE_CURVE('',#331,#330,#47,.T.);
#386=EDGE_CURVE('',#330,#324,#48,.T.);
#387=EDGE_CURVE('',#326,#331,#49,.T.);
#388=EDGE_CURVE('',#332,#333,#292,.T.);
#389=EDGE_CURVE('',#333,#334,#50,.T.);
#390=EDGE_CURVE('',#334,#335,#293,.T.);
#391=EDGE_CURVE('',#335,#332,#51,.T.);
#392=EDGE_CURVE('',#335,#336,#52,.T.);
#393=EDGE_CURVE('',#336,#337,#53,.T.);
#394=EDGE_CURVE('',#332,#337,#54,.T.);
#395=EDGE_CURVE('',#338,#334,#55,.T.);
#396=EDGE_CURVE('',#339,#338,#294,.T.);
#397=EDGE_CURVE('',#340,#339,#56,.T.);
#398=EDGE_CURVE('',#336,#340,#57,.T.);
#399=EDGE_CURVE('',#341,#342,#295,.T.);
#400=EDGE_CURVE('',#342,#339,#58,.T.);
#401=EDGE_CURVE('',#338,#341,#59,.T.);
#402=EDGE_CURVE('',#343,#342,#60,.T.);
#403=EDGE_CURVE('',#340,#343,#61,.T.);
#404=EDGE_CURVE('',#344,#345,#62,.T.);
#405=EDGE_CURVE('',#344,#346,#63,.T.);
#406=EDGE_CURVE('',#347,#346,#64,.T.);
#407=EDGE_CURVE('',#345,#347,#65,.T.);
#408=EDGE_CURVE('',#345,#348,#66,.T.);
#409=EDGE_CURVE('',#349,#347,#67,.T.);
#410=EDGE_CURVE('',#348,#349,#68,.T.);
#411=EDGE_CURVE('',#348,#350,#69,.T.);
#412=EDGE_CURVE('',#351,#349,#70,.T.);
#413=EDGE_CURVE('',#350,#351,#71,.T.);
#414=EDGE_CURVE('',#346,#351,#72,.T.);
#415=EDGE_CURVE('',#341,#333,#73,.T.);
#416=EDGE_CURVE('',#350,#343,#74,.T.);
#417=EDGE_CURVE('',#337,#344,#75,.T.);
#418=ORIENTED_EDGE('',*,*,#352,.F.);
#419=ORIENTED_EDGE('',*,*,#353,.F.);
#420=ORIENTED_EDGE('',*,*,#354,.F.);
#421=ORIENTED_EDGE('',*,*,#355,.F.);
#422=ORIENTED_EDGE('',*,*,#356,.F.);
#423=ORIENTED_EDGE('',*,*,#357,.F.);
#424=ORIENTED_EDGE('',*,*,#358,.F.);
#425=ORIENTED_EDGE('',*,*,#359,.F.);
#426=ORIENTED_EDGE('',*,*,#360,.T.);
#427=ORIENTED_EDGE('',*,*,#361,.F.);
#428=ORIENTED_EDGE('',*,*,#360,.F.);
#429=ORIENTED_EDGE('',*,*,#362,.T.);
#430=ORIENTED_EDGE('',*,*,#363,.F.);
#431=ORIENTED_EDGE('',*,*,#362,.F.);
#432=ORIENTED_EDGE('',*,*,#364,.T.);
#433=ORIENTED_EDGE('',*,*,#365,.F.);
#434=ORIENTED_EDGE('',*,*,#364,.F.);
#435=ORIENTED_EDGE('',*,*,#366,.T.);
#436=ORIENTED_EDGE('',*,*,#367,.F.);
#437=ORIENTED_EDGE('',*,*,#366,.F.);
#438=ORIENTED_EDGE('',*,*,#368,.F.);
#439=ORIENTED_EDGE('',*,*,#369,.F.);
#440=ORIENTED_EDGE('',*,*,#368,.T.);
#441=ORIENTED_EDGE('',*,*,#365,.T.);
#442=ORIENTED_EDGE('',*,*,#370,.F.);
#443=ORIENTED_EDGE('',*,*,#371,.F.);
#444=ORIENTED_EDGE('',*,*,#370,.T.);
#445=ORIENTED_EDGE('',*,*,#367,.T.);
#446=ORIENTED_EDGE('',*,*,#372,.F.);
#447=ORIENTED_EDGE('',*,*,#373,.F.);
#448=ORIENTED_EDGE('',*,*,#372,.T.);
#449=ORIENTED_EDGE('',*,*,#361,.T.);
#450=ORIENTED_EDGE('',*,*,#374,.F.);
#451=ORIENTED_EDGE('',*,*,#375,.F.);
#452=ORIENTED_EDGE('',*,*,#374,.T.);
#453=ORIENTED_EDGE('',*,*,#363,.T.);
#454=ORIENTED_EDGE('',*,*,#376,.F.);
#455=ORIENTED_EDGE('',*,*,#377,.F.);
#456=ORIENTED_EDGE('',*,*,#378,.F.);
#457=ORIENTED_EDGE('',*,*,#379,.T.);
#458=ORIENTED_EDGE('',*,*,#380,.F.);
#459=ORIENTED_EDGE('',*,*,#379,.F.);
#460=ORIENTED_EDGE('',*,*,#381,.F.);
#461=ORIENTED_EDGE('',*,*,#382,.T.);
#462=ORIENTED_EDGE('',*,*,#383,.F.);
#463=ORIENTED_EDGE('',*,*,#382,.F.);
#464=ORIENTED_EDGE('',*,*,#384,.F.);
#465=ORIENTED_EDGE('',*,*,#385,.T.);
#466=ORIENTED_EDGE('',*,*,#386,.F.);
#467=ORIENTED_EDGE('',*,*,#385,.F.);
#468=ORIENTED_EDGE('',*,*,#387,.F.);
#469=ORIENTED_EDGE('',*,*,#377,.T.);
#470=ORIENTED_EDGE('',*,*,#388,.T.);
#471=ORIENTED_EDGE('',*,*,#389,.T.);
#472=ORIENTED_EDGE('',*,*,#390,.T.);
#473=ORIENTED_EDGE('',*,*,#391,.T.);
#474=ORIENTED_EDGE('',*,*,#391,.F.);
#475=ORIENTED_EDGE('',*,*,#392,.T.);
#476=ORIENTED_EDGE('',*,*,#393,.T.);
#477=ORIENTED_EDGE('',*,*,#394,.F.);
#478=ORIENTED_EDGE('',*,*,#390,.F.);
#479=ORIENTED_EDGE('',*,*,#395,.F.);
#480=ORIENTED_EDGE('',*,*,#396,.F.);
#481=ORIENTED_EDGE('',*,*,#397,.F.);
#482=ORIENTED_EDGE('',*,*,#398,.F.);
#483=ORIENTED_EDGE('',*,*,#392,.F.);
#484=ORIENTED_EDGE('',*,*,#352,.T.);
#485=ORIENTED_EDGE('',*,*,#354,.T.);
#486=ORIENTED_EDGE('',*,*,#356,.T.);
#487=ORIENTED_EDGE('',*,*,#358,.T.);
#488=ORIENTED_EDGE('',*,*,#383,.T.);
#489=ORIENTED_EDGE('',*,*,#386,.T.);
#490=ORIENTED_EDGE('',*,*,#376,.T.);
#491=ORIENTED_EDGE('',*,*,#380,.T.);
#492=ORIENTED_EDGE('',*,*,#399,.T.);
#493=ORIENTED_EDGE('',*,*,#400,.T.);
#494=ORIENTED_EDGE('',*,*,#396,.T.);
#495=ORIENTED_EDGE('',*,*,#401,.T.);
#496=ORIENTED_EDGE('',*,*,#400,.F.);
#497=ORIENTED_EDGE('',*,*,#402,.F.);
#498=ORIENTED_EDGE('',*,*,#403,.F.);
#499=ORIENTED_EDGE('',*,*,#397,.T.);
#500=ORIENTED_EDGE('',*,*,#404,.F.);
#501=ORIENTED_EDGE('',*,*,#405,.T.);
#502=ORIENTED_EDGE('',*,*,#406,.F.);
#503=ORIENTED_EDGE('',*,*,#407,.F.);
#504=ORIENTED_EDGE('',*,*,#408,.F.);
#505=ORIENTED_EDGE('',*,*,#407,.T.);
#506=ORIENTED_EDGE('',*,*,#409,.F.);
#507=ORIENTED_EDGE('',*,*,#410,.F.);
#508=ORIENTED_EDGE('',*,*,#411,.F.);
#509=ORIENTED_EDGE('',*,*,#410,.T.);
#510=ORIENTED_EDGE('',*,*,#412,.F.);
#511=ORIENTED_EDGE('',*,*,#413,.F.);
#512=ORIENTED_EDGE('',*,*,#414,.T.);
#513=ORIENTED_EDGE('',*,*,#412,.T.);
#514=ORIENTED_EDGE('',*,*,#409,.T.);
#515=ORIENTED_EDGE('',*,*,#406,.T.);
#516=ORIENTED_EDGE('',*,*,#353,.T.);
#517=ORIENTED_EDGE('',*,*,#355,.T.);
#518=ORIENTED_EDGE('',*,*,#357,.T.);
#519=ORIENTED_EDGE('',*,*,#359,.T.);
#520=ORIENTED_EDGE('',*,*,#369,.T.);
#521=ORIENTED_EDGE('',*,*,#371,.T.);
#522=ORIENTED_EDGE('',*,*,#373,.T.);
#523=ORIENTED_EDGE('',*,*,#375,.T.);
#524=ORIENTED_EDGE('',*,*,#384,.T.);
#525=ORIENTED_EDGE('',*,*,#381,.T.);
#526=ORIENTED_EDGE('',*,*,#378,.T.);
#527=ORIENTED_EDGE('',*,*,#387,.T.);
#528=ORIENTED_EDGE('',*,*,#389,.F.);
#529=ORIENTED_EDGE('',*,*,#415,.F.);
#530=ORIENTED_EDGE('',*,*,#401,.F.);
#531=ORIENTED_EDGE('',*,*,#395,.T.);
#532=ORIENTED_EDGE('',*,*,#398,.T.);
#533=ORIENTED_EDGE('',*,*,#403,.T.);
#534=ORIENTED_EDGE('',*,*,#416,.F.);
#535=ORIENTED_EDGE('',*,*,#413,.T.);
#536=ORIENTED_EDGE('',*,*,#414,.F.);
#537=ORIENTED_EDGE('',*,*,#405,.F.);
#538=ORIENTED_EDGE('',*,*,#417,.F.);
#539=ORIENTED_EDGE('',*,*,#393,.F.);
#540=ORIENTED_EDGE('',*,*,#388,.F.);
#541=ORIENTED_EDGE('',*,*,#394,.T.);
#542=ORIENTED_EDGE('',*,*,#417,.T.);
#543=ORIENTED_EDGE('',*,*,#404,.T.);
#544=ORIENTED_EDGE('',*,*,#408,.T.);
#545=ORIENTED_EDGE('',*,*,#411,.T.);
#546=ORIENTED_EDGE('',*,*,#416,.T.);
#547=ORIENTED_EDGE('',*,*,#402,.T.);
#548=ORIENTED_EDGE('',*,*,#399,.F.);
#549=ORIENTED_EDGE('',*,*,#415,.T.);
#550=CYLINDRICAL_SURFACE('',#620,1.75);
#551=CYLINDRICAL_SURFACE('',#623,1.75);
#552=CYLINDRICAL_SURFACE('',#626,1.75);
#553=CYLINDRICAL_SURFACE('',#629,1.75);
#554=CYLINDRICAL_SURFACE('',#634,1.);
#555=CYLINDRICAL_SURFACE('',#638,1.);
#556=CYLINDRICAL_SURFACE('',#642,1.);
#557=CYLINDRICAL_SURFACE('',#646,1.);
#558=CYLINDRICAL_SURFACE('',#648,3.8);
#559=CYLINDRICAL_SURFACE('',#652,3.8);
#560=CYLINDRICAL_SURFACE('',#656,3.8);
#561=CYLINDRICAL_SURFACE('',#660,3.8);
#562=CYLINDRICAL_SURFACE('',#668,6.);
#563=CYLINDRICAL_SURFACE('',#674,6.);
#564=ADVANCED_FACE('',(#166,#136),#550,.F.);
#565=ADVANCED_FACE('',(#167,#137),#551,.F.);
#566=ADVANCED_FACE('',(#168,#138),#552,.F.);
#567=ADVANCED_FACE('',(#169,#139),#553,.F.);
#568=ADVANCED_FACE('',(#170),#132,.F.);
#569=ADVANCED_FACE('',(#171,#140),#554,.F.);
#570=ADVANCED_FACE('',(#172),#133,.F.);
#571=ADVANCED_FACE('',(#173,#141),#555,.F.);
#572=ADVANCED_FACE('',(#174),#134,.F.);
#573=ADVANCED_FACE('',(#175,#142),#556,.F.);
#574=ADVANCED_FACE('',(#176),#135,.F.);
#575=ADVANCED_FACE('',(#177,#143),#557,.F.);
#576=ADVANCED_FACE('',(#178,#144),#558,.T.);
#577=ADVANCED_FACE('',(#179,#145),#114,.T.);
#578=ADVANCED_FACE('',(#180,#146),#559,.T.);
#579=ADVANCED_FACE('',(#181,#147),#115,.T.);
#580=ADVANCED_FACE('',(#182,#148),#560,.T.);
#581=ADVANCED_FACE('',(#183,#149),#116,.T.);
#582=ADVANCED_FACE('',(#184,#150),#561,.T.);
#583=ADVANCED_FACE('',(#185,#151),#117,.T.);
#584=ADVANCED_FACE('',(#186),#118,.F.);
#585=ADVANCED_FACE('',(#187),#119,.F.);
#586=ADVANCED_FACE('',(#188),#120,.F.);
#587=ADVANCED_FACE('',(#189),#121,.F.);
#588=ADVANCED_FACE('',(#190),#562,.T.);
#589=ADVANCED_FACE('',(#191),#122,.T.);
#590=ADVANCED_FACE('',(#192,#152,#153,#154,#155,#156),#123,.F.);
#591=ADVANCED_FACE('',(#193),#563,.T.);
#592=ADVANCED_FACE('',(#194),#124,.T.);
#593=ADVANCED_FACE('',(#195),#125,.T.);
#594=ADVANCED_FACE('',(#196),#126,.T.);
#595=ADVANCED_FACE('',(#197),#127,.T.);
#596=ADVANCED_FACE('',(#198,#157,#158,#159,#160,#161,#162,#163,#164,#165),
#128,.T.);
#597=ADVANCED_FACE('',(#199),#129,.T.);
#598=ADVANCED_FACE('',(#200),#130,.T.);
#599=ADVANCED_FACE('',(#201),#131,.T.);
#600=CLOSED_SHELL('',(#564,#565,#566,#567,#568,#569,#570,#571,#572,#573,
#574,#575,#576,#577,#578,#579,#580,#581,#582,#583,#584,#585,#586,#587,#588,
#589,#590,#591,#592,#593,#594,#595,#596,#597,#598,#599));
#601=DERIVED_UNIT_ELEMENT(#603,0.);
#602=DERIVED_UNIT_ELEMENT(#1044,0.);
#603=(
MASS_UNIT()
NAMED_UNIT(*)
SI_UNIT($,.GRAM.)
);
#604=DERIVED_UNIT((#601,#602));
#605=MEASURE_REPRESENTATION_ITEM('density measure',
POSITIVE_RATIO_MEASURE(1.),#604);
#606=PROPERTY_DEFINITION_REPRESENTATION(#611,#608);
#607=PROPERTY_DEFINITION_REPRESENTATION(#612,#609);
#608=REPRESENTATION('material name',(#610),#1041);
#609=REPRESENTATION('density',(#605),#1041);
#610=DESCRIPTIVE_REPRESENTATION_ITEM('Generisch','Generisch');
#611=PROPERTY_DEFINITION('material property','material name',#1051);
#612=PROPERTY_DEFINITION('material property','density of part',#1051);
#613=DATE_TIME_ROLE('creation_date');
#614=APPLIED_DATE_AND_TIME_ASSIGNMENT(#615,#613,(#1051));
#615=DATE_AND_TIME(#616,#617);
#616=CALENDAR_DATE(2018,27,3);
#617=LOCAL_TIME(20,19,6.,#618);
#618=COORDINATED_UNIVERSAL_TIME_OFFSET(0,0,.BEHIND.);
#619=AXIS2_PLACEMENT_3D('placement',#864,#688,#689);
#620=AXIS2_PLACEMENT_3D('',#865,#690,#691);
#621=AXIS2_PLACEMENT_3D('',#867,#692,#693);
#622=AXIS2_PLACEMENT_3D('',#869,#694,#695);
#623=AXIS2_PLACEMENT_3D('',#870,#696,#697);
#624=AXIS2_PLACEMENT_3D('',#872,#698,#699);
#625=AXIS2_PLACEMENT_3D('',#874,#700,#701);
#626=AXIS2_PLACEMENT_3D('',#875,#702,#703);
#627=AXIS2_PLACEMENT_3D('',#877,#704,#705);
#628=AXIS2_PLACEMENT_3D('',#879,#706,#707);
#629=AXIS2_PLACEMENT_3D('',#880,#708,#709);
#630=AXIS2_PLACEMENT_3D('',#882,#710,#711);
#631=AXIS2_PLACEMENT_3D('',#884,#712,#713);
#632=AXIS2_PLACEMENT_3D('',#885,#714,#715);
#633=AXIS2_PLACEMENT_3D('',#887,#716,#717);
#634=AXIS2_PLACEMENT_3D('',#888,#718,#719);
#635=AXIS2_PLACEMENT_3D('',#890,#720,#721);
#636=AXIS2_PLACEMENT_3D('',#891,#722,#723);
#637=AXIS2_PLACEMENT_3D('',#893,#724,#725);
#638=AXIS2_PLACEMENT_3D('',#894,#726,#727);
#639=AXIS2_PLACEMENT_3D('',#896,#728,#729);
#640=AXIS2_PLACEMENT_3D('',#897,#730,#731);
#641=AXIS2_PLACEMENT_3D('',#899,#732,#733);
#642=AXIS2_PLACEMENT_3D('',#900,#734,#735);
#643=AXIS2_PLACEMENT_3D('',#902,#736,#737);
#644=AXIS2_PLACEMENT_3D('',#903,#738,#739);
#645=AXIS2_PLACEMENT_3D('',#905,#740,#741);
#646=AXIS2_PLACEMENT_3D('',#906,#742,#743);
#647=AXIS2_PLACEMENT_3D('',#908,#744,#745);
#648=AXIS2_PLACEMENT_3D('',#909,#746,#747);
#649=AXIS2_PLACEMENT_3D('',#911,#748,#749);
#650=AXIS2_PLACEMENT_3D('',#913,#750,#751);
#651=AXIS2_PLACEMENT_3D('',#914,#752,#753);
#652=AXIS2_PLACEMENT_3D('',#915,#754,#755);
#653=AXIS2_PLACEMENT_3D('',#917,#756,#757);
#654=AXIS2_PLACEMENT_3D('',#919,#758,#759);
#655=AXIS2_PLACEMENT_3D('',#920,#760,#761);
#656=AXIS2_PLACEMENT_3D('',#921,#762,#763);
#657=AXIS2_PLACEMENT_3D('',#923,#764,#765);
#658=AXIS2_PLACEMENT_3D('',#925,#766,#767);
#659=AXIS2_PLACEMENT_3D('',#926,#768,#769);
#660=AXIS2_PLACEMENT_3D('',#927,#770,#771);
#661=AXIS2_PLACEMENT_3D('',#929,#772,#773);
#662=AXIS2_PLACEMENT_3D('',#931,#774,#775);
#663=AXIS2_PLACEMENT_3D('',#932,#776,#777);
#664=AXIS2_PLACEMENT_3D('',#933,#778,#779);
#665=AXIS2_PLACEMENT_3D('',#942,#784,#785);
#666=AXIS2_PLACEMENT_3D('',#948,#789,#790);
#667=AXIS2_PLACEMENT_3D('',#954,#794,#795);
#668=AXIS2_PLACEMENT_3D('',#957,#798,#799);
#669=AXIS2_PLACEMENT_3D('',#960,#800,#801);
#670=AXIS2_PLACEMENT_3D('',#964,#803,#804);
#671=AXIS2_PLACEMENT_3D('',#966,#806,#807);
#672=AXIS2_PLACEMENT_3D('',#972,#811,#812);
#673=AXIS2_PLACEMENT_3D('',#976,#814,#815);
#674=AXIS2_PLACEMENT_3D('',#980,#818,#819);
#675=AXIS2_PLACEMENT_3D('',#983,#820,#821);
#676=AXIS2_PLACEMENT_3D('',#986,#824,#825);
#677=AXIS2_PLACEMENT_3D('',#990,#828,#829);
#678=AXIS2_PLACEMENT_3D('',#999,#834,#835);
#679=AXIS2_PLACEMENT_3D('',#1005,#839,#840);
#680=AXIS2_PLACEMENT_3D('',#1011,#844,#845);
#681=AXIS2_PLACEMENT_3D('',#1013,#847,#848);
#682=AXIS2_PLACEMENT_3D('',#1015,#850,#851);
#683=AXIS2_PLACEMENT_3D('',#1018,#854,#855);
#684=AXIS2_PLACEMENT_3D('',#1019,#856,#857);
#685=AXIS2_PLACEMENT_3D('',#1024,#858,#859);
#686=AXIS2_PLACEMENT_3D('',#1025,#860,#861);
#687=AXIS2_PLACEMENT_3D('',#1026,#862,#863);
#688=DIRECTION('axis',(0.,0.,1.));
#689=DIRECTION('refdir',(1.,0.,0.));
#690=DIRECTION('center_axis',(0.,0.,-1.));
#691=DIRECTION('ref_axis',(-1.,0.,0.));
#692=DIRECTION('center_axis',(0.,0.,1.));
#693=DIRECTION('ref_axis',(-1.,0.,0.));
#694=DIRECTION('center_axis',(0.,0.,-1.));
#695=DIRECTION('ref_axis',(-1.,0.,0.));
#696=DIRECTION('center_axis',(0.,0.,-1.));
#697=DIRECTION('ref_axis',(-1.,0.,0.));
#698=DIRECTION('center_axis',(0.,0.,1.));
#699=DIRECTION('ref_axis',(-1.,0.,0.));
#700=DIRECTION('center_axis',(0.,0.,-1.));
#701=DIRECTION('ref_axis',(-1.,0.,0.));
#702=DIRECTION('center_axis',(0.,0.,-1.));
#703=DIRECTION('ref_axis',(-1.,0.,0.));
#704=DIRECTION('center_axis',(0.,0.,1.));
#705=DIRECTION('ref_axis',(-1.,0.,0.));
#706=DIRECTION('center_axis',(0.,0.,-1.));
#707=DIRECTION('ref_axis',(-1.,0.,0.));
#708=DIRECTION('center_axis',(0.,0.,-1.));
#709=DIRECTION('ref_axis',(-1.,0.,0.));
#710=DIRECTION('center_axis',(0.,0.,1.));
#711=DIRECTION('ref_axis',(-1.,0.,0.));
#712=DIRECTION('center_axis',(0.,0.,-1.));
#713=DIRECTION('ref_axis',(-1.,0.,0.));
#714=DIRECTION('center_axis',(0.,0.,1.));
#715=DIRECTION('ref_axis',(1.,0.,0.));
#716=DIRECTION('center_axis',(0.,0.,1.));
#717=DIRECTION('ref_axis',(1.,0.,0.));
#718=DIRECTION('center_axis',(0.,0.,1.));
#719=DIRECTION('ref_axis',(1.,0.,0.));
#720=DIRECTION('center_axis',(0.,0.,-1.));
#721=DIRECTION('ref_axis',(1.,0.,0.));
#722=DIRECTION('center_axis',(0.,0.,1.));
#723=DIRECTION('ref_axis',(1.,0.,0.));
#724=DIRECTION('center_axis',(0.,0.,1.));
#725=DIRECTION('ref_axis',(1.,0.,0.));
#726=DIRECTION('center_axis',(0.,0.,1.));
#727=DIRECTION('ref_axis',(1.,0.,0.));
#728=DIRECTION('center_axis',(0.,0.,-1.));
#729=DIRECTION('ref_axis',(1.,0.,0.));
#730=DIRECTION('center_axis',(0.,0.,1.));
#731=DIRECTION('ref_axis',(1.,0.,0.));
#732=DIRECTION('center_axis',(0.,0.,1.));
#733=DIRECTION('ref_axis',(1.,0.,0.));
#734=DIRECTION('center_axis',(0.,0.,1.));
#735=DIRECTION('ref_axis',(1.,0.,0.));
#736=DIRECTION('center_axis',(0.,0.,-1.));
#737=DIRECTION('ref_axis',(1.,0.,0.));
#738=DIRECTION('center_axis',(0.,0.,1.));
#739=DIRECTION('ref_axis',(1.,0.,0.));
#740=DIRECTION('center_axis',(0.,0.,1.));
#741=DIRECTION('ref_axis',(1.,0.,0.));
#742=DIRECTION('center_axis',(0.,0.,1.));
#743=DIRECTION('ref_axis',(1.,0.,0.));
#744=DIRECTION('center_axis',(0.,0.,-1.));
#745=DIRECTION('ref_axis',(1.,0.,0.));
#746=DIRECTION('center_axis',(0.,0.,1.));
#747=DIRECTION('ref_axis',(-1.,0.,0.));
#748=DIRECTION('center_axis',(0.,0.,1.));
#749=DIRECTION('ref_axis',(-1.,0.,0.));
#750=DIRECTION('center_axis',(0.,0.,-1.));
#751=DIRECTION('ref_axis',(-1.,0.,0.));
#752=DIRECTION('center_axis',(0.,0.,1.));
#753=DIRECTION('ref_axis',(1.,0.,0.));
#754=DIRECTION('center_axis',(0.,0.,1.));
#755=DIRECTION('ref_axis',(-1.,0.,0.));
#756=DIRECTION('center_axis',(0.,0.,1.));
#757=DIRECTION('ref_axis',(-1.,0.,0.));
#758=DIRECTION('center_axis',(0.,0.,-1.));
#759=DIRECTION('ref_axis',(-1.,0.,0.));
#760=DIRECTION('center_axis',(0.,0.,1.));
#761=DIRECTION('ref_axis',(1.,0.,0.));
#762=DIRECTION('center_axis',(0.,0.,1.));
#763=DIRECTION('ref_axis',(-1.,0.,0.));
#764=DIRECTION('center_axis',(0.,0.,1.));
#765=DIRECTION('ref_axis',(-1.,0.,0.));
#766=DIRECTION('center_axis',(0.,0.,-1.));
#767=DIRECTION('ref_axis',(-1.,0.,0.));
#768=DIRECTION('center_axis',(0.,0.,1.));
#769=DIRECTION('ref_axis',(1.,0.,0.));
#770=DIRECTION('center_axis',(0.,0.,1.));
#771=DIRECTION('ref_axis',(-1.,0.,0.));
#772=DIRECTION('center_axis',(0.,0.,1.));
#773=DIRECTION('ref_axis',(-1.,0.,0.));
#774=DIRECTION('center_axis',(0.,0.,-1.));
#775=DIRECTION('ref_axis',(-1.,0.,0.));
#776=DIRECTION('center_axis',(0.,0.,1.));
#777=DIRECTION('ref_axis',(1.,0.,0.));
#778=DIRECTION('center_axis',(1.,-4.33257765707378E-16,0.));
#779=DIRECTION('ref_axis',(-4.33257765707378E-16,-1.,0.));
#780=DIRECTION('',(4.33257765707378E-16,1.,0.));
#781=DIRECTION('',(0.,0.,-1.));
#782=DIRECTION('',(-4.33257765707378E-16,-1.,0.));
#783=DIRECTION('',(0.,0.,-1.));
#784=DIRECTION('center_axis',(0.,1.,0.));
#785=DIRECTION('ref_axis',(1.,0.,0.));
#786=DIRECTION('',(-1.,0.,0.));
#787=DIRECTION('',(1.,0.,0.));
#788=DIRECTION('',(0.,0.,-1.));
#789=DIRECTION('center_axis',(-1.,-1.08314441426845E-16,0.));
#790=DIRECTION('ref_axis',(-1.08314441426845E-16,1.,0.));
#791=DIRECTION('',(1.08314441426845E-16,-1.,0.));
#792=DIRECTION('',(-1.08314441426845E-16,1.,0.));
#793=DIRECTION('',(0.,0.,-1.));
#794=DIRECTION('center_axis',(1.13288063737261E-16,-1.,0.));
#795=DIRECTION('ref_axis',(-1.,-1.13288063737261E-16,0.));
#796=DIRECTION('',(1.,1.13288063737261E-16,0.));
#797=DIRECTION('',(-1.,-1.13288063737261E-16,0.));
#798=DIRECTION('center_axis',(0.,0.,1.));
#799=DIRECTION('ref_axis',(-0.707106781186548,0.707106781186547,0.));
#800=DIRECTION('center_axis',(0.,0.,-1.));
#801=DIRECTION('ref_axis',(-0.707106781186548,0.707106781186547,0.));
#802=DIRECTION('',(0.,0.,-1.));
#803=DIRECTION('center_axis',(0.,0.,1.));
#804=DIRECTION('ref_axis',(-0.707106781186548,0.707106781186547,0.));
#805=DIRECTION('',(0.,0.,1.));
#806=DIRECTION('center_axis',(-1.,0.,0.));
#807=DIRECTION('ref_axis',(0.,-1.,0.));
#808=DIRECTION('',(0.,-1.,0.));
#809=DIRECTION('',(0.,0.,1.));
#810=DIRECTION('',(0.,-1.,0.));
#811=DIRECTION('center_axis',(0.,0.,1.));
#812=DIRECTION('ref_axis',(1.,0.,0.));
#813=DIRECTION('',(-1.,0.,0.));
#814=DIRECTION('center_axis',(0.,0.,1.));
#815=DIRECTION('ref_axis',(0.707106781186549,0.707106781186546,0.));
#816=DIRECTION('',(0.,1.,0.));
#817=DIRECTION('',(1.,0.,0.));
#818=DIRECTION('center_axis',(0.,0.,1.));
#819=DIRECTION('ref_axis',(0.707106781186549,0.707106781186546,0.));
#820=DIRECTION('center_axis',(0.,0.,-1.));
#821=DIRECTION('ref_axis',(0.707106781186549,0.707106781186546,0.));
#822=DIRECTION('',(0.,0.,-1.));
#823=DIRECTION('',(0.,0.,1.));
#824=DIRECTION('center_axis',(1.,0.,0.));
#825=DIRECTION('ref_axis',(0.,1.,0.));
#826=DIRECTION('',(0.,1.,0.));
#827=DIRECTION('',(0.,0.,1.));
#828=DIRECTION('center_axis',(-1.,6.99029311801023E-16,0.));
#829=DIRECTION('ref_axis',(-6.99029311801023E-16,-1.,0.));
#830=DIRECTION('',(6.99029311801023E-16,1.,0.));
#831=DIRECTION('',(0.,0.,1.));
#832=DIRECTION('',(-6.99029311801023E-16,-1.,0.));
#833=DIRECTION('',(0.,0.,1.));
#834=DIRECTION('center_axis',(8.88178419700125E-16,1.,0.));
#835=DIRECTION('ref_axis',(-1.,8.88178419700125E-16,0.));
#836=DIRECTION('',(1.,-8.88178419700125E-16,0.));
#837=DIRECTION('',(-1.,8.88178419700125E-16,0.));
#838=DIRECTION('',(0.,0.,1.));
#839=DIRECTION('center_axis',(1.,-5.26327952414889E-16,0.));
#840=DIRECTION('ref_axis',(5.26327952414889E-16,1.,0.));
#841=DIRECTION('',(-5.26327952414889E-16,-1.,0.));
#842=DIRECTION('',(5.26327952414889E-16,1.,0.));
#843=DIRECTION('',(0.,0.,1.));
#844=DIRECTION('center_axis',(0.,0.,1.));
#845=DIRECTION('ref_axis',(1.,0.,0.));
#846=DIRECTION('',(1.,0.,0.));
#847=DIRECTION('center_axis',(0.,1.,0.));
#848=DIRECTION('ref_axis',(-1.,0.,0.));
#849=DIRECTION('',(-1.,0.,0.));
#850=DIRECTION('center_axis',(0.,-1.,0.));
#851=DIRECTION('ref_axis',(1.,0.,0.));
#852=DIRECTION('',(1.,0.,0.));
#853=DIRECTION('',(1.,0.,0.));
#854=DIRECTION('center_axis',(0.,0.,1.));
#855=DIRECTION('ref_axis',(1.,0.,0.));
#856=DIRECTION('center_axis',(0.,0.,1.));
#857=DIRECTION('ref_axis',(1.,0.,0.));
#858=DIRECTION('center_axis',(0.,0.,1.));
#859=DIRECTION('ref_axis',(1.,0.,0.));
#860=DIRECTION('center_axis',(0.,0.,1.));
#861=DIRECTION('ref_axis',(1.,0.,0.));
#862=DIRECTION('center_axis',(0.,0.,1.));
#863=DIRECTION('ref_axis',(1.,0.,0.));
#864=CARTESIAN_POINT('',(0.,0.,0.));
#865=CARTESIAN_POINT('Origin',(5.985,3.11500000000001,2.));
#866=CARTESIAN_POINT('',(7.735,3.11500000000001,0.));
#867=CARTESIAN_POINT('Origin',(5.985,3.11500000000001,0.));
#868=CARTESIAN_POINT('',(7.735,3.11500000000001,2.));
#869=CARTESIAN_POINT('Origin',(5.985,3.11500000000001,2.));
#870=CARTESIAN_POINT('Origin',(5.985,64.015,2.));
#871=CARTESIAN_POINT('',(7.735,64.015,0.));
#872=CARTESIAN_POINT('Origin',(5.985,64.015,0.));
#873=CARTESIAN_POINT('',(7.735,64.015,2.));
#874=CARTESIAN_POINT('Origin',(5.985,64.015,2.));
#875=CARTESIAN_POINT('Origin',(119.015,64.015,2.));
#876=CARTESIAN_POINT('',(120.765,64.015,0.));
#877=CARTESIAN_POINT('Origin',(119.015,64.015,0.));
#878=CARTESIAN_POINT('',(120.765,64.015,2.));
#879=CARTESIAN_POINT('Origin',(119.015,64.015,2.));
#880=CARTESIAN_POINT('Origin',(119.015,3.11500000000001,2.));
#881=CARTESIAN_POINT('',(120.765,3.11500000000001,0.));
#882=CARTESIAN_POINT('Origin',(119.015,3.11500000000001,0.));
#883=CARTESIAN_POINT('',(120.765,3.11500000000001,2.));
#884=CARTESIAN_POINT('Origin',(119.015,3.11500000000001,2.));
#885=CARTESIAN_POINT('Origin',(15.85,62.5,1.69956969048622));
#886=CARTESIAN_POINT('',(16.85,62.5,2.));
#887=CARTESIAN_POINT('Origin',(15.85,62.5,2.));
#888=CARTESIAN_POINT('Origin',(15.85,62.5,4.));
#889=CARTESIAN_POINT('',(16.85,62.5,6.));
#890=CARTESIAN_POINT('Origin',(15.85,62.5,6.));
#891=CARTESIAN_POINT('Origin',(109.15,62.5,1.69956969048622));
#892=CARTESIAN_POINT('',(110.15,62.5,2.));
#893=CARTESIAN_POINT('Origin',(109.15,62.5,2.));
#894=CARTESIAN_POINT('Origin',(109.15,62.5,4.));
#895=CARTESIAN_POINT('',(110.15,62.5,6.));
#896=CARTESIAN_POINT('Origin',(109.15,62.5,6.));
#897=CARTESIAN_POINT('Origin',(109.15,7.5,1.69956969048622));
#898=CARTESIAN_POINT('',(110.15,7.5,2.));
#899=CARTESIAN_POINT('Origin',(109.15,7.5,2.));
#900=CARTESIAN_POINT('Origin',(109.15,7.5,4.));
#901=CARTESIAN_POINT('',(110.15,7.5,6.));
#902=CARTESIAN_POINT('Origin',(109.15,7.5,6.));
#903=CARTESIAN_POINT('Origin',(15.85,7.5,1.69956969048622));
#904=CARTESIAN_POINT('',(16.85,7.5,2.));
#905=CARTESIAN_POINT('Origin',(15.85,7.5,2.));
#906=CARTESIAN_POINT('Origin',(15.85,7.5,4.));
#907=CARTESIAN_POINT('',(16.85,7.5,6.));
#908=CARTESIAN_POINT('Origin',(15.85,7.5,6.));
#909=CARTESIAN_POINT('Origin',(109.15,7.5,2.));
#910=CARTESIAN_POINT('',(112.95,7.5,6.));
#911=CARTESIAN_POINT('Origin',(109.15,7.5,6.));
#912=CARTESIAN_POINT('',(112.95,7.5,2.));
#913=CARTESIAN_POINT('Origin',(109.15,7.5,2.));
#914=CARTESIAN_POINT('Origin',(109.15,7.5,6.));
#915=CARTESIAN_POINT('Origin',(15.85,7.5,2.));
#916=CARTESIAN_POINT('',(19.65,7.5,6.));
#917=CARTESIAN_POINT('Origin',(15.85,7.5,6.));
#918=CARTESIAN_POINT('',(19.65,7.5,2.));
#919=CARTESIAN_POINT('Origin',(15.85,7.5,2.));
#920=CARTESIAN_POINT('Origin',(15.85,7.5,6.));
#921=CARTESIAN_POINT('Origin',(15.85,62.5,2.));
#922=CARTESIAN_POINT('',(19.65,62.5,6.));
#923=CARTESIAN_POINT('Origin',(15.85,62.5,6.));
#924=CARTESIAN_POINT('',(19.65,62.5,2.));
#925=CARTESIAN_POINT('Origin',(15.85,62.5,2.));
#926=CARTESIAN_POINT('Origin',(15.85,62.5,6.));
#927=CARTESIAN_POINT('Origin',(109.15,62.5,2.));
#928=CARTESIAN_POINT('',(112.95,62.5,6.));
#929=CARTESIAN_POINT('Origin',(109.15,62.5,6.));
#930=CARTESIAN_POINT('',(112.95,62.5,2.));
#931=CARTESIAN_POINT('Origin',(109.15,62.5,2.));
#932=CARTESIAN_POINT('Origin',(109.15,62.5,6.));
#933=CARTESIAN_POINT('Origin',(111.5,55.5,2.));
#934=CARTESIAN_POINT('',(111.5,14.5,0.));
#935=CARTESIAN_POINT('',(111.5,55.5,0.));
#936=CARTESIAN_POINT('',(111.5,45.25,0.));
#937=CARTESIAN_POINT('',(111.5,14.5,2.));
#938=CARTESIAN_POINT('',(111.5,14.5,2.));
#939=CARTESIAN_POINT('',(111.5,55.5,2.));
#940=CARTESIAN_POINT('',(111.5,44.625,2.));
#941=CARTESIAN_POINT('',(111.5,55.5,2.));
#942=CARTESIAN_POINT('Origin',(13.5,55.5,2.));
#943=CARTESIAN_POINT('',(13.5,55.5,0.));
#944=CARTESIAN_POINT('',(38.,55.5,0.));
#945=CARTESIAN_POINT('',(13.5,55.5,2.));
#946=CARTESIAN_POINT('',(38.,55.5,2.));
#947=CARTESIAN_POINT('',(13.5,55.5,2.));
#948=CARTESIAN_POINT('Origin',(13.5,14.5,2.));
#949=CARTESIAN_POINT('',(13.5,14.5,0.));
#950=CARTESIAN_POINT('',(13.5,24.75,0.));
#951=CARTESIAN_POINT('',(13.5,14.5,2.));
#952=CARTESIAN_POINT('',(13.5,24.125,2.));
#953=CARTESIAN_POINT('',(13.5,14.5,2.));
#954=CARTESIAN_POINT('Origin',(111.5,14.5,2.));
#955=CARTESIAN_POINT('',(87.,14.5,0.));
#956=CARTESIAN_POINT('',(87.,14.5,2.));
#957=CARTESIAN_POINT('Origin',(6.00000000000001,64.,0.));
#958=CARTESIAN_POINT('',(0.,64.,1.));
#959=CARTESIAN_POINT('',(6.00000000000001,70.,1.));
#960=CARTESIAN_POINT('Origin',(6.00000000000001,64.,1.));
#961=CARTESIAN_POINT('',(6.00000000000001,70.,0.));
#962=CARTESIAN_POINT('',(6.00000000000001,70.,0.));
#963=CARTESIAN_POINT('',(0.,64.,0.));
#964=CARTESIAN_POINT('Origin',(6.00000000000001,64.,0.));
#965=CARTESIAN_POINT('',(0.,64.,0.));
#966=CARTESIAN_POINT('Origin',(0.,70.,0.));
#967=CARTESIAN_POINT('',(0.,0.,0.));
#968=CARTESIAN_POINT('',(0.,70.,0.));
#969=CARTESIAN_POINT('',(0.,0.,1.));
#970=CARTESIAN_POINT('',(0.,0.,0.));
#971=CARTESIAN_POINT('',(0.,70.,1.));
#972=CARTESIAN_POINT('Origin',(62.5,35.,0.));
#973=CARTESIAN_POINT('',(119.,70.,0.));
#974=CARTESIAN_POINT('',(125.,70.,0.));
#975=CARTESIAN_POINT('',(125.,64.,0.));
#976=CARTESIAN_POINT('Origin',(119.,64.,0.));
#977=CARTESIAN_POINT('',(125.,0.,0.));
#978=CARTESIAN_POINT('',(125.,0.,0.));
#979=CARTESIAN_POINT('',(0.,0.,0.));
#980=CARTESIAN_POINT('Origin',(119.,64.,0.));
#981=CARTESIAN_POINT('',(119.,70.,1.));
#982=CARTESIAN_POINT('',(125.,64.,1.));
#983=CARTESIAN_POINT('Origin',(119.,64.,1.));
#984=CARTESIAN_POINT('',(125.,64.,0.));
#985=CARTESIAN_POINT('',(119.,70.,0.));
#986=CARTESIAN_POINT('Origin',(125.,0.,0.));
#987=CARTESIAN_POINT('',(125.,0.,1.));
#988=CARTESIAN_POINT('',(125.,0.,1.));
#989=CARTESIAN_POINT('',(125.,0.,0.));
#990=CARTESIAN_POINT('Origin',(2.50000000000006,67.5000000000001,1.));
#991=CARTESIAN_POINT('',(2.50000000000001,0.,1.));
#992=CARTESIAN_POINT('',(2.50000000000006,67.5000000000001,1.));
#993=CARTESIAN_POINT('',(2.50000000000004,51.2500000000001,1.));
#994=CARTESIAN_POINT('',(2.50000000000001,0.,2.));
#995=CARTESIAN_POINT('',(2.50000000000001,0.,1.));
#996=CARTESIAN_POINT('',(2.50000000000006,67.5000000000001,2.));
#997=CARTESIAN_POINT('',(2.50000000000006,67.5000000000001,2.));
#998=CARTESIAN_POINT('',(2.50000000000006,67.5000000000001,1.));
#999=CARTESIAN_POINT('Origin',(122.5,67.5,1.));
#1000=CARTESIAN_POINT('',(122.5,67.5,1.));
#1001=CARTESIAN_POINT('',(92.5,67.5,1.));
#1002=CARTESIAN_POINT('',(122.5,67.5,2.));
#1003=CARTESIAN_POINT('',(122.5,67.5,2.));
#1004=CARTESIAN_POINT('',(122.5,67.5,1.));
#1005=CARTESIAN_POINT('Origin',(122.5,0.,1.));
#1006=CARTESIAN_POINT('',(122.5,0.,1.));
#1007=CARTESIAN_POINT('',(122.5,17.5,1.));
#1008=CARTESIAN_POINT('',(122.5,0.,2.));
#1009=CARTESIAN_POINT('',(122.5,0.,2.));
#1010=CARTESIAN_POINT('',(122.5,0.,1.));
#1011=CARTESIAN_POINT('Origin',(62.5,33.75,2.));
#1012=CARTESIAN_POINT('',(2.50000000000001,0.,2.));
#1013=CARTESIAN_POINT('Origin',(125.,70.,0.));
#1014=CARTESIAN_POINT('',(125.,70.,1.));
#1015=CARTESIAN_POINT('Origin',(0.,0.,0.));
#1016=CARTESIAN_POINT('',(0.,0.,1.));
#1017=CARTESIAN_POINT('',(0.,0.,1.));
#1018=CARTESIAN_POINT('Origin',(62.5,35.,1.));
#1019=CARTESIAN_POINT('Origin',(15.85,7.5,2.));
#1020=CARTESIAN_POINT('polyline point',(2.50000000000006,67.5000000000001,
2.));
#1021=CARTESIAN_POINT('polyline point',(2.50000000000001,0.,2.));
#1022=CARTESIAN_POINT('polyline point',(2.50000000000001,0.,2.));
#1023=CARTESIAN_POINT('polyline point',(122.5,0.,2.));
#1024=CARTESIAN_POINT('Origin',(15.85,62.5,2.));
#1025=CARTESIAN_POINT('Origin',(109.15,7.5,2.));
#1026=CARTESIAN_POINT('Origin',(109.15,62.5,2.));
#1027=CARTESIAN_POINT('polyline point',(119.,70.,2.));
#1028=CARTESIAN_POINT('polyline point',(6.00000000000001,70.,2.));
#1029=CARTESIAN_POINT('polyline point',(122.5,0.,2.));
#1030=CARTESIAN_POINT('polyline point',(122.5,67.5,2.));
#1031=CARTESIAN_POINT('polyline point',(13.5,55.5,2.));
#1032=CARTESIAN_POINT('polyline point',(111.5,55.5,2.));
#1033=CARTESIAN_POINT('polyline point',(111.5,55.5,2.));
#1034=CARTESIAN_POINT('polyline point',(111.5,14.5,2.));
#1035=CARTESIAN_POINT('polyline point',(111.5,14.5,2.));
#1036=CARTESIAN_POINT('polyline point',(13.5,14.5,2.));
#1037=CARTESIAN_POINT('polyline point',(13.5,14.5,2.));
#1038=CARTESIAN_POINT('polyline point',(13.5,55.5,2.));
#1039=UNCERTAINTY_MEASURE_WITH_UNIT(LENGTH_MEASURE(0.01),#1043,
'DISTANCE_ACCURACY_VALUE',
'Maximum model space distance between geometric entities at asserted c
onnectivities');
#1040=UNCERTAINTY_MEASURE_WITH_UNIT(LENGTH_MEASURE(0.01),#1043,
'DISTANCE_ACCURACY_VALUE',
'Maximum model space distance between geometric entities at asserted c
onnectivities');
#1041=(
GEOMETRIC_REPRESENTATION_CONTEXT(3)
GLOBAL_UNCERTAINTY_ASSIGNED_CONTEXT((#1039))
GLOBAL_UNIT_ASSIGNED_CONTEXT((#1043,#1046,#1045))
REPRESENTATION_CONTEXT('','3D')
);
#1042=(
GEOMETRIC_REPRESENTATION_CONTEXT(3)
GLOBAL_UNCERTAINTY_ASSIGNED_CONTEXT((#1040))
GLOBAL_UNIT_ASSIGNED_CONTEXT((#1043,#1046,#1045))
REPRESENTATION_CONTEXT('','3D')
);
#1043=(
LENGTH_UNIT()
NAMED_UNIT(*)
SI_UNIT(.MILLI.,.METRE.)
);
#1044=(
LENGTH_UNIT()
NAMED_UNIT(*)
SI_UNIT(.CENTI.,.METRE.)
);
#1045=(
NAMED_UNIT(*)
SI_UNIT($,.STERADIAN.)
SOLID_ANGLE_UNIT()
);
#1046=(
NAMED_UNIT(*)
PLANE_ANGLE_UNIT()
SI_UNIT($,.RADIAN.)
);
#1047=SHAPE_DEFINITION_REPRESENTATION(#1048,#1049);
#1048=PRODUCT_DEFINITION_SHAPE('',$,#1051);
#1049=SHAPE_REPRESENTATION('',(#619),#1041);
#1050=PRODUCT_DEFINITION_CONTEXT('part definition',#1055,'design');
#1051=PRODUCT_DEFINITION('Deckel_oben','Deckel_oben',#1052,#1050);
#1052=PRODUCT_DEFINITION_FORMATION('',$,#1057);
#1053=PRODUCT_RELATED_PRODUCT_CATEGORY('Deckel_oben','Deckel_oben',(#1057));
#1054=APPLICATION_PROTOCOL_DEFINITION('international standard',
'automotive_design',2009,#1055);
#1055=APPLICATION_CONTEXT(
'Core Data for Automotive Mechanical Design Process');
#1056=PRODUCT_CONTEXT('part definition',#1055,'mechanical');
#1057=PRODUCT('Deckel_oben','Deckel_oben',$,(#1056));
#1058=PRESENTATION_STYLE_ASSIGNMENT((#1061));
#1059=PRESENTATION_STYLE_ASSIGNMENT((#1062));
#1060=PRESENTATION_STYLE_ASSIGNMENT((#1063));
#1061=SURFACE_STYLE_USAGE(.BOTH.,#1064);
#1062=SURFACE_STYLE_USAGE(.BOTH.,#1065);
#1063=SURFACE_STYLE_USAGE(.BOTH.,#1066);
#1064=SURFACE_SIDE_STYLE('',(#1067));
#1065=SURFACE_SIDE_STYLE('',(#1068));
#1066=SURFACE_SIDE_STYLE('',(#1069));
#1067=SURFACE_STYLE_FILL_AREA(#1070);
#1068=SURFACE_STYLE_FILL_AREA(#1071);
#1069=SURFACE_STYLE_FILL_AREA(#1072);
#1070=FILL_AREA_STYLE('',(#1073));
#1071=FILL_AREA_STYLE('',(#1074));
#1072=FILL_AREA_STYLE('',(#1075));
#1073=FILL_AREA_STYLE_COLOUR('',#1076);
#1074=FILL_AREA_STYLE_COLOUR('',#1077);
#1075=FILL_AREA_STYLE_COLOUR('',#1078);
#1076=COLOUR_RGB('',0.749019607843137,0.749019607843137,0.749019607843137);
#1077=COLOUR_RGB('',1.,1.,0.);
#1078=COLOUR_RGB('',0.2,0.,0.498039215686275);
ENDSEC;
END-ISO-10303-21;
