# Supplementary material for: Low-budget 3D-printed equipment for continuous flow reactions
Source: Beilstein J Org Chem. 2019 Feb 26;15:558–66. doi: 10.3762/bjoc.15.50 (PMC6404462; doi:10.3762/bjoc.15.50)
Supplement: File 2 — This zip-file includes all 3D-printed parts as stl-files for direct 3D printing, as well as stp-files for editing the 3D models, if necessary. It also contains the Arduino software code as an ino-file for controlling of the syringe pumps. [file Beilstein_J_Org_Chem-15-558-s002.zip › reactors/CSTR - 2 inlets .stp]

ISO-10303-21;
HEADER;
/* Generated by software containing ST-Developer
 * from STEP Tools, Inc. (www.steptools.com) 
 */

FILE_DESCRIPTION(
/* description */ (''),
/* implementation_level */ '2;1');

FILE_NAME(
/* name */ 'Z:\\Flow\\Inventor\\Minireaktor 2 Anschl\X\FCsse.stp',
/* time_stamp */ '2018-09-10T16:42:02+02:00',
/* author */ ('JN'),
/* organization */ (''),
/* preprocessor_version */ 'ST-DEVELOPER v16.13',
/* originating_system */ 'Autodesk Inventor 2018',
/* authorisation */ '');

FILE_SCHEMA (('AUTOMOTIVE_DESIGN { 1 0 10303 214 3 1 1 }'));
ENDSEC;

DATA;
#10=MECHANICAL_DESIGN_GEOMETRIC_PRESENTATION_REPRESENTATION('',(#13),#1528);
#11=SHAPE_REPRESENTATION_RELATIONSHIP('SRR','None',#1535,#12);
#12=ADVANCED_BREP_SHAPE_REPRESENTATION('',(#14),#1527);
#13=STYLED_ITEM('',(#1544),#14);
#14=MANIFOLD_SOLID_BREP('Volumenk\X\F6rper1',#871);
#15=B_SPLINE_CURVE_WITH_KNOTS('',3,(#1290,#1291,#1292,#1293,#1294,#1295,
#1296,#1297,#1298,#1299,#1300,#1301,#1302,#1303,#1304,#1305,#1306,#1307,
#1308,#1309,#1310,#1311,#1312,#1313,#1314,#1315,#1316,#1317,#1318,#1319,
#1320,#1321,#1322,#1323),.UNSPECIFIED.,.T.,.F.,(4,2,2,2,2,2,2,2,2,2,2,2,
2,2,2,2,4),(0.,0.0377171420264062,0.0754342840528124,0.113151017350229,
0.150867750647646,0.188584483945063,0.22630121724248,0.264018359268886,
0.301735501295292,0.339452643321699,0.377169785348105,0.414886518645522,
0.452603251942939,0.490319985240356,0.528036718537772,0.565753860564179,
0.603471002590585),.UNSPECIFIED.);
#16=B_SPLINE_CURVE_WITH_KNOTS('',3,(#1325,#1326,#1327,#1328,#1329,#1330,
#1331,#1332,#1333,#1334,#1335,#1336,#1337,#1338,#1339,#1340,#1341,#1342,
#1343,#1344,#1345,#1346,#1347,#1348,#1349,#1350,#1351,#1352,#1353,#1354,
#1355,#1356,#1357,#1358),.UNSPECIFIED.,.T.,.F.,(4,2,2,2,2,2,2,2,2,2,2,2,
2,2,2,2,4),(0.,0.0377171420264063,0.0754342840528125,0.113151017350229,
0.150867750647646,0.188584483945063,0.22630121724248,0.264018359268886,
0.301735501295293,0.339452643321699,0.377169785348105,0.414886518645522,
0.452603251942939,0.490319985240356,0.528036718537773,0.565753860564179,
0.603471002590585),.UNSPECIFIED.);
#17=FACE_BOUND('',#311,.T.);
#18=FACE_BOUND('',#312,.T.);
#19=FACE_BOUND('',#313,.T.);
#20=FACE_BOUND('',#317,.T.);
#21=FACE_BOUND('',#320,.T.);
#22=FACE_BOUND('',#321,.T.);
#23=FACE_BOUND('',#322,.T.);
#24=FACE_BOUND('',#324,.T.);
#25=FACE_BOUND('',#337,.T.);
#26=FACE_BOUND('',#339,.T.);
#27=FACE_BOUND('',#341,.T.);
#28=FACE_BOUND('',#343,.T.);
#29=FACE_BOUND('',#345,.T.);
#30=FACE_BOUND('',#347,.T.);
#31=FACE_BOUND('',#350,.T.);
#32=FACE_BOUND('',#352,.T.);
#33=FACE_BOUND('',#354,.T.);
#34=FACE_BOUND('',#356,.T.);
#35=FACE_BOUND('',#358,.T.);
#36=FACE_BOUND('',#360,.T.);
#37=FACE_BOUND('',#362,.T.);
#38=FACE_BOUND('',#370,.T.);
#39=FACE_BOUND('',#374,.T.);
#40=FACE_BOUND('',#382,.T.);
#41=PLANE('',#903);
#42=PLANE('',#906);
#43=PLANE('',#909);
#44=PLANE('',#915);
#45=PLANE('',#918);
#46=PLANE('',#919);
#47=PLANE('',#920);
#48=PLANE('',#921);
#49=PLANE('',#922);
#50=PLANE('',#923);
#51=PLANE('',#924);
#52=PLANE('',#925);
#53=PLANE('',#926);
#54=PLANE('',#927);
#55=PLANE('',#928);
#56=PLANE('',#929);
#57=PLANE('',#942);
#58=PLANE('',#948);
#59=PLANE('',#954);
#60=PLANE('',#955);
#61=PLANE('',#956);
#62=PLANE('',#957);
#63=PLANE('',#958);
#64=PLANE('',#959);
#65=PLANE('',#960);
#66=PLANE('',#961);
#67=PLANE('',#962);
#68=PLANE('',#963);
#69=PLANE('',#964);
#70=PLANE('',#965);
#71=PLANE('',#966);
#72=PLANE('',#967);
#73=PLANE('',#968);
#74=PLANE('',#969);
#75=PLANE('',#970);
#76=PLANE('',#971);
#77=PLANE('',#972);
#78=LINE('',#1232,#157);
#79=LINE('',#1233,#158);
#80=LINE('',#1241,#159);
#81=LINE('',#1242,#160);
#82=LINE('',#1245,#161);
#83=LINE('',#1247,#162);
#84=LINE('',#1248,#163);
#85=LINE('',#1251,#164);
#86=LINE('',#1256,#165);
#87=LINE('',#1258,#166);
#88=LINE('',#1260,#167);
#89=LINE('',#1262,#168);
#90=LINE('',#1264,#169);
#91=LINE('',#1266,#170);
#92=LINE('',#1268,#171);
#93=LINE('',#1269,#172);
#94=LINE('',#1276,#173);
#95=LINE('',#1279,#174);
#96=LINE('',#1362,#175);
#97=LINE('',#1364,#176);
#98=LINE('',#1366,#177);
#99=LINE('',#1368,#178);
#100=LINE('',#1370,#179);
#101=LINE('',#1372,#180);
#102=LINE('',#1374,#181);
#103=LINE('',#1375,#182);
#104=LINE('',#1378,#183);
#105=LINE('',#1380,#184);
#106=LINE('',#1381,#185);
#107=LINE('',#1385,#186);
#108=LINE('',#1386,#187);
#109=LINE('',#1387,#188);
#110=LINE('',#1390,#189);
#111=LINE('',#1391,#190);
#112=LINE('',#1393,#191);
#113=LINE('',#1394,#192);
#114=LINE('',#1396,#193);
#115=LINE('',#1398,#194);
#116=LINE('',#1400,#195);
#117=LINE('',#1402,#196);
#118=LINE('',#1404,#197);
#119=LINE('',#1406,#198);
#120=LINE('',#1408,#199);
#121=LINE('',#1450,#200);
#122=LINE('',#1452,#201);
#123=LINE('',#1454,#202);
#124=LINE('',#1456,#203);
#125=LINE('',#1458,#204);
#126=LINE('',#1459,#205);
#127=LINE('',#1462,#206);
#128=LINE('',#1464,#207);
#129=LINE('',#1465,#208);
#130=LINE('',#1468,#209);
#131=LINE('',#1469,#210);
#132=LINE('',#1472,#211);
#133=LINE('',#1473,#212);
#134=LINE('',#1476,#213);
#135=LINE('',#1477,#214);
#136=LINE('',#1480,#215);
#137=LINE('',#1481,#216);
#138=LINE('',#1483,#217);
#139=LINE('',#1490,#218);
#140=LINE('',#1492,#219);
#141=LINE('',#1494,#220);
#142=LINE('',#1496,#221);
#143=LINE('',#1498,#222);
#144=LINE('',#1499,#223);
#145=LINE('',#1503,#224);
#146=LINE('',#1504,#225);
#147=LINE('',#1505,#226);
#148=LINE('',#1508,#227);
#149=LINE('',#1509,#228);
#150=LINE('',#1512,#229);
#151=LINE('',#1513,#230);
#152=LINE('',#1516,#231);
#153=LINE('',#1517,#232);
#154=LINE('',#1520,#233);
#155=LINE('',#1521,#234);
#156=LINE('',#1523,#235);
#157=VECTOR('',#989,10.);
#158=VECTOR('',#990,10.);
#159=VECTOR('',#1001,10.);
#160=VECTOR('',#1002,10.);
#161=VECTOR('',#1005,10.);
#162=VECTOR('',#1006,10.);
#163=VECTOR('',#1007,10.);
#164=VECTOR('',#1010,10.);
#165=VECTOR('',#1015,10.);
#166=VECTOR('',#1016,10.);
#167=VECTOR('',#1017,10.);
#168=VECTOR('',#1018,10.);
#169=VECTOR('',#1019,10.);
#170=VECTOR('',#1020,10.);
#171=VECTOR('',#1021,10.);
#172=VECTOR('',#1022,10.);
#173=VECTOR('',#1029,10.);
#174=VECTOR('',#1034,10.);
#175=VECTOR('',#1049,10.);
#176=VECTOR('',#1050,10.);
#177=VECTOR('',#1051,10.);
#178=VECTOR('',#1052,10.);
#179=VECTOR('',#1053,10.);
#180=VECTOR('',#1054,10.);
#181=VECTOR('',#1055,10.);
#182=VECTOR('',#1056,10.);
#183=VECTOR('',#1057,10.);
#184=VECTOR('',#1058,10.);
#185=VECTOR('',#1059,10.);
#186=VECTOR('',#1062,10.);
#187=VECTOR('',#1063,10.);
#188=VECTOR('',#1064,10.);
#189=VECTOR('',#1067,10.);
#190=VECTOR('',#1068,10.);
#191=VECTOR('',#1071,10.);
#192=VECTOR('',#1072,10.);
#193=VECTOR('',#1075,10.);
#194=VECTOR('',#1078,10.);
#195=VECTOR('',#1081,10.);
#196=VECTOR('',#1084,10.);
#197=VECTOR('',#1087,10.);
#198=VECTOR('',#1090,10.);
#199=VECTOR('',#1093,10.);
#200=VECTOR('',#1148,10.);
#201=VECTOR('',#1149,10.);
#202=VECTOR('',#1150,10.);
#203=VECTOR('',#1151,10.);
#204=VECTOR('',#1152,10.);
#205=VECTOR('',#1153,10.);
#206=VECTOR('',#1156,10.);
#207=VECTOR('',#1157,10.);
#208=VECTOR('',#1158,10.);
#209=VECTOR('',#1161,10.);
#210=VECTOR('',#1162,10.);
#211=VECTOR('',#1165,10.);
#212=VECTOR('',#1166,10.);
#213=VECTOR('',#1169,10.);
#214=VECTOR('',#1170,10.);
#215=VECTOR('',#1173,10.);
#216=VECTOR('',#1174,10.);
#217=VECTOR('',#1177,10.);
#218=VECTOR('',#1186,10.);
#219=VECTOR('',#1187,10.);
#220=VECTOR('',#1188,10.);
#221=VECTOR('',#1189,10.);
#222=VECTOR('',#1190,10.);
#223=VECTOR('',#1191,10.);
#224=VECTOR('',#1194,10.);
#225=VECTOR('',#1195,10.);
#226=VECTOR('',#1196,10.);
#227=VECTOR('',#1199,10.);
#228=VECTOR('',#1200,10.);
#229=VECTOR('',#1203,10.);
#230=VECTOR('',#1204,10.);
#231=VECTOR('',#1207,10.);
#232=VECTOR('',#1208,10.);
#233=VECTOR('',#1211,10.);
#234=VECTOR('',#1212,10.);
#235=VECTOR('',#1215,10.);
#236=CYLINDRICAL_SURFACE('',#896,2.);
#237=CYLINDRICAL_SURFACE('',#902,2.);
#238=CYLINDRICAL_SURFACE('',#904,12.);
#239=CYLINDRICAL_SURFACE('',#911,12.);
#240=CYLINDRICAL_SURFACE('',#916,7.5);
#241=CYLINDRICAL_SURFACE('',#930,1.);
#242=CYLINDRICAL_SURFACE('',#935,1.);
#243=CYLINDRICAL_SURFACE('',#936,1.);
#244=CYLINDRICAL_SURFACE('',#940,1.);
#245=CYLINDRICAL_SURFACE('',#943,3.2);
#246=CYLINDRICAL_SURFACE('',#946,3.2);
#247=CYLINDRICAL_SURFACE('',#949,3.2);
#248=CYLINDRICAL_SURFACE('',#951,3.2);
#249=FACE_OUTER_BOUND('',#304,.T.);
#250=FACE_OUTER_BOUND('',#305,.T.);
#251=FACE_OUTER_BOUND('',#306,.T.);
#252=FACE_OUTER_BOUND('',#307,.T.);
#253=FACE_OUTER_BOUND('',#308,.T.);
#254=FACE_OUTER_BOUND('',#309,.T.);
#255=FACE_OUTER_BOUND('',#310,.T.);
#256=FACE_OUTER_BOUND('',#314,.T.);
#257=FACE_OUTER_BOUND('',#315,.T.);
#258=FACE_OUTER_BOUND('',#316,.T.);
#259=FACE_OUTER_BOUND('',#318,.T.);
#260=FACE_OUTER_BOUND('',#319,.T.);
#261=FACE_OUTER_BOUND('',#323,.T.);
#262=FACE_OUTER_BOUND('',#325,.T.);
#263=FACE_OUTER_BOUND('',#326,.T.);
#264=FACE_OUTER_BOUND('',#327,.T.);
#265=FACE_OUTER_BOUND('',#328,.T.);
#266=FACE_OUTER_BOUND('',#329,.T.);
#267=FACE_OUTER_BOUND('',#330,.T.);
#268=FACE_OUTER_BOUND('',#331,.T.);
#269=FACE_OUTER_BOUND('',#332,.T.);
#270=FACE_OUTER_BOUND('',#333,.T.);
#271=FACE_OUTER_BOUND('',#334,.T.);
#272=FACE_OUTER_BOUND('',#335,.T.);
#273=FACE_OUTER_BOUND('',#336,.T.);
#274=FACE_OUTER_BOUND('',#338,.T.);
#275=FACE_OUTER_BOUND('',#340,.T.);
#276=FACE_OUTER_BOUND('',#342,.T.);
#277=FACE_OUTER_BOUND('',#344,.T.);
#278=FACE_OUTER_BOUND('',#346,.T.);
#279=FACE_OUTER_BOUND('',#348,.T.);
#280=FACE_OUTER_BOUND('',#349,.T.);
#281=FACE_OUTER_BOUND('',#351,.T.);
#282=FACE_OUTER_BOUND('',#353,.T.);
#283=FACE_OUTER_BOUND('',#355,.T.);
#284=FACE_OUTER_BOUND('',#357,.T.);
#285=FACE_OUTER_BOUND('',#359,.T.);
#286=FACE_OUTER_BOUND('',#361,.T.);
#287=FACE_OUTER_BOUND('',#363,.T.);
#288=FACE_OUTER_BOUND('',#364,.T.);
#289=FACE_OUTER_BOUND('',#365,.T.);
#290=FACE_OUTER_BOUND('',#366,.T.);
#291=FACE_OUTER_BOUND('',#367,.T.);
#292=FACE_OUTER_BOUND('',#368,.T.);
#293=FACE_OUTER_BOUND('',#369,.T.);
#294=FACE_OUTER_BOUND('',#371,.T.);
#295=FACE_OUTER_BOUND('',#372,.T.);
#296=FACE_OUTER_BOUND('',#373,.T.);
#297=FACE_OUTER_BOUND('',#375,.T.);
#298=FACE_OUTER_BOUND('',#376,.T.);
#299=FACE_OUTER_BOUND('',#377,.T.);
#300=FACE_OUTER_BOUND('',#378,.T.);
#301=FACE_OUTER_BOUND('',#379,.T.);
#302=FACE_OUTER_BOUND('',#380,.T.);
#303=FACE_OUTER_BOUND('',#381,.T.);
#304=EDGE_LOOP('',(#595,#596,#597,#598));
#305=EDGE_LOOP('',(#599,#600,#601,#602));
#306=EDGE_LOOP('',(#603,#604,#605,#606));
#307=EDGE_LOOP('',(#607,#608,#609,#610));
#308=EDGE_LOOP('',(#611,#612,#613,#614));
#309=EDGE_LOOP('',(#615,#616,#617,#618));
#310=EDGE_LOOP('',(#619,#620,#621,#622));
#311=EDGE_LOOP('',(#623,#624,#625,#626,#627,#628,#629,#630));
#312=EDGE_LOOP('',(#631));
#313=EDGE_LOOP('',(#632));
#314=EDGE_LOOP('',(#633,#634,#635,#636));
#315=EDGE_LOOP('',(#637,#638,#639,#640));
#316=EDGE_LOOP('',(#641));
#317=EDGE_LOOP('',(#642));
#318=EDGE_LOOP('',(#643));
#319=EDGE_LOOP('',(#644));
#320=EDGE_LOOP('',(#645));
#321=EDGE_LOOP('',(#646));
#322=EDGE_LOOP('',(#647));
#323=EDGE_LOOP('',(#648,#649,#650,#651,#652,#653,#654,#655));
#324=EDGE_LOOP('',(#656,#657,#658));
#325=EDGE_LOOP('',(#659,#660,#661,#662));
#326=EDGE_LOOP('',(#663,#664,#665,#666));
#327=EDGE_LOOP('',(#667,#668,#669,#670));
#328=EDGE_LOOP('',(#671,#672,#673,#674));
#329=EDGE_LOOP('',(#675,#676,#677,#678));
#330=EDGE_LOOP('',(#679,#680,#681,#682));
#331=EDGE_LOOP('',(#683,#684,#685,#686));
#332=EDGE_LOOP('',(#687,#688,#689,#690));
#333=EDGE_LOOP('',(#691,#692,#693,#694));
#334=EDGE_LOOP('',(#695,#696,#697,#698));
#335=EDGE_LOOP('',(#699,#700,#701,#702));
#336=EDGE_LOOP('',(#703));
#337=EDGE_LOOP('',(#704));
#338=EDGE_LOOP('',(#705));
#339=EDGE_LOOP('',(#706));
#340=EDGE_LOOP('',(#707));
#341=EDGE_LOOP('',(#708));
#342=EDGE_LOOP('',(#709));
#343=EDGE_LOOP('',(#710));
#344=EDGE_LOOP('',(#711));
#345=EDGE_LOOP('',(#712));
#346=EDGE_LOOP('',(#713));
#347=EDGE_LOOP('',(#714));
#348=EDGE_LOOP('',(#715));
#349=EDGE_LOOP('',(#716));
#350=EDGE_LOOP('',(#717));
#351=EDGE_LOOP('',(#718));
#352=EDGE_LOOP('',(#719));
#353=EDGE_LOOP('',(#720));
#354=EDGE_LOOP('',(#721));
#355=EDGE_LOOP('',(#722));
#356=EDGE_LOOP('',(#723));
#357=EDGE_LOOP('',(#724));
#358=EDGE_LOOP('',(#725));
#359=EDGE_LOOP('',(#726));
#360=EDGE_LOOP('',(#727));
#361=EDGE_LOOP('',(#728,#729,#730,#731,#732,#733));
#362=EDGE_LOOP('',(#734));
#363=EDGE_LOOP('',(#735,#736,#737,#738));
#364=EDGE_LOOP('',(#739,#740,#741,#742));
#365=EDGE_LOOP('',(#743,#744,#745,#746));
#366=EDGE_LOOP('',(#747,#748,#749,#750));
#367=EDGE_LOOP('',(#751,#752,#753,#754));
#368=EDGE_LOOP('',(#755,#756,#757,#758));
#369=EDGE_LOOP('',(#759,#760,#761,#762,#763,#764));
#370=EDGE_LOOP('',(#765));
#371=EDGE_LOOP('',(#766,#767,#768));
#372=EDGE_LOOP('',(#769,#770,#771,#772));
#373=EDGE_LOOP('',(#773,#774,#775,#776,#777,#778));
#374=EDGE_LOOP('',(#779));
#375=EDGE_LOOP('',(#780,#781,#782,#783));
#376=EDGE_LOOP('',(#784,#785,#786,#787));
#377=EDGE_LOOP('',(#788,#789,#790,#791));
#378=EDGE_LOOP('',(#792,#793,#794,#795));
#379=EDGE_LOOP('',(#796,#797,#798,#799));
#380=EDGE_LOOP('',(#800,#801,#802,#803));
#381=EDGE_LOOP('',(#804,#805,#806,#807,#808,#809));
#382=EDGE_LOOP('',(#810));
#383=CIRCLE('',#892,2.);
#384=CIRCLE('',#893,10.);
#385=CIRCLE('',#894,2.);
#386=CIRCLE('',#895,12.);
#387=CIRCLE('',#897,2.);
#388=CIRCLE('',#899,2.);
#389=CIRCLE('',#900,12.);
#390=CIRCLE('',#901,10.);
#391=CIRCLE('',#905,12.);
#392=CIRCLE('',#907,3.2);
#393=CIRCLE('',#908,3.2);
#394=CIRCLE('',#910,12.);
#395=CIRCLE('',#913,7.5);
#396=CIRCLE('',#914,4.5);
#397=CIRCLE('',#917,7.5);
#398=CIRCLE('',#931,1.);
#399=CIRCLE('',#932,1.);
#400=CIRCLE('',#934,1.);
#401=CIRCLE('',#937,1.);
#402=CIRCLE('',#939,1.);
#403=CIRCLE('',#941,1.);
#404=CIRCLE('',#944,3.2);
#405=CIRCLE('',#945,3.2);
#406=CIRCLE('',#947,3.2);
#407=CIRCLE('',#950,3.2);
#408=CIRCLE('',#952,3.2);
#409=CIRCLE('',#953,3.2);
#410=VERTEX_POINT('',#1220);
#411=VERTEX_POINT('',#1221);
#412=VERTEX_POINT('',#1223);
#413=VERTEX_POINT('',#1225);
#414=VERTEX_POINT('',#1229);
#415=VERTEX_POINT('',#1230);
#416=VERTEX_POINT('',#1235);
#417=VERTEX_POINT('',#1236);
#418=VERTEX_POINT('',#1244);
#419=VERTEX_POINT('',#1246);
#420=VERTEX_POINT('',#1250);
#421=VERTEX_POINT('',#1254);
#422=VERTEX_POINT('',#1255);
#423=VERTEX_POINT('',#1257);
#424=VERTEX_POINT('',#1259);
#425=VERTEX_POINT('',#1261);
#426=VERTEX_POINT('',#1263);
#427=VERTEX_POINT('',#1265);
#428=VERTEX_POINT('',#1267);
#429=VERTEX_POINT('',#1270);
#430=VERTEX_POINT('',#1272);
#431=VERTEX_POINT('',#1275);
#432=VERTEX_POINT('',#1281);
#433=VERTEX_POINT('',#1283);
#434=VERTEX_POINT('',#1287);
#435=VERTEX_POINT('',#1289);
#436=VERTEX_POINT('',#1324);
#437=VERTEX_POINT('',#1360);
#438=VERTEX_POINT('',#1361);
#439=VERTEX_POINT('',#1363);
#440=VERTEX_POINT('',#1365);
#441=VERTEX_POINT('',#1367);
#442=VERTEX_POINT('',#1369);
#443=VERTEX_POINT('',#1371);
#444=VERTEX_POINT('',#1373);
#445=VERTEX_POINT('',#1376);
#446=VERTEX_POINT('',#1377);
#447=VERTEX_POINT('',#1379);
#448=VERTEX_POINT('',#1383);
#449=VERTEX_POINT('',#1384);
#450=VERTEX_POINT('',#1389);
#451=VERTEX_POINT('',#1411);
#452=VERTEX_POINT('',#1413);
#453=VERTEX_POINT('',#1416);
#454=VERTEX_POINT('',#1420);
#455=VERTEX_POINT('',#1423);
#456=VERTEX_POINT('',#1426);
#457=VERTEX_POINT('',#1430);
#458=VERTEX_POINT('',#1432);
#459=VERTEX_POINT('',#1435);
#460=VERTEX_POINT('',#1439);
#461=VERTEX_POINT('',#1442);
#462=VERTEX_POINT('',#1444);
#463=VERTEX_POINT('',#1448);
#464=VERTEX_POINT('',#1449);
#465=VERTEX_POINT('',#1451);
#466=VERTEX_POINT('',#1453);
#467=VERTEX_POINT('',#1455);
#468=VERTEX_POINT('',#1457);
#469=VERTEX_POINT('',#1461);
#470=VERTEX_POINT('',#1463);
#471=VERTEX_POINT('',#1467);
#472=VERTEX_POINT('',#1471);
#473=VERTEX_POINT('',#1475);
#474=VERTEX_POINT('',#1479);
#475=VERTEX_POINT('',#1488);
#476=VERTEX_POINT('',#1489);
#477=VERTEX_POINT('',#1491);
#478=VERTEX_POINT('',#1493);
#479=VERTEX_POINT('',#1495);
#480=VERTEX_POINT('',#1497);
#481=VERTEX_POINT('',#1501);
#482=VERTEX_POINT('',#1502);
#483=VERTEX_POINT('',#1507);
#484=VERTEX_POINT('',#1511);
#485=VERTEX_POINT('',#1515);
#486=VERTEX_POINT('',#1519);
#487=EDGE_CURVE('',#410,#411,#383,.T.);
#488=EDGE_CURVE('',#411,#412,#384,.T.);
#489=EDGE_CURVE('',#412,#413,#385,.T.);
#490=EDGE_CURVE('',#413,#410,#386,.T.);
#491=EDGE_CURVE('',#414,#415,#387,.T.);
#492=EDGE_CURVE('',#415,#413,#78,.T.);
#493=EDGE_CURVE('',#412,#414,#79,.T.);
#494=EDGE_CURVE('',#416,#417,#388,.T.);
#495=EDGE_CURVE('',#417,#415,#389,.T.);
#496=EDGE_CURVE('',#414,#416,#390,.T.);
#497=EDGE_CURVE('',#416,#411,#80,.T.);
#498=EDGE_CURVE('',#410,#417,#81,.T.);
#499=EDGE_CURVE('',#418,#410,#82,.T.);
#500=EDGE_CURVE('',#419,#418,#83,.T.);
#501=EDGE_CURVE('',#417,#419,#84,.T.);
#502=EDGE_CURVE('',#413,#420,#85,.T.);
#503=EDGE_CURVE('',#420,#418,#391,.T.);
#504=EDGE_CURVE('',#421,#422,#86,.T.);
#505=EDGE_CURVE('',#422,#423,#87,.T.);
#506=EDGE_CURVE('',#423,#424,#88,.T.);
#507=EDGE_CURVE('',#424,#425,#89,.T.);
#508=EDGE_CURVE('',#425,#426,#90,.T.);
#509=EDGE_CURVE('',#426,#427,#91,.T.);
#510=EDGE_CURVE('',#427,#428,#92,.T.);
#511=EDGE_CURVE('',#428,#421,#93,.T.);
#512=EDGE_CURVE('',#429,#429,#392,.T.);
#513=EDGE_CURVE('',#430,#430,#393,.T.);
#514=EDGE_CURVE('',#420,#431,#94,.T.);
#515=EDGE_CURVE('',#419,#431,#394,.T.);
#516=EDGE_CURVE('',#431,#415,#95,.T.);
#517=EDGE_CURVE('',#432,#432,#395,.T.);
#518=EDGE_CURVE('',#433,#433,#396,.T.);
#519=EDGE_CURVE('',#434,#434,#397,.T.);
#520=EDGE_CURVE('',#435,#435,#15,.T.);
#521=EDGE_CURVE('',#436,#436,#16,.T.);
#522=EDGE_CURVE('',#437,#438,#96,.T.);
#523=EDGE_CURVE('',#439,#437,#97,.T.);
#524=EDGE_CURVE('',#440,#439,#98,.T.);
#525=EDGE_CURVE('',#441,#440,#99,.T.);
#526=EDGE_CURVE('',#442,#441,#100,.T.);
#527=EDGE_CURVE('',#443,#442,#101,.T.);
#528=EDGE_CURVE('',#444,#443,#102,.T.);
#529=EDGE_CURVE('',#438,#444,#103,.T.);
#530=EDGE_CURVE('',#445,#446,#104,.T.);
#531=EDGE_CURVE('',#447,#445,#105,.T.);
#532=EDGE_CURVE('',#446,#447,#106,.T.);
#533=EDGE_CURVE('',#448,#449,#107,.T.);
#534=EDGE_CURVE('',#447,#448,#108,.T.);
#535=EDGE_CURVE('',#445,#449,#109,.T.);
#536=EDGE_CURVE('',#449,#450,#110,.T.);
#537=EDGE_CURVE('',#446,#450,#111,.T.);
#538=EDGE_CURVE('',#441,#421,#112,.T.);
#539=EDGE_CURVE('',#440,#422,#113,.T.);
#540=EDGE_CURVE('',#439,#423,#114,.T.);
#541=EDGE_CURVE('',#437,#424,#115,.T.);
#542=EDGE_CURVE('',#438,#425,#116,.T.);
#543=EDGE_CURVE('',#450,#448,#117,.T.);
#544=EDGE_CURVE('',#444,#426,#118,.T.);
#545=EDGE_CURVE('',#443,#427,#119,.T.);
#546=EDGE_CURVE('',#442,#428,#120,.T.);
#547=EDGE_CURVE('',#451,#451,#398,.T.);
#548=EDGE_CURVE('',#452,#452,#399,.T.);
#549=EDGE_CURVE('',#453,#453,#400,.T.);
#550=EDGE_CURVE('',#454,#454,#401,.T.);
#551=EDGE_CURVE('',#455,#455,#402,.T.);
#552=EDGE_CURVE('',#456,#456,#403,.T.);
#553=EDGE_CURVE('',#457,#457,#404,.T.);
#554=EDGE_CURVE('',#458,#458,#405,.T.);
#555=EDGE_CURVE('',#459,#459,#406,.T.);
#556=EDGE_CURVE('',#460,#460,#407,.T.);
#557=EDGE_CURVE('',#461,#461,#408,.T.);
#558=EDGE_CURVE('',#462,#462,#409,.T.);
#559=EDGE_CURVE('',#463,#464,#121,.T.);
#560=EDGE_CURVE('',#464,#465,#122,.T.);
#561=EDGE_CURVE('',#465,#466,#123,.T.);
#562=EDGE_CURVE('',#466,#467,#124,.T.);
#563=EDGE_CURVE('',#467,#468,#125,.T.);
#564=EDGE_CURVE('',#468,#463,#126,.T.);
#565=EDGE_CURVE('',#464,#469,#127,.T.);
#566=EDGE_CURVE('',#470,#469,#128,.T.);
#567=EDGE_CURVE('',#465,#470,#129,.T.);
#568=EDGE_CURVE('',#471,#470,#130,.T.);
#569=EDGE_CURVE('',#466,#471,#131,.T.);
#570=EDGE_CURVE('',#472,#471,#132,.T.);
#571=EDGE_CURVE('',#467,#472,#133,.T.);
#572=EDGE_CURVE('',#473,#472,#134,.T.);
#573=EDGE_CURVE('',#468,#473,#135,.T.);
#574=EDGE_CURVE('',#474,#473,#136,.T.);
#575=EDGE_CURVE('',#463,#474,#137,.T.);
#576=EDGE_CURVE('',#469,#474,#138,.T.);
#577=EDGE_CURVE('',#475,#476,#139,.T.);
#578=EDGE_CURVE('',#476,#477,#140,.T.);
#579=EDGE_CURVE('',#477,#478,#141,.T.);
#580=EDGE_CURVE('',#478,#479,#142,.T.);
#581=EDGE_CURVE('',#479,#480,#143,.T.);
#582=EDGE_CURVE('',#480,#475,#144,.T.);
#583=EDGE_CURVE('',#481,#482,#145,.T.);
#584=EDGE_CURVE('',#481,#476,#146,.T.);
#585=EDGE_CURVE('',#482,#475,#147,.T.);
#586=EDGE_CURVE('',#483,#481,#148,.T.);
#587=EDGE_CURVE('',#483,#477,#149,.T.);
#588=EDGE_CURVE('',#484,#483,#150,.T.);
#589=EDGE_CURVE('',#484,#478,#151,.T.);
#590=EDGE_CURVE('',#485,#484,#152,.T.);
#591=EDGE_CURVE('',#485,#479,#153,.T.);
#592=EDGE_CURVE('',#486,#485,#154,.T.);
#593=EDGE_CURVE('',#486,#480,#155,.T.);
#594=EDGE_CURVE('',#482,#486,#156,.T.);
#595=ORIENTED_EDGE('',*,*,#487,.T.);
#596=ORIENTED_EDGE('',*,*,#488,.T.);
#597=ORIENTED_EDGE('',*,*,#489,.T.);
#598=ORIENTED_EDGE('',*,*,#490,.T.);
#599=ORIENTED_EDGE('',*,*,#491,.T.);
#600=ORIENTED_EDGE('',*,*,#492,.T.);
#601=ORIENTED_EDGE('',*,*,#489,.F.);
#602=ORIENTED_EDGE('',*,*,#493,.T.);
#603=ORIENTED_EDGE('',*,*,#494,.T.);
#604=ORIENTED_EDGE('',*,*,#495,.T.);
#605=ORIENTED_EDGE('',*,*,#491,.F.);
#606=ORIENTED_EDGE('',*,*,#496,.T.);
#607=ORIENTED_EDGE('',*,*,#494,.F.);
#608=ORIENTED_EDGE('',*,*,#497,.T.);
#609=ORIENTED_EDGE('',*,*,#487,.F.);
#610=ORIENTED_EDGE('',*,*,#498,.T.);
#611=ORIENTED_EDGE('',*,*,#498,.F.);
#612=ORIENTED_EDGE('',*,*,#499,.F.);
#613=ORIENTED_EDGE('',*,*,#500,.F.);
#614=ORIENTED_EDGE('',*,*,#501,.F.);
#615=ORIENTED_EDGE('',*,*,#490,.F.);
#616=ORIENTED_EDGE('',*,*,#502,.T.);
#617=ORIENTED_EDGE('',*,*,#503,.T.);
#618=ORIENTED_EDGE('',*,*,#499,.T.);
#619=ORIENTED_EDGE('',*,*,#488,.F.);
#620=ORIENTED_EDGE('',*,*,#497,.F.);
#621=ORIENTED_EDGE('',*,*,#496,.F.);
#622=ORIENTED_EDGE('',*,*,#493,.F.);
#623=ORIENTED_EDGE('',*,*,#504,.T.);
#624=ORIENTED_EDGE('',*,*,#505,.T.);
#625=ORIENTED_EDGE('',*,*,#506,.T.);
#626=ORIENTED_EDGE('',*,*,#507,.T.);
#627=ORIENTED_EDGE('',*,*,#508,.T.);
#628=ORIENTED_EDGE('',*,*,#509,.T.);
#629=ORIENTED_EDGE('',*,*,#510,.T.);
#630=ORIENTED_EDGE('',*,*,#511,.T.);
#631=ORIENTED_EDGE('',*,*,#512,.T.);
#632=ORIENTED_EDGE('',*,*,#513,.T.);
#633=ORIENTED_EDGE('',*,*,#503,.F.);
#634=ORIENTED_EDGE('',*,*,#514,.T.);
#635=ORIENTED_EDGE('',*,*,#515,.F.);
#636=ORIENTED_EDGE('',*,*,#500,.T.);
#637=ORIENTED_EDGE('',*,*,#495,.F.);
#638=ORIENTED_EDGE('',*,*,#501,.T.);
#639=ORIENTED_EDGE('',*,*,#515,.T.);
#640=ORIENTED_EDGE('',*,*,#516,.T.);
#641=ORIENTED_EDGE('',*,*,#517,.T.);
#642=ORIENTED_EDGE('',*,*,#518,.T.);
#643=ORIENTED_EDGE('',*,*,#518,.F.);
#644=ORIENTED_EDGE('',*,*,#519,.F.);
#645=ORIENTED_EDGE('',*,*,#520,.T.);
#646=ORIENTED_EDGE('',*,*,#521,.T.);
#647=ORIENTED_EDGE('',*,*,#517,.F.);
#648=ORIENTED_EDGE('',*,*,#522,.F.);
#649=ORIENTED_EDGE('',*,*,#523,.F.);
#650=ORIENTED_EDGE('',*,*,#524,.F.);
#651=ORIENTED_EDGE('',*,*,#525,.F.);
#652=ORIENTED_EDGE('',*,*,#526,.F.);
#653=ORIENTED_EDGE('',*,*,#527,.F.);
#654=ORIENTED_EDGE('',*,*,#528,.F.);
#655=ORIENTED_EDGE('',*,*,#529,.F.);
#656=ORIENTED_EDGE('',*,*,#530,.F.);
#657=ORIENTED_EDGE('',*,*,#531,.F.);
#658=ORIENTED_EDGE('',*,*,#532,.F.);
#659=ORIENTED_EDGE('',*,*,#533,.F.);
#660=ORIENTED_EDGE('',*,*,#534,.F.);
#661=ORIENTED_EDGE('',*,*,#531,.T.);
#662=ORIENTED_EDGE('',*,*,#535,.T.);
#663=ORIENTED_EDGE('',*,*,#536,.F.);
#664=ORIENTED_EDGE('',*,*,#535,.F.);
#665=ORIENTED_EDGE('',*,*,#530,.T.);
#666=ORIENTED_EDGE('',*,*,#537,.T.);
#667=ORIENTED_EDGE('',*,*,#504,.F.);
#668=ORIENTED_EDGE('',*,*,#538,.F.);
#669=ORIENTED_EDGE('',*,*,#525,.T.);
#670=ORIENTED_EDGE('',*,*,#539,.T.);
#671=ORIENTED_EDGE('',*,*,#505,.F.);
#672=ORIENTED_EDGE('',*,*,#539,.F.);
#673=ORIENTED_EDGE('',*,*,#524,.T.);
#674=ORIENTED_EDGE('',*,*,#540,.T.);
#675=ORIENTED_EDGE('',*,*,#506,.F.);
#676=ORIENTED_EDGE('',*,*,#540,.F.);
#677=ORIENTED_EDGE('',*,*,#523,.T.);
#678=ORIENTED_EDGE('',*,*,#541,.T.);
#679=ORIENTED_EDGE('',*,*,#507,.F.);
#680=ORIENTED_EDGE('',*,*,#541,.F.);
#681=ORIENTED_EDGE('',*,*,#522,.T.);
#682=ORIENTED_EDGE('',*,*,#542,.T.);
#683=ORIENTED_EDGE('',*,*,#543,.F.);
#684=ORIENTED_EDGE('',*,*,#537,.F.);
#685=ORIENTED_EDGE('',*,*,#532,.T.);
#686=ORIENTED_EDGE('',*,*,#534,.T.);
#687=ORIENTED_EDGE('',*,*,#508,.F.);
#688=ORIENTED_EDGE('',*,*,#542,.F.);
#689=ORIENTED_EDGE('',*,*,#529,.T.);
#690=ORIENTED_EDGE('',*,*,#544,.T.);
#691=ORIENTED_EDGE('',*,*,#509,.F.);
#692=ORIENTED_EDGE('',*,*,#544,.F.);
#693=ORIENTED_EDGE('',*,*,#528,.T.);
#694=ORIENTED_EDGE('',*,*,#545,.T.);
#695=ORIENTED_EDGE('',*,*,#510,.F.);
#696=ORIENTED_EDGE('',*,*,#545,.F.);
#697=ORIENTED_EDGE('',*,*,#527,.T.);
#698=ORIENTED_EDGE('',*,*,#546,.T.);
#699=ORIENTED_EDGE('',*,*,#511,.F.);
#700=ORIENTED_EDGE('',*,*,#546,.F.);
#701=ORIENTED_EDGE('',*,*,#526,.T.);
#702=ORIENTED_EDGE('',*,*,#538,.T.);
#703=ORIENTED_EDGE('',*,*,#547,.F.);
#704=ORIENTED_EDGE('',*,*,#548,.F.);
#705=ORIENTED_EDGE('',*,*,#548,.T.);
#706=ORIENTED_EDGE('',*,*,#549,.F.);
#707=ORIENTED_EDGE('',*,*,#521,.F.);
#708=ORIENTED_EDGE('',*,*,#549,.T.);
#709=ORIENTED_EDGE('',*,*,#520,.F.);
#710=ORIENTED_EDGE('',*,*,#550,.F.);
#711=ORIENTED_EDGE('',*,*,#550,.T.);
#712=ORIENTED_EDGE('',*,*,#551,.F.);
#713=ORIENTED_EDGE('',*,*,#552,.F.);
#714=ORIENTED_EDGE('',*,*,#551,.T.);
#715=ORIENTED_EDGE('',*,*,#519,.T.);
#716=ORIENTED_EDGE('',*,*,#553,.F.);
#717=ORIENTED_EDGE('',*,*,#554,.F.);
#718=ORIENTED_EDGE('',*,*,#555,.F.);
#719=ORIENTED_EDGE('',*,*,#512,.F.);
#720=ORIENTED_EDGE('',*,*,#553,.T.);
#721=ORIENTED_EDGE('',*,*,#552,.T.);
#722=ORIENTED_EDGE('',*,*,#513,.F.);
#723=ORIENTED_EDGE('',*,*,#556,.F.);
#724=ORIENTED_EDGE('',*,*,#557,.F.);
#725=ORIENTED_EDGE('',*,*,#558,.F.);
#726=ORIENTED_EDGE('',*,*,#558,.T.);
#727=ORIENTED_EDGE('',*,*,#547,.T.);
#728=ORIENTED_EDGE('',*,*,#559,.T.);
#729=ORIENTED_EDGE('',*,*,#560,.T.);
#730=ORIENTED_EDGE('',*,*,#561,.T.);
#731=ORIENTED_EDGE('',*,*,#562,.T.);
#732=ORIENTED_EDGE('',*,*,#563,.T.);
#733=ORIENTED_EDGE('',*,*,#564,.T.);
#734=ORIENTED_EDGE('',*,*,#557,.T.);
#735=ORIENTED_EDGE('',*,*,#560,.F.);
#736=ORIENTED_EDGE('',*,*,#565,.T.);
#737=ORIENTED_EDGE('',*,*,#566,.F.);
#738=ORIENTED_EDGE('',*,*,#567,.F.);
#739=ORIENTED_EDGE('',*,*,#561,.F.);
#740=ORIENTED_EDGE('',*,*,#567,.T.);
#741=ORIENTED_EDGE('',*,*,#568,.F.);
#742=ORIENTED_EDGE('',*,*,#569,.F.);
#743=ORIENTED_EDGE('',*,*,#562,.F.);
#744=ORIENTED_EDGE('',*,*,#569,.T.);
#745=ORIENTED_EDGE('',*,*,#570,.F.);
#746=ORIENTED_EDGE('',*,*,#571,.F.);
#747=ORIENTED_EDGE('',*,*,#563,.F.);
#748=ORIENTED_EDGE('',*,*,#571,.T.);
#749=ORIENTED_EDGE('',*,*,#572,.F.);
#750=ORIENTED_EDGE('',*,*,#573,.F.);
#751=ORIENTED_EDGE('',*,*,#564,.F.);
#752=ORIENTED_EDGE('',*,*,#573,.T.);
#753=ORIENTED_EDGE('',*,*,#574,.F.);
#754=ORIENTED_EDGE('',*,*,#575,.F.);
#755=ORIENTED_EDGE('',*,*,#559,.F.);
#756=ORIENTED_EDGE('',*,*,#575,.T.);
#757=ORIENTED_EDGE('',*,*,#576,.F.);
#758=ORIENTED_EDGE('',*,*,#565,.F.);
#759=ORIENTED_EDGE('',*,*,#576,.T.);
#760=ORIENTED_EDGE('',*,*,#574,.T.);
#761=ORIENTED_EDGE('',*,*,#572,.T.);
#762=ORIENTED_EDGE('',*,*,#570,.T.);
#763=ORIENTED_EDGE('',*,*,#568,.T.);
#764=ORIENTED_EDGE('',*,*,#566,.T.);
#765=ORIENTED_EDGE('',*,*,#556,.T.);
#766=ORIENTED_EDGE('',*,*,#533,.T.);
#767=ORIENTED_EDGE('',*,*,#536,.T.);
#768=ORIENTED_EDGE('',*,*,#543,.T.);
#769=ORIENTED_EDGE('',*,*,#492,.F.);
#770=ORIENTED_EDGE('',*,*,#516,.F.);
#771=ORIENTED_EDGE('',*,*,#514,.F.);
#772=ORIENTED_EDGE('',*,*,#502,.F.);
#773=ORIENTED_EDGE('',*,*,#577,.T.);
#774=ORIENTED_EDGE('',*,*,#578,.T.);
#775=ORIENTED_EDGE('',*,*,#579,.T.);
#776=ORIENTED_EDGE('',*,*,#580,.T.);
#777=ORIENTED_EDGE('',*,*,#581,.T.);
#778=ORIENTED_EDGE('',*,*,#582,.T.);
#779=ORIENTED_EDGE('',*,*,#555,.T.);
#780=ORIENTED_EDGE('',*,*,#583,.F.);
#781=ORIENTED_EDGE('',*,*,#584,.T.);
#782=ORIENTED_EDGE('',*,*,#577,.F.);
#783=ORIENTED_EDGE('',*,*,#585,.F.);
#784=ORIENTED_EDGE('',*,*,#586,.F.);
#785=ORIENTED_EDGE('',*,*,#587,.T.);
#786=ORIENTED_EDGE('',*,*,#578,.F.);
#787=ORIENTED_EDGE('',*,*,#584,.F.);
#788=ORIENTED_EDGE('',*,*,#588,.F.);
#789=ORIENTED_EDGE('',*,*,#589,.T.);
#790=ORIENTED_EDGE('',*,*,#579,.F.);
#791=ORIENTED_EDGE('',*,*,#587,.F.);
#792=ORIENTED_EDGE('',*,*,#590,.F.);
#793=ORIENTED_EDGE('',*,*,#591,.T.);
#794=ORIENTED_EDGE('',*,*,#580,.F.);
#795=ORIENTED_EDGE('',*,*,#589,.F.);
#796=ORIENTED_EDGE('',*,*,#592,.F.);
#797=ORIENTED_EDGE('',*,*,#593,.T.);
#798=ORIENTED_EDGE('',*,*,#581,.F.);
#799=ORIENTED_EDGE('',*,*,#591,.F.);
#800=ORIENTED_EDGE('',*,*,#594,.F.);
#801=ORIENTED_EDGE('',*,*,#585,.T.);
#802=ORIENTED_EDGE('',*,*,#582,.F.);
#803=ORIENTED_EDGE('',*,*,#593,.F.);
#804=ORIENTED_EDGE('',*,*,#583,.T.);
#805=ORIENTED_EDGE('',*,*,#594,.T.);
#806=ORIENTED_EDGE('',*,*,#592,.T.);
#807=ORIENTED_EDGE('',*,*,#590,.T.);
#808=ORIENTED_EDGE('',*,*,#588,.T.);
#809=ORIENTED_EDGE('',*,*,#586,.T.);
#810=ORIENTED_EDGE('',*,*,#554,.T.);
#811=TOROIDAL_SURFACE('',#891,10.,2.);
#812=TOROIDAL_SURFACE('',#898,10.,2.);
#813=TOROIDAL_SURFACE('',#912,4.5,3.);
#814=TOROIDAL_SURFACE('',#933,2.,1.);
#815=TOROIDAL_SURFACE('',#938,2.,1.);
#816=ADVANCED_FACE('',(#249),#811,.T.);
#817=ADVANCED_FACE('',(#250),#236,.T.);
#818=ADVANCED_FACE('',(#251),#812,.T.);
#819=ADVANCED_FACE('',(#252),#237,.T.);
#820=ADVANCED_FACE('',(#253),#41,.T.);
#821=ADVANCED_FACE('',(#254),#238,.T.);
#822=ADVANCED_FACE('',(#255,#17,#18,#19),#42,.T.);
#823=ADVANCED_FACE('',(#256),#43,.T.);
#824=ADVANCED_FACE('',(#257),#239,.T.);
#825=ADVANCED_FACE('',(#258,#20),#813,.F.);
#826=ADVANCED_FACE('',(#259),#44,.T.);
#827=ADVANCED_FACE('',(#260,#21,#22,#23),#240,.F.);
#828=ADVANCED_FACE('',(#261,#24),#45,.T.);
#829=ADVANCED_FACE('',(#262),#46,.T.);
#830=ADVANCED_FACE('',(#263),#47,.T.);
#831=ADVANCED_FACE('',(#264),#48,.F.);
#832=ADVANCED_FACE('',(#265),#49,.F.);
#833=ADVANCED_FACE('',(#266),#50,.F.);
#834=ADVANCED_FACE('',(#267),#51,.F.);
#835=ADVANCED_FACE('',(#268),#52,.T.);
#836=ADVANCED_FACE('',(#269),#53,.F.);
#837=ADVANCED_FACE('',(#270),#54,.F.);
#838=ADVANCED_FACE('',(#271),#55,.F.);
#839=ADVANCED_FACE('',(#272),#56,.F.);
#840=ADVANCED_FACE('',(#273,#25),#241,.F.);
#841=ADVANCED_FACE('',(#274,#26),#814,.F.);
#842=ADVANCED_FACE('',(#275,#27),#242,.F.);
#843=ADVANCED_FACE('',(#276,#28),#243,.F.);
#844=ADVANCED_FACE('',(#277,#29),#815,.F.);
#845=ADVANCED_FACE('',(#278,#30),#244,.F.);
#846=ADVANCED_FACE('',(#279),#57,.F.);
#847=ADVANCED_FACE('',(#280,#31),#245,.F.);
#848=ADVANCED_FACE('',(#281,#32),#246,.F.);
#849=ADVANCED_FACE('',(#282,#33),#58,.T.);
#850=ADVANCED_FACE('',(#283,#34),#247,.F.);
#851=ADVANCED_FACE('',(#284,#35),#248,.F.);
#852=ADVANCED_FACE('',(#285,#36),#59,.T.);
#853=ADVANCED_FACE('',(#286,#37),#60,.T.);
#854=ADVANCED_FACE('',(#287),#61,.F.);
#855=ADVANCED_FACE('',(#288),#62,.F.);
#856=ADVANCED_FACE('',(#289),#63,.F.);
#857=ADVANCED_FACE('',(#290),#64,.F.);
#858=ADVANCED_FACE('',(#291),#65,.F.);
#859=ADVANCED_FACE('',(#292),#66,.F.);
#860=ADVANCED_FACE('',(#293,#38),#67,.T.);
#861=ADVANCED_FACE('',(#294),#68,.T.);
#862=ADVANCED_FACE('',(#295),#69,.T.);
#863=ADVANCED_FACE('',(#296,#39),#70,.T.);
#864=ADVANCED_FACE('',(#297),#71,.F.);
#865=ADVANCED_FACE('',(#298),#72,.F.);
#866=ADVANCED_FACE('',(#299),#73,.F.);
#867=ADVANCED_FACE('',(#300),#74,.F.);
#868=ADVANCED_FACE('',(#301),#75,.F.);
#869=ADVANCED_FACE('',(#302),#76,.F.);
#870=ADVANCED_FACE('',(#303,#40),#77,.T.);
#871=CLOSED_SHELL('',(#816,#817,#818,#819,#820,#821,#822,#823,#824,#825,
#826,#827,#828,#829,#830,#831,#832,#833,#834,#835,#836,#837,#838,#839,#840,
#841,#842,#843,#844,#845,#846,#847,#848,#849,#850,#851,#852,#853,#854,#855,
#856,#857,#858,#859,#860,#861,#862,#863,#864,#865,#866,#867,#868,#869,#870));
#872=DERIVED_UNIT_ELEMENT(#874,0.);
#873=DERIVED_UNIT_ELEMENT(#1530,0.);
#874=(
MASS_UNIT()
NAMED_UNIT(*)
SI_UNIT($,.GRAM.)
);
#875=DERIVED_UNIT((#872,#873));
#876=MEASURE_REPRESENTATION_ITEM('density measure',
POSITIVE_RATIO_MEASURE(1.),#875);
#877=PROPERTY_DEFINITION_REPRESENTATION(#882,#879);
#878=PROPERTY_DEFINITION_REPRESENTATION(#883,#880);
#879=REPRESENTATION('material name',(#881),#1527);
#880=REPRESENTATION('density',(#876),#1527);
#881=DESCRIPTIVE_REPRESENTATION_ITEM('Generisch','Generisch');
#882=PROPERTY_DEFINITION('material property','material name',#1537);
#883=PROPERTY_DEFINITION('material property','density of part',#1537);
#884=DATE_TIME_ROLE('creation_date');
#885=APPLIED_DATE_AND_TIME_ASSIGNMENT(#886,#884,(#1537));
#886=DATE_AND_TIME(#887,#888);
#887=CALENDAR_DATE(2018,26,4);
#888=LOCAL_TIME(11,7,15.,#889);
#889=COORDINATED_UNIVERSAL_TIME_OFFSET(0,0,.BEHIND.);
#890=AXIS2_PLACEMENT_3D('placement',#1218,#973,#974);
#891=AXIS2_PLACEMENT_3D('',#1219,#975,#976);
#892=AXIS2_PLACEMENT_3D('',#1222,#977,#978);
#893=AXIS2_PLACEMENT_3D('',#1224,#979,#980);
#894=AXIS2_PLACEMENT_3D('',#1226,#981,#982);
#895=AXIS2_PLACEMENT_3D('',#1227,#983,#984);
#896=AXIS2_PLACEMENT_3D('',#1228,#985,#986);
#897=AXIS2_PLACEMENT_3D('',#1231,#987,#988);
#898=AXIS2_PLACEMENT_3D('',#1234,#991,#992);
#899=AXIS2_PLACEMENT_3D('',#1237,#993,#994);
#900=AXIS2_PLACEMENT_3D('',#1238,#995,#996);
#901=AXIS2_PLACEMENT_3D('',#1239,#997,#998);
#902=AXIS2_PLACEMENT_3D('',#1240,#999,#1000);
#903=AXIS2_PLACEMENT_3D('',#1243,#1003,#1004);
#904=AXIS2_PLACEMENT_3D('',#1249,#1008,#1009);
#905=AXIS2_PLACEMENT_3D('',#1252,#1011,#1012);
#906=AXIS2_PLACEMENT_3D('',#1253,#1013,#1014);
#907=AXIS2_PLACEMENT_3D('',#1271,#1023,#1024);
#908=AXIS2_PLACEMENT_3D('',#1273,#1025,#1026);
#909=AXIS2_PLACEMENT_3D('',#1274,#1027,#1028);
#910=AXIS2_PLACEMENT_3D('',#1277,#1030,#1031);
#911=AXIS2_PLACEMENT_3D('',#1278,#1032,#1033);
#912=AXIS2_PLACEMENT_3D('',#1280,#1035,#1036);
#913=AXIS2_PLACEMENT_3D('',#1282,#1037,#1038);
#914=AXIS2_PLACEMENT_3D('',#1284,#1039,#1040);
#915=AXIS2_PLACEMENT_3D('',#1285,#1041,#1042);
#916=AXIS2_PLACEMENT_3D('',#1286,#1043,#1044);
#917=AXIS2_PLACEMENT_3D('',#1288,#1045,#1046);
#918=AXIS2_PLACEMENT_3D('',#1359,#1047,#1048);
#919=AXIS2_PLACEMENT_3D('',#1382,#1060,#1061);
#920=AXIS2_PLACEMENT_3D('',#1388,#1065,#1066);
#921=AXIS2_PLACEMENT_3D('',#1392,#1069,#1070);
#922=AXIS2_PLACEMENT_3D('',#1395,#1073,#1074);
#923=AXIS2_PLACEMENT_3D('',#1397,#1076,#1077);
#924=AXIS2_PLACEMENT_3D('',#1399,#1079,#1080);
#925=AXIS2_PLACEMENT_3D('',#1401,#1082,#1083);
#926=AXIS2_PLACEMENT_3D('',#1403,#1085,#1086);
#927=AXIS2_PLACEMENT_3D('',#1405,#1088,#1089);
#928=AXIS2_PLACEMENT_3D('',#1407,#1091,#1092);
#929=AXIS2_PLACEMENT_3D('',#1409,#1094,#1095);
#930=AXIS2_PLACEMENT_3D('',#1410,#1096,#1097);
#931=AXIS2_PLACEMENT_3D('',#1412,#1098,#1099);
#932=AXIS2_PLACEMENT_3D('',#1414,#1100,#1101);
#933=AXIS2_PLACEMENT_3D('',#1415,#1102,#1103);
#934=AXIS2_PLACEMENT_3D('',#1417,#1104,#1105);
#935=AXIS2_PLACEMENT_3D('',#1418,#1106,#1107);
#936=AXIS2_PLACEMENT_3D('',#1419,#1108,#1109);
#937=AXIS2_PLACEMENT_3D('',#1421,#1110,#1111);
#938=AXIS2_PLACEMENT_3D('',#1422,#1112,#1113);
#939=AXIS2_PLACEMENT_3D('',#1424,#1114,#1115);
#940=AXIS2_PLACEMENT_3D('',#1425,#1116,#1117);
#941=AXIS2_PLACEMENT_3D('',#1427,#1118,#1119);
#942=AXIS2_PLACEMENT_3D('',#1428,#1120,#1121);
#943=AXIS2_PLACEMENT_3D('',#1429,#1122,#1123);
#944=AXIS2_PLACEMENT_3D('',#1431,#1124,#1125);
#945=AXIS2_PLACEMENT_3D('',#1433,#1126,#1127);
#946=AXIS2_PLACEMENT_3D('',#1434,#1128,#1129);
#947=AXIS2_PLACEMENT_3D('',#1436,#1130,#1131);
#948=AXIS2_PLACEMENT_3D('',#1437,#1132,#1133);
#949=AXIS2_PLACEMENT_3D('',#1438,#1134,#1135);
#950=AXIS2_PLACEMENT_3D('',#1440,#1136,#1137);
#951=AXIS2_PLACEMENT_3D('',#1441,#1138,#1139);
#952=AXIS2_PLACEMENT_3D('',#1443,#1140,#1141);
#953=AXIS2_PLACEMENT_3D('',#1445,#1142,#1143);
#954=AXIS2_PLACEMENT_3D('',#1446,#1144,#1145);
#955=AXIS2_PLACEMENT_3D('',#1447,#1146,#1147);
#956=AXIS2_PLACEMENT_3D('',#1460,#1154,#1155);
#957=AXIS2_PLACEMENT_3D('',#1466,#1159,#1160);
#958=AXIS2_PLACEMENT_3D('',#1470,#1163,#1164);
#959=AXIS2_PLACEMENT_3D('',#1474,#1167,#1168);
#960=AXIS2_PLACEMENT_3D('',#1478,#1171,#1172);
#961=AXIS2_PLACEMENT_3D('',#1482,#1175,#1176);
#962=AXIS2_PLACEMENT_3D('',#1484,#1178,#1179);
#963=AXIS2_PLACEMENT_3D('',#1485,#1180,#1181);
#964=AXIS2_PLACEMENT_3D('',#1486,#1182,#1183);
#965=AXIS2_PLACEMENT_3D('',#1487,#1184,#1185);
#966=AXIS2_PLACEMENT_3D('',#1500,#1192,#1193);
#967=AXIS2_PLACEMENT_3D('',#1506,#1197,#1198);
#968=AXIS2_PLACEMENT_3D('',#1510,#1201,#1202);
#969=AXIS2_PLACEMENT_3D('',#1514,#1205,#1206);
#970=AXIS2_PLACEMENT_3D('',#1518,#1209,#1210);
#971=AXIS2_PLACEMENT_3D('',#1522,#1213,#1214);
#972=AXIS2_PLACEMENT_3D('',#1524,#1216,#1217);
#973=DIRECTION('axis',(0.,0.,1.));
#974=DIRECTION('refdir',(1.,0.,0.));
#975=DIRECTION('center_axis',(0.,0.,1.));
#976=DIRECTION('ref_axis',(1.,0.,0.));
#977=DIRECTION('center_axis',(-1.,0.,0.));
#978=DIRECTION('ref_axis',(0.,1.,0.));
#979=DIRECTION('center_axis',(0.,0.,1.));
#980=DIRECTION('ref_axis',(-1.,-3.70074341541719E-16,0.));
#981=DIRECTION('center_axis',(-1.,0.,0.));
#982=DIRECTION('ref_axis',(0.,0.,-1.));
#983=DIRECTION('center_axis',(0.,0.,-1.));
#984=DIRECTION('ref_axis',(-1.,-3.70074341541719E-16,0.));
#985=DIRECTION('center_axis',(-1.,-1.51394048812521E-16,0.));
#986=DIRECTION('ref_axis',(0.,-0.707106781186547,-0.707106781186548));
#987=DIRECTION('center_axis',(-1.,0.,0.));
#988=DIRECTION('ref_axis',(0.,0.,-1.));
#989=DIRECTION('',(-1.,-1.51394048812521E-16,0.));
#990=DIRECTION('',(1.,1.51394048812521E-16,0.));
#991=DIRECTION('center_axis',(0.,0.,1.));
#992=DIRECTION('ref_axis',(1.,0.,0.));
#993=DIRECTION('center_axis',(1.,5.55111512312578E-16,0.));
#994=DIRECTION('ref_axis',(0.,0.,-1.));
#995=DIRECTION('center_axis',(0.,0.,-1.));
#996=DIRECTION('ref_axis',(1.,-1.26161707343768E-16,0.));
#997=DIRECTION('center_axis',(0.,0.,1.));
#998=DIRECTION('ref_axis',(1.,-1.26161707343768E-16,0.));
#999=DIRECTION('center_axis',(1.,3.02788097625043E-16,0.));
#1000=DIRECTION('ref_axis',(0.,0.707106781186548,-0.707106781186548));
#1001=DIRECTION('',(-1.,-3.02788097625043E-16,0.));
#1002=DIRECTION('',(1.,3.02788097625043E-16,0.));
#1003=DIRECTION('center_axis',(-3.02788097625043E-16,1.,0.));
#1004=DIRECTION('ref_axis',(-1.,-3.02788097625043E-16,0.));
#1005=DIRECTION('',(0.,0.,-1.));
#1006=DIRECTION('',(-1.,-3.02788097625043E-16,0.));
#1007=DIRECTION('',(0.,0.,1.));
#1008=DIRECTION('center_axis',(0.,0.,-1.));
#1009=DIRECTION('ref_axis',(-0.707106781186548,0.707106781186547,0.));
#1010=DIRECTION('',(0.,0.,1.));
#1011=DIRECTION('center_axis',(0.,0.,-1.));
#1012=DIRECTION('ref_axis',(-0.707106781186547,-0.707106781186548,0.));
#1013=DIRECTION('center_axis',(0.,0.,-1.));
#1014=DIRECTION('ref_axis',(-1.,0.,0.));
#1015=DIRECTION('',(0.295683728071131,-0.955285890691346,0.));
#1016=DIRECTION('',(1.,0.,0.));
#1017=DIRECTION('',(-0.320140459670987,0.947370089290162,0.));
#1018=DIRECTION('',(-1.,0.,0.));
#1019=DIRECTION('',(-0.320140459670987,-0.947370089290162,0.));
#1020=DIRECTION('',(1.,0.,0.));
#1021=DIRECTION('',(0.29221853559902,0.956351571051339,0.));
#1022=DIRECTION('',(1.,0.,0.));
#1023=DIRECTION('center_axis',(0.,0.,1.));
#1024=DIRECTION('ref_axis',(-1.,0.,0.));
#1025=DIRECTION('center_axis',(0.,0.,1.));
#1026=DIRECTION('ref_axis',(-1.,0.,0.));
#1027=DIRECTION('center_axis',(0.,0.,1.));
#1028=DIRECTION('ref_axis',(1.,0.,0.));
#1029=DIRECTION('',(1.,1.51394048812521E-16,0.));
#1030=DIRECTION('center_axis',(0.,0.,-1.));
#1031=DIRECTION('ref_axis',(0.707106781186547,0.707106781186548,0.));
#1032=DIRECTION('center_axis',(0.,0.,-1.));
#1033=DIRECTION('ref_axis',(0.707106781186547,0.707106781186548,0.));
#1034=DIRECTION('',(0.,0.,-1.));
#1035=DIRECTION('center_axis',(0.,0.,1.));
#1036=DIRECTION('ref_axis',(1.,0.,0.));
#1037=DIRECTION('center_axis',(0.,0.,1.));
#1038=DIRECTION('ref_axis',(-1.,0.,0.));
#1039=DIRECTION('center_axis',(0.,0.,-1.));
#1040=DIRECTION('ref_axis',(-1.,0.,0.));
#1041=DIRECTION('center_axis',(0.,0.,1.));
#1042=DIRECTION('ref_axis',(1.,0.,0.));
#1043=DIRECTION('center_axis',(0.,0.,-1.));
#1044=DIRECTION('ref_axis',(-1.,0.,0.));
#1045=DIRECTION('center_axis',(0.,0.,-1.));
#1046=DIRECTION('ref_axis',(-1.,0.,0.));
#1047=DIRECTION('center_axis',(0.,0.,-1.));
#1048=DIRECTION('ref_axis',(-1.,0.,0.));
#1049=DIRECTION('',(-1.,0.,0.));
#1050=DIRECTION('',(-0.320140459670987,0.947370089290162,0.));
#1051=DIRECTION('',(1.,0.,0.));
#1052=DIRECTION('',(0.295683728071131,-0.955285890691346,0.));
#1053=DIRECTION('',(1.,0.,0.));
#1054=DIRECTION('',(0.29221853559902,0.956351571051339,0.));
#1055=DIRECTION('',(1.,0.,0.));
#1056=DIRECTION('',(-0.320140459670987,-0.947370089290162,0.));
#1057=DIRECTION('',(-1.,0.,0.));
#1058=DIRECTION('',(0.29720879635038,-0.954812511109882,0.));
#1059=DIRECTION('',(0.29507306639433,0.955474691181639,0.));
#1060=DIRECTION('center_axis',(0.954812511109882,0.29720879635038,0.));
#1061=DIRECTION('ref_axis',(0.,0.,-1.));
#1062=DIRECTION('',(0.29720879635038,-0.954812511109882,0.));
#1063=DIRECTION('',(0.,0.,-1.));
#1064=DIRECTION('',(0.,0.,-1.));
#1065=DIRECTION('center_axis',(0.,-1.,0.));
#1066=DIRECTION('ref_axis',(0.,0.,-1.));
#1067=DIRECTION('',(-1.,0.,0.));
#1068=DIRECTION('',(0.,0.,-1.));
#1069=DIRECTION('center_axis',(-0.955285890691346,-0.295683728071131,0.));
#1070=DIRECTION('ref_axis',(0.,0.,1.));
#1071=DIRECTION('',(0.,0.,-1.));
#1072=DIRECTION('',(0.,0.,-1.));
#1073=DIRECTION('center_axis',(0.,-1.,0.));
#1074=DIRECTION('ref_axis',(0.,0.,-1.));
#1075=DIRECTION('',(0.,0.,-1.));
#1076=DIRECTION('center_axis',(0.947370089290162,0.320140459670987,0.));
#1077=DIRECTION('ref_axis',(0.,0.,-1.));
#1078=DIRECTION('',(0.,0.,-1.));
#1079=DIRECTION('center_axis',(0.,1.,0.));
#1080=DIRECTION('ref_axis',(0.,0.,1.));
#1081=DIRECTION('',(0.,0.,-1.));
#1082=DIRECTION('center_axis',(-0.955474691181639,0.29507306639433,0.));
#1083=DIRECTION('ref_axis',(0.,0.,1.));
#1084=DIRECTION('',(0.29507306639433,0.955474691181639,0.));
#1085=DIRECTION('center_axis',(-0.947370089290162,0.320140459670987,0.));
#1086=DIRECTION('ref_axis',(0.,0.,1.));
#1087=DIRECTION('',(0.,0.,-1.));
#1088=DIRECTION('center_axis',(0.,-1.,0.));
#1089=DIRECTION('ref_axis',(0.,0.,-1.));
#1090=DIRECTION('',(0.,0.,-1.));
#1091=DIRECTION('center_axis',(0.956351571051339,-0.29221853559902,0.));
#1092=DIRECTION('ref_axis',(0.,0.,-1.));
#1093=DIRECTION('',(0.,0.,-1.));
#1094=DIRECTION('center_axis',(0.,-1.,0.));
#1095=DIRECTION('ref_axis',(0.,0.,-1.));
#1096=DIRECTION('center_axis',(1.85037170770859E-16,0.,-1.));
#1097=DIRECTION('ref_axis',(1.,0.,1.85037170770859E-16));
#1098=DIRECTION('center_axis',(0.,0.,1.));
#1099=DIRECTION('ref_axis',(1.,0.,1.85037170770859E-16));
#1100=DIRECTION('center_axis',(0.,0.,-1.));
#1101=DIRECTION('ref_axis',(1.,0.,0.));
#1102=DIRECTION('center_axis',(0.,1.,0.));
#1103=DIRECTION('ref_axis',(0.,0.,1.));
#1104=DIRECTION('center_axis',(1.,0.,-6.12323399573677E-17));
#1105=DIRECTION('ref_axis',(6.12323399573676E-17,0.,1.));
#1106=DIRECTION('center_axis',(1.,0.,0.));
#1107=DIRECTION('ref_axis',(0.,0.,1.));
#1108=DIRECTION('center_axis',(1.,0.,0.));
#1109=DIRECTION('ref_axis',(0.,0.,-1.));
#1110=DIRECTION('center_axis',(1.,0.,6.12323399573677E-17));
#1111=DIRECTION('ref_axis',(6.12323399573677E-17,0.,-1.));
#1112=DIRECTION('center_axis',(0.,1.,0.));
#1113=DIRECTION('ref_axis',(0.,0.,1.));
#1114=DIRECTION('center_axis',(0.,0.,1.));
#1115=DIRECTION('ref_axis',(1.,0.,0.));
#1116=DIRECTION('center_axis',(0.,0.,1.));
#1117=DIRECTION('ref_axis',(1.,0.,0.));
#1118=DIRECTION('center_axis',(0.,0.,1.));
#1119=DIRECTION('ref_axis',(1.,0.,0.));
#1120=DIRECTION('center_axis',(0.,0.,1.));
#1121=DIRECTION('ref_axis',(1.,0.,0.));
#1122=DIRECTION('center_axis',(0.,0.,-1.));
#1123=DIRECTION('ref_axis',(-1.,0.,0.));
#1124=DIRECTION('center_axis',(0.,0.,-1.));
#1125=DIRECTION('ref_axis',(-1.,0.,0.));
#1126=DIRECTION('center_axis',(0.,0.,1.));
#1127=DIRECTION('ref_axis',(-1.,0.,0.));
#1128=DIRECTION('center_axis',(0.,0.,-1.));
#1129=DIRECTION('ref_axis',(-1.,0.,0.));
#1130=DIRECTION('center_axis',(0.,0.,-1.));
#1131=DIRECTION('ref_axis',(-1.,0.,0.));
#1132=DIRECTION('center_axis',(0.,0.,-1.));
#1133=DIRECTION('ref_axis',(-1.,0.,0.));
#1134=DIRECTION('center_axis',(0.,0.,-1.));
#1135=DIRECTION('ref_axis',(-1.,0.,0.));
#1136=DIRECTION('center_axis',(0.,0.,-1.));
#1137=DIRECTION('ref_axis',(-1.,0.,0.));
#1138=DIRECTION('center_axis',(0.,0.,-1.));
#1139=DIRECTION('ref_axis',(-1.,0.,0.));
#1140=DIRECTION('center_axis',(0.,0.,1.));
#1141=DIRECTION('ref_axis',(-1.,0.,0.));
#1142=DIRECTION('center_axis',(0.,0.,-1.));
#1143=DIRECTION('ref_axis',(-1.,0.,0.));
#1144=DIRECTION('center_axis',(0.,0.,-1.));
#1145=DIRECTION('ref_axis',(-1.,0.,0.));
#1146=DIRECTION('center_axis',(0.,0.,-1.));
#1147=DIRECTION('ref_axis',(-1.,0.,0.));
#1148=DIRECTION('',(-1.49029608194727E-14,1.,0.));
#1149=DIRECTION('',(0.866025403784431,0.500000000000013,0.));
#1150=DIRECTION('',(0.866025403784446,-0.499999999999987,0.));
#1151=DIRECTION('',(1.47427139289408E-14,-1.,0.));
#1152=DIRECTION('',(-0.866025403784431,-0.500000000000013,0.));
#1153=DIRECTION('',(-0.866025403784446,0.499999999999987,0.));
#1154=DIRECTION('center_axis',(-0.500000000000013,0.866025403784431,0.));
#1155=DIRECTION('ref_axis',(0.866025403784431,0.500000000000013,0.));
#1156=DIRECTION('',(0.,0.,-1.));
#1157=DIRECTION('',(-0.866025403784431,-0.500000000000013,0.));
#1158=DIRECTION('',(0.,0.,-1.));
#1159=DIRECTION('center_axis',(0.499999999999987,0.866025403784446,0.));
#1160=DIRECTION('ref_axis',(0.866025403784446,-0.499999999999987,0.));
#1161=DIRECTION('',(-0.866025403784446,0.499999999999987,0.));
#1162=DIRECTION('',(0.,0.,-1.));
#1163=DIRECTION('center_axis',(1.,1.47427139289408E-14,0.));
#1164=DIRECTION('ref_axis',(1.47427139289408E-14,-1.,0.));
#1165=DIRECTION('',(-1.47427139289408E-14,1.,0.));
#1166=DIRECTION('',(0.,0.,-1.));
#1167=DIRECTION('center_axis',(0.500000000000013,-0.866025403784431,0.));
#1168=DIRECTION('ref_axis',(-0.866025403784431,-0.500000000000013,0.));
#1169=DIRECTION('',(0.866025403784431,0.500000000000013,0.));
#1170=DIRECTION('',(0.,0.,-1.));
#1171=DIRECTION('center_axis',(-0.499999999999987,-0.866025403784446,0.));
#1172=DIRECTION('ref_axis',(-0.866025403784446,0.499999999999987,0.));
#1173=DIRECTION('',(0.866025403784446,-0.499999999999987,0.));
#1174=DIRECTION('',(0.,0.,-1.));
#1175=DIRECTION('center_axis',(-1.,-1.49029608194727E-14,0.));
#1176=DIRECTION('ref_axis',(-1.49029608194727E-14,1.,0.));
#1177=DIRECTION('',(1.49029608194727E-14,-1.,0.));
#1178=DIRECTION('center_axis',(0.,0.,1.));
#1179=DIRECTION('ref_axis',(1.,0.,0.));
#1180=DIRECTION('center_axis',(0.,0.,-1.));
#1181=DIRECTION('ref_axis',(-1.,0.,0.));
#1182=DIRECTION('center_axis',(1.51394048812521E-16,-1.,0.));
#1183=DIRECTION('ref_axis',(1.,1.51394048812521E-16,0.));
#1184=DIRECTION('center_axis',(0.,0.,1.));
#1185=DIRECTION('ref_axis',(1.,0.,0.));
#1186=DIRECTION('',(0.,-1.,0.));
#1187=DIRECTION('',(0.866025403784439,-0.499999999999999,0.));
#1188=DIRECTION('',(0.866025403784438,0.500000000000001,0.));
#1189=DIRECTION('',(-3.20493781063927E-16,1.,0.));
#1190=DIRECTION('',(-0.866025403784439,0.499999999999999,0.));
#1191=DIRECTION('',(-0.866025403784438,-0.5,0.));
#1192=DIRECTION('center_axis',(-1.,0.,0.));
#1193=DIRECTION('ref_axis',(0.,1.,0.));
#1194=DIRECTION('',(0.,1.,0.));
#1195=DIRECTION('',(0.,0.,-1.));
#1196=DIRECTION('',(0.,0.,-1.));
#1197=DIRECTION('center_axis',(-0.499999999999999,-0.866025403784439,0.));
#1198=DIRECTION('ref_axis',(-0.866025403784439,0.499999999999999,0.));
#1199=DIRECTION('',(-0.866025403784439,0.499999999999999,0.));
#1200=DIRECTION('',(0.,0.,-1.));
#1201=DIRECTION('center_axis',(0.500000000000001,-0.866025403784438,0.));
#1202=DIRECTION('ref_axis',(-0.866025403784438,-0.500000000000001,0.));
#1203=DIRECTION('',(-0.866025403784438,-0.500000000000001,0.));
#1204=DIRECTION('',(0.,0.,-1.));
#1205=DIRECTION('center_axis',(1.,3.20493781063927E-16,0.));
#1206=DIRECTION('ref_axis',(3.20493781063927E-16,-1.,0.));
#1207=DIRECTION('',(3.20493781063927E-16,-1.,0.));
#1208=DIRECTION('',(0.,0.,-1.));
#1209=DIRECTION('center_axis',(0.5,0.866025403784439,0.));
#1210=DIRECTION('ref_axis',(0.866025403784439,-0.499999999999999,0.));
#1211=DIRECTION('',(0.866025403784439,-0.499999999999999,0.));
#1212=DIRECTION('',(0.,0.,-1.));
#1213=DIRECTION('center_axis',(-0.5,0.866025403784438,0.));
#1214=DIRECTION('ref_axis',(0.866025403784438,0.5,0.));
#1215=DIRECTION('',(0.866025403784438,0.5,0.));
#1216=DIRECTION('center_axis',(0.,0.,-1.));
#1217=DIRECTION('ref_axis',(-1.,0.,0.));
#1218=CARTESIAN_POINT('',(0.,0.,0.));
#1219=CARTESIAN_POINT('Origin',(-10.,-3.33066907387547E-15,-26.));
#1220=CARTESIAN_POINT('',(-10.,12.,-26.));
#1221=CARTESIAN_POINT('',(-10.,10.,-28.));
#1222=CARTESIAN_POINT('Origin',(-10.,10.,-26.));
#1223=CARTESIAN_POINT('',(-10.,-10.,-28.));
#1224=CARTESIAN_POINT('Origin',(-10.,-3.33066907387547E-15,-28.));
#1225=CARTESIAN_POINT('',(-10.,-12.,-26.));
#1226=CARTESIAN_POINT('Origin',(-10.,-10.,-26.));
#1227=CARTESIAN_POINT('Origin',(-10.,-3.33066907387547E-15,-26.));
#1228=CARTESIAN_POINT('Origin',(-11.,-10.,-26.));
#1229=CARTESIAN_POINT('',(10.,-10.,-28.));
#1230=CARTESIAN_POINT('',(10.,-12.,-26.));
#1231=CARTESIAN_POINT('Origin',(10.,-10.,-26.));
#1232=CARTESIAN_POINT('',(-11.,-12.,-26.));
#1233=CARTESIAN_POINT('',(-11.,-10.,-28.));
#1234=CARTESIAN_POINT('Origin',(10.,2.62416351275037E-15,-26.));
#1235=CARTESIAN_POINT('',(10.,10.,-28.));
#1236=CARTESIAN_POINT('',(10.,12.,-26.));
#1237=CARTESIAN_POINT('Origin',(10.,10.,-26.));
#1238=CARTESIAN_POINT('Origin',(10.,2.62416351275037E-15,-26.));
#1239=CARTESIAN_POINT('Origin',(10.,2.62416351275037E-15,-28.));
#1240=CARTESIAN_POINT('Origin',(11.,10.,-26.));
#1241=CARTESIAN_POINT('',(11.,10.,-28.));
#1242=CARTESIAN_POINT('',(11.,12.,-26.));
#1243=CARTESIAN_POINT('Origin',(22.,12.,0.));
#1244=CARTESIAN_POINT('',(-10.,12.,2.));
#1245=CARTESIAN_POINT('',(-10.,12.,0.));
#1246=CARTESIAN_POINT('',(10.,12.,2.));
#1247=CARTESIAN_POINT('',(-22.,12.,2.));
#1248=CARTESIAN_POINT('',(10.,12.,0.));
#1249=CARTESIAN_POINT('Origin',(-10.,-3.33066907387547E-15,0.));
#1250=CARTESIAN_POINT('',(-10.,-12.,2.));
#1251=CARTESIAN_POINT('',(-10.,-12.,0.));
#1252=CARTESIAN_POINT('Origin',(-10.,-4.64275083025065E-15,2.));
#1253=CARTESIAN_POINT('Origin',(0.,2.22044604925031E-15,-28.));
#1254=CARTESIAN_POINT('',(10.7427158191622,-7.61536928100276,-28.));
#1255=CARTESIAN_POINT('',(11.1282911928721,-8.86107433452698,-28.));
#1256=CARTESIAN_POINT('',(9.19757598448397,-2.62337904588858,-28.));
#1257=CARTESIAN_POINT('',(12.6607061396677,-8.86107433452698,-28.));
#1258=CARTESIAN_POINT('',(5.56414559643603,-8.86107433452698,-28.));
#1259=CARTESIAN_POINT('',(10.5993608725265,-2.76107419147584,-28.));
#1260=CARTESIAN_POINT('',(10.6681645535278,-2.96468028825186,-28.));
#1261=CARTESIAN_POINT('',(8.92853425311698,-2.76107419147584,-28.));
#1262=CARTESIAN_POINT('',(5.29968043626323,-2.76107419147584,-28.));
#1263=CARTESIAN_POINT('',(6.86718898597571,-8.86107433452698,-28.));
#1264=CARTESIAN_POINT('',(8.88969706046943,-2.87600247859113,-28.));
#1265=CARTESIAN_POINT('',(8.44409339896867,-8.86107433452698,-28.));
#1266=CARTESIAN_POINT('',(3.43359449298785,-8.86107433452698,-28.));
#1267=CARTESIAN_POINT('',(8.82472549865663,-7.61536928100276,-28.));
#1268=CARTESIAN_POINT('',(9.32173988280688,-5.98877675105649,-28.));
#1269=CARTESIAN_POINT('',(4.41236274932831,-7.61536928100276,-28.));
#1270=CARTESIAN_POINT('',(-17.2,0.,-28.));
#1271=CARTESIAN_POINT('Origin',(-14.,0.,-28.));
#1272=CARTESIAN_POINT('',(10.8,0.,-28.));
#1273=CARTESIAN_POINT('Origin',(14.,0.,-28.));
#1274=CARTESIAN_POINT('Origin',(0.,-2.22044604925031E-15,2.));
#1275=CARTESIAN_POINT('',(10.,-12.,2.));
#1276=CARTESIAN_POINT('',(22.,-12.,2.));
#1277=CARTESIAN_POINT('Origin',(10.,2.62416351275037E-15,2.));
#1278=CARTESIAN_POINT('Origin',(10.,2.62416351275037E-15,0.));
#1279=CARTESIAN_POINT('',(10.,-12.,0.));
#1280=CARTESIAN_POINT('Origin',(0.,0.,-17.));
#1281=CARTESIAN_POINT('',(7.5,9.18485099360515E-16,-17.));
#1282=CARTESIAN_POINT('Origin',(0.,0.,-17.));
#1283=CARTESIAN_POINT('',(4.5,-5.51091059616309E-16,-20.));
#1284=CARTESIAN_POINT('Origin',(0.,0.,-20.));
#1285=CARTESIAN_POINT('Origin',(0.,9.79608551139844E-16,-20.));
#1286=CARTESIAN_POINT('Origin',(0.,0.,0.));
#1287=CARTESIAN_POINT('',(7.5,9.18485099360515E-16,0.));
#1288=CARTESIAN_POINT('Origin',(0.,0.,0.));
#1289=CARTESIAN_POINT('',(-7.43303437365925,-1.,-3.));
#1290=CARTESIAN_POINT('Ctrl Pts',(-7.43303437365925,-1.,-3.));
#1291=CARTESIAN_POINT('Ctrl Pts',(-7.43303437365925,-1.,-2.87427619324532));
#1292=CARTESIAN_POINT('Ctrl Pts',(-7.43655341220262,-0.974843373583246,
-2.7402758669171));
#1293=CARTESIAN_POINT('Ctrl Pts',(-7.4492258043265,-0.872743462468007,-2.49394160308492));
#1294=CARTESIAN_POINT('Ctrl Pts',(-7.45819198635124,-0.79580827768391,-2.38159471531082));
#1295=CARTESIAN_POINT('Ctrl Pts',(-7.47499244568566,-0.618406245919837,
-2.20419268354674));
#1296=CARTESIAN_POINT('Ctrl Pts',(-7.48392372402087,-0.506058941317412,
-2.12725674521747));
#1297=CARTESIAN_POINT('Ctrl Pts',(-7.49651610989021,-0.259723261773255,
-2.0251562832357));
#1298=CARTESIAN_POINT('Ctrl Pts',(-7.5,-0.125722444324723,-2.));
#1299=CARTESIAN_POINT('Ctrl Pts',(-7.5,0.125722444324723,-2.));
#1300=CARTESIAN_POINT('Ctrl Pts',(-7.49651610989021,0.259723261773255,-2.0251562832357));
#1301=CARTESIAN_POINT('Ctrl Pts',(-7.48392372402087,0.506058941317411,-2.12725674521747));
#1302=CARTESIAN_POINT('Ctrl Pts',(-7.47499244568566,0.618406245919837,-2.20419268354674));
#1303=CARTESIAN_POINT('Ctrl Pts',(-7.45819198635124,0.795808277683909,-2.38159471531082));
#1304=CARTESIAN_POINT('Ctrl Pts',(-7.4492258043265,0.872743462468007,-2.49394160308492));
#1305=CARTESIAN_POINT('Ctrl Pts',(-7.43655341220262,0.974843373583246,-2.7402758669171));
#1306=CARTESIAN_POINT('Ctrl Pts',(-7.43303437365925,1.,-2.87427619324532));
#1307=CARTESIAN_POINT('Ctrl Pts',(-7.43303437365925,1.,-3.12572380675469));
#1308=CARTESIAN_POINT('Ctrl Pts',(-7.43655341220262,0.974843373583246,-3.25972413308291));
#1309=CARTESIAN_POINT('Ctrl Pts',(-7.4492258043265,0.872743462468007,-3.50605839691509));
#1310=CARTESIAN_POINT('Ctrl Pts',(-7.45819198635124,0.79580827768391,-3.61840528468919));
#1311=CARTESIAN_POINT('Ctrl Pts',(-7.47499244568566,0.618406245919837,-3.79580731645326));
#1312=CARTESIAN_POINT('Ctrl Pts',(-7.48392372402087,0.506058941317412,-3.87274325478254));
#1313=CARTESIAN_POINT('Ctrl Pts',(-7.49651610989021,0.259723261773255,-3.97484371676431));
#1314=CARTESIAN_POINT('Ctrl Pts',(-7.5,0.125722444324723,-4.));
#1315=CARTESIAN_POINT('Ctrl Pts',(-7.5,-0.125722444324723,-4.));
#1316=CARTESIAN_POINT('Ctrl Pts',(-7.49651610989021,-0.259723261773255,
-3.97484371676431));
#1317=CARTESIAN_POINT('Ctrl Pts',(-7.48392372402087,-0.506058941317412,
-3.87274325478254));
#1318=CARTESIAN_POINT('Ctrl Pts',(-7.47499244568566,-0.618406245919837,
-3.79580731645326));
#1319=CARTESIAN_POINT('Ctrl Pts',(-7.45819198635124,-0.79580827768391,-3.61840528468919));
#1320=CARTESIAN_POINT('Ctrl Pts',(-7.4492258043265,-0.872743462468007,-3.50605839691509));
#1321=CARTESIAN_POINT('Ctrl Pts',(-7.43655341220262,-0.974843373583246,
-3.25972413308291));
#1322=CARTESIAN_POINT('Ctrl Pts',(-7.43303437365925,-1.,-3.12572380675469));
#1323=CARTESIAN_POINT('Ctrl Pts',(-7.43303437365925,-1.,-3.));
#1324=CARTESIAN_POINT('',(7.43303437365925,-0.999999999999997,-14.));
#1325=CARTESIAN_POINT('Ctrl Pts',(7.43303437365925,-0.999999999999997,-14.));
#1326=CARTESIAN_POINT('Ctrl Pts',(7.43303437365925,-0.999999999999997,-14.1257238067547));
#1327=CARTESIAN_POINT('Ctrl Pts',(7.43655341220262,-0.974843373583242,-14.2597241330829));
#1328=CARTESIAN_POINT('Ctrl Pts',(7.4492258043265,-0.872743462468004,-14.5060583969151));
#1329=CARTESIAN_POINT('Ctrl Pts',(7.45819198635124,-0.795808277683907,-14.6184052846892));
#1330=CARTESIAN_POINT('Ctrl Pts',(7.47499244568566,-0.618406245919834,-14.7958073164533));
#1331=CARTESIAN_POINT('Ctrl Pts',(7.48392372402087,-0.506058941317408,-14.8727432547825));
#1332=CARTESIAN_POINT('Ctrl Pts',(7.49651610989021,-0.259723261773251,-14.9748437167643));
#1333=CARTESIAN_POINT('Ctrl Pts',(7.5,-0.12572244432472,-15.));
#1334=CARTESIAN_POINT('Ctrl Pts',(7.5,0.125722444324726,-15.));
#1335=CARTESIAN_POINT('Ctrl Pts',(7.49651610989021,0.259723261773258,-14.9748437167643));
#1336=CARTESIAN_POINT('Ctrl Pts',(7.48392372402087,0.506058941317414,-14.8727432547825));
#1337=CARTESIAN_POINT('Ctrl Pts',(7.47499244568566,0.61840624591984,-14.7958073164533));
#1338=CARTESIAN_POINT('Ctrl Pts',(7.45819198635124,0.795808277683913,-14.6184052846892));
#1339=CARTESIAN_POINT('Ctrl Pts',(7.4492258043265,0.872743462468008,-14.5060583969151));
#1340=CARTESIAN_POINT('Ctrl Pts',(7.43655341220262,0.974843373583248,-14.2597241330829));
#1341=CARTESIAN_POINT('Ctrl Pts',(7.43303437365925,1.,-14.1257238067547));
#1342=CARTESIAN_POINT('Ctrl Pts',(7.43303437365925,1.,-13.8742761932453));
#1343=CARTESIAN_POINT('Ctrl Pts',(7.43655341220262,0.974843373583249,-13.7402758669171));
#1344=CARTESIAN_POINT('Ctrl Pts',(7.4492258043265,0.872743462468011,-13.4939416030849));
#1345=CARTESIAN_POINT('Ctrl Pts',(7.45819198635124,0.795808277683913,-13.3815947153108));
#1346=CARTESIAN_POINT('Ctrl Pts',(7.47499244568566,0.61840624591984,-13.2041926835467));
#1347=CARTESIAN_POINT('Ctrl Pts',(7.48392372402087,0.506058941317414,-13.1272567452175));
#1348=CARTESIAN_POINT('Ctrl Pts',(7.49651610989021,0.259723261773258,-13.0251562832357));
#1349=CARTESIAN_POINT('Ctrl Pts',(7.5,0.125722444324727,-13.));
#1350=CARTESIAN_POINT('Ctrl Pts',(7.5,-0.125722444324719,-13.));
#1351=CARTESIAN_POINT('Ctrl Pts',(7.49651610989021,-0.259723261773251,-13.0251562832357));
#1352=CARTESIAN_POINT('Ctrl Pts',(7.48392372402087,-0.506058941317408,-13.1272567452175));
#1353=CARTESIAN_POINT('Ctrl Pts',(7.47499244568566,-0.618406245919834,-13.2041926835467));
#1354=CARTESIAN_POINT('Ctrl Pts',(7.45819198635123,-0.795808277683906,-13.3815947153108));
#1355=CARTESIAN_POINT('Ctrl Pts',(7.4492258043265,-0.872743462468002,-13.4939416030849));
#1356=CARTESIAN_POINT('Ctrl Pts',(7.43655341220262,-0.974843373583242,-13.7402758669171));
#1357=CARTESIAN_POINT('Ctrl Pts',(7.43303437365925,-0.999999999999997,-13.8742761932453));
#1358=CARTESIAN_POINT('Ctrl Pts',(7.43303437365925,-0.999999999999997,-14.));
#1359=CARTESIAN_POINT('Origin',(0.,2.22044604925031E-15,-27.));
#1360=CARTESIAN_POINT('',(10.5993608725265,-2.76107419147584,-27.));
#1361=CARTESIAN_POINT('',(8.92853425311698,-2.76107419147584,-27.));
#1362=CARTESIAN_POINT('',(5.29968043626323,-2.76107419147584,-27.));
#1363=CARTESIAN_POINT('',(12.6607061396677,-8.86107433452698,-27.));
#1364=CARTESIAN_POINT('',(10.6681645535278,-2.96468028825186,-27.));
#1365=CARTESIAN_POINT('',(11.1282911928721,-8.86107433452698,-27.));
#1366=CARTESIAN_POINT('',(5.56414559643603,-8.86107433452698,-27.));
#1367=CARTESIAN_POINT('',(10.7427158191622,-7.61536928100276,-27.));
#1368=CARTESIAN_POINT('',(9.19757598448397,-2.62337904588858,-27.));
#1369=CARTESIAN_POINT('',(8.82472549865663,-7.61536928100276,-27.));
#1370=CARTESIAN_POINT('',(4.41236274932831,-7.61536928100276,-27.));
#1371=CARTESIAN_POINT('',(8.44409339896867,-8.86107433452698,-27.));
#1372=CARTESIAN_POINT('',(9.32173988280688,-5.98877675105649,-27.));
#1373=CARTESIAN_POINT('',(6.86718898597571,-8.86107433452698,-27.));
#1374=CARTESIAN_POINT('',(3.43359449298785,-8.86107433452698,-27.));
#1375=CARTESIAN_POINT('',(8.88969706046943,-2.87600247859113,-27.));
#1376=CARTESIAN_POINT('',(10.4115164596934,-6.50807590009235,-27.));
#1377=CARTESIAN_POINT('',(9.16086813214729,-6.50807590009235,-27.));
#1378=CARTESIAN_POINT('',(4.58043406607365,-6.50807590009235,-27.));
#1379=CARTESIAN_POINT('',(9.7837206589094,-4.49122009914837,-27.));
#1380=CARTESIAN_POINT('',(9.02824927579925,-2.06419392348742,-27.));
#1381=CARTESIAN_POINT('',(9.99091132929487,-3.82031697599541,-27.));
#1382=CARTESIAN_POINT('Origin',(10.4115164596934,-6.50807590009235,30.4123274660409));
#1383=CARTESIAN_POINT('',(9.7837206589094,-4.49122009914837,-28.));
#1384=CARTESIAN_POINT('',(10.4115164596934,-6.50807590009235,-28.));
#1385=CARTESIAN_POINT('',(9.02824927579925,-2.06419392348742,-28.));
#1386=CARTESIAN_POINT('',(9.7837206589094,-4.49122009914837,30.4123274660409));
#1387=CARTESIAN_POINT('',(10.4115164596934,-6.50807590009235,30.4123274660409));
#1388=CARTESIAN_POINT('Origin',(9.16086813214729,-6.50807590009235,30.4123274660409));
#1389=CARTESIAN_POINT('',(9.16086813214729,-6.50807590009235,-28.));
#1390=CARTESIAN_POINT('',(4.58043406607365,-6.50807590009235,-28.));
#1391=CARTESIAN_POINT('',(9.16086813214729,-6.50807590009235,30.4123274660409));
#1392=CARTESIAN_POINT('Origin',(10.7427158191622,-7.61536928100276,30.4123274660409));
#1393=CARTESIAN_POINT('',(10.7427158191622,-7.61536928100276,30.4123274660409));
#1394=CARTESIAN_POINT('',(11.1282911928721,-8.86107433452698,30.4123274660409));
#1395=CARTESIAN_POINT('Origin',(11.1282911928721,-8.86107433452698,30.4123274660409));
#1396=CARTESIAN_POINT('',(12.6607061396677,-8.86107433452698,30.4123274660409));
#1397=CARTESIAN_POINT('Origin',(12.6607061396677,-8.86107433452698,30.4123274660409));
#1398=CARTESIAN_POINT('',(10.5993608725265,-2.76107419147584,30.4123274660409));
#1399=CARTESIAN_POINT('Origin',(10.5993608725265,-2.76107419147584,30.4123274660409));
#1400=CARTESIAN_POINT('',(8.92853425311698,-2.76107419147584,30.4123274660409));
#1401=CARTESIAN_POINT('Origin',(9.7837206589094,-4.49122009914837,30.4123274660409));
#1402=CARTESIAN_POINT('',(9.99091132929487,-3.82031697599541,-28.));
#1403=CARTESIAN_POINT('Origin',(8.92853425311698,-2.76107419147584,30.4123274660409));
#1404=CARTESIAN_POINT('',(6.86718898597571,-8.86107433452698,30.4123274660409));
#1405=CARTESIAN_POINT('Origin',(6.86718898597571,-8.86107433452698,30.4123274660409));
#1406=CARTESIAN_POINT('',(8.44409339896867,-8.86107433452698,30.4123274660409));
#1407=CARTESIAN_POINT('Origin',(8.44409339896867,-8.86107433452698,30.4123274660409));
#1408=CARTESIAN_POINT('',(8.82472549865663,-7.61536928100276,30.4123274660409));
#1409=CARTESIAN_POINT('Origin',(8.82472549865663,-7.61536928100276,30.4123274660409));
#1410=CARTESIAN_POINT('Origin',(14.,3.33066907387547E-15,-16.));
#1411=CARTESIAN_POINT('',(13.,3.20820439396073E-15,-18.));
#1412=CARTESIAN_POINT('Origin',(14.,3.33066907387547E-15,-18.));
#1413=CARTESIAN_POINT('',(13.,3.45313375379021E-15,-16.));
#1414=CARTESIAN_POINT('Origin',(14.,3.33066907387547E-15,-16.));
#1415=CARTESIAN_POINT('Origin',(12.,3.33066907387547E-15,-16.));
#1416=CARTESIAN_POINT('',(12.,3.45313375379021E-15,-15.));
#1417=CARTESIAN_POINT('Origin',(12.,3.33066907387547E-15,-14.));
#1418=CARTESIAN_POINT('Origin',(4.00000000000001,3.33066907387547E-15,-14.));
#1419=CARTESIAN_POINT('Origin',(-12.,0.,-3.));
#1420=CARTESIAN_POINT('',(-12.,1.22464679914735E-16,-2.));
#1421=CARTESIAN_POINT('Origin',(-12.,0.,-3.));
#1422=CARTESIAN_POINT('Origin',(-12.,0.,-5.));
#1423=CARTESIAN_POINT('',(-15.,1.22464679914735E-16,-5.));
#1424=CARTESIAN_POINT('Origin',(-14.,0.,-5.));
#1425=CARTESIAN_POINT('Origin',(-14.,0.,-28.));
#1426=CARTESIAN_POINT('',(-15.,-1.22464679914735E-16,-18.));
#1427=CARTESIAN_POINT('Origin',(-14.,0.,-18.));
#1428=CARTESIAN_POINT('Origin',(9.79608551139844E-16,-2.54698223296359E-15,
0.));
#1429=CARTESIAN_POINT('Origin',(-14.,0.,-22.));
#1430=CARTESIAN_POINT('',(-17.2,0.,-18.));
#1431=CARTESIAN_POINT('Origin',(-14.,0.,-18.));
#1432=CARTESIAN_POINT('',(-10.8,3.91886975727153E-16,-22.));
#1433=CARTESIAN_POINT('Origin',(-14.,0.,-22.));
#1434=CARTESIAN_POINT('Origin',(-14.,0.,-22.));
#1435=CARTESIAN_POINT('',(-10.8,-3.91886975727153E-16,-26.));
#1436=CARTESIAN_POINT('Origin',(-14.,0.,-26.));
#1437=CARTESIAN_POINT('Origin',(-14.,0.,-18.));
#1438=CARTESIAN_POINT('Origin',(14.,0.,-22.));
#1439=CARTESIAN_POINT('',(17.2,-3.91886975727153E-16,-26.));
#1440=CARTESIAN_POINT('Origin',(14.,0.,-26.));
#1441=CARTESIAN_POINT('Origin',(14.,0.,-22.));
#1442=CARTESIAN_POINT('',(17.2,3.91886975727153E-16,-22.));
#1443=CARTESIAN_POINT('Origin',(14.,0.,-22.));
#1444=CARTESIAN_POINT('',(10.8,0.,-18.));
#1445=CARTESIAN_POINT('Origin',(14.,0.,-18.));
#1446=CARTESIAN_POINT('Origin',(14.,0.,-18.));
#1447=CARTESIAN_POINT('Origin',(0.,0.,-22.));
#1448=CARTESIAN_POINT('',(8.0000000000001,-3.46410161513781,-22.));
#1449=CARTESIAN_POINT('',(8.,3.46410161513764,-22.));
#1450=CARTESIAN_POINT('',(8.00000000000008,-1.73205080756885,-22.));
#1451=CARTESIAN_POINT('',(13.9999999999999,6.92820323027546,-22.));
#1452=CARTESIAN_POINT('',(4.25000000000006,1.29903810567651,-22.));
#1453=CARTESIAN_POINT('',(19.9999999999999,3.46410161513782,-22.));
#1454=CARTESIAN_POINT('',(10.2499999999998,9.09326673973653,-22.));
#1455=CARTESIAN_POINT('',(20.,-3.46410161513763,-22.));
#1456=CARTESIAN_POINT('',(19.9999999999999,1.73205080756906,-22.));
#1457=CARTESIAN_POINT('',(14.0000000000001,-6.92820323027545,-22.));
#1458=CARTESIAN_POINT('',(13.2500000000001,-7.36121593216768,-22.));
#1459=CARTESIAN_POINT('',(7.25000000000002,-3.03108891324556,-22.));
#1460=CARTESIAN_POINT('Origin',(8.,3.46410161513764,-22.));
#1461=CARTESIAN_POINT('',(8.,3.46410161513764,-26.));
#1462=CARTESIAN_POINT('',(8.,3.46410161513764,-22.));
#1463=CARTESIAN_POINT('',(13.9999999999999,6.92820323027546,-26.));
#1464=CARTESIAN_POINT('',(4.25000000000006,1.29903810567651,-26.));
#1465=CARTESIAN_POINT('',(13.9999999999999,6.92820323027546,-22.));
#1466=CARTESIAN_POINT('Origin',(13.9999999999999,6.92820323027546,-22.));
#1467=CARTESIAN_POINT('',(19.9999999999999,3.46410161513782,-26.));
#1468=CARTESIAN_POINT('',(10.2499999999998,9.09326673973653,-26.));
#1469=CARTESIAN_POINT('',(19.9999999999999,3.46410161513782,-22.));
#1470=CARTESIAN_POINT('Origin',(19.9999999999999,3.46410161513782,-22.));
#1471=CARTESIAN_POINT('',(20.,-3.46410161513763,-26.));
#1472=CARTESIAN_POINT('',(19.9999999999999,1.73205080756906,-26.));
#1473=CARTESIAN_POINT('',(20.,-3.46410161513763,-22.));
#1474=CARTESIAN_POINT('Origin',(20.,-3.46410161513763,-22.));
#1475=CARTESIAN_POINT('',(14.0000000000001,-6.92820323027545,-26.));
#1476=CARTESIAN_POINT('',(13.2500000000001,-7.36121593216768,-26.));
#1477=CARTESIAN_POINT('',(14.0000000000001,-6.92820323027545,-22.));
#1478=CARTESIAN_POINT('Origin',(14.0000000000001,-6.92820323027545,-22.));
#1479=CARTESIAN_POINT('',(8.0000000000001,-3.46410161513781,-26.));
#1480=CARTESIAN_POINT('',(7.25000000000002,-3.03108891324555,-26.));
#1481=CARTESIAN_POINT('',(8.0000000000001,-3.46410161513781,-22.));
#1482=CARTESIAN_POINT('Origin',(8.0000000000001,-3.46410161513781,-22.));
#1483=CARTESIAN_POINT('',(8.00000000000008,-1.73205080756884,-26.));
#1484=CARTESIAN_POINT('Origin',(0.,1.8612562471657E-15,-26.));
#1485=CARTESIAN_POINT('Origin',(0.,2.22044604925031E-15,-28.));
#1486=CARTESIAN_POINT('Origin',(-22.,-12.,0.));
#1487=CARTESIAN_POINT('Origin',(0.,1.8612562471657E-15,-26.));
#1488=CARTESIAN_POINT('',(-20.,3.46410161513775,-26.));
#1489=CARTESIAN_POINT('',(-20.,-3.46410161513776,-26.));
#1490=CARTESIAN_POINT('',(-20.,-1.73205080756888,-26.));
#1491=CARTESIAN_POINT('',(-14.,-6.92820323027551,-26.));
#1492=CARTESIAN_POINT('',(-10.25,-9.0932667397366,-26.));
#1493=CARTESIAN_POINT('',(-7.99999999999999,-3.46410161513775,-26.));
#1494=CARTESIAN_POINT('',(-4.25,-1.29903810567666,-26.));
#1495=CARTESIAN_POINT('',(-7.99999999999999,3.46410161513776,-26.));
#1496=CARTESIAN_POINT('',(-7.99999999999999,1.73205080756888,-26.));
#1497=CARTESIAN_POINT('',(-14.,6.92820323027551,-26.));
#1498=CARTESIAN_POINT('',(-7.25,3.03108891324554,-26.));
#1499=CARTESIAN_POINT('',(-13.25,7.36121593216772,-26.));
#1500=CARTESIAN_POINT('Origin',(-20.,-3.46410161513776,-22.));
#1501=CARTESIAN_POINT('',(-20.,-3.46410161513776,-22.));
#1502=CARTESIAN_POINT('',(-20.,3.46410161513775,-22.));
#1503=CARTESIAN_POINT('',(-20.,-1.73205080756888,-22.));
#1504=CARTESIAN_POINT('',(-20.,-3.46410161513776,-22.));
#1505=CARTESIAN_POINT('',(-20.,3.46410161513775,-22.));
#1506=CARTESIAN_POINT('Origin',(-14.,-6.92820323027551,-22.));
#1507=CARTESIAN_POINT('',(-14.,-6.92820323027551,-22.));
#1508=CARTESIAN_POINT('',(-10.25,-9.0932667397366,-22.));
#1509=CARTESIAN_POINT('',(-14.,-6.92820323027551,-22.));
#1510=CARTESIAN_POINT('Origin',(-7.99999999999999,-3.46410161513775,-22.));
#1511=CARTESIAN_POINT('',(-7.99999999999999,-3.46410161513775,-22.));
#1512=CARTESIAN_POINT('',(-4.25,-1.29903810567666,-22.));
#1513=CARTESIAN_POINT('',(-7.99999999999999,-3.46410161513775,-22.));
#1514=CARTESIAN_POINT('Origin',(-7.99999999999999,3.46410161513776,-22.));
#1515=CARTESIAN_POINT('',(-7.99999999999999,3.46410161513776,-22.));
#1516=CARTESIAN_POINT('',(-7.99999999999999,1.73205080756888,-22.));
#1517=CARTESIAN_POINT('',(-7.99999999999999,3.46410161513776,-22.));
#1518=CARTESIAN_POINT('Origin',(-14.,6.92820323027551,-22.));
#1519=CARTESIAN_POINT('',(-14.,6.92820323027551,-22.));
#1520=CARTESIAN_POINT('',(-7.25,3.03108891324554,-22.));
#1521=CARTESIAN_POINT('',(-14.,6.92820323027551,-22.));
#1522=CARTESIAN_POINT('Origin',(-20.,3.46410161513775,-22.));
#1523=CARTESIAN_POINT('',(-13.25,7.36121593216772,-22.));
#1524=CARTESIAN_POINT('Origin',(0.,0.,-22.));
#1525=UNCERTAINTY_MEASURE_WITH_UNIT(LENGTH_MEASURE(0.01),#1529,
'DISTANCE_ACCURACY_VALUE',
'Maximum model space distance between geometric entities at asserted c
onnectivities');
#1526=UNCERTAINTY_MEASURE_WITH_UNIT(LENGTH_MEASURE(0.01),#1529,
'DISTANCE_ACCURACY_VALUE',
'Maximum model space distance between geometric entities at asserted c
onnectivities');
#1527=(
GEOMETRIC_REPRESENTATION_CONTEXT(3)
GLOBAL_UNCERTAINTY_ASSIGNED_CONTEXT((#1525))
GLOBAL_UNIT_ASSIGNED_CONTEXT((#1529,#1532,#1531))
REPRESENTATION_CONTEXT('','3D')
);
#1528=(
GEOMETRIC_REPRESENTATION_CONTEXT(3)
GLOBAL_UNCERTAINTY_ASSIGNED_CONTEXT((#1526))
GLOBAL_UNIT_ASSIGNED_CONTEXT((#1529,#1532,#1531))
REPRESENTATION_CONTEXT('','3D')
);
#1529=(
LENGTH_UNIT()
NAMED_UNIT(*)
SI_UNIT(.MILLI.,.METRE.)
);
#1530=(
LENGTH_UNIT()
NAMED_UNIT(*)
SI_UNIT(.CENTI.,.METRE.)
);
#1531=(
NAMED_UNIT(*)
SI_UNIT($,.STERADIAN.)
SOLID_ANGLE_UNIT()
);
#1532=(
NAMED_UNIT(*)
PLANE_ANGLE_UNIT()
SI_UNIT($,.RADIAN.)
);
#1533=SHAPE_DEFINITION_REPRESENTATION(#1534,#1535);
#1534=PRODUCT_DEFINITION_SHAPE('',$,#1537);
#1535=SHAPE_REPRESENTATION('',(#890),#1527);
#1536=PRODUCT_DEFINITION_CONTEXT('part definition',#1541,'design');
#1537=PRODUCT_DEFINITION('Minireaktor 3 Anschl\X\FCsse',
'Minireaktor 2 Anschl\X\FCsse',#1538,#1536);
#1538=PRODUCT_DEFINITION_FORMATION('',$,#1543);
#1539=PRODUCT_RELATED_PRODUCT_CATEGORY('Minireaktor 2 Anschl\X\FCsse',
'Minireaktor 2 Anschl\X\FCsse',(#1543));
#1540=APPLICATION_PROTOCOL_DEFINITION('international standard',
'automotive_design',2009,#1541);
#1541=APPLICATION_CONTEXT(
'Core Data for Automotive Mechanical Design Process');
#1542=PRODUCT_CONTEXT('part definition',#1541,'mechanical');
#1543=PRODUCT('Minireaktor 3 Anschl\X\FCsse',
'Minireaktor 2 Anschl\X\FCsse',$,(#1542));
#1544=PRESENTATION_STYLE_ASSIGNMENT((#1545));
#1545=SURFACE_STYLE_USAGE(.BOTH.,#1546);
#1546=SURFACE_SIDE_STYLE('',(#1547));
#1547=SURFACE_STYLE_FILL_AREA(#1548);
#1548=FILL_AREA_STYLE('',(#1549));
#1549=FILL_AREA_STYLE_COLOUR('',#1550);
#1550=COLOUR_RGB('',0.749019607843137,0.749019607843137,0.749019607843137);
ENDSEC;
END-ISO-10303-21;
