# Supplementary material for: Low-budget 3D-printed equipment for continuous flow reactions
Source: Beilstein J Org Chem. 2019 Feb 26;15:558–66. doi: 10.3762/bjoc.15.50 (PMC6404462; doi:10.3762/bjoc.15.50)
Supplement: File 2 — This zip-file includes all 3D-printed parts as stl-files for direct 3D printing, as well as stp-files for editing the 3D models, if necessary. It also contains the Arduino software code as an ino-file for controlling of the syringe pumps. [file Beilstein_J_Org_Chem-15-558-s002.zip › reactors/CSTR - 3 inlets.stp]

ISO-10303-21;
HEADER;
/* Generated by software containing ST-Developer
 * from STEP Tools, Inc. (www.steptools.com) 
 */

FILE_DESCRIPTION(
/* description */ (''),
/* implementation_level */ '2;1');

FILE_NAME(
/* name */ 'Z:\\Flow\\Inventor\\Minireaktor 3 Anschl\X\FCsse.stp',
/* time_stamp */ '2018-09-10T16:43:40+02:00',
/* author */ ('JN'),
/* organization */ (''),
/* preprocessor_version */ 'ST-DEVELOPER v16.13',
/* originating_system */ 'Autodesk Inventor 2018',
/* authorisation */ '');

FILE_SCHEMA (('AUTOMOTIVE_DESIGN { 1 0 10303 214 3 1 1 }'));
ENDSEC;

DATA;
#10=MECHANICAL_DESIGN_GEOMETRIC_PRESENTATION_REPRESENTATION('',(#13),#2190);
#11=SHAPE_REPRESENTATION_RELATIONSHIP('SRR','None',#2197,#12);
#12=ADVANCED_BREP_SHAPE_REPRESENTATION('',(#14),#2189);
#13=STYLED_ITEM('',(#2206),#14);
#14=MANIFOLD_SOLID_BREP('Volumenk\X\F6rper1',#1226);
#15=TOROIDAL_SURFACE('',#1273,10.,2.);
#16=TOROIDAL_SURFACE('',#1279,10.,2.);
#17=TOROIDAL_SURFACE('',#1285,10.,2.);
#18=TOROIDAL_SURFACE('',#1292,10.,2.);
#19=TOROIDAL_SURFACE('',#1306,2.,1.);
#20=TOROIDAL_SURFACE('',#1310,1.99999999999999,1.);
#21=TOROIDAL_SURFACE('',#1316,2.,1.);
#22=LINE('',#1868,#129);
#23=LINE('',#1870,#130);
#24=LINE('',#1872,#131);
#25=LINE('',#1874,#132);
#26=LINE('',#1876,#133);
#27=LINE('',#1878,#134);
#28=LINE('',#1880,#135);
#29=LINE('',#1881,#136);
#30=LINE('',#1884,#137);
#31=LINE('',#1886,#138);
#32=LINE('',#1887,#139);
#33=LINE('',#1891,#140);
#34=LINE('',#1892,#141);
#35=LINE('',#1893,#142);
#36=LINE('',#1896,#143);
#37=LINE('',#1897,#144);
#38=LINE('',#1901,#145);
#39=LINE('',#1902,#146);
#40=LINE('',#1903,#147);
#41=LINE('',#1906,#148);
#42=LINE('',#1907,#149);
#43=LINE('',#1910,#150);
#44=LINE('',#1911,#151);
#45=LINE('',#1914,#152);
#46=LINE('',#1915,#153);
#47=LINE('',#1917,#154);
#48=LINE('',#1920,#155);
#49=LINE('',#1921,#156);
#50=LINE('',#1924,#157);
#51=LINE('',#1925,#158);
#52=LINE('',#1928,#159);
#53=LINE('',#1929,#160);
#54=LINE('',#1931,#161);
#55=LINE('',#1937,#162);
#56=LINE('',#1941,#163);
#57=LINE('',#1945,#164);
#58=LINE('',#1948,#165);
#59=LINE('',#1965,#166);
#60=LINE('',#1966,#167);
#61=LINE('',#1977,#168);
#62=LINE('',#1978,#169);
#63=LINE('',#1989,#170);
#64=LINE('',#1990,#171);
#65=LINE('',#1992,#172);
#66=LINE('',#2003,#173);
#67=LINE('',#2004,#174);
#68=LINE('',#2006,#175);
#69=LINE('',#2008,#176);
#70=LINE('',#2010,#177);
#71=LINE('',#2012,#178);
#72=LINE('',#2014,#179);
#73=LINE('',#2049,#180);
#74=LINE('',#2051,#181);
#75=LINE('',#2053,#182);
#76=LINE('',#2055,#183);
#77=LINE('',#2057,#184);
#78=LINE('',#2058,#185);
#79=LINE('',#2067,#186);
#80=LINE('',#2069,#187);
#81=LINE('',#2070,#188);
#82=LINE('',#2073,#189);
#83=LINE('',#2074,#190);
#84=LINE('',#2077,#191);
#85=LINE('',#2078,#192);
#86=LINE('',#2081,#193);
#87=LINE('',#2082,#194);
#88=LINE('',#2085,#195);
#89=LINE('',#2086,#196);
#90=LINE('',#2088,#197);
#91=LINE('',#2096,#198);
#92=LINE('',#2098,#199);
#93=LINE('',#2100,#200);
#94=LINE('',#2102,#201);
#95=LINE('',#2104,#202);
#96=LINE('',#2105,#203);
#97=LINE('',#2109,#204);
#98=LINE('',#2110,#205);
#99=LINE('',#2111,#206);
#100=LINE('',#2114,#207);
#101=LINE('',#2115,#208);
#102=LINE('',#2118,#209);
#103=LINE('',#2119,#210);
#104=LINE('',#2122,#211);
#105=LINE('',#2123,#212);
#106=LINE('',#2126,#213);
#107=LINE('',#2127,#214);
#108=LINE('',#2129,#215);
#109=LINE('',#2138,#216);
#110=LINE('',#2140,#217);
#111=LINE('',#2145,#218);
#112=LINE('',#2147,#219);
#113=LINE('',#2149,#220);
#114=LINE('',#2151,#221);
#115=LINE('',#2153,#222);
#116=LINE('',#2154,#223);
#117=LINE('',#2158,#224);
#118=LINE('',#2159,#225);
#119=LINE('',#2160,#226);
#120=LINE('',#2163,#227);
#121=LINE('',#2164,#228);
#122=LINE('',#2167,#229);
#123=LINE('',#2168,#230);
#124=LINE('',#2171,#231);
#125=LINE('',#2172,#232);
#126=LINE('',#2175,#233);
#127=LINE('',#2176,#234);
#128=LINE('',#2178,#235);
#129=VECTOR('',#1384,10.);
#130=VECTOR('',#1385,10.);
#131=VECTOR('',#1386,10.);
#132=VECTOR('',#1387,10.);
#133=VECTOR('',#1388,10.);
#134=VECTOR('',#1389,10.);
#135=VECTOR('',#1390,10.);
#136=VECTOR('',#1391,10.);
#137=VECTOR('',#1392,10.);
#138=VECTOR('',#1393,10.);
#139=VECTOR('',#1394,10.);
#140=VECTOR('',#1397,10.);
#141=VECTOR('',#1398,10.);
#142=VECTOR('',#1399,10.);
#143=VECTOR('',#1402,10.);
#144=VECTOR('',#1403,10.);
#145=VECTOR('',#1406,10.);
#146=VECTOR('',#1407,10.);
#147=VECTOR('',#1408,10.);
#148=VECTOR('',#1411,10.);
#149=VECTOR('',#1412,10.);
#150=VECTOR('',#1415,10.);
#151=VECTOR('',#1416,10.);
#152=VECTOR('',#1419,10.);
#153=VECTOR('',#1420,10.);
#154=VECTOR('',#1423,10.);
#155=VECTOR('',#1426,10.);
#156=VECTOR('',#1427,10.);
#157=VECTOR('',#1430,10.);
#158=VECTOR('',#1431,10.);
#159=VECTOR('',#1434,10.);
#160=VECTOR('',#1435,10.);
#161=VECTOR('',#1438,10.);
#162=VECTOR('',#1443,10.);
#163=VECTOR('',#1446,10.);
#164=VECTOR('',#1449,10.);
#165=VECTOR('',#1452,10.);
#166=VECTOR('',#1471,10.);
#167=VECTOR('',#1472,10.);
#168=VECTOR('',#1485,10.);
#169=VECTOR('',#1486,10.);
#170=VECTOR('',#1499,10.);
#171=VECTOR('',#1500,10.);
#172=VECTOR('',#1503,10.);
#173=VECTOR('',#1516,10.);
#174=VECTOR('',#1517,10.);
#175=VECTOR('',#1520,10.);
#176=VECTOR('',#1523,10.);
#177=VECTOR('',#1526,10.);
#178=VECTOR('',#1529,10.);
#179=VECTOR('',#1532,10.);
#180=VECTOR('',#1577,10.);
#181=VECTOR('',#1578,10.);
#182=VECTOR('',#1579,10.);
#183=VECTOR('',#1580,10.);
#184=VECTOR('',#1581,10.);
#185=VECTOR('',#1582,10.);
#186=VECTOR('',#1593,10.);
#187=VECTOR('',#1594,10.);
#188=VECTOR('',#1595,10.);
#189=VECTOR('',#1598,10.);
#190=VECTOR('',#1599,10.);
#191=VECTOR('',#1602,10.);
#192=VECTOR('',#1603,10.);
#193=VECTOR('',#1606,10.);
#194=VECTOR('',#1607,10.);
#195=VECTOR('',#1610,10.);
#196=VECTOR('',#1611,10.);
#197=VECTOR('',#1614,10.);
#198=VECTOR('',#1623,10.);
#199=VECTOR('',#1624,10.);
#200=VECTOR('',#1625,10.);
#201=VECTOR('',#1626,10.);
#202=VECTOR('',#1627,10.);
#203=VECTOR('',#1628,10.);
#204=VECTOR('',#1631,10.);
#205=VECTOR('',#1632,10.);
#206=VECTOR('',#1633,10.);
#207=VECTOR('',#1636,10.);
#208=VECTOR('',#1637,10.);
#209=VECTOR('',#1640,10.);
#210=VECTOR('',#1641,10.);
#211=VECTOR('',#1644,10.);
#212=VECTOR('',#1645,10.);
#213=VECTOR('',#1648,10.);
#214=VECTOR('',#1649,10.);
#215=VECTOR('',#1652,10.);
#216=VECTOR('',#1665,10.);
#217=VECTOR('',#1668,10.);
#218=VECTOR('',#1673,10.);
#219=VECTOR('',#1674,10.);
#220=VECTOR('',#1675,10.);
#221=VECTOR('',#1676,10.);
#222=VECTOR('',#1677,10.);
#223=VECTOR('',#1678,10.);
#224=VECTOR('',#1681,10.);
#225=VECTOR('',#1682,10.);
#226=VECTOR('',#1683,10.);
#227=VECTOR('',#1686,10.);
#228=VECTOR('',#1687,10.);
#229=VECTOR('',#1690,10.);
#230=VECTOR('',#1691,10.);
#231=VECTOR('',#1694,10.);
#232=VECTOR('',#1695,10.);
#233=VECTOR('',#1698,10.);
#234=VECTOR('',#1699,10.);
#235=VECTOR('',#1702,10.);
#236=PLANE('',#1252);
#237=PLANE('',#1253);
#238=PLANE('',#1254);
#239=PLANE('',#1255);
#240=PLANE('',#1256);
#241=PLANE('',#1257);
#242=PLANE('',#1258);
#243=PLANE('',#1259);
#244=PLANE('',#1260);
#245=PLANE('',#1261);
#246=PLANE('',#1262);
#247=PLANE('',#1263);
#248=PLANE('',#1264);
#249=PLANE('',#1265);
#250=PLANE('',#1301);
#251=PLANE('',#1302);
#252=PLANE('',#1303);
#253=PLANE('',#1324);
#254=PLANE('',#1326);
#255=PLANE('',#1329);
#256=PLANE('',#1330);
#257=PLANE('',#1331);
#258=PLANE('',#1332);
#259=PLANE('',#1333);
#260=PLANE('',#1334);
#261=PLANE('',#1335);
#262=PLANE('',#1338);
#263=PLANE('',#1339);
#264=PLANE('',#1340);
#265=PLANE('',#1341);
#266=PLANE('',#1342);
#267=PLANE('',#1343);
#268=PLANE('',#1344);
#269=PLANE('',#1345);
#270=PLANE('',#1349);
#271=PLANE('',#1350);
#272=PLANE('',#1351);
#273=PLANE('',#1352);
#274=PLANE('',#1353);
#275=PLANE('',#1354);
#276=PLANE('',#1355);
#277=PLANE('',#1356);
#278=PLANE('',#1357);
#279=PLANE('',#1358);
#280=PLANE('',#1359);
#281=PLANE('',#1360);
#282=PLANE('',#1364);
#283=PLANE('',#1365);
#284=FACE_BOUND('',#417,.T.);
#285=FACE_BOUND('',#418,.T.);
#286=FACE_BOUND('',#419,.T.);
#287=FACE_BOUND('',#422,.T.);
#288=FACE_BOUND('',#435,.T.);
#289=FACE_BOUND('',#436,.T.);
#290=FACE_BOUND('',#437,.T.);
#291=FACE_BOUND('',#438,.T.);
#292=FACE_BOUND('',#455,.T.);
#293=FACE_BOUND('',#457,.T.);
#294=FACE_BOUND('',#459,.T.);
#295=FACE_BOUND('',#461,.T.);
#296=FACE_BOUND('',#463,.T.);
#297=FACE_BOUND('',#465,.T.);
#298=FACE_BOUND('',#467,.T.);
#299=FACE_BOUND('',#469,.T.);
#300=FACE_BOUND('',#471,.T.);
#301=FACE_BOUND('',#473,.T.);
#302=FACE_BOUND('',#475,.T.);
#303=FACE_BOUND('',#477,.T.);
#304=FACE_BOUND('',#479,.T.);
#305=FACE_BOUND('',#487,.T.);
#306=FACE_BOUND('',#489,.T.);
#307=FACE_BOUND('',#491,.T.);
#308=FACE_BOUND('',#499,.T.);
#309=FACE_BOUND('',#501,.T.);
#310=FACE_BOUND('',#503,.T.);
#311=FACE_BOUND('',#508,.T.);
#312=FACE_BOUND('',#516,.T.);
#313=FACE_BOUND('',#518,.T.);
#314=FACE_BOUND('',#520,.T.);
#315=B_SPLINE_CURVE_WITH_KNOTS('',3,(#1758,#1759,#1760,#1761,#1762,#1763,
#1764,#1765,#1766,#1767,#1768,#1769,#1770,#1771,#1772,#1773,#1774,#1775,
#1776,#1777,#1778,#1779,#1780,#1781,#1782,#1783,#1784,#1785,#1786,#1787,
#1788,#1789,#1790,#1791),.UNSPECIFIED.,.T.,.F.,(4,2,2,2,2,2,2,2,2,2,2,2,
2,2,2,2,4),(0.,0.0377598175026176,0.0755196350052351,0.113278016928595,
0.151036398851955,0.188794780775315,0.226553162698675,0.264312980201293,
0.30207279770391,0.339832615206528,0.377592432709145,0.415350814632505,
0.453109196555865,0.490867578479225,0.528625960402585,0.566385777905203,
0.604145595407821),.UNSPECIFIED.);
#316=B_SPLINE_CURVE_WITH_KNOTS('',3,(#1793,#1794,#1795,#1796,#1797,#1798,
#1799,#1800,#1801,#1802),.UNSPECIFIED.,.F.,.F.,(4,2,2,2,4),(0.,0.0377598175026176,
0.0755196350052352,0.113278016928595,0.151036398851955),.UNSPECIFIED.);
#317=B_SPLINE_CURVE_WITH_KNOTS('',3,(#1803,#1804,#1805,#1806,#1807,#1808,
#1809,#1810,#1811,#1812,#1813,#1814,#1815,#1816,#1817,#1818,#1819,#1820,
#1821,#1822,#1823,#1824,#1825,#1826,#1827,#1828),.UNSPECIFIED.,.F.,.F.,
(4,2,2,2,2,2,2,2,2,2,2,2,4),(0.151036398851955,0.188794780775315,0.226553162698675,
0.264312980201293,0.302072797703911,0.339832615206528,0.377592432709146,
0.415350814632506,0.453109196555866,0.490867578479226,0.528625960402586,
0.566385777905204,0.604145595407821),.UNSPECIFIED.);
#318=B_SPLINE_CURVE_WITH_KNOTS('',3,(#1830,#1831,#1832,#1833,#1834,#1835,
#1836,#1837,#1838,#1839,#1840,#1841,#1842,#1843,#1844,#1845,#1846,#1847,
#1848,#1849,#1850,#1851,#1852,#1853,#1854,#1855,#1856,#1857,#1858,#1859,
#1860,#1861,#1862,#1863),.UNSPECIFIED.,.T.,.F.,(4,2,2,2,2,2,2,2,2,2,2,2,
2,2,2,2,4),(0.,0.0377598175026176,0.0755196350052351,0.113278016928595,
0.151036398851955,0.188794780775315,0.226553162698675,0.264312980201293,
0.30207279770391,0.339832615206528,0.377592432709145,0.415350814632505,
0.453109196555865,0.490867578479225,0.528625960402585,0.566385777905203,
0.604145595407821),.UNSPECIFIED.);
#319=CYLINDRICAL_SURFACE('',#1250,5.5);
#320=CYLINDRICAL_SURFACE('',#1277,12.);
#321=CYLINDRICAL_SURFACE('',#1283,12.);
#322=CYLINDRICAL_SURFACE('',#1289,12.);
#323=CYLINDRICAL_SURFACE('',#1291,2.);
#324=CYLINDRICAL_SURFACE('',#1296,12.);
#325=CYLINDRICAL_SURFACE('',#1298,2.);
#326=CYLINDRICAL_SURFACE('',#1299,2.);
#327=CYLINDRICAL_SURFACE('',#1300,2.);
#328=CYLINDRICAL_SURFACE('',#1304,1.);
#329=CYLINDRICAL_SURFACE('',#1308,1.);
#330=CYLINDRICAL_SURFACE('',#1313,1.);
#331=CYLINDRICAL_SURFACE('',#1314,1.);
#332=CYLINDRICAL_SURFACE('',#1318,1.);
#333=CYLINDRICAL_SURFACE('',#1320,3.2);
#334=CYLINDRICAL_SURFACE('',#1322,3.2);
#335=CYLINDRICAL_SURFACE('',#1328,3.2);
#336=CYLINDRICAL_SURFACE('',#1336,3.2);
#337=CYLINDRICAL_SURFACE('',#1347,3.2);
#338=CYLINDRICAL_SURFACE('',#1362,3.2);
#339=FACE_OUTER_BOUND('',#415,.T.);
#340=FACE_OUTER_BOUND('',#416,.T.);
#341=FACE_OUTER_BOUND('',#420,.T.);
#342=FACE_OUTER_BOUND('',#421,.T.);
#343=FACE_OUTER_BOUND('',#423,.T.);
#344=FACE_OUTER_BOUND('',#424,.T.);
#345=FACE_OUTER_BOUND('',#425,.T.);
#346=FACE_OUTER_BOUND('',#426,.T.);
#347=FACE_OUTER_BOUND('',#427,.T.);
#348=FACE_OUTER_BOUND('',#428,.T.);
#349=FACE_OUTER_BOUND('',#429,.T.);
#350=FACE_OUTER_BOUND('',#430,.T.);
#351=FACE_OUTER_BOUND('',#431,.T.);
#352=FACE_OUTER_BOUND('',#432,.T.);
#353=FACE_OUTER_BOUND('',#433,.T.);
#354=FACE_OUTER_BOUND('',#434,.T.);
#355=FACE_OUTER_BOUND('',#439,.T.);
#356=FACE_OUTER_BOUND('',#440,.T.);
#357=FACE_OUTER_BOUND('',#441,.T.);
#358=FACE_OUTER_BOUND('',#442,.T.);
#359=FACE_OUTER_BOUND('',#443,.T.);
#360=FACE_OUTER_BOUND('',#444,.T.);
#361=FACE_OUTER_BOUND('',#445,.T.);
#362=FACE_OUTER_BOUND('',#446,.T.);
#363=FACE_OUTER_BOUND('',#447,.T.);
#364=FACE_OUTER_BOUND('',#448,.T.);
#365=FACE_OUTER_BOUND('',#449,.T.);
#366=FACE_OUTER_BOUND('',#450,.T.);
#367=FACE_OUTER_BOUND('',#451,.T.);
#368=FACE_OUTER_BOUND('',#452,.T.);
#369=FACE_OUTER_BOUND('',#453,.T.);
#370=FACE_OUTER_BOUND('',#454,.T.);
#371=FACE_OUTER_BOUND('',#456,.T.);
#372=FACE_OUTER_BOUND('',#458,.T.);
#373=FACE_OUTER_BOUND('',#460,.T.);
#374=FACE_OUTER_BOUND('',#462,.T.);
#375=FACE_OUTER_BOUND('',#464,.T.);
#376=FACE_OUTER_BOUND('',#466,.T.);
#377=FACE_OUTER_BOUND('',#468,.T.);
#378=FACE_OUTER_BOUND('',#470,.T.);
#379=FACE_OUTER_BOUND('',#472,.T.);
#380=FACE_OUTER_BOUND('',#474,.T.);
#381=FACE_OUTER_BOUND('',#476,.T.);
#382=FACE_OUTER_BOUND('',#478,.T.);
#383=FACE_OUTER_BOUND('',#480,.T.);
#384=FACE_OUTER_BOUND('',#481,.T.);
#385=FACE_OUTER_BOUND('',#482,.T.);
#386=FACE_OUTER_BOUND('',#483,.T.);
#387=FACE_OUTER_BOUND('',#484,.T.);
#388=FACE_OUTER_BOUND('',#485,.T.);
#389=FACE_OUTER_BOUND('',#486,.T.);
#390=FACE_OUTER_BOUND('',#488,.T.);
#391=FACE_OUTER_BOUND('',#490,.T.);
#392=FACE_OUTER_BOUND('',#492,.T.);
#393=FACE_OUTER_BOUND('',#493,.T.);
#394=FACE_OUTER_BOUND('',#494,.T.);
#395=FACE_OUTER_BOUND('',#495,.T.);
#396=FACE_OUTER_BOUND('',#496,.T.);
#397=FACE_OUTER_BOUND('',#497,.T.);
#398=FACE_OUTER_BOUND('',#498,.T.);
#399=FACE_OUTER_BOUND('',#500,.T.);
#400=FACE_OUTER_BOUND('',#502,.T.);
#401=FACE_OUTER_BOUND('',#504,.T.);
#402=FACE_OUTER_BOUND('',#505,.T.);
#403=FACE_OUTER_BOUND('',#506,.T.);
#404=FACE_OUTER_BOUND('',#507,.T.);
#405=FACE_OUTER_BOUND('',#509,.T.);
#406=FACE_OUTER_BOUND('',#510,.T.);
#407=FACE_OUTER_BOUND('',#511,.T.);
#408=FACE_OUTER_BOUND('',#512,.T.);
#409=FACE_OUTER_BOUND('',#513,.T.);
#410=FACE_OUTER_BOUND('',#514,.T.);
#411=FACE_OUTER_BOUND('',#515,.T.);
#412=FACE_OUTER_BOUND('',#517,.T.);
#413=FACE_OUTER_BOUND('',#519,.T.);
#414=FACE_OUTER_BOUND('',#521,.T.);
#415=EDGE_LOOP('',(#835,#836,#837,#838,#839,#840));
#416=EDGE_LOOP('',(#841));
#417=EDGE_LOOP('',(#842));
#418=EDGE_LOOP('',(#843,#844,#845,#846));
#419=EDGE_LOOP('',(#847));
#420=EDGE_LOOP('',(#848,#849));
#421=EDGE_LOOP('',(#850,#851,#852,#853,#854,#855,#856,#857));
#422=EDGE_LOOP('',(#858,#859,#860));
#423=EDGE_LOOP('',(#861,#862,#863,#864));
#424=EDGE_LOOP('',(#865,#866,#867,#868));
#425=EDGE_LOOP('',(#869,#870,#871,#872));
#426=EDGE_LOOP('',(#873,#874,#875,#876));
#427=EDGE_LOOP('',(#877,#878,#879,#880));
#428=EDGE_LOOP('',(#881,#882,#883,#884));
#429=EDGE_LOOP('',(#885,#886,#887,#888));
#430=EDGE_LOOP('',(#889,#890,#891,#892));
#431=EDGE_LOOP('',(#893,#894,#895,#896));
#432=EDGE_LOOP('',(#897,#898,#899,#900));
#433=EDGE_LOOP('',(#901,#902,#903,#904));
#434=EDGE_LOOP('',(#905,#906,#907,#908,#909,#910,#911,#912));
#435=EDGE_LOOP('',(#913));
#436=EDGE_LOOP('',(#914));
#437=EDGE_LOOP('',(#915));
#438=EDGE_LOOP('',(#916,#917,#918,#919,#920,#921,#922,#923));
#439=EDGE_LOOP('',(#924,#925,#926,#927));
#440=EDGE_LOOP('',(#928,#929,#930,#931));
#441=EDGE_LOOP('',(#932,#933,#934,#935));
#442=EDGE_LOOP('',(#936,#937,#938,#939));
#443=EDGE_LOOP('',(#940,#941,#942,#943));
#444=EDGE_LOOP('',(#944,#945,#946,#947));
#445=EDGE_LOOP('',(#948,#949,#950,#951));
#446=EDGE_LOOP('',(#952,#953,#954,#955));
#447=EDGE_LOOP('',(#956,#957,#958,#959));
#448=EDGE_LOOP('',(#960,#961,#962,#963));
#449=EDGE_LOOP('',(#964,#965,#966,#967));
#450=EDGE_LOOP('',(#968,#969,#970,#971));
#451=EDGE_LOOP('',(#972,#973,#974,#975));
#452=EDGE_LOOP('',(#976,#977,#978,#979));
#453=EDGE_LOOP('',(#980,#981,#982));
#454=EDGE_LOOP('',(#983));
#455=EDGE_LOOP('',(#984));
#456=EDGE_LOOP('',(#985));
#457=EDGE_LOOP('',(#986));
#458=EDGE_LOOP('',(#987));
#459=EDGE_LOOP('',(#988));
#460=EDGE_LOOP('',(#989));
#461=EDGE_LOOP('',(#990));
#462=EDGE_LOOP('',(#991,#992));
#463=EDGE_LOOP('',(#993));
#464=EDGE_LOOP('',(#994));
#465=EDGE_LOOP('',(#995));
#466=EDGE_LOOP('',(#996));
#467=EDGE_LOOP('',(#997));
#468=EDGE_LOOP('',(#998));
#469=EDGE_LOOP('',(#999));
#470=EDGE_LOOP('',(#1000));
#471=EDGE_LOOP('',(#1001));
#472=EDGE_LOOP('',(#1002));
#473=EDGE_LOOP('',(#1003));
#474=EDGE_LOOP('',(#1004,#1005,#1006,#1007,#1008,#1009));
#475=EDGE_LOOP('',(#1010));
#476=EDGE_LOOP('',(#1011));
#477=EDGE_LOOP('',(#1012));
#478=EDGE_LOOP('',(#1013));
#479=EDGE_LOOP('',(#1014));
#480=EDGE_LOOP('',(#1015,#1016,#1017,#1018));
#481=EDGE_LOOP('',(#1019,#1020,#1021,#1022));
#482=EDGE_LOOP('',(#1023,#1024,#1025,#1026));
#483=EDGE_LOOP('',(#1027,#1028,#1029,#1030));
#484=EDGE_LOOP('',(#1031,#1032,#1033,#1034));
#485=EDGE_LOOP('',(#1035,#1036,#1037,#1038));
#486=EDGE_LOOP('',(#1039,#1040,#1041,#1042,#1043,#1044));
#487=EDGE_LOOP('',(#1045));
#488=EDGE_LOOP('',(#1046));
#489=EDGE_LOOP('',(#1047));
#490=EDGE_LOOP('',(#1048,#1049,#1050,#1051,#1052,#1053));
#491=EDGE_LOOP('',(#1054));
#492=EDGE_LOOP('',(#1055,#1056,#1057,#1058));
#493=EDGE_LOOP('',(#1059,#1060,#1061,#1062));
#494=EDGE_LOOP('',(#1063,#1064,#1065,#1066));
#495=EDGE_LOOP('',(#1067,#1068,#1069,#1070));
#496=EDGE_LOOP('',(#1071,#1072,#1073,#1074));
#497=EDGE_LOOP('',(#1075,#1076,#1077,#1078));
#498=EDGE_LOOP('',(#1079,#1080,#1081,#1082,#1083,#1084));
#499=EDGE_LOOP('',(#1085));
#500=EDGE_LOOP('',(#1086));
#501=EDGE_LOOP('',(#1087));
#502=EDGE_LOOP('',(#1088));
#503=EDGE_LOOP('',(#1089));
#504=EDGE_LOOP('',(#1090,#1091,#1092,#1093));
#505=EDGE_LOOP('',(#1094,#1095,#1096,#1097));
#506=EDGE_LOOP('',(#1098,#1099,#1100,#1101,#1102,#1103,#1104,#1105));
#507=EDGE_LOOP('',(#1106,#1107,#1108,#1109,#1110,#1111));
#508=EDGE_LOOP('',(#1112));
#509=EDGE_LOOP('',(#1113,#1114,#1115,#1116));
#510=EDGE_LOOP('',(#1117,#1118,#1119,#1120));
#511=EDGE_LOOP('',(#1121,#1122,#1123,#1124));
#512=EDGE_LOOP('',(#1125,#1126,#1127,#1128));
#513=EDGE_LOOP('',(#1129,#1130,#1131,#1132));
#514=EDGE_LOOP('',(#1133,#1134,#1135,#1136));
#515=EDGE_LOOP('',(#1137,#1138,#1139,#1140,#1141,#1142));
#516=EDGE_LOOP('',(#1143));
#517=EDGE_LOOP('',(#1144));
#518=EDGE_LOOP('',(#1145));
#519=EDGE_LOOP('',(#1146));
#520=EDGE_LOOP('',(#1147));
#521=EDGE_LOOP('',(#1148));
#522=(
BOUNDED_CURVE()
B_SPLINE_CURVE(2,(#1747,#1748,#1749),.UNSPECIFIED.,.F.,.F.)
B_SPLINE_CURVE_WITH_KNOTS((3,3),(0.,1.5707963267949),.UNSPECIFIED.)
CURVE()
GEOMETRIC_REPRESENTATION_ITEM()
RATIONAL_B_SPLINE_CURVE((1.,0.707106781186548,1.))
REPRESENTATION_ITEM('')
);
#523=CIRCLE('',#1246,5.5);
#524=CIRCLE('',#1247,2.5);
#525=CIRCLE('',#1248,2.5);
#526=CIRCLE('',#1249,5.5);
#527=CIRCLE('',#1251,5.5);
#528=CIRCLE('',#1266,10.);
#529=CIRCLE('',#1267,10.);
#530=CIRCLE('',#1268,10.);
#531=CIRCLE('',#1269,10.);
#532=CIRCLE('',#1270,3.2);
#533=CIRCLE('',#1271,3.2);
#534=CIRCLE('',#1272,3.2);
#535=CIRCLE('',#1274,2.);
#536=CIRCLE('',#1275,12.);
#537=CIRCLE('',#1276,2.);
#538=CIRCLE('',#1278,12.);
#539=CIRCLE('',#1280,2.);
#540=CIRCLE('',#1281,12.);
#541=CIRCLE('',#1282,2.);
#542=CIRCLE('',#1284,12.);
#543=CIRCLE('',#1286,2.);
#544=CIRCLE('',#1287,12.);
#545=CIRCLE('',#1288,2.);
#546=CIRCLE('',#1290,12.);
#547=CIRCLE('',#1293,2.);
#548=CIRCLE('',#1294,12.);
#549=CIRCLE('',#1295,2.);
#550=CIRCLE('',#1297,12.);
#551=CIRCLE('',#1305,1.);
#552=CIRCLE('',#1307,1.);
#553=CIRCLE('',#1309,1.);
#554=CIRCLE('',#1311,1.);
#555=CIRCLE('',#1312,1.);
#556=CIRCLE('',#1315,1.);
#557=CIRCLE('',#1317,1.);
#558=CIRCLE('',#1319,1.);
#559=CIRCLE('',#1321,3.2);
#560=CIRCLE('',#1323,3.2);
#561=CIRCLE('',#1325,3.2);
#562=CIRCLE('',#1327,3.2);
#563=CIRCLE('',#1337,3.2);
#564=CIRCLE('',#1346,3.2);
#565=CIRCLE('',#1348,3.2);
#566=CIRCLE('',#1361,3.2);
#567=CIRCLE('',#1363,3.2);
#568=VERTEX_POINT('',#1743);
#569=VERTEX_POINT('',#1744);
#570=VERTEX_POINT('',#1746);
#571=VERTEX_POINT('',#1750);
#572=VERTEX_POINT('',#1755);
#573=VERTEX_POINT('',#1757);
#574=VERTEX_POINT('',#1792);
#575=VERTEX_POINT('',#1829);
#576=VERTEX_POINT('',#1866);
#577=VERTEX_POINT('',#1867);
#578=VERTEX_POINT('',#1869);
#579=VERTEX_POINT('',#1871);
#580=VERTEX_POINT('',#1873);
#581=VERTEX_POINT('',#1875);
#582=VERTEX_POINT('',#1877);
#583=VERTEX_POINT('',#1879);
#584=VERTEX_POINT('',#1882);
#585=VERTEX_POINT('',#1883);
#586=VERTEX_POINT('',#1885);
#587=VERTEX_POINT('',#1889);
#588=VERTEX_POINT('',#1890);
#589=VERTEX_POINT('',#1895);
#590=VERTEX_POINT('',#1899);
#591=VERTEX_POINT('',#1900);
#592=VERTEX_POINT('',#1905);
#593=VERTEX_POINT('',#1909);
#594=VERTEX_POINT('',#1913);
#595=VERTEX_POINT('',#1919);
#596=VERTEX_POINT('',#1923);
#597=VERTEX_POINT('',#1927);
#598=VERTEX_POINT('',#1933);
#599=VERTEX_POINT('',#1934);
#600=VERTEX_POINT('',#1936);
#601=VERTEX_POINT('',#1938);
#602=VERTEX_POINT('',#1940);
#603=VERTEX_POINT('',#1942);
#604=VERTEX_POINT('',#1944);
#605=VERTEX_POINT('',#1946);
#606=VERTEX_POINT('',#1949);
#607=VERTEX_POINT('',#1951);
#608=VERTEX_POINT('',#1953);
#609=VERTEX_POINT('',#1956);
#610=VERTEX_POINT('',#1958);
#611=VERTEX_POINT('',#1962);
#612=VERTEX_POINT('',#1963);
#613=VERTEX_POINT('',#1968);
#614=VERTEX_POINT('',#1970);
#615=VERTEX_POINT('',#1974);
#616=VERTEX_POINT('',#1975);
#617=VERTEX_POINT('',#1980);
#618=VERTEX_POINT('',#1982);
#619=VERTEX_POINT('',#1986);
#620=VERTEX_POINT('',#1987);
#621=VERTEX_POINT('',#1994);
#622=VERTEX_POINT('',#1996);
#623=VERTEX_POINT('',#2000);
#624=VERTEX_POINT('',#2001);
#625=VERTEX_POINT('',#2017);
#626=VERTEX_POINT('',#2020);
#627=VERTEX_POINT('',#2023);
#628=VERTEX_POINT('',#2026);
#629=VERTEX_POINT('',#2028);
#630=VERTEX_POINT('',#2032);
#631=VERTEX_POINT('',#2035);
#632=VERTEX_POINT('',#2038);
#633=VERTEX_POINT('',#2041);
#634=VERTEX_POINT('',#2044);
#635=VERTEX_POINT('',#2047);
#636=VERTEX_POINT('',#2048);
#637=VERTEX_POINT('',#2050);
#638=VERTEX_POINT('',#2052);
#639=VERTEX_POINT('',#2054);
#640=VERTEX_POINT('',#2056);
#641=VERTEX_POINT('',#2059);
#642=VERTEX_POINT('',#2062);
#643=VERTEX_POINT('',#2066);
#644=VERTEX_POINT('',#2068);
#645=VERTEX_POINT('',#2072);
#646=VERTEX_POINT('',#2076);
#647=VERTEX_POINT('',#2080);
#648=VERTEX_POINT('',#2084);
#649=VERTEX_POINT('',#2091);
#650=VERTEX_POINT('',#2094);
#651=VERTEX_POINT('',#2095);
#652=VERTEX_POINT('',#2097);
#653=VERTEX_POINT('',#2099);
#654=VERTEX_POINT('',#2101);
#655=VERTEX_POINT('',#2103);
#656=VERTEX_POINT('',#2107);
#657=VERTEX_POINT('',#2108);
#658=VERTEX_POINT('',#2113);
#659=VERTEX_POINT('',#2117);
#660=VERTEX_POINT('',#2121);
#661=VERTEX_POINT('',#2125);
#662=VERTEX_POINT('',#2131);
#663=VERTEX_POINT('',#2134);
#664=VERTEX_POINT('',#2143);
#665=VERTEX_POINT('',#2144);
#666=VERTEX_POINT('',#2146);
#667=VERTEX_POINT('',#2148);
#668=VERTEX_POINT('',#2150);
#669=VERTEX_POINT('',#2152);
#670=VERTEX_POINT('',#2156);
#671=VERTEX_POINT('',#2157);
#672=VERTEX_POINT('',#2162);
#673=VERTEX_POINT('',#2166);
#674=VERTEX_POINT('',#2170);
#675=VERTEX_POINT('',#2174);
#676=VERTEX_POINT('',#2180);
#677=VERTEX_POINT('',#2183);
#678=EDGE_CURVE('',#568,#569,#523,.T.);
#679=EDGE_CURVE('',#569,#570,#522,.T.);
#680=EDGE_CURVE('',#570,#571,#524,.T.);
#681=EDGE_CURVE('',#571,#570,#525,.T.);
#682=EDGE_CURVE('',#569,#568,#526,.T.);
#683=EDGE_CURVE('',#572,#572,#527,.T.);
#684=EDGE_CURVE('',#573,#573,#315,.T.);
#685=EDGE_CURVE('',#574,#568,#316,.T.);
#686=EDGE_CURVE('',#568,#574,#317,.T.);
#687=EDGE_CURVE('',#575,#575,#318,.T.);
#688=EDGE_CURVE('',#576,#577,#22,.T.);
#689=EDGE_CURVE('',#578,#576,#23,.T.);
#690=EDGE_CURVE('',#579,#578,#24,.T.);
#691=EDGE_CURVE('',#580,#579,#25,.T.);
#692=EDGE_CURVE('',#581,#580,#26,.T.);
#693=EDGE_CURVE('',#582,#581,#27,.T.);
#694=EDGE_CURVE('',#583,#582,#28,.T.);
#695=EDGE_CURVE('',#577,#583,#29,.T.);
#696=EDGE_CURVE('',#584,#585,#30,.T.);
#697=EDGE_CURVE('',#586,#584,#31,.T.);
#698=EDGE_CURVE('',#585,#586,#32,.T.);
#699=EDGE_CURVE('',#587,#588,#33,.T.);
#700=EDGE_CURVE('',#586,#587,#34,.T.);
#701=EDGE_CURVE('',#584,#588,#35,.T.);
#702=EDGE_CURVE('',#588,#589,#36,.T.);
#703=EDGE_CURVE('',#585,#589,#37,.T.);
#704=EDGE_CURVE('',#590,#591,#38,.T.);
#705=EDGE_CURVE('',#580,#590,#39,.T.);
#706=EDGE_CURVE('',#579,#591,#40,.T.);
#707=EDGE_CURVE('',#591,#592,#41,.T.);
#708=EDGE_CURVE('',#578,#592,#42,.T.);
#709=EDGE_CURVE('',#592,#593,#43,.T.);
#710=EDGE_CURVE('',#576,#593,#44,.T.);
#711=EDGE_CURVE('',#593,#594,#45,.T.);
#712=EDGE_CURVE('',#577,#594,#46,.T.);
#713=EDGE_CURVE('',#589,#587,#47,.T.);
#714=EDGE_CURVE('',#594,#595,#48,.T.);
#715=EDGE_CURVE('',#583,#595,#49,.T.);
#716=EDGE_CURVE('',#595,#596,#50,.T.);
#717=EDGE_CURVE('',#582,#596,#51,.T.);
#718=EDGE_CURVE('',#596,#597,#52,.T.);
#719=EDGE_CURVE('',#581,#597,#53,.T.);
#720=EDGE_CURVE('',#597,#590,#54,.T.);
#721=EDGE_CURVE('',#598,#599,#528,.T.);
#722=EDGE_CURVE('',#600,#598,#55,.T.);
#723=EDGE_CURVE('',#601,#600,#529,.T.);
#724=EDGE_CURVE('',#602,#601,#56,.T.);
#725=EDGE_CURVE('',#603,#602,#530,.T.);
#726=EDGE_CURVE('',#604,#603,#57,.T.);
#727=EDGE_CURVE('',#605,#604,#531,.T.);
#728=EDGE_CURVE('',#599,#605,#58,.T.);
#729=EDGE_CURVE('',#606,#606,#532,.T.);
#730=EDGE_CURVE('',#607,#607,#533,.T.);
#731=EDGE_CURVE('',#608,#608,#534,.T.);
#732=EDGE_CURVE('',#609,#602,#535,.T.);
#733=EDGE_CURVE('',#610,#609,#536,.F.);
#734=EDGE_CURVE('',#603,#610,#537,.T.);
#735=EDGE_CURVE('',#611,#612,#538,.T.);
#736=EDGE_CURVE('',#612,#610,#59,.T.);
#737=EDGE_CURVE('',#609,#611,#60,.T.);
#738=EDGE_CURVE('',#613,#604,#539,.T.);
#739=EDGE_CURVE('',#614,#613,#540,.F.);
#740=EDGE_CURVE('',#605,#614,#541,.T.);
#741=EDGE_CURVE('',#615,#616,#542,.T.);
#742=EDGE_CURVE('',#616,#614,#61,.T.);
#743=EDGE_CURVE('',#613,#615,#62,.T.);
#744=EDGE_CURVE('',#617,#600,#543,.T.);
#745=EDGE_CURVE('',#618,#617,#544,.F.);
#746=EDGE_CURVE('',#601,#618,#545,.T.);
#747=EDGE_CURVE('',#619,#620,#546,.T.);
#748=EDGE_CURVE('',#620,#618,#63,.T.);
#749=EDGE_CURVE('',#617,#619,#64,.T.);
#750=EDGE_CURVE('',#618,#609,#65,.T.);
#751=EDGE_CURVE('',#621,#599,#547,.T.);
#752=EDGE_CURVE('',#622,#621,#548,.F.);
#753=EDGE_CURVE('',#598,#622,#549,.T.);
#754=EDGE_CURVE('',#623,#624,#550,.T.);
#755=EDGE_CURVE('',#624,#622,#66,.T.);
#756=EDGE_CURVE('',#621,#623,#67,.T.);
#757=EDGE_CURVE('',#622,#617,#68,.T.);
#758=EDGE_CURVE('',#614,#621,#69,.T.);
#759=EDGE_CURVE('',#610,#613,#70,.T.);
#760=EDGE_CURVE('',#611,#620,#71,.T.);
#761=EDGE_CURVE('',#619,#624,#72,.T.);
#762=EDGE_CURVE('',#625,#625,#551,.T.);
#763=EDGE_CURVE('',#626,#626,#552,.T.);
#764=EDGE_CURVE('',#627,#627,#553,.T.);
#765=EDGE_CURVE('',#628,#628,#554,.T.);
#766=EDGE_CURVE('',#629,#629,#555,.T.);
#767=EDGE_CURVE('',#630,#630,#556,.T.);
#768=EDGE_CURVE('',#631,#631,#557,.T.);
#769=EDGE_CURVE('',#632,#632,#558,.T.);
#770=EDGE_CURVE('',#633,#633,#559,.T.);
#771=EDGE_CURVE('',#634,#634,#560,.T.);
#772=EDGE_CURVE('',#635,#636,#73,.T.);
#773=EDGE_CURVE('',#636,#637,#74,.T.);
#774=EDGE_CURVE('',#637,#638,#75,.T.);
#775=EDGE_CURVE('',#638,#639,#76,.T.);
#776=EDGE_CURVE('',#639,#640,#77,.T.);
#777=EDGE_CURVE('',#640,#635,#78,.T.);
#778=EDGE_CURVE('',#641,#641,#561,.T.);
#779=EDGE_CURVE('',#642,#642,#562,.T.);
#780=EDGE_CURVE('',#636,#643,#79,.T.);
#781=EDGE_CURVE('',#644,#643,#80,.T.);
#782=EDGE_CURVE('',#637,#644,#81,.T.);
#783=EDGE_CURVE('',#645,#644,#82,.T.);
#784=EDGE_CURVE('',#638,#645,#83,.T.);
#785=EDGE_CURVE('',#646,#645,#84,.T.);
#786=EDGE_CURVE('',#639,#646,#85,.T.);
#787=EDGE_CURVE('',#647,#646,#86,.T.);
#788=EDGE_CURVE('',#640,#647,#87,.T.);
#789=EDGE_CURVE('',#648,#647,#88,.T.);
#790=EDGE_CURVE('',#635,#648,#89,.T.);
#791=EDGE_CURVE('',#643,#648,#90,.T.);
#792=EDGE_CURVE('',#649,#649,#563,.T.);
#793=EDGE_CURVE('',#650,#651,#91,.T.);
#794=EDGE_CURVE('',#651,#652,#92,.T.);
#795=EDGE_CURVE('',#652,#653,#93,.T.);
#796=EDGE_CURVE('',#653,#654,#94,.T.);
#797=EDGE_CURVE('',#654,#655,#95,.T.);
#798=EDGE_CURVE('',#655,#650,#96,.T.);
#799=EDGE_CURVE('',#656,#657,#97,.T.);
#800=EDGE_CURVE('',#656,#651,#98,.T.);
#801=EDGE_CURVE('',#657,#650,#99,.T.);
#802=EDGE_CURVE('',#658,#656,#100,.T.);
#803=EDGE_CURVE('',#658,#652,#101,.T.);
#804=EDGE_CURVE('',#659,#658,#102,.T.);
#805=EDGE_CURVE('',#659,#653,#103,.T.);
#806=EDGE_CURVE('',#660,#659,#104,.T.);
#807=EDGE_CURVE('',#660,#654,#105,.T.);
#808=EDGE_CURVE('',#661,#660,#106,.T.);
#809=EDGE_CURVE('',#661,#655,#107,.T.);
#810=EDGE_CURVE('',#657,#661,#108,.T.);
#811=EDGE_CURVE('',#662,#662,#564,.T.);
#812=EDGE_CURVE('',#663,#663,#565,.T.);
#813=EDGE_CURVE('',#615,#612,#109,.T.);
#814=EDGE_CURVE('',#623,#616,#110,.T.);
#815=EDGE_CURVE('',#664,#665,#111,.T.);
#816=EDGE_CURVE('',#665,#666,#112,.T.);
#817=EDGE_CURVE('',#666,#667,#113,.T.);
#818=EDGE_CURVE('',#667,#668,#114,.T.);
#819=EDGE_CURVE('',#668,#669,#115,.T.);
#820=EDGE_CURVE('',#669,#664,#116,.T.);
#821=EDGE_CURVE('',#670,#671,#117,.T.);
#822=EDGE_CURVE('',#670,#665,#118,.T.);
#823=EDGE_CURVE('',#671,#664,#119,.T.);
#824=EDGE_CURVE('',#672,#670,#120,.T.);
#825=EDGE_CURVE('',#672,#666,#121,.T.);
#826=EDGE_CURVE('',#673,#672,#122,.T.);
#827=EDGE_CURVE('',#673,#667,#123,.T.);
#828=EDGE_CURVE('',#674,#673,#124,.T.);
#829=EDGE_CURVE('',#674,#668,#125,.T.);
#830=EDGE_CURVE('',#675,#674,#126,.T.);
#831=EDGE_CURVE('',#675,#669,#127,.T.);
#832=EDGE_CURVE('',#671,#675,#128,.T.);
#833=EDGE_CURVE('',#676,#676,#566,.T.);
#834=EDGE_CURVE('',#677,#677,#567,.T.);
#835=ORIENTED_EDGE('',*,*,#678,.T.);
#836=ORIENTED_EDGE('',*,*,#679,.T.);
#837=ORIENTED_EDGE('',*,*,#680,.T.);
#838=ORIENTED_EDGE('',*,*,#681,.T.);
#839=ORIENTED_EDGE('',*,*,#679,.F.);
#840=ORIENTED_EDGE('',*,*,#682,.T.);
#841=ORIENTED_EDGE('',*,*,#683,.F.);
#842=ORIENTED_EDGE('',*,*,#684,.T.);
#843=ORIENTED_EDGE('',*,*,#685,.T.);
#844=ORIENTED_EDGE('',*,*,#682,.F.);
#845=ORIENTED_EDGE('',*,*,#678,.F.);
#846=ORIENTED_EDGE('',*,*,#686,.T.);
#847=ORIENTED_EDGE('',*,*,#687,.T.);
#848=ORIENTED_EDGE('',*,*,#681,.F.);
#849=ORIENTED_EDGE('',*,*,#680,.F.);
#850=ORIENTED_EDGE('',*,*,#688,.F.);
#851=ORIENTED_EDGE('',*,*,#689,.F.);
#852=ORIENTED_EDGE('',*,*,#690,.F.);
#853=ORIENTED_EDGE('',*,*,#691,.F.);
#854=ORIENTED_EDGE('',*,*,#692,.F.);
#855=ORIENTED_EDGE('',*,*,#693,.F.);
#856=ORIENTED_EDGE('',*,*,#694,.F.);
#857=ORIENTED_EDGE('',*,*,#695,.F.);
#858=ORIENTED_EDGE('',*,*,#696,.F.);
#859=ORIENTED_EDGE('',*,*,#697,.F.);
#860=ORIENTED_EDGE('',*,*,#698,.F.);
#861=ORIENTED_EDGE('',*,*,#699,.F.);
#862=ORIENTED_EDGE('',*,*,#700,.F.);
#863=ORIENTED_EDGE('',*,*,#697,.T.);
#864=ORIENTED_EDGE('',*,*,#701,.T.);
#865=ORIENTED_EDGE('',*,*,#702,.F.);
#866=ORIENTED_EDGE('',*,*,#701,.F.);
#867=ORIENTED_EDGE('',*,*,#696,.T.);
#868=ORIENTED_EDGE('',*,*,#703,.T.);
#869=ORIENTED_EDGE('',*,*,#704,.F.);
#870=ORIENTED_EDGE('',*,*,#705,.F.);
#871=ORIENTED_EDGE('',*,*,#691,.T.);
#872=ORIENTED_EDGE('',*,*,#706,.T.);
#873=ORIENTED_EDGE('',*,*,#707,.F.);
#874=ORIENTED_EDGE('',*,*,#706,.F.);
#875=ORIENTED_EDGE('',*,*,#690,.T.);
#876=ORIENTED_EDGE('',*,*,#708,.T.);
#877=ORIENTED_EDGE('',*,*,#709,.F.);
#878=ORIENTED_EDGE('',*,*,#708,.F.);
#879=ORIENTED_EDGE('',*,*,#689,.T.);
#880=ORIENTED_EDGE('',*,*,#710,.T.);
#881=ORIENTED_EDGE('',*,*,#711,.F.);
#882=ORIENTED_EDGE('',*,*,#710,.F.);
#883=ORIENTED_EDGE('',*,*,#688,.T.);
#884=ORIENTED_EDGE('',*,*,#712,.T.);
#885=ORIENTED_EDGE('',*,*,#713,.F.);
#886=ORIENTED_EDGE('',*,*,#703,.F.);
#887=ORIENTED_EDGE('',*,*,#698,.T.);
#888=ORIENTED_EDGE('',*,*,#700,.T.);
#889=ORIENTED_EDGE('',*,*,#714,.F.);
#890=ORIENTED_EDGE('',*,*,#712,.F.);
#891=ORIENTED_EDGE('',*,*,#695,.T.);
#892=ORIENTED_EDGE('',*,*,#715,.T.);
#893=ORIENTED_EDGE('',*,*,#716,.F.);
#894=ORIENTED_EDGE('',*,*,#715,.F.);
#895=ORIENTED_EDGE('',*,*,#694,.T.);
#896=ORIENTED_EDGE('',*,*,#717,.T.);
#897=ORIENTED_EDGE('',*,*,#718,.F.);
#898=ORIENTED_EDGE('',*,*,#717,.F.);
#899=ORIENTED_EDGE('',*,*,#693,.T.);
#900=ORIENTED_EDGE('',*,*,#719,.T.);
#901=ORIENTED_EDGE('',*,*,#720,.F.);
#902=ORIENTED_EDGE('',*,*,#719,.F.);
#903=ORIENTED_EDGE('',*,*,#692,.T.);
#904=ORIENTED_EDGE('',*,*,#705,.T.);
#905=ORIENTED_EDGE('',*,*,#721,.F.);
#906=ORIENTED_EDGE('',*,*,#722,.F.);
#907=ORIENTED_EDGE('',*,*,#723,.F.);
#908=ORIENTED_EDGE('',*,*,#724,.F.);
#909=ORIENTED_EDGE('',*,*,#725,.F.);
#910=ORIENTED_EDGE('',*,*,#726,.F.);
#911=ORIENTED_EDGE('',*,*,#727,.F.);
#912=ORIENTED_EDGE('',*,*,#728,.F.);
#913=ORIENTED_EDGE('',*,*,#729,.T.);
#914=ORIENTED_EDGE('',*,*,#730,.T.);
#915=ORIENTED_EDGE('',*,*,#731,.T.);
#916=ORIENTED_EDGE('',*,*,#704,.T.);
#917=ORIENTED_EDGE('',*,*,#707,.T.);
#918=ORIENTED_EDGE('',*,*,#709,.T.);
#919=ORIENTED_EDGE('',*,*,#711,.T.);
#920=ORIENTED_EDGE('',*,*,#714,.T.);
#921=ORIENTED_EDGE('',*,*,#716,.T.);
#922=ORIENTED_EDGE('',*,*,#718,.T.);
#923=ORIENTED_EDGE('',*,*,#720,.T.);
#924=ORIENTED_EDGE('',*,*,#732,.F.);
#925=ORIENTED_EDGE('',*,*,#733,.F.);
#926=ORIENTED_EDGE('',*,*,#734,.F.);
#927=ORIENTED_EDGE('',*,*,#725,.T.);
#928=ORIENTED_EDGE('',*,*,#735,.T.);
#929=ORIENTED_EDGE('',*,*,#736,.T.);
#930=ORIENTED_EDGE('',*,*,#733,.T.);
#931=ORIENTED_EDGE('',*,*,#737,.T.);
#932=ORIENTED_EDGE('',*,*,#738,.F.);
#933=ORIENTED_EDGE('',*,*,#739,.F.);
#934=ORIENTED_EDGE('',*,*,#740,.F.);
#935=ORIENTED_EDGE('',*,*,#727,.T.);
#936=ORIENTED_EDGE('',*,*,#741,.T.);
#937=ORIENTED_EDGE('',*,*,#742,.T.);
#938=ORIENTED_EDGE('',*,*,#739,.T.);
#939=ORIENTED_EDGE('',*,*,#743,.T.);
#940=ORIENTED_EDGE('',*,*,#744,.F.);
#941=ORIENTED_EDGE('',*,*,#745,.F.);
#942=ORIENTED_EDGE('',*,*,#746,.F.);
#943=ORIENTED_EDGE('',*,*,#723,.T.);
#944=ORIENTED_EDGE('',*,*,#747,.T.);
#945=ORIENTED_EDGE('',*,*,#748,.T.);
#946=ORIENTED_EDGE('',*,*,#745,.T.);
#947=ORIENTED_EDGE('',*,*,#749,.T.);
#948=ORIENTED_EDGE('',*,*,#732,.T.);
#949=ORIENTED_EDGE('',*,*,#724,.T.);
#950=ORIENTED_EDGE('',*,*,#746,.T.);
#951=ORIENTED_EDGE('',*,*,#750,.T.);
#952=ORIENTED_EDGE('',*,*,#751,.F.);
#953=ORIENTED_EDGE('',*,*,#752,.F.);
#954=ORIENTED_EDGE('',*,*,#753,.F.);
#955=ORIENTED_EDGE('',*,*,#721,.T.);
#956=ORIENTED_EDGE('',*,*,#754,.T.);
#957=ORIENTED_EDGE('',*,*,#755,.T.);
#958=ORIENTED_EDGE('',*,*,#752,.T.);
#959=ORIENTED_EDGE('',*,*,#756,.T.);
#960=ORIENTED_EDGE('',*,*,#744,.T.);
#961=ORIENTED_EDGE('',*,*,#722,.T.);
#962=ORIENTED_EDGE('',*,*,#753,.T.);
#963=ORIENTED_EDGE('',*,*,#757,.T.);
#964=ORIENTED_EDGE('',*,*,#751,.T.);
#965=ORIENTED_EDGE('',*,*,#728,.T.);
#966=ORIENTED_EDGE('',*,*,#740,.T.);
#967=ORIENTED_EDGE('',*,*,#758,.T.);
#968=ORIENTED_EDGE('',*,*,#738,.T.);
#969=ORIENTED_EDGE('',*,*,#726,.T.);
#970=ORIENTED_EDGE('',*,*,#734,.T.);
#971=ORIENTED_EDGE('',*,*,#759,.T.);
#972=ORIENTED_EDGE('',*,*,#737,.F.);
#973=ORIENTED_EDGE('',*,*,#750,.F.);
#974=ORIENTED_EDGE('',*,*,#748,.F.);
#975=ORIENTED_EDGE('',*,*,#760,.F.);
#976=ORIENTED_EDGE('',*,*,#749,.F.);
#977=ORIENTED_EDGE('',*,*,#757,.F.);
#978=ORIENTED_EDGE('',*,*,#755,.F.);
#979=ORIENTED_EDGE('',*,*,#761,.F.);
#980=ORIENTED_EDGE('',*,*,#699,.T.);
#981=ORIENTED_EDGE('',*,*,#702,.T.);
#982=ORIENTED_EDGE('',*,*,#713,.T.);
#983=ORIENTED_EDGE('',*,*,#687,.F.);
#984=ORIENTED_EDGE('',*,*,#762,.F.);
#985=ORIENTED_EDGE('',*,*,#762,.T.);
#986=ORIENTED_EDGE('',*,*,#763,.F.);
#987=ORIENTED_EDGE('',*,*,#764,.F.);
#988=ORIENTED_EDGE('',*,*,#763,.T.);
#989=ORIENTED_EDGE('',*,*,#765,.F.);
#990=ORIENTED_EDGE('',*,*,#766,.F.);
#991=ORIENTED_EDGE('',*,*,#685,.F.);
#992=ORIENTED_EDGE('',*,*,#686,.F.);
#993=ORIENTED_EDGE('',*,*,#766,.T.);
#994=ORIENTED_EDGE('',*,*,#684,.F.);
#995=ORIENTED_EDGE('',*,*,#767,.F.);
#996=ORIENTED_EDGE('',*,*,#767,.T.);
#997=ORIENTED_EDGE('',*,*,#768,.F.);
#998=ORIENTED_EDGE('',*,*,#769,.F.);
#999=ORIENTED_EDGE('',*,*,#768,.T.);
#1000=ORIENTED_EDGE('',*,*,#729,.F.);
#1001=ORIENTED_EDGE('',*,*,#770,.F.);
#1002=ORIENTED_EDGE('',*,*,#730,.F.);
#1003=ORIENTED_EDGE('',*,*,#771,.F.);
#1004=ORIENTED_EDGE('',*,*,#772,.T.);
#1005=ORIENTED_EDGE('',*,*,#773,.T.);
#1006=ORIENTED_EDGE('',*,*,#774,.T.);
#1007=ORIENTED_EDGE('',*,*,#775,.T.);
#1008=ORIENTED_EDGE('',*,*,#776,.T.);
#1009=ORIENTED_EDGE('',*,*,#777,.T.);
#1010=ORIENTED_EDGE('',*,*,#778,.T.);
#1011=ORIENTED_EDGE('',*,*,#779,.T.);
#1012=ORIENTED_EDGE('',*,*,#769,.T.);
#1013=ORIENTED_EDGE('',*,*,#778,.F.);
#1014=ORIENTED_EDGE('',*,*,#779,.F.);
#1015=ORIENTED_EDGE('',*,*,#773,.F.);
#1016=ORIENTED_EDGE('',*,*,#780,.T.);
#1017=ORIENTED_EDGE('',*,*,#781,.F.);
#1018=ORIENTED_EDGE('',*,*,#782,.F.);
#1019=ORIENTED_EDGE('',*,*,#774,.F.);
#1020=ORIENTED_EDGE('',*,*,#782,.T.);
#1021=ORIENTED_EDGE('',*,*,#783,.F.);
#1022=ORIENTED_EDGE('',*,*,#784,.F.);
#1023=ORIENTED_EDGE('',*,*,#775,.F.);
#1024=ORIENTED_EDGE('',*,*,#784,.T.);
#1025=ORIENTED_EDGE('',*,*,#785,.F.);
#1026=ORIENTED_EDGE('',*,*,#786,.F.);
#1027=ORIENTED_EDGE('',*,*,#776,.F.);
#1028=ORIENTED_EDGE('',*,*,#786,.T.);
#1029=ORIENTED_EDGE('',*,*,#787,.F.);
#1030=ORIENTED_EDGE('',*,*,#788,.F.);
#1031=ORIENTED_EDGE('',*,*,#777,.F.);
#1032=ORIENTED_EDGE('',*,*,#788,.T.);
#1033=ORIENTED_EDGE('',*,*,#789,.F.);
#1034=ORIENTED_EDGE('',*,*,#790,.F.);
#1035=ORIENTED_EDGE('',*,*,#772,.F.);
#1036=ORIENTED_EDGE('',*,*,#790,.T.);
#1037=ORIENTED_EDGE('',*,*,#791,.F.);
#1038=ORIENTED_EDGE('',*,*,#780,.F.);
#1039=ORIENTED_EDGE('',*,*,#791,.T.);
#1040=ORIENTED_EDGE('',*,*,#789,.T.);
#1041=ORIENTED_EDGE('',*,*,#787,.T.);
#1042=ORIENTED_EDGE('',*,*,#785,.T.);
#1043=ORIENTED_EDGE('',*,*,#783,.T.);
#1044=ORIENTED_EDGE('',*,*,#781,.T.);
#1045=ORIENTED_EDGE('',*,*,#771,.T.);
#1046=ORIENTED_EDGE('',*,*,#731,.F.);
#1047=ORIENTED_EDGE('',*,*,#792,.F.);
#1048=ORIENTED_EDGE('',*,*,#793,.T.);
#1049=ORIENTED_EDGE('',*,*,#794,.T.);
#1050=ORIENTED_EDGE('',*,*,#795,.T.);
#1051=ORIENTED_EDGE('',*,*,#796,.T.);
#1052=ORIENTED_EDGE('',*,*,#797,.T.);
#1053=ORIENTED_EDGE('',*,*,#798,.T.);
#1054=ORIENTED_EDGE('',*,*,#792,.T.);
#1055=ORIENTED_EDGE('',*,*,#799,.F.);
#1056=ORIENTED_EDGE('',*,*,#800,.T.);
#1057=ORIENTED_EDGE('',*,*,#793,.F.);
#1058=ORIENTED_EDGE('',*,*,#801,.F.);
#1059=ORIENTED_EDGE('',*,*,#802,.F.);
#1060=ORIENTED_EDGE('',*,*,#803,.T.);
#1061=ORIENTED_EDGE('',*,*,#794,.F.);
#1062=ORIENTED_EDGE('',*,*,#800,.F.);
#1063=ORIENTED_EDGE('',*,*,#804,.F.);
#1064=ORIENTED_EDGE('',*,*,#805,.T.);
#1065=ORIENTED_EDGE('',*,*,#795,.F.);
#1066=ORIENTED_EDGE('',*,*,#803,.F.);
#1067=ORIENTED_EDGE('',*,*,#806,.F.);
#1068=ORIENTED_EDGE('',*,*,#807,.T.);
#1069=ORIENTED_EDGE('',*,*,#796,.F.);
#1070=ORIENTED_EDGE('',*,*,#805,.F.);
#1071=ORIENTED_EDGE('',*,*,#808,.F.);
#1072=ORIENTED_EDGE('',*,*,#809,.T.);
#1073=ORIENTED_EDGE('',*,*,#797,.F.);
#1074=ORIENTED_EDGE('',*,*,#807,.F.);
#1075=ORIENTED_EDGE('',*,*,#810,.F.);
#1076=ORIENTED_EDGE('',*,*,#801,.T.);
#1077=ORIENTED_EDGE('',*,*,#798,.F.);
#1078=ORIENTED_EDGE('',*,*,#809,.F.);
#1079=ORIENTED_EDGE('',*,*,#799,.T.);
#1080=ORIENTED_EDGE('',*,*,#810,.T.);
#1081=ORIENTED_EDGE('',*,*,#808,.T.);
#1082=ORIENTED_EDGE('',*,*,#806,.T.);
#1083=ORIENTED_EDGE('',*,*,#804,.T.);
#1084=ORIENTED_EDGE('',*,*,#802,.T.);
#1085=ORIENTED_EDGE('',*,*,#811,.T.);
#1086=ORIENTED_EDGE('',*,*,#811,.F.);
#1087=ORIENTED_EDGE('',*,*,#812,.F.);
#1088=ORIENTED_EDGE('',*,*,#812,.T.);
#1089=ORIENTED_EDGE('',*,*,#764,.T.);
#1090=ORIENTED_EDGE('',*,*,#736,.F.);
#1091=ORIENTED_EDGE('',*,*,#813,.F.);
#1092=ORIENTED_EDGE('',*,*,#743,.F.);
#1093=ORIENTED_EDGE('',*,*,#759,.F.);
#1094=ORIENTED_EDGE('',*,*,#742,.F.);
#1095=ORIENTED_EDGE('',*,*,#814,.F.);
#1096=ORIENTED_EDGE('',*,*,#756,.F.);
#1097=ORIENTED_EDGE('',*,*,#758,.F.);
#1098=ORIENTED_EDGE('',*,*,#735,.F.);
#1099=ORIENTED_EDGE('',*,*,#760,.T.);
#1100=ORIENTED_EDGE('',*,*,#747,.F.);
#1101=ORIENTED_EDGE('',*,*,#761,.T.);
#1102=ORIENTED_EDGE('',*,*,#754,.F.);
#1103=ORIENTED_EDGE('',*,*,#814,.T.);
#1104=ORIENTED_EDGE('',*,*,#741,.F.);
#1105=ORIENTED_EDGE('',*,*,#813,.T.);
#1106=ORIENTED_EDGE('',*,*,#815,.T.);
#1107=ORIENTED_EDGE('',*,*,#816,.T.);
#1108=ORIENTED_EDGE('',*,*,#817,.T.);
#1109=ORIENTED_EDGE('',*,*,#818,.T.);
#1110=ORIENTED_EDGE('',*,*,#819,.T.);
#1111=ORIENTED_EDGE('',*,*,#820,.T.);
#1112=ORIENTED_EDGE('',*,*,#770,.T.);
#1113=ORIENTED_EDGE('',*,*,#821,.F.);
#1114=ORIENTED_EDGE('',*,*,#822,.T.);
#1115=ORIENTED_EDGE('',*,*,#815,.F.);
#1116=ORIENTED_EDGE('',*,*,#823,.F.);
#1117=ORIENTED_EDGE('',*,*,#824,.F.);
#1118=ORIENTED_EDGE('',*,*,#825,.T.);
#1119=ORIENTED_EDGE('',*,*,#816,.F.);
#1120=ORIENTED_EDGE('',*,*,#822,.F.);
#1121=ORIENTED_EDGE('',*,*,#826,.F.);
#1122=ORIENTED_EDGE('',*,*,#827,.T.);
#1123=ORIENTED_EDGE('',*,*,#817,.F.);
#1124=ORIENTED_EDGE('',*,*,#825,.F.);
#1125=ORIENTED_EDGE('',*,*,#828,.F.);
#1126=ORIENTED_EDGE('',*,*,#829,.T.);
#1127=ORIENTED_EDGE('',*,*,#818,.F.);
#1128=ORIENTED_EDGE('',*,*,#827,.F.);
#1129=ORIENTED_EDGE('',*,*,#830,.F.);
#1130=ORIENTED_EDGE('',*,*,#831,.T.);
#1131=ORIENTED_EDGE('',*,*,#819,.F.);
#1132=ORIENTED_EDGE('',*,*,#829,.F.);
#1133=ORIENTED_EDGE('',*,*,#832,.F.);
#1134=ORIENTED_EDGE('',*,*,#823,.T.);
#1135=ORIENTED_EDGE('',*,*,#820,.F.);
#1136=ORIENTED_EDGE('',*,*,#831,.F.);
#1137=ORIENTED_EDGE('',*,*,#821,.T.);
#1138=ORIENTED_EDGE('',*,*,#832,.T.);
#1139=ORIENTED_EDGE('',*,*,#830,.T.);
#1140=ORIENTED_EDGE('',*,*,#828,.T.);
#1141=ORIENTED_EDGE('',*,*,#826,.T.);
#1142=ORIENTED_EDGE('',*,*,#824,.T.);
#1143=ORIENTED_EDGE('',*,*,#833,.T.);
#1144=ORIENTED_EDGE('',*,*,#833,.F.);
#1145=ORIENTED_EDGE('',*,*,#834,.F.);
#1146=ORIENTED_EDGE('',*,*,#834,.T.);
#1147=ORIENTED_EDGE('',*,*,#765,.T.);
#1148=ORIENTED_EDGE('',*,*,#683,.T.);
#1149=(
BOUNDED_SURFACE()
B_SPLINE_SURFACE(2,2,((#1716,#1717,#1718,#1719,#1720,#1721,#1722,#1723,
#1724),(#1725,#1726,#1727,#1728,#1729,#1730,#1731,#1732,#1733),(#1734,#1735,
#1736,#1737,#1738,#1739,#1740,#1741,#1742)),.UNSPECIFIED.,.F.,.T.,.F.)
B_SPLINE_SURFACE_WITH_KNOTS((3,3),(3,2,2,2,3),(-1.5707963267949,0.),(-3.14159265358979,
-1.5707963267949,0.,1.5707963267949,3.14159265358979),.UNSPECIFIED.)
GEOMETRIC_REPRESENTATION_ITEM()
RATIONAL_B_SPLINE_SURFACE(((1.,0.707106781186548,1.,0.707106781186548,1.,
0.707106781186548,1.,0.707106781186548,1.),(0.707106781186548,0.5,0.707106781186548,
0.5,0.707106781186548,0.5,0.707106781186548,0.5,0.707106781186548),(1.,
0.707106781186548,1.,0.707106781186548,1.,0.707106781186548,1.,0.707106781186548,
1.)))
REPRESENTATION_ITEM('')
SURFACE()
);
#1150=ADVANCED_FACE('',(#339),#1149,.T.);
#1151=ADVANCED_FACE('',(#340,#284,#285,#286),#319,.F.);
#1152=ADVANCED_FACE('',(#341),#236,.T.);
#1153=ADVANCED_FACE('',(#342,#287),#237,.T.);
#1154=ADVANCED_FACE('',(#343),#238,.T.);
#1155=ADVANCED_FACE('',(#344),#239,.T.);
#1156=ADVANCED_FACE('',(#345),#240,.F.);
#1157=ADVANCED_FACE('',(#346),#241,.F.);
#1158=ADVANCED_FACE('',(#347),#242,.F.);
#1159=ADVANCED_FACE('',(#348),#243,.F.);
#1160=ADVANCED_FACE('',(#349),#244,.T.);
#1161=ADVANCED_FACE('',(#350),#245,.F.);
#1162=ADVANCED_FACE('',(#351),#246,.F.);
#1163=ADVANCED_FACE('',(#352),#247,.F.);
#1164=ADVANCED_FACE('',(#353),#248,.F.);
#1165=ADVANCED_FACE('',(#354,#288,#289,#290,#291),#249,.T.);
#1166=ADVANCED_FACE('',(#355),#15,.T.);
#1167=ADVANCED_FACE('',(#356),#320,.T.);
#1168=ADVANCED_FACE('',(#357),#16,.T.);
#1169=ADVANCED_FACE('',(#358),#321,.T.);
#1170=ADVANCED_FACE('',(#359),#17,.T.);
#1171=ADVANCED_FACE('',(#360),#322,.T.);
#1172=ADVANCED_FACE('',(#361),#323,.T.);
#1173=ADVANCED_FACE('',(#362),#18,.T.);
#1174=ADVANCED_FACE('',(#363),#324,.T.);
#1175=ADVANCED_FACE('',(#364),#325,.T.);
#1176=ADVANCED_FACE('',(#365),#326,.T.);
#1177=ADVANCED_FACE('',(#366),#327,.T.);
#1178=ADVANCED_FACE('',(#367),#250,.T.);
#1179=ADVANCED_FACE('',(#368),#251,.T.);
#1180=ADVANCED_FACE('',(#369),#252,.T.);
#1181=ADVANCED_FACE('',(#370,#292),#328,.F.);
#1182=ADVANCED_FACE('',(#371,#293),#19,.F.);
#1183=ADVANCED_FACE('',(#372,#294),#329,.F.);
#1184=ADVANCED_FACE('',(#373,#295),#20,.F.);
#1185=ADVANCED_FACE('',(#374,#296),#330,.F.);
#1186=ADVANCED_FACE('',(#375,#297),#331,.F.);
#1187=ADVANCED_FACE('',(#376,#298),#21,.F.);
#1188=ADVANCED_FACE('',(#377,#299),#332,.F.);
#1189=ADVANCED_FACE('',(#378,#300),#333,.F.);
#1190=ADVANCED_FACE('',(#379,#301),#334,.F.);
#1191=ADVANCED_FACE('',(#380,#302),#253,.T.);
#1192=ADVANCED_FACE('',(#381,#303),#254,.T.);
#1193=ADVANCED_FACE('',(#382,#304),#335,.F.);
#1194=ADVANCED_FACE('',(#383),#255,.F.);
#1195=ADVANCED_FACE('',(#384),#256,.F.);
#1196=ADVANCED_FACE('',(#385),#257,.F.);
#1197=ADVANCED_FACE('',(#386),#258,.F.);
#1198=ADVANCED_FACE('',(#387),#259,.F.);
#1199=ADVANCED_FACE('',(#388),#260,.F.);
#1200=ADVANCED_FACE('',(#389,#305),#261,.T.);
#1201=ADVANCED_FACE('',(#390,#306),#336,.F.);
#1202=ADVANCED_FACE('',(#391,#307),#262,.T.);
#1203=ADVANCED_FACE('',(#392),#263,.F.);
#1204=ADVANCED_FACE('',(#393),#264,.F.);
#1205=ADVANCED_FACE('',(#394),#265,.F.);
#1206=ADVANCED_FACE('',(#395),#266,.F.);
#1207=ADVANCED_FACE('',(#396),#267,.F.);
#1208=ADVANCED_FACE('',(#397),#268,.F.);
#1209=ADVANCED_FACE('',(#398,#308),#269,.T.);
#1210=ADVANCED_FACE('',(#399,#309),#337,.F.);
#1211=ADVANCED_FACE('',(#400,#310),#270,.T.);
#1212=ADVANCED_FACE('',(#401),#271,.T.);
#1213=ADVANCED_FACE('',(#402),#272,.T.);
#1214=ADVANCED_FACE('',(#403),#273,.T.);
#1215=ADVANCED_FACE('',(#404,#311),#274,.T.);
#1216=ADVANCED_FACE('',(#405),#275,.F.);
#1217=ADVANCED_FACE('',(#406),#276,.F.);
#1218=ADVANCED_FACE('',(#407),#277,.F.);
#1219=ADVANCED_FACE('',(#408),#278,.F.);
#1220=ADVANCED_FACE('',(#409),#279,.F.);
#1221=ADVANCED_FACE('',(#410),#280,.F.);
#1222=ADVANCED_FACE('',(#411,#312),#281,.T.);
#1223=ADVANCED_FACE('',(#412,#313),#338,.F.);
#1224=ADVANCED_FACE('',(#413,#314),#282,.T.);
#1225=ADVANCED_FACE('',(#414),#283,.F.);
#1226=CLOSED_SHELL('',(#1150,#1151,#1152,#1153,#1154,#1155,#1156,#1157,
#1158,#1159,#1160,#1161,#1162,#1163,#1164,#1165,#1166,#1167,#1168,#1169,
#1170,#1171,#1172,#1173,#1174,#1175,#1176,#1177,#1178,#1179,#1180,#1181,
#1182,#1183,#1184,#1185,#1186,#1187,#1188,#1189,#1190,#1191,#1192,#1193,
#1194,#1195,#1196,#1197,#1198,#1199,#1200,#1201,#1202,#1203,#1204,#1205,
#1206,#1207,#1208,#1209,#1210,#1211,#1212,#1213,#1214,#1215,#1216,#1217,
#1218,#1219,#1220,#1221,#1222,#1223,#1224,#1225));
#1227=DERIVED_UNIT_ELEMENT(#1229,0.);
#1228=DERIVED_UNIT_ELEMENT(#2192,0.);
#1229=(
MASS_UNIT()
NAMED_UNIT(*)
SI_UNIT($,.GRAM.)
);
#1230=DERIVED_UNIT((#1227,#1228));
#1231=MEASURE_REPRESENTATION_ITEM('density measure',
POSITIVE_RATIO_MEASURE(1.),#1230);
#1232=PROPERTY_DEFINITION_REPRESENTATION(#1237,#1234);
#1233=PROPERTY_DEFINITION_REPRESENTATION(#1238,#1235);
#1234=REPRESENTATION('material name',(#1236),#2189);
#1235=REPRESENTATION('density',(#1231),#2189);
#1236=DESCRIPTIVE_REPRESENTATION_ITEM('Generisch','Generisch');
#1237=PROPERTY_DEFINITION('material property','material name',#2199);
#1238=PROPERTY_DEFINITION('material property','density of part',#2199);
#1239=DATE_TIME_ROLE('creation_date');
#1240=APPLIED_DATE_AND_TIME_ASSIGNMENT(#1241,#1239,(#2199));
#1241=DATE_AND_TIME(#1242,#1243);
#1242=CALENDAR_DATE(2018,26,4);
#1243=LOCAL_TIME(11,7,15.,#1244);
#1244=COORDINATED_UNIVERSAL_TIME_OFFSET(0,0,.BEHIND.);
#1245=AXIS2_PLACEMENT_3D('placement',#1715,#1366,#1367);
#1246=AXIS2_PLACEMENT_3D('',#1745,#1368,#1369);
#1247=AXIS2_PLACEMENT_3D('',#1751,#1370,#1371);
#1248=AXIS2_PLACEMENT_3D('',#1752,#1372,#1373);
#1249=AXIS2_PLACEMENT_3D('',#1753,#1374,#1375);
#1250=AXIS2_PLACEMENT_3D('',#1754,#1376,#1377);
#1251=AXIS2_PLACEMENT_3D('',#1756,#1378,#1379);
#1252=AXIS2_PLACEMENT_3D('',#1864,#1380,#1381);
#1253=AXIS2_PLACEMENT_3D('',#1865,#1382,#1383);
#1254=AXIS2_PLACEMENT_3D('',#1888,#1395,#1396);
#1255=AXIS2_PLACEMENT_3D('',#1894,#1400,#1401);
#1256=AXIS2_PLACEMENT_3D('',#1898,#1404,#1405);
#1257=AXIS2_PLACEMENT_3D('',#1904,#1409,#1410);
#1258=AXIS2_PLACEMENT_3D('',#1908,#1413,#1414);
#1259=AXIS2_PLACEMENT_3D('',#1912,#1417,#1418);
#1260=AXIS2_PLACEMENT_3D('',#1916,#1421,#1422);
#1261=AXIS2_PLACEMENT_3D('',#1918,#1424,#1425);
#1262=AXIS2_PLACEMENT_3D('',#1922,#1428,#1429);
#1263=AXIS2_PLACEMENT_3D('',#1926,#1432,#1433);
#1264=AXIS2_PLACEMENT_3D('',#1930,#1436,#1437);
#1265=AXIS2_PLACEMENT_3D('',#1932,#1439,#1440);
#1266=AXIS2_PLACEMENT_3D('',#1935,#1441,#1442);
#1267=AXIS2_PLACEMENT_3D('',#1939,#1444,#1445);
#1268=AXIS2_PLACEMENT_3D('',#1943,#1447,#1448);
#1269=AXIS2_PLACEMENT_3D('',#1947,#1450,#1451);
#1270=AXIS2_PLACEMENT_3D('',#1950,#1453,#1454);
#1271=AXIS2_PLACEMENT_3D('',#1952,#1455,#1456);
#1272=AXIS2_PLACEMENT_3D('',#1954,#1457,#1458);
#1273=AXIS2_PLACEMENT_3D('',#1955,#1459,#1460);
#1274=AXIS2_PLACEMENT_3D('',#1957,#1461,#1462);
#1275=AXIS2_PLACEMENT_3D('',#1959,#1463,#1464);
#1276=AXIS2_PLACEMENT_3D('',#1960,#1465,#1466);
#1277=AXIS2_PLACEMENT_3D('',#1961,#1467,#1468);
#1278=AXIS2_PLACEMENT_3D('',#1964,#1469,#1470);
#1279=AXIS2_PLACEMENT_3D('',#1967,#1473,#1474);
#1280=AXIS2_PLACEMENT_3D('',#1969,#1475,#1476);
#1281=AXIS2_PLACEMENT_3D('',#1971,#1477,#1478);
#1282=AXIS2_PLACEMENT_3D('',#1972,#1479,#1480);
#1283=AXIS2_PLACEMENT_3D('',#1973,#1481,#1482);
#1284=AXIS2_PLACEMENT_3D('',#1976,#1483,#1484);
#1285=AXIS2_PLACEMENT_3D('',#1979,#1487,#1488);
#1286=AXIS2_PLACEMENT_3D('',#1981,#1489,#1490);
#1287=AXIS2_PLACEMENT_3D('',#1983,#1491,#1492);
#1288=AXIS2_PLACEMENT_3D('',#1984,#1493,#1494);
#1289=AXIS2_PLACEMENT_3D('',#1985,#1495,#1496);
#1290=AXIS2_PLACEMENT_3D('',#1988,#1497,#1498);
#1291=AXIS2_PLACEMENT_3D('',#1991,#1501,#1502);
#1292=AXIS2_PLACEMENT_3D('',#1993,#1504,#1505);
#1293=AXIS2_PLACEMENT_3D('',#1995,#1506,#1507);
#1294=AXIS2_PLACEMENT_3D('',#1997,#1508,#1509);
#1295=AXIS2_PLACEMENT_3D('',#1998,#1510,#1511);
#1296=AXIS2_PLACEMENT_3D('',#1999,#1512,#1513);
#1297=AXIS2_PLACEMENT_3D('',#2002,#1514,#1515);
#1298=AXIS2_PLACEMENT_3D('',#2005,#1518,#1519);
#1299=AXIS2_PLACEMENT_3D('',#2007,#1521,#1522);
#1300=AXIS2_PLACEMENT_3D('',#2009,#1524,#1525);
#1301=AXIS2_PLACEMENT_3D('',#2011,#1527,#1528);
#1302=AXIS2_PLACEMENT_3D('',#2013,#1530,#1531);
#1303=AXIS2_PLACEMENT_3D('',#2015,#1533,#1534);
#1304=AXIS2_PLACEMENT_3D('',#2016,#1535,#1536);
#1305=AXIS2_PLACEMENT_3D('',#2018,#1537,#1538);
#1306=AXIS2_PLACEMENT_3D('',#2019,#1539,#1540);
#1307=AXIS2_PLACEMENT_3D('',#2021,#1541,#1542);
#1308=AXIS2_PLACEMENT_3D('',#2022,#1543,#1544);
#1309=AXIS2_PLACEMENT_3D('',#2024,#1545,#1546);
#1310=AXIS2_PLACEMENT_3D('',#2025,#1547,#1548);
#1311=AXIS2_PLACEMENT_3D('',#2027,#1549,#1550);
#1312=AXIS2_PLACEMENT_3D('',#2029,#1551,#1552);
#1313=AXIS2_PLACEMENT_3D('',#2030,#1553,#1554);
#1314=AXIS2_PLACEMENT_3D('',#2031,#1555,#1556);
#1315=AXIS2_PLACEMENT_3D('',#2033,#1557,#1558);
#1316=AXIS2_PLACEMENT_3D('',#2034,#1559,#1560);
#1317=AXIS2_PLACEMENT_3D('',#2036,#1561,#1562);
#1318=AXIS2_PLACEMENT_3D('',#2037,#1563,#1564);
#1319=AXIS2_PLACEMENT_3D('',#2039,#1565,#1566);
#1320=AXIS2_PLACEMENT_3D('',#2040,#1567,#1568);
#1321=AXIS2_PLACEMENT_3D('',#2042,#1569,#1570);
#1322=AXIS2_PLACEMENT_3D('',#2043,#1571,#1572);
#1323=AXIS2_PLACEMENT_3D('',#2045,#1573,#1574);
#1324=AXIS2_PLACEMENT_3D('',#2046,#1575,#1576);
#1325=AXIS2_PLACEMENT_3D('',#2060,#1583,#1584);
#1326=AXIS2_PLACEMENT_3D('',#2061,#1585,#1586);
#1327=AXIS2_PLACEMENT_3D('',#2063,#1587,#1588);
#1328=AXIS2_PLACEMENT_3D('',#2064,#1589,#1590);
#1329=AXIS2_PLACEMENT_3D('',#2065,#1591,#1592);
#1330=AXIS2_PLACEMENT_3D('',#2071,#1596,#1597);
#1331=AXIS2_PLACEMENT_3D('',#2075,#1600,#1601);
#1332=AXIS2_PLACEMENT_3D('',#2079,#1604,#1605);
#1333=AXIS2_PLACEMENT_3D('',#2083,#1608,#1609);
#1334=AXIS2_PLACEMENT_3D('',#2087,#1612,#1613);
#1335=AXIS2_PLACEMENT_3D('',#2089,#1615,#1616);
#1336=AXIS2_PLACEMENT_3D('',#2090,#1617,#1618);
#1337=AXIS2_PLACEMENT_3D('',#2092,#1619,#1620);
#1338=AXIS2_PLACEMENT_3D('',#2093,#1621,#1622);
#1339=AXIS2_PLACEMENT_3D('',#2106,#1629,#1630);
#1340=AXIS2_PLACEMENT_3D('',#2112,#1634,#1635);
#1341=AXIS2_PLACEMENT_3D('',#2116,#1638,#1639);
#1342=AXIS2_PLACEMENT_3D('',#2120,#1642,#1643);
#1343=AXIS2_PLACEMENT_3D('',#2124,#1646,#1647);
#1344=AXIS2_PLACEMENT_3D('',#2128,#1650,#1651);
#1345=AXIS2_PLACEMENT_3D('',#2130,#1653,#1654);
#1346=AXIS2_PLACEMENT_3D('',#2132,#1655,#1656);
#1347=AXIS2_PLACEMENT_3D('',#2133,#1657,#1658);
#1348=AXIS2_PLACEMENT_3D('',#2135,#1659,#1660);
#1349=AXIS2_PLACEMENT_3D('',#2136,#1661,#1662);
#1350=AXIS2_PLACEMENT_3D('',#2137,#1663,#1664);
#1351=AXIS2_PLACEMENT_3D('',#2139,#1666,#1667);
#1352=AXIS2_PLACEMENT_3D('',#2141,#1669,#1670);
#1353=AXIS2_PLACEMENT_3D('',#2142,#1671,#1672);
#1354=AXIS2_PLACEMENT_3D('',#2155,#1679,#1680);
#1355=AXIS2_PLACEMENT_3D('',#2161,#1684,#1685);
#1356=AXIS2_PLACEMENT_3D('',#2165,#1688,#1689);
#1357=AXIS2_PLACEMENT_3D('',#2169,#1692,#1693);
#1358=AXIS2_PLACEMENT_3D('',#2173,#1696,#1697);
#1359=AXIS2_PLACEMENT_3D('',#2177,#1700,#1701);
#1360=AXIS2_PLACEMENT_3D('',#2179,#1703,#1704);
#1361=AXIS2_PLACEMENT_3D('',#2181,#1705,#1706);
#1362=AXIS2_PLACEMENT_3D('',#2182,#1707,#1708);
#1363=AXIS2_PLACEMENT_3D('',#2184,#1709,#1710);
#1364=AXIS2_PLACEMENT_3D('',#2185,#1711,#1712);
#1365=AXIS2_PLACEMENT_3D('',#2186,#1713,#1714);
#1366=DIRECTION('axis',(0.,0.,1.));
#1367=DIRECTION('refdir',(1.,0.,0.));
#1368=DIRECTION('center_axis',(0.,0.,1.));
#1369=DIRECTION('ref_axis',(-1.,0.,0.));
#1370=DIRECTION('center_axis',(0.,0.,-1.));
#1371=DIRECTION('ref_axis',(-1.,0.,0.));
#1372=DIRECTION('center_axis',(0.,0.,-1.));
#1373=DIRECTION('ref_axis',(-1.,0.,0.));
#1374=DIRECTION('center_axis',(0.,0.,1.));
#1375=DIRECTION('ref_axis',(-1.,0.,0.));
#1376=DIRECTION('center_axis',(0.,0.,-1.));
#1377=DIRECTION('ref_axis',(-1.,0.,0.));
#1378=DIRECTION('center_axis',(0.,0.,-1.));
#1379=DIRECTION('ref_axis',(-1.,0.,0.));
#1380=DIRECTION('center_axis',(0.,0.,1.));
#1381=DIRECTION('ref_axis',(1.,0.,0.));
#1382=DIRECTION('center_axis',(0.,0.,-1.));
#1383=DIRECTION('ref_axis',(-1.,0.,0.));
#1384=DIRECTION('',(-1.,0.,0.));
#1385=DIRECTION('',(-0.320140459670987,0.947370089290162,0.));
#1386=DIRECTION('',(1.,0.,0.));
#1387=DIRECTION('',(0.29568372807113,-0.955285890691346,0.));
#1388=DIRECTION('',(1.,0.,0.));
#1389=DIRECTION('',(0.29221853559902,0.956351571051339,0.));
#1390=DIRECTION('',(1.,0.,0.));
#1391=DIRECTION('',(-0.320140459670987,-0.947370089290162,0.));
#1392=DIRECTION('',(-1.,0.,0.));
#1393=DIRECTION('',(0.29720879635038,-0.954812511109882,0.));
#1394=DIRECTION('',(0.29507306639433,0.955474691181639,0.));
#1395=DIRECTION('center_axis',(0.954812511109882,0.29720879635038,0.));
#1396=DIRECTION('ref_axis',(0.,0.,-1.));
#1397=DIRECTION('',(0.29720879635038,-0.954812511109882,0.));
#1398=DIRECTION('',(0.,0.,-1.));
#1399=DIRECTION('',(0.,0.,-1.));
#1400=DIRECTION('center_axis',(0.,-1.,0.));
#1401=DIRECTION('ref_axis',(0.,0.,-1.));
#1402=DIRECTION('',(-1.,0.,0.));
#1403=DIRECTION('',(0.,0.,-1.));
#1404=DIRECTION('center_axis',(-0.955285890691346,-0.29568372807113,0.));
#1405=DIRECTION('ref_axis',(0.,0.,1.));
#1406=DIRECTION('',(0.29568372807113,-0.955285890691346,0.));
#1407=DIRECTION('',(0.,0.,-1.));
#1408=DIRECTION('',(0.,0.,-1.));
#1409=DIRECTION('center_axis',(0.,-1.,0.));
#1410=DIRECTION('ref_axis',(0.,0.,-1.));
#1411=DIRECTION('',(1.,0.,0.));
#1412=DIRECTION('',(0.,0.,-1.));
#1413=DIRECTION('center_axis',(0.947370089290162,0.320140459670987,0.));
#1414=DIRECTION('ref_axis',(0.,0.,-1.));
#1415=DIRECTION('',(-0.320140459670987,0.947370089290162,0.));
#1416=DIRECTION('',(0.,0.,-1.));
#1417=DIRECTION('center_axis',(0.,1.,0.));
#1418=DIRECTION('ref_axis',(0.,0.,1.));
#1419=DIRECTION('',(-1.,0.,0.));
#1420=DIRECTION('',(0.,0.,-1.));
#1421=DIRECTION('center_axis',(-0.955474691181639,0.29507306639433,0.));
#1422=DIRECTION('ref_axis',(0.,0.,1.));
#1423=DIRECTION('',(0.29507306639433,0.955474691181639,0.));
#1424=DIRECTION('center_axis',(-0.947370089290162,0.320140459670987,0.));
#1425=DIRECTION('ref_axis',(0.,0.,1.));
#1426=DIRECTION('',(-0.320140459670987,-0.947370089290162,0.));
#1427=DIRECTION('',(0.,0.,-1.));
#1428=DIRECTION('center_axis',(0.,-1.,0.));
#1429=DIRECTION('ref_axis',(0.,0.,-1.));
#1430=DIRECTION('',(1.,0.,0.));
#1431=DIRECTION('',(0.,0.,-1.));
#1432=DIRECTION('center_axis',(0.956351571051339,-0.29221853559902,0.));
#1433=DIRECTION('ref_axis',(0.,0.,-1.));
#1434=DIRECTION('',(0.29221853559902,0.956351571051339,0.));
#1435=DIRECTION('',(0.,0.,-1.));
#1436=DIRECTION('center_axis',(0.,-1.,0.));
#1437=DIRECTION('ref_axis',(0.,0.,-1.));
#1438=DIRECTION('',(1.,0.,0.));
#1439=DIRECTION('center_axis',(0.,0.,-1.));
#1440=DIRECTION('ref_axis',(-1.,0.,0.));
#1441=DIRECTION('center_axis',(0.,0.,1.));
#1442=DIRECTION('ref_axis',(-0.707106781186548,-0.707106781186547,0.));
#1443=DIRECTION('',(0.,-1.,0.));
#1444=DIRECTION('center_axis',(0.,0.,1.));
#1445=DIRECTION('ref_axis',(-0.707106781186548,0.707106781186547,0.));
#1446=DIRECTION('',(-1.,-3.08395284618099E-16,0.));
#1447=DIRECTION('center_axis',(0.,0.,1.));
#1448=DIRECTION('ref_axis',(0.707106781186547,0.707106781186548,0.));
#1449=DIRECTION('',(-1.2335811384724E-16,1.,0.));
#1450=DIRECTION('center_axis',(0.,0.,1.));
#1451=DIRECTION('ref_axis',(0.707106781186548,-0.707106781186548,0.));
#1452=DIRECTION('',(1.,3.70074341541719E-16,0.));
#1453=DIRECTION('center_axis',(0.,0.,1.));
#1454=DIRECTION('ref_axis',(-1.,0.,0.));
#1455=DIRECTION('center_axis',(0.,0.,1.));
#1456=DIRECTION('ref_axis',(-1.,0.,0.));
#1457=DIRECTION('center_axis',(0.,0.,1.));
#1458=DIRECTION('ref_axis',(-1.,0.,0.));
#1459=DIRECTION('center_axis',(-5.55111512312578E-16,0.,-1.));
#1460=DIRECTION('ref_axis',(-1.,0.,5.9211894646675E-16));
#1461=DIRECTION('center_axis',(-1.,-5.55111512312578E-16,5.55111512312578E-16));
#1462=DIRECTION('ref_axis',(-5.55111512312578E-16,1.,0.));
#1463=DIRECTION('center_axis',(0.,0.,-1.));
#1464=DIRECTION('ref_axis',(1.,9.25185853854297E-17,0.));
#1465=DIRECTION('center_axis',(0.,-1.,0.));
#1466=DIRECTION('ref_axis',(0.,0.,-1.));
#1467=DIRECTION('center_axis',(0.,0.,-1.));
#1468=DIRECTION('ref_axis',(0.707106781186547,0.707106781186547,0.));
#1469=DIRECTION('center_axis',(0.,0.,-1.));
#1470=DIRECTION('ref_axis',(0.707106781186547,0.707106781186547,0.));
#1471=DIRECTION('',(0.,0.,-1.));
#1472=DIRECTION('',(0.,0.,1.));
#1473=DIRECTION('center_axis',(0.,0.,-1.));
#1474=DIRECTION('ref_axis',(-1.,0.,0.));
#1475=DIRECTION('center_axis',(0.,1.,0.));
#1476=DIRECTION('ref_axis',(1.,0.,0.));
#1477=DIRECTION('center_axis',(0.,0.,-1.));
#1478=DIRECTION('ref_axis',(3.70074341541719E-16,-1.,0.));
#1479=DIRECTION('center_axis',(-1.,-5.55111512312579E-16,0.));
#1480=DIRECTION('ref_axis',(0.,0.,-1.));
#1481=DIRECTION('center_axis',(0.,0.,1.));
#1482=DIRECTION('ref_axis',(0.707106781186548,-0.707106781186547,0.));
#1483=DIRECTION('center_axis',(0.,0.,-1.));
#1484=DIRECTION('ref_axis',(0.707106781186548,-0.707106781186547,0.));
#1485=DIRECTION('',(0.,0.,-1.));
#1486=DIRECTION('',(0.,0.,1.));
#1487=DIRECTION('center_axis',(0.,0.,-1.));
#1488=DIRECTION('ref_axis',(-1.,0.,0.));
#1489=DIRECTION('center_axis',(0.,-1.,0.));
#1490=DIRECTION('ref_axis',(-1.,0.,0.));
#1491=DIRECTION('center_axis',(0.,0.,-1.));
#1492=DIRECTION('ref_axis',(-2.77555756156289E-16,1.,0.));
#1493=DIRECTION('center_axis',(1.,5.55111512312578E-16,0.));
#1494=DIRECTION('ref_axis',(0.,0.,-1.));
#1495=DIRECTION('center_axis',(0.,0.,-1.));
#1496=DIRECTION('ref_axis',(-0.707106781186548,0.707106781186547,0.));
#1497=DIRECTION('center_axis',(0.,0.,-1.));
#1498=DIRECTION('ref_axis',(-0.707106781186548,0.707106781186547,0.));
#1499=DIRECTION('',(0.,0.,-1.));
#1500=DIRECTION('',(0.,0.,1.));
#1501=DIRECTION('center_axis',(1.,3.08395284618099E-16,0.));
#1502=DIRECTION('ref_axis',(0.,0.707106781186547,-0.707106781186548));
#1503=DIRECTION('',(1.,3.08395284618099E-16,0.));
#1504=DIRECTION('center_axis',(5.55111512312579E-16,0.,-1.));
#1505=DIRECTION('ref_axis',(-1.,0.,-5.9211894646675E-16));
#1506=DIRECTION('center_axis',(1.,5.55111512312579E-16,5.55111512312579E-16));
#1507=DIRECTION('ref_axis',(5.55111512312579E-16,-1.,0.));
#1508=DIRECTION('center_axis',(0.,0.,-1.));
#1509=DIRECTION('ref_axis',(-1.,0.,0.));
#1510=DIRECTION('center_axis',(0.,1.,0.));
#1511=DIRECTION('ref_axis',(0.,0.,-1.));
#1512=DIRECTION('center_axis',(0.,0.,-1.));
#1513=DIRECTION('ref_axis',(-0.707106781186547,-0.707106781186548,0.));
#1514=DIRECTION('center_axis',(0.,0.,-1.));
#1515=DIRECTION('ref_axis',(-0.707106781186547,-0.707106781186548,0.));
#1516=DIRECTION('',(0.,0.,-1.));
#1517=DIRECTION('',(0.,0.,1.));
#1518=DIRECTION('center_axis',(0.,1.,0.));
#1519=DIRECTION('ref_axis',(-0.707106781186547,0.,-0.707106781186548));
#1520=DIRECTION('',(0.,1.,0.));
#1521=DIRECTION('center_axis',(-1.,-3.70074341541719E-16,0.));
#1522=DIRECTION('ref_axis',(7.85046229341888E-16,-0.707106781186547,-0.707106781186548));
#1523=DIRECTION('',(-1.,-3.70074341541719E-16,0.));
#1524=DIRECTION('center_axis',(1.2335811384724E-16,-1.,0.));
#1525=DIRECTION('ref_axis',(0.707106781186548,0.,-0.707106781186548));
#1526=DIRECTION('',(1.2335811384724E-16,-1.,0.));
#1527=DIRECTION('center_axis',(-3.08395284618099E-16,1.,0.));
#1528=DIRECTION('ref_axis',(-1.,-3.08395284618099E-16,0.));
#1529=DIRECTION('',(-1.,-3.08395284618099E-16,0.));
#1530=DIRECTION('center_axis',(-1.,0.,0.));
#1531=DIRECTION('ref_axis',(0.,-1.,0.));
#1532=DIRECTION('',(0.,-1.,0.));
#1533=DIRECTION('center_axis',(0.,0.,-1.));
#1534=DIRECTION('ref_axis',(-1.,0.,0.));
#1535=DIRECTION('center_axis',(0.,-1.,0.));
#1536=DIRECTION('ref_axis',(1.,0.,0.));
#1537=DIRECTION('center_axis',(0.,-1.,6.12323399573677E-17));
#1538=DIRECTION('ref_axis',(1.,0.,0.));
#1539=DIRECTION('center_axis',(1.,0.,0.));
#1540=DIRECTION('ref_axis',(0.,0.,-1.));
#1541=DIRECTION('center_axis',(0.,0.,1.));
#1542=DIRECTION('ref_axis',(1.,0.,0.));
#1543=DIRECTION('center_axis',(0.,0.,1.));
#1544=DIRECTION('ref_axis',(1.,0.,0.));
#1545=DIRECTION('center_axis',(0.,0.,1.));
#1546=DIRECTION('ref_axis',(1.,0.,0.));
#1547=DIRECTION('center_axis',(0.,1.,0.));
#1548=DIRECTION('ref_axis',(0.,0.,1.));
#1549=DIRECTION('center_axis',(0.,0.,1.));
#1550=DIRECTION('ref_axis',(1.,0.,-2.22044604925031E-16));
#1551=DIRECTION('center_axis',(1.,0.,6.04901474817726E-16));
#1552=DIRECTION('ref_axis',(-6.04901474817726E-16,0.,1.));
#1553=DIRECTION('center_axis',(1.,0.,0.));
#1554=DIRECTION('ref_axis',(0.,0.,1.));
#1555=DIRECTION('center_axis',(1.,0.,0.));
#1556=DIRECTION('ref_axis',(0.,0.,-1.));
#1557=DIRECTION('center_axis',(1.,0.,6.12323399573677E-17));
#1558=DIRECTION('ref_axis',(6.12323399573677E-17,0.,-1.));
#1559=DIRECTION('center_axis',(0.,1.,0.));
#1560=DIRECTION('ref_axis',(0.,0.,1.));
#1561=DIRECTION('center_axis',(0.,0.,1.));
#1562=DIRECTION('ref_axis',(1.,0.,0.));
#1563=DIRECTION('center_axis',(0.,0.,1.));
#1564=DIRECTION('ref_axis',(1.,0.,0.));
#1565=DIRECTION('center_axis',(0.,0.,1.));
#1566=DIRECTION('ref_axis',(1.,0.,0.));
#1567=DIRECTION('center_axis',(0.,0.,-1.));
#1568=DIRECTION('ref_axis',(-1.,0.,0.));
#1569=DIRECTION('center_axis',(0.,0.,-1.));
#1570=DIRECTION('ref_axis',(-1.,0.,0.));
#1571=DIRECTION('center_axis',(0.,0.,-1.));
#1572=DIRECTION('ref_axis',(-1.,0.,0.));
#1573=DIRECTION('center_axis',(0.,0.,-1.));
#1574=DIRECTION('ref_axis',(-1.,0.,0.));
#1575=DIRECTION('center_axis',(0.,0.,-1.));
#1576=DIRECTION('ref_axis',(-1.,0.,0.));
#1577=DIRECTION('',(0.,1.,0.));
#1578=DIRECTION('',(0.866025403784439,0.5,0.));
#1579=DIRECTION('',(0.866025403784439,-0.5,0.));
#1580=DIRECTION('',(1.60246890531964E-16,-1.,0.));
#1581=DIRECTION('',(-0.866025403784438,-0.5,0.));
#1582=DIRECTION('',(-0.866025403784439,0.5,0.));
#1583=DIRECTION('center_axis',(0.,0.,1.));
#1584=DIRECTION('ref_axis',(-1.,0.,0.));
#1585=DIRECTION('center_axis',(0.,0.,-1.));
#1586=DIRECTION('ref_axis',(-1.,0.,0.));
#1587=DIRECTION('center_axis',(0.,0.,-1.));
#1588=DIRECTION('ref_axis',(-1.,0.,0.));
#1589=DIRECTION('center_axis',(0.,0.,-1.));
#1590=DIRECTION('ref_axis',(-1.,0.,0.));
#1591=DIRECTION('center_axis',(-0.5,0.866025403784439,0.));
#1592=DIRECTION('ref_axis',(0.866025403784439,0.5,0.));
#1593=DIRECTION('',(0.,0.,-1.));
#1594=DIRECTION('',(-0.866025403784439,-0.5,0.));
#1595=DIRECTION('',(0.,0.,-1.));
#1596=DIRECTION('center_axis',(0.5,0.866025403784439,0.));
#1597=DIRECTION('ref_axis',(0.866025403784439,-0.5,0.));
#1598=DIRECTION('',(-0.866025403784439,0.5,0.));
#1599=DIRECTION('',(0.,0.,-1.));
#1600=DIRECTION('center_axis',(1.,1.60246890531964E-16,0.));
#1601=DIRECTION('ref_axis',(1.60246890531964E-16,-1.,0.));
#1602=DIRECTION('',(-1.60246890531964E-16,1.,0.));
#1603=DIRECTION('',(0.,0.,-1.));
#1604=DIRECTION('center_axis',(0.5,-0.866025403784439,0.));
#1605=DIRECTION('ref_axis',(-0.866025403784438,-0.5,0.));
#1606=DIRECTION('',(0.866025403784438,0.5,0.));
#1607=DIRECTION('',(0.,0.,-1.));
#1608=DIRECTION('center_axis',(-0.5,-0.866025403784439,0.));
#1609=DIRECTION('ref_axis',(-0.866025403784439,0.5,0.));
#1610=DIRECTION('',(0.866025403784439,-0.5,0.));
#1611=DIRECTION('',(0.,0.,-1.));
#1612=DIRECTION('center_axis',(-1.,0.,0.));
#1613=DIRECTION('ref_axis',(0.,1.,0.));
#1614=DIRECTION('',(0.,-1.,0.));
#1615=DIRECTION('center_axis',(0.,0.,1.));
#1616=DIRECTION('ref_axis',(1.,0.,0.));
#1617=DIRECTION('center_axis',(0.,0.,-1.));
#1618=DIRECTION('ref_axis',(-1.,0.,0.));
#1619=DIRECTION('center_axis',(0.,0.,-1.));
#1620=DIRECTION('ref_axis',(-1.,0.,0.));
#1621=DIRECTION('center_axis',(0.,0.,1.));
#1622=DIRECTION('ref_axis',(1.,0.,0.));
#1623=DIRECTION('',(0.866025403784438,0.500000000000001,0.));
#1624=DIRECTION('',(-1.12172823372375E-15,1.,0.));
#1625=DIRECTION('',(-0.866025403784439,0.499999999999999,0.));
#1626=DIRECTION('',(-0.866025403784438,-0.500000000000001,0.));
#1627=DIRECTION('',(1.12172823372375E-15,-1.,0.));
#1628=DIRECTION('',(0.866025403784439,-0.499999999999999,0.));
#1629=DIRECTION('center_axis',(0.500000000000001,-0.866025403784438,0.));
#1630=DIRECTION('ref_axis',(-0.866025403784438,-0.500000000000001,0.));
#1631=DIRECTION('',(-0.866025403784438,-0.500000000000001,0.));
#1632=DIRECTION('',(0.,0.,-1.));
#1633=DIRECTION('',(0.,0.,-1.));
#1634=DIRECTION('center_axis',(1.,1.12172823372375E-15,0.));
#1635=DIRECTION('ref_axis',(1.12172823372375E-15,-1.,0.));
#1636=DIRECTION('',(1.12172823372375E-15,-1.,0.));
#1637=DIRECTION('',(0.,0.,-1.));
#1638=DIRECTION('center_axis',(0.499999999999999,0.866025403784439,0.));
#1639=DIRECTION('ref_axis',(0.866025403784439,-0.499999999999999,0.));
#1640=DIRECTION('',(0.866025403784439,-0.499999999999999,0.));
#1641=DIRECTION('',(0.,0.,-1.));
#1642=DIRECTION('center_axis',(-0.500000000000001,0.866025403784438,0.));
#1643=DIRECTION('ref_axis',(0.866025403784438,0.500000000000001,0.));
#1644=DIRECTION('',(0.866025403784438,0.500000000000001,0.));
#1645=DIRECTION('',(0.,0.,-1.));
#1646=DIRECTION('center_axis',(-1.,-1.12172823372375E-15,0.));
#1647=DIRECTION('ref_axis',(-1.12172823372375E-15,1.,0.));
#1648=DIRECTION('',(-1.12172823372375E-15,1.,0.));
#1649=DIRECTION('',(0.,0.,-1.));
#1650=DIRECTION('center_axis',(-0.499999999999999,-0.866025403784439,0.));
#1651=DIRECTION('ref_axis',(-0.866025403784439,0.499999999999999,0.));
#1652=DIRECTION('',(-0.866025403784439,0.499999999999999,0.));
#1653=DIRECTION('center_axis',(0.,0.,-1.));
#1654=DIRECTION('ref_axis',(-1.,0.,0.));
#1655=DIRECTION('center_axis',(0.,0.,1.));
#1656=DIRECTION('ref_axis',(-1.,0.,0.));
#1657=DIRECTION('center_axis',(0.,0.,-1.));
#1658=DIRECTION('ref_axis',(-1.,0.,0.));
#1659=DIRECTION('center_axis',(0.,0.,-1.));
#1660=DIRECTION('ref_axis',(-1.,0.,0.));
#1661=DIRECTION('center_axis',(0.,0.,-1.));
#1662=DIRECTION('ref_axis',(-1.,0.,0.));
#1663=DIRECTION('center_axis',(1.,1.2335811384724E-16,0.));
#1664=DIRECTION('ref_axis',(-1.2335811384724E-16,1.,0.));
#1665=DIRECTION('',(-1.2335811384724E-16,1.,0.));
#1666=DIRECTION('center_axis',(3.70074341541719E-16,-1.,0.));
#1667=DIRECTION('ref_axis',(1.,3.70074341541719E-16,0.));
#1668=DIRECTION('',(1.,3.70074341541719E-16,0.));
#1669=DIRECTION('center_axis',(0.,0.,1.));
#1670=DIRECTION('ref_axis',(1.,0.,0.));
#1671=DIRECTION('center_axis',(0.,0.,1.));
#1672=DIRECTION('ref_axis',(1.,0.,0.));
#1673=DIRECTION('',(5.60864116861872E-16,-1.,0.));
#1674=DIRECTION('',(0.866025403784439,-0.499999999999999,0.));
#1675=DIRECTION('',(0.866025403784438,0.500000000000001,0.));
#1676=DIRECTION('',(-6.40987562127855E-16,1.,0.));
#1677=DIRECTION('',(-0.866025403784439,0.5,0.));
#1678=DIRECTION('',(-0.866025403784439,-0.5,0.));
#1679=DIRECTION('center_axis',(-1.,-5.60864116861872E-16,0.));
#1680=DIRECTION('ref_axis',(-5.60864116861872E-16,1.,0.));
#1681=DIRECTION('',(-5.60864116861872E-16,1.,0.));
#1682=DIRECTION('',(0.,0.,-1.));
#1683=DIRECTION('',(0.,0.,-1.));
#1684=DIRECTION('center_axis',(-0.499999999999999,-0.866025403784439,0.));
#1685=DIRECTION('ref_axis',(-0.866025403784439,0.499999999999999,0.));
#1686=DIRECTION('',(-0.866025403784439,0.499999999999999,0.));
#1687=DIRECTION('',(0.,0.,-1.));
#1688=DIRECTION('center_axis',(0.500000000000001,-0.866025403784438,0.));
#1689=DIRECTION('ref_axis',(-0.866025403784438,-0.500000000000001,0.));
#1690=DIRECTION('',(-0.866025403784438,-0.500000000000001,0.));
#1691=DIRECTION('',(0.,0.,-1.));
#1692=DIRECTION('center_axis',(1.,6.40987562127855E-16,0.));
#1693=DIRECTION('ref_axis',(6.40987562127855E-16,-1.,0.));
#1694=DIRECTION('',(6.40987562127855E-16,-1.,0.));
#1695=DIRECTION('',(0.,0.,-1.));
#1696=DIRECTION('center_axis',(0.5,0.866025403784439,0.));
#1697=DIRECTION('ref_axis',(0.866025403784439,-0.5,0.));
#1698=DIRECTION('',(0.866025403784439,-0.5,0.));
#1699=DIRECTION('',(0.,0.,-1.));
#1700=DIRECTION('center_axis',(-0.5,0.866025403784439,0.));
#1701=DIRECTION('ref_axis',(0.866025403784439,0.5,0.));
#1702=DIRECTION('',(0.866025403784439,0.5,0.));
#1703=DIRECTION('center_axis',(0.,0.,-1.));
#1704=DIRECTION('ref_axis',(-1.,0.,0.));
#1705=DIRECTION('center_axis',(0.,0.,1.));
#1706=DIRECTION('ref_axis',(-1.,0.,0.));
#1707=DIRECTION('center_axis',(0.,0.,-1.));
#1708=DIRECTION('ref_axis',(-1.,0.,0.));
#1709=DIRECTION('center_axis',(0.,0.,-1.));
#1710=DIRECTION('ref_axis',(-1.,0.,0.));
#1711=DIRECTION('center_axis',(0.,0.,-1.));
#1712=DIRECTION('ref_axis',(-1.,0.,0.));
#1713=DIRECTION('center_axis',(0.,0.,1.));
#1714=DIRECTION('ref_axis',(1.,0.,0.));
#1715=CARTESIAN_POINT('',(0.,0.,0.));
#1716=CARTESIAN_POINT('Ctrl Pts',(-2.5,0.,-10.));
#1717=CARTESIAN_POINT('Ctrl Pts',(-2.5,-2.5,-10.));
#1718=CARTESIAN_POINT('Ctrl Pts',(0.,-2.5,-10.));
#1719=CARTESIAN_POINT('Ctrl Pts',(2.5,-2.5,-10.));
#1720=CARTESIAN_POINT('Ctrl Pts',(2.5,0.,-10.));
#1721=CARTESIAN_POINT('Ctrl Pts',(2.5,2.5,-10.));
#1722=CARTESIAN_POINT('Ctrl Pts',(0.,2.5,-10.));
#1723=CARTESIAN_POINT('Ctrl Pts',(-2.5,2.5,-10.));
#1724=CARTESIAN_POINT('Ctrl Pts',(-2.5,0.,-10.));
#1725=CARTESIAN_POINT('Ctrl Pts',(-5.5,0.,-10.));
#1726=CARTESIAN_POINT('Ctrl Pts',(-5.5,-5.5,-10.));
#1727=CARTESIAN_POINT('Ctrl Pts',(0.,-5.5,-10.));
#1728=CARTESIAN_POINT('Ctrl Pts',(5.5,-5.5,-10.));
#1729=CARTESIAN_POINT('Ctrl Pts',(5.5,0.,-10.));
#1730=CARTESIAN_POINT('Ctrl Pts',(5.5,5.5,-10.));
#1731=CARTESIAN_POINT('Ctrl Pts',(0.,5.5,-10.));
#1732=CARTESIAN_POINT('Ctrl Pts',(-5.5,5.5,-10.));
#1733=CARTESIAN_POINT('Ctrl Pts',(-5.5,0.,-10.));
#1734=CARTESIAN_POINT('Ctrl Pts',(-5.5,0.,-7.));
#1735=CARTESIAN_POINT('Ctrl Pts',(-5.5,-5.5,-7.));
#1736=CARTESIAN_POINT('Ctrl Pts',(0.,-5.5,-7.));
#1737=CARTESIAN_POINT('Ctrl Pts',(5.5,-5.5,-7.));
#1738=CARTESIAN_POINT('Ctrl Pts',(5.5,0.,-7.));
#1739=CARTESIAN_POINT('Ctrl Pts',(5.5,5.5,-7.));
#1740=CARTESIAN_POINT('Ctrl Pts',(0.,5.5,-7.));
#1741=CARTESIAN_POINT('Ctrl Pts',(-5.5,5.5,-7.));
#1742=CARTESIAN_POINT('Ctrl Pts',(-5.5,0.,-7.));
#1743=CARTESIAN_POINT('',(5.5,1.38777878078145E-16,-7.));
#1744=CARTESIAN_POINT('',(-5.5,0.,-7.));
#1745=CARTESIAN_POINT('Origin',(0.,0.,-7.));
#1746=CARTESIAN_POINT('',(-2.5,0.,-10.));
#1747=CARTESIAN_POINT('Ctrl Pts',(-5.5,0.,-7.));
#1748=CARTESIAN_POINT('Ctrl Pts',(-5.5,0.,-10.));
#1749=CARTESIAN_POINT('Ctrl Pts',(-2.5,0.,-10.));
#1750=CARTESIAN_POINT('',(2.5,-3.06161699786838E-16,-10.));
#1751=CARTESIAN_POINT('Origin',(0.,0.,-10.));
#1752=CARTESIAN_POINT('Origin',(0.,0.,-10.));
#1753=CARTESIAN_POINT('Origin',(0.,0.,-7.));
#1754=CARTESIAN_POINT('Origin',(0.,0.,0.));
#1755=CARTESIAN_POINT('',(5.5,6.73555739531044E-16,0.));
#1756=CARTESIAN_POINT('Origin',(0.,0.,0.));
#1757=CARTESIAN_POINT('',(-5.40832691319598,-1.,-3.));
#1758=CARTESIAN_POINT('Ctrl Pts',(-5.40832691319598,-1.,-3.));
#1759=CARTESIAN_POINT('Ctrl Pts',(-5.40832691319598,-1.,-2.87413394165794));
#1760=CARTESIAN_POINT('Ctrl Pts',(-5.41317576101035,-0.974788192232304,
-2.74007464514429));
#1761=CARTESIAN_POINT('Ctrl Pts',(-5.4305771344854,-0.872648719120246,-2.49378120486031));
#1762=CARTESIAN_POINT('Ctrl Pts',(-5.44286611075482,-0.795735912318882,
-2.38152234994579));
#1763=CARTESIAN_POINT('Ctrl Pts',(-5.46584556704804,-0.618481019618758,
-2.20426745724567));
#1764=CARTESIAN_POINT('Ctrl Pts',(-5.47804529307608,-0.506220724983765,
-2.12735200868862));
#1765=CARTESIAN_POINT('Ctrl Pts',(-5.49524158210604,-0.259922313198992,
-2.02521061888327));
#1766=CARTESIAN_POINT('Ctrl Pts',(-5.5,-0.125861273077867,-2.));
#1767=CARTESIAN_POINT('Ctrl Pts',(-5.5,0.125861273077867,-2.));
#1768=CARTESIAN_POINT('Ctrl Pts',(-5.49524158210604,0.259922313198991,-2.02521061888327));
#1769=CARTESIAN_POINT('Ctrl Pts',(-5.47804529307608,0.506220724983765,-2.12735200868862));
#1770=CARTESIAN_POINT('Ctrl Pts',(-5.46584556704804,0.618481019618758,-2.20426745724567));
#1771=CARTESIAN_POINT('Ctrl Pts',(-5.44286611075482,0.795735912318882,-2.38152234994579));
#1772=CARTESIAN_POINT('Ctrl Pts',(-5.4305771344854,0.872648719120247,-2.49378120486031));
#1773=CARTESIAN_POINT('Ctrl Pts',(-5.41317576101035,0.974788192232304,-2.74007464514429));
#1774=CARTESIAN_POINT('Ctrl Pts',(-5.40832691319598,1.,-2.87413394165795));
#1775=CARTESIAN_POINT('Ctrl Pts',(-5.40832691319598,1.,-3.12586605834206));
#1776=CARTESIAN_POINT('Ctrl Pts',(-5.41317576101035,0.974788192232304,-3.25992535485571));
#1777=CARTESIAN_POINT('Ctrl Pts',(-5.4305771344854,0.872648719120246,-3.5062187951397));
#1778=CARTESIAN_POINT('Ctrl Pts',(-5.44286611075482,0.795735912318882,-3.61847765005422));
#1779=CARTESIAN_POINT('Ctrl Pts',(-5.46584556704804,0.618481019618758,-3.79573254275434));
#1780=CARTESIAN_POINT('Ctrl Pts',(-5.47804529307608,0.506220724983765,-3.87264799131138));
#1781=CARTESIAN_POINT('Ctrl Pts',(-5.49524158210604,0.259922313198992,-3.97478938111674));
#1782=CARTESIAN_POINT('Ctrl Pts',(-5.5,0.125861273077867,-4.));
#1783=CARTESIAN_POINT('Ctrl Pts',(-5.5,-0.125861273077867,-4.));
#1784=CARTESIAN_POINT('Ctrl Pts',(-5.49524158210604,-0.259922313198992,
-3.97478938111674));
#1785=CARTESIAN_POINT('Ctrl Pts',(-5.47804529307608,-0.506220724983765,
-3.87264799131138));
#1786=CARTESIAN_POINT('Ctrl Pts',(-5.46584556704804,-0.618481019618757,
-3.79573254275434));
#1787=CARTESIAN_POINT('Ctrl Pts',(-5.44286611075482,-0.795735912318882,
-3.61847765005422));
#1788=CARTESIAN_POINT('Ctrl Pts',(-5.4305771344854,-0.872648719120246,-3.5062187951397));
#1789=CARTESIAN_POINT('Ctrl Pts',(-5.41317576101035,-0.974788192232304,
-3.25992535485571));
#1790=CARTESIAN_POINT('Ctrl Pts',(-5.40832691319598,-1.,-3.12586605834206));
#1791=CARTESIAN_POINT('Ctrl Pts',(-5.40832691319598,-1.,-3.));
#1792=CARTESIAN_POINT('',(5.40832691319598,-1.,-6.00000000000001));
#1793=CARTESIAN_POINT('Ctrl Pts',(5.40832691319598,-1.,-6.00000000000001));
#1794=CARTESIAN_POINT('Ctrl Pts',(5.40832691319598,-1.,-6.12586605834207));
#1795=CARTESIAN_POINT('Ctrl Pts',(5.41317576101035,-0.974788192232304,-6.25992535485572));
#1796=CARTESIAN_POINT('Ctrl Pts',(5.4305771344854,-0.872648719120246,-6.5062187951397));
#1797=CARTESIAN_POINT('Ctrl Pts',(5.44286611075482,-0.795735912318882,-6.61847765005422));
#1798=CARTESIAN_POINT('Ctrl Pts',(5.46584556704804,-0.618481019618758,-6.79573254275435));
#1799=CARTESIAN_POINT('Ctrl Pts',(5.47804529307608,-0.506220724983764,-6.87264799131139));
#1800=CARTESIAN_POINT('Ctrl Pts',(5.49524158210604,-0.259922313198992,-6.97478938111674));
#1801=CARTESIAN_POINT('Ctrl Pts',(5.5,-0.125861273077867,-7.00000000000001));
#1802=CARTESIAN_POINT('Ctrl Pts',(5.5,1.73472347597681E-16,-7.00000000000001));
#1803=CARTESIAN_POINT('Ctrl Pts',(5.5,1.73472347597681E-16,-7.00000000000001));
#1804=CARTESIAN_POINT('Ctrl Pts',(5.5,0.125861273077867,-7.00000000000001));
#1805=CARTESIAN_POINT('Ctrl Pts',(5.49524158210604,0.259922313198991,-6.97478938111674));
#1806=CARTESIAN_POINT('Ctrl Pts',(5.47804529307608,0.506220724983764,-6.87264799131139));
#1807=CARTESIAN_POINT('Ctrl Pts',(5.46584556704804,0.618481019618757,-6.79573254275435));
#1808=CARTESIAN_POINT('Ctrl Pts',(5.44286611075482,0.795735912318882,-6.61847765005422));
#1809=CARTESIAN_POINT('Ctrl Pts',(5.4305771344854,0.872648719120246,-6.5062187951397));
#1810=CARTESIAN_POINT('Ctrl Pts',(5.41317576101035,0.974788192232304,-6.25992535485572));
#1811=CARTESIAN_POINT('Ctrl Pts',(5.40832691319598,1.,-6.12586605834207));
#1812=CARTESIAN_POINT('Ctrl Pts',(5.40832691319598,1.,-5.87413394165795));
#1813=CARTESIAN_POINT('Ctrl Pts',(5.41317576101035,0.974788192232304,-5.7400746451443));
#1814=CARTESIAN_POINT('Ctrl Pts',(5.4305771344854,0.872648719120246,-5.49378120486031));
#1815=CARTESIAN_POINT('Ctrl Pts',(5.44286611075482,0.795735912318882,-5.38152234994579));
#1816=CARTESIAN_POINT('Ctrl Pts',(5.46584556704804,0.618481019618758,-5.20426745724567));
#1817=CARTESIAN_POINT('Ctrl Pts',(5.47804529307608,0.506220724983765,-5.12735200868863));
#1818=CARTESIAN_POINT('Ctrl Pts',(5.49524158210604,0.259922313198992,-5.02521061888327));
#1819=CARTESIAN_POINT('Ctrl Pts',(5.5,0.125861273077867,-5.00000000000001));
#1820=CARTESIAN_POINT('Ctrl Pts',(5.5,-0.125861273077867,-5.00000000000001));
#1821=CARTESIAN_POINT('Ctrl Pts',(5.49524158210604,-0.259922313198992,-5.02521061888327));
#1822=CARTESIAN_POINT('Ctrl Pts',(5.47804529307608,-0.506220724983765,-5.12735200868863));
#1823=CARTESIAN_POINT('Ctrl Pts',(5.46584556704804,-0.618481019618758,-5.20426745724567));
#1824=CARTESIAN_POINT('Ctrl Pts',(5.44286611075482,-0.795735912318882,-5.38152234994579));
#1825=CARTESIAN_POINT('Ctrl Pts',(5.4305771344854,-0.872648719120246,-5.49378120486031));
#1826=CARTESIAN_POINT('Ctrl Pts',(5.41317576101035,-0.974788192232304,-5.7400746451443));
#1827=CARTESIAN_POINT('Ctrl Pts',(5.40832691319598,-1.,-5.87413394165795));
#1828=CARTESIAN_POINT('Ctrl Pts',(5.40832691319598,-1.,-6.00000000000001));
#1829=CARTESIAN_POINT('',(-1.,5.40832691319598,-3.));
#1830=CARTESIAN_POINT('Ctrl Pts',(-1.,5.40832691319598,-3.));
#1831=CARTESIAN_POINT('Ctrl Pts',(-1.,5.40832691319598,-2.87413394165794));
#1832=CARTESIAN_POINT('Ctrl Pts',(-0.974788192232304,5.41317576101035,-2.74007464514429));
#1833=CARTESIAN_POINT('Ctrl Pts',(-0.872648719120246,5.4305771344854,-2.49378120486031));
#1834=CARTESIAN_POINT('Ctrl Pts',(-0.795735912318882,5.44286611075482,-2.38152234994579));
#1835=CARTESIAN_POINT('Ctrl Pts',(-0.618481019618758,5.46584556704804,-2.20426745724566));
#1836=CARTESIAN_POINT('Ctrl Pts',(-0.506220724983765,5.47804529307608,-2.12735200868862));
#1837=CARTESIAN_POINT('Ctrl Pts',(-0.259922313198992,5.49524158210604,-2.02521061888327));
#1838=CARTESIAN_POINT('Ctrl Pts',(-0.125861273077867,5.5,-2.));
#1839=CARTESIAN_POINT('Ctrl Pts',(0.125861273077867,5.5,-2.));
#1840=CARTESIAN_POINT('Ctrl Pts',(0.259922313198992,5.49524158210604,-2.02521061888327));
#1841=CARTESIAN_POINT('Ctrl Pts',(0.506220724983765,5.47804529307608,-2.12735200868862));
#1842=CARTESIAN_POINT('Ctrl Pts',(0.618481019618758,5.46584556704804,-2.20426745724566));
#1843=CARTESIAN_POINT('Ctrl Pts',(0.795735912318882,5.44286611075482,-2.38152234994579));
#1844=CARTESIAN_POINT('Ctrl Pts',(0.872648719120247,5.4305771344854,-2.49378120486031));
#1845=CARTESIAN_POINT('Ctrl Pts',(0.974788192232304,5.41317576101035,-2.74007464514429));
#1846=CARTESIAN_POINT('Ctrl Pts',(1.,5.40832691319598,-2.87413394165794));
#1847=CARTESIAN_POINT('Ctrl Pts',(1.,5.40832691319598,-3.12586605834206));
#1848=CARTESIAN_POINT('Ctrl Pts',(0.974788192232304,5.41317576101035,-3.25992535485571));
#1849=CARTESIAN_POINT('Ctrl Pts',(0.872648719120246,5.4305771344854,-3.5062187951397));
#1850=CARTESIAN_POINT('Ctrl Pts',(0.795735912318882,5.44286611075482,-3.61847765005421));
#1851=CARTESIAN_POINT('Ctrl Pts',(0.618481019618758,5.46584556704804,-3.79573254275434));
#1852=CARTESIAN_POINT('Ctrl Pts',(0.506220724983765,5.47804529307608,-3.87264799131138));
#1853=CARTESIAN_POINT('Ctrl Pts',(0.259922313198992,5.49524158210604,-3.97478938111673));
#1854=CARTESIAN_POINT('Ctrl Pts',(0.125861273077867,5.5,-4.));
#1855=CARTESIAN_POINT('Ctrl Pts',(-0.125861273077867,5.5,-4.));
#1856=CARTESIAN_POINT('Ctrl Pts',(-0.259922313198992,5.49524158210604,-3.97478938111673));
#1857=CARTESIAN_POINT('Ctrl Pts',(-0.506220724983765,5.47804529307608,-3.87264799131138));
#1858=CARTESIAN_POINT('Ctrl Pts',(-0.618481019618758,5.46584556704804,-3.79573254275434));
#1859=CARTESIAN_POINT('Ctrl Pts',(-0.795735912318882,5.44286611075482,-3.61847765005421));
#1860=CARTESIAN_POINT('Ctrl Pts',(-0.872648719120246,5.4305771344854,-3.5062187951397));
#1861=CARTESIAN_POINT('Ctrl Pts',(-0.974788192232304,5.41317576101035,-3.25992535485571));
#1862=CARTESIAN_POINT('Ctrl Pts',(-1.,5.40832691319598,-3.12586605834206));
#1863=CARTESIAN_POINT('Ctrl Pts',(-1.,5.40832691319598,-3.));
#1864=CARTESIAN_POINT('Origin',(0.,0.,-10.));
#1865=CARTESIAN_POINT('Origin',(0.,0.,-17.));
#1866=CARTESIAN_POINT('',(9.03807237977139,-7.50636093155316,-17.));
#1867=CARTESIAN_POINT('',(7.36724576036192,-7.50636093155316,-17.));
#1868=CARTESIAN_POINT('',(4.5190361898857,-7.50636093155316,-17.));
#1869=CARTESIAN_POINT('',(11.0994176469127,-13.6063610746043,-17.));
#1870=CARTESIAN_POINT('',(8.4672816655342,-5.81725843426612,-17.));
#1871=CARTESIAN_POINT('',(9.56700270011699,-13.6063610746043,-17.));
#1872=CARTESIAN_POINT('',(4.7835013500585,-13.6063610746043,-17.));
#1873=CARTESIAN_POINT('',(9.18142732640712,-12.3606560210801,-17.));
#1874=CARTESIAN_POINT('',(7.03435557118919,-5.4239626580683,-17.));
#1875=CARTESIAN_POINT('',(7.26343700590157,-12.3606560210801,-17.));
#1876=CARTESIAN_POINT('',(3.63171850295078,-12.3606560210801,-17.));
#1877=CARTESIAN_POINT('',(6.88280490621361,-13.6063610746043,-17.));
#1878=CARTESIAN_POINT('',(8.49017949756557,-8.34586241199789,-17.));
#1879=CARTESIAN_POINT('',(5.30590049322065,-13.6063610746043,-17.));
#1880=CARTESIAN_POINT('',(2.65295024661032,-13.6063610746043,-17.));
#1881=CARTESIAN_POINT('',(8.12801928617704,-5.25505510216261,-17.));
#1882=CARTESIAN_POINT('',(8.85022796693837,-11.2533626401697,-17.));
#1883=CARTESIAN_POINT('',(7.59957963939223,-11.2533626401697,-17.));
#1884=CARTESIAN_POINT('',(3.79978981969612,-11.2533626401697,-17.));
#1885=CARTESIAN_POINT('',(8.22243216615434,-9.23650683922569,-17.));
#1886=CARTESIAN_POINT('',(6.86261188789433,-4.86795035473681,-17.));
#1887=CARTESIAN_POINT('',(9.16652290466769,-6.1794511145158,-17.));
#1888=CARTESIAN_POINT('Origin',(8.85022796693837,-11.2533626401697,36.6991773247094));
#1889=CARTESIAN_POINT('',(8.22243216615434,-9.23650683922569,-18.));
#1890=CARTESIAN_POINT('',(8.85022796693837,-11.2533626401697,-18.));
#1891=CARTESIAN_POINT('',(6.86261188789433,-4.86795035473681,-18.));
#1892=CARTESIAN_POINT('',(8.22243216615434,-9.23650683922569,36.6991773247094));
#1893=CARTESIAN_POINT('',(8.85022796693837,-11.2533626401697,36.6991773247094));
#1894=CARTESIAN_POINT('Origin',(7.59957963939223,-11.2533626401697,36.6991773247094));
#1895=CARTESIAN_POINT('',(7.59957963939223,-11.2533626401697,-18.));
#1896=CARTESIAN_POINT('',(3.79978981969612,-11.2533626401697,-18.));
#1897=CARTESIAN_POINT('',(7.59957963939223,-11.2533626401697,36.6991773247094));
#1898=CARTESIAN_POINT('Origin',(9.18142732640712,-12.3606560210801,36.6991773247094));
#1899=CARTESIAN_POINT('',(9.18142732640712,-12.3606560210801,-18.));
#1900=CARTESIAN_POINT('',(9.56700270011699,-13.6063610746043,-18.));
#1901=CARTESIAN_POINT('',(7.03435557118919,-5.4239626580683,-18.));
#1902=CARTESIAN_POINT('',(9.18142732640712,-12.3606560210801,36.6991773247094));
#1903=CARTESIAN_POINT('',(9.56700270011699,-13.6063610746043,36.6991773247094));
#1904=CARTESIAN_POINT('Origin',(9.56700270011699,-13.6063610746043,36.6991773247094));
#1905=CARTESIAN_POINT('',(11.0994176469127,-13.6063610746043,-18.));
#1906=CARTESIAN_POINT('',(4.7835013500585,-13.6063610746043,-18.));
#1907=CARTESIAN_POINT('',(11.0994176469127,-13.6063610746043,36.6991773247094));
#1908=CARTESIAN_POINT('Origin',(11.0994176469127,-13.6063610746043,36.6991773247094));
#1909=CARTESIAN_POINT('',(9.03807237977139,-7.50636093155316,-18.));
#1910=CARTESIAN_POINT('',(8.4672816655342,-5.81725843426612,-18.));
#1911=CARTESIAN_POINT('',(9.03807237977139,-7.50636093155316,36.6991773247094));
#1912=CARTESIAN_POINT('Origin',(9.03807237977139,-7.50636093155316,36.6991773247094));
#1913=CARTESIAN_POINT('',(7.36724576036192,-7.50636093155316,-18.));
#1914=CARTESIAN_POINT('',(4.5190361898857,-7.50636093155316,-18.));
#1915=CARTESIAN_POINT('',(7.36724576036192,-7.50636093155316,36.6991773247094));
#1916=CARTESIAN_POINT('Origin',(8.22243216615434,-9.23650683922569,36.6991773247094));
#1917=CARTESIAN_POINT('',(9.16652290466769,-6.1794511145158,-18.));
#1918=CARTESIAN_POINT('Origin',(7.36724576036192,-7.50636093155316,36.6991773247094));
#1919=CARTESIAN_POINT('',(5.30590049322065,-13.6063610746043,-18.));
#1920=CARTESIAN_POINT('',(8.12801928617704,-5.25505510216261,-18.));
#1921=CARTESIAN_POINT('',(5.30590049322065,-13.6063610746043,36.6991773247094));
#1922=CARTESIAN_POINT('Origin',(5.30590049322065,-13.6063610746043,36.6991773247094));
#1923=CARTESIAN_POINT('',(6.88280490621361,-13.6063610746043,-18.));
#1924=CARTESIAN_POINT('',(2.65295024661032,-13.6063610746043,-18.));
#1925=CARTESIAN_POINT('',(6.88280490621361,-13.6063610746043,36.6991773247094));
#1926=CARTESIAN_POINT('Origin',(6.88280490621361,-13.6063610746043,36.6991773247094));
#1927=CARTESIAN_POINT('',(7.26343700590157,-12.3606560210801,-18.));
#1928=CARTESIAN_POINT('',(8.49017949756557,-8.34586241199789,-18.));
#1929=CARTESIAN_POINT('',(7.26343700590157,-12.3606560210801,36.6991773247094));
#1930=CARTESIAN_POINT('Origin',(7.26343700590157,-12.3606560210801,36.6991773247094));
#1931=CARTESIAN_POINT('',(3.63171850295078,-12.3606560210801,-18.));
#1932=CARTESIAN_POINT('Origin',(0.,0.,-18.));
#1933=CARTESIAN_POINT('',(-16.,-6.,-18.));
#1934=CARTESIAN_POINT('',(-6.,-16.,-18.));
#1935=CARTESIAN_POINT('Origin',(-6.,-6.,-18.));
#1936=CARTESIAN_POINT('',(-16.,6.,-18.));
#1937=CARTESIAN_POINT('',(-16.,9.,-18.));
#1938=CARTESIAN_POINT('',(-6.,16.,-18.));
#1939=CARTESIAN_POINT('Origin',(-6.,6.,-18.));
#1940=CARTESIAN_POINT('',(5.99999999999999,16.,-18.));
#1941=CARTESIAN_POINT('',(9.,16.,-18.));
#1942=CARTESIAN_POINT('',(16.,6.,-18.));
#1943=CARTESIAN_POINT('Origin',(6.,6.,-18.));
#1944=CARTESIAN_POINT('',(16.,-6.,-18.));
#1945=CARTESIAN_POINT('',(16.,-8.99999999999999,-18.));
#1946=CARTESIAN_POINT('',(6.,-16.,-18.));
#1947=CARTESIAN_POINT('Origin',(6.,-6.,-18.));
#1948=CARTESIAN_POINT('',(-9.,-16.,-18.));
#1949=CARTESIAN_POINT('',(13.2626984664032,3.91886975727153E-16,-18.));
#1950=CARTESIAN_POINT('Origin',(10.0626984664032,0.,-18.));
#1951=CARTESIAN_POINT('',(-6.8,3.91886975727153E-16,-18.));
#1952=CARTESIAN_POINT('Origin',(-10.,0.,-18.));
#1953=CARTESIAN_POINT('',(3.2,10.,-18.));
#1954=CARTESIAN_POINT('Origin',(0.,10.,-18.));
#1955=CARTESIAN_POINT('Origin',(6.,6.,-16.));
#1956=CARTESIAN_POINT('',(5.99999999999999,18.,-16.));
#1957=CARTESIAN_POINT('Origin',(6.,16.,-16.));
#1958=CARTESIAN_POINT('',(18.,6.,-16.));
#1959=CARTESIAN_POINT('Origin',(6.,6.,-16.));
#1960=CARTESIAN_POINT('Origin',(16.,6.,-16.));
#1961=CARTESIAN_POINT('Origin',(6.,6.,0.));
#1962=CARTESIAN_POINT('',(5.99999999999999,18.,2.));
#1963=CARTESIAN_POINT('',(18.,6.,2.));
#1964=CARTESIAN_POINT('Origin',(6.,6.,2.));
#1965=CARTESIAN_POINT('',(18.,6.,0.));
#1966=CARTESIAN_POINT('',(5.99999999999999,18.,0.));
#1967=CARTESIAN_POINT('Origin',(6.,-6.,-16.));
#1968=CARTESIAN_POINT('',(18.,-6.,-16.));
#1969=CARTESIAN_POINT('Origin',(16.,-6.,-16.));
#1970=CARTESIAN_POINT('',(6.,-18.,-16.));
#1971=CARTESIAN_POINT('Origin',(6.,-6.,-16.));
#1972=CARTESIAN_POINT('Origin',(6.,-16.,-16.));
#1973=CARTESIAN_POINT('Origin',(6.,-6.,0.));
#1974=CARTESIAN_POINT('',(18.,-5.99999999999999,2.));
#1975=CARTESIAN_POINT('',(6.,-18.,2.));
#1976=CARTESIAN_POINT('Origin',(6.,-6.,2.));
#1977=CARTESIAN_POINT('',(6.,-18.,0.));
#1978=CARTESIAN_POINT('',(18.,-6.,0.));
#1979=CARTESIAN_POINT('Origin',(-6.,6.,-16.));
#1980=CARTESIAN_POINT('',(-18.,6.,-16.));
#1981=CARTESIAN_POINT('Origin',(-16.,6.,-16.));
#1982=CARTESIAN_POINT('',(-6.,18.,-16.));
#1983=CARTESIAN_POINT('Origin',(-6.,6.,-16.));
#1984=CARTESIAN_POINT('Origin',(-6.,16.,-16.));
#1985=CARTESIAN_POINT('Origin',(-6.,6.,0.));
#1986=CARTESIAN_POINT('',(-18.,6.,2.));
#1987=CARTESIAN_POINT('',(-6.00000000000001,18.,2.));
#1988=CARTESIAN_POINT('Origin',(-6.,6.,2.));
#1989=CARTESIAN_POINT('',(-6.,18.,0.));
#1990=CARTESIAN_POINT('',(-18.,6.,0.));
#1991=CARTESIAN_POINT('Origin',(9.,16.,-16.));
#1992=CARTESIAN_POINT('',(9.,18.,-16.));
#1993=CARTESIAN_POINT('Origin',(-6.,-6.,-16.));
#1994=CARTESIAN_POINT('',(-6.,-18.,-16.));
#1995=CARTESIAN_POINT('Origin',(-6.,-16.,-16.));
#1996=CARTESIAN_POINT('',(-18.,-6.,-16.));
#1997=CARTESIAN_POINT('Origin',(-6.,-6.,-16.));
#1998=CARTESIAN_POINT('Origin',(-16.,-6.,-16.));
#1999=CARTESIAN_POINT('Origin',(-6.,-6.,0.));
#2000=CARTESIAN_POINT('',(-6.,-18.,2.));
#2001=CARTESIAN_POINT('',(-18.,-6.,2.));
#2002=CARTESIAN_POINT('Origin',(-6.,-6.,2.));
#2003=CARTESIAN_POINT('',(-18.,-6.,0.));
#2004=CARTESIAN_POINT('',(-6.,-18.,0.));
#2005=CARTESIAN_POINT('Origin',(-16.,9.,-16.));
#2006=CARTESIAN_POINT('',(-18.,9.,-16.));
#2007=CARTESIAN_POINT('Origin',(-9.,-16.,-16.));
#2008=CARTESIAN_POINT('',(-9.,-18.,-16.));
#2009=CARTESIAN_POINT('Origin',(16.,-8.99999999999999,-16.));
#2010=CARTESIAN_POINT('',(18.,-8.99999999999999,-16.));
#2011=CARTESIAN_POINT('Origin',(18.,18.,0.));
#2012=CARTESIAN_POINT('',(-18.,18.,2.));
#2013=CARTESIAN_POINT('Origin',(-18.,18.,0.));
#2014=CARTESIAN_POINT('',(-18.,-18.,2.));
#2015=CARTESIAN_POINT('Origin',(0.,0.,-18.));
#2016=CARTESIAN_POINT('Origin',(0.,8.,-3.));
#2017=CARTESIAN_POINT('',(-1.,8.,-3.));
#2018=CARTESIAN_POINT('Origin',(0.,8.,-3.));
#2019=CARTESIAN_POINT('Origin',(0.,8.,-5.));
#2020=CARTESIAN_POINT('',(-1.,10.,-5.));
#2021=CARTESIAN_POINT('Origin',(0.,10.,-5.));
#2022=CARTESIAN_POINT('Origin',(0.,10.,-18.));
#2023=CARTESIAN_POINT('',(-1.,10.,-8.));
#2024=CARTESIAN_POINT('Origin',(0.,10.,-8.));
#2025=CARTESIAN_POINT('Origin',(8.,0.,-8.));
#2026=CARTESIAN_POINT('',(9.,1.22464679914735E-16,-8.));
#2027=CARTESIAN_POINT('Origin',(10.,0.,-8.));
#2028=CARTESIAN_POINT('',(8.,1.22464679914735E-16,-7.00000000000001));
#2029=CARTESIAN_POINT('Origin',(8.,0.,-6.00000000000001));
#2030=CARTESIAN_POINT('Origin',(0.,0.,-6.00000000000001));
#2031=CARTESIAN_POINT('Origin',(-8.,0.,-3.));
#2032=CARTESIAN_POINT('',(-8.,1.22464679914735E-16,-2.));
#2033=CARTESIAN_POINT('Origin',(-8.,0.,-3.));
#2034=CARTESIAN_POINT('Origin',(-8.,0.,-5.));
#2035=CARTESIAN_POINT('',(-11.,1.22464679914735E-16,-5.));
#2036=CARTESIAN_POINT('Origin',(-10.,0.,-5.));
#2037=CARTESIAN_POINT('Origin',(-10.,0.,-18.));
#2038=CARTESIAN_POINT('',(-11.,-1.22464679914735E-16,-8.));
#2039=CARTESIAN_POINT('Origin',(-10.,0.,-8.));
#2040=CARTESIAN_POINT('Origin',(10.0626984664032,0.,-18.));
#2041=CARTESIAN_POINT('',(6.86269846640322,0.,-16.));
#2042=CARTESIAN_POINT('Origin',(10.0626984664032,0.,-16.));
#2043=CARTESIAN_POINT('Origin',(-10.,0.,-18.));
#2044=CARTESIAN_POINT('',(-13.2,0.,-16.));
#2045=CARTESIAN_POINT('Origin',(-10.,0.,-16.));
#2046=CARTESIAN_POINT('Origin',(0.,0.,-12.));
#2047=CARTESIAN_POINT('',(-16.,-3.46410161513776,-12.));
#2048=CARTESIAN_POINT('',(-16.,3.46410161513776,-12.));
#2049=CARTESIAN_POINT('',(-16.,-1.73205080756888,-12.));
#2050=CARTESIAN_POINT('',(-10.,6.92820323027551,-12.));
#2051=CARTESIAN_POINT('',(-10.75,6.49519052838329,-12.));
#2052=CARTESIAN_POINT('',(-4.,3.46410161513776,-12.));
#2053=CARTESIAN_POINT('',(-4.75,3.89711431702998,-12.));
#2054=CARTESIAN_POINT('',(-4.,-3.46410161513775,-12.));
#2055=CARTESIAN_POINT('',(-4.,1.73205080756888,-12.));
#2056=CARTESIAN_POINT('',(-10.,-6.92820323027551,-12.));
#2057=CARTESIAN_POINT('',(-1.75,-2.1650635094611,-12.));
#2058=CARTESIAN_POINT('',(-7.75,-8.22724133595217,-12.));
#2059=CARTESIAN_POINT('',(-13.2,0.,-12.));
#2060=CARTESIAN_POINT('Origin',(-10.,0.,-12.));
#2061=CARTESIAN_POINT('Origin',(-10.,0.,-8.));
#2062=CARTESIAN_POINT('',(-13.2,0.,-8.));
#2063=CARTESIAN_POINT('Origin',(-10.,0.,-8.));
#2064=CARTESIAN_POINT('Origin',(-10.,0.,-10.));
#2065=CARTESIAN_POINT('Origin',(-16.,3.46410161513776,-12.));
#2066=CARTESIAN_POINT('',(-16.,3.46410161513776,-16.));
#2067=CARTESIAN_POINT('',(-16.,3.46410161513776,-12.));
#2068=CARTESIAN_POINT('',(-10.,6.92820323027551,-16.));
#2069=CARTESIAN_POINT('',(-10.75,6.49519052838329,-16.));
#2070=CARTESIAN_POINT('',(-10.,6.92820323027551,-12.));
#2071=CARTESIAN_POINT('Origin',(-10.,6.92820323027551,-12.));
#2072=CARTESIAN_POINT('',(-4.,3.46410161513776,-16.));
#2073=CARTESIAN_POINT('',(-4.75,3.89711431702998,-16.));
#2074=CARTESIAN_POINT('',(-4.,3.46410161513776,-12.));
#2075=CARTESIAN_POINT('Origin',(-4.,3.46410161513776,-12.));
#2076=CARTESIAN_POINT('',(-4.,-3.46410161513775,-16.));
#2077=CARTESIAN_POINT('',(-4.,1.73205080756888,-16.));
#2078=CARTESIAN_POINT('',(-4.,-3.46410161513775,-12.));
#2079=CARTESIAN_POINT('Origin',(-4.,-3.46410161513775,-12.));
#2080=CARTESIAN_POINT('',(-10.,-6.92820323027551,-16.));
#2081=CARTESIAN_POINT('',(-1.75,-2.1650635094611,-16.));
#2082=CARTESIAN_POINT('',(-10.,-6.92820323027551,-12.));
#2083=CARTESIAN_POINT('Origin',(-10.,-6.92820323027551,-12.));
#2084=CARTESIAN_POINT('',(-16.,-3.46410161513776,-16.));
#2085=CARTESIAN_POINT('',(-7.75,-8.22724133595217,-16.));
#2086=CARTESIAN_POINT('',(-16.,-3.46410161513776,-12.));
#2087=CARTESIAN_POINT('Origin',(-16.,-3.46410161513776,-12.));
#2088=CARTESIAN_POINT('',(-16.,-1.73205080756888,-16.));
#2089=CARTESIAN_POINT('Origin',(0.,0.,-16.));
#2090=CARTESIAN_POINT('Origin',(0.,10.,-18.));
#2091=CARTESIAN_POINT('',(-3.2,10.,-16.));
#2092=CARTESIAN_POINT('Origin',(0.,10.,-16.));
#2093=CARTESIAN_POINT('Origin',(0.,0.,-16.));
#2094=CARTESIAN_POINT('',(7.7715611723761E-15,3.0717967697245,-16.));
#2095=CARTESIAN_POINT('',(6.,6.53589838486226,-16.));
#2096=CARTESIAN_POINT('',(2.3349364905389,4.41987298107781,-16.));
#2097=CARTESIAN_POINT('',(5.99999999999999,13.4641016151378,-16.));
#2098=CARTESIAN_POINT('',(6.,6.73205080756888,-16.));
#2099=CARTESIAN_POINT('',(-6.66133814775094E-15,16.9282032302755,-16.));
#2100=CARTESIAN_POINT('',(3.66506350946109,14.8121778264911,-16.));
#2101=CARTESIAN_POINT('',(-6.,13.4641016151378,-16.));
#2102=CARTESIAN_POINT('',(-6.6650635094611,13.0801270189222,-16.));
#2103=CARTESIAN_POINT('',(-5.99999999999999,6.53589838486224,-16.));
#2104=CARTESIAN_POINT('',(-5.99999999999999,3.26794919243112,-16.));
#2105=CARTESIAN_POINT('',(0.665063509461102,2.68782217350894,-16.));
#2106=CARTESIAN_POINT('Origin',(6.,6.53589838486226,-12.));
#2107=CARTESIAN_POINT('',(6.,6.53589838486226,-12.));
#2108=CARTESIAN_POINT('',(7.7715611723761E-15,3.0717967697245,-12.));
#2109=CARTESIAN_POINT('',(2.3349364905389,4.41987298107781,-12.));
#2110=CARTESIAN_POINT('',(6.,6.53589838486226,-12.));
#2111=CARTESIAN_POINT('',(7.7715611723761E-15,3.0717967697245,-12.));
#2112=CARTESIAN_POINT('Origin',(5.99999999999999,13.4641016151378,-12.));
#2113=CARTESIAN_POINT('',(5.99999999999999,13.4641016151378,-12.));
#2114=CARTESIAN_POINT('',(6.,6.73205080756888,-12.));
#2115=CARTESIAN_POINT('',(5.99999999999999,13.4641016151378,-12.));
#2116=CARTESIAN_POINT('Origin',(-6.66133814775094E-15,16.9282032302755,
-12.));
#2117=CARTESIAN_POINT('',(-6.66133814775094E-15,16.9282032302755,-12.));
#2118=CARTESIAN_POINT('',(3.66506350946109,14.8121778264911,-12.));
#2119=CARTESIAN_POINT('',(-6.66133814775094E-15,16.9282032302755,-12.));
#2120=CARTESIAN_POINT('Origin',(-6.,13.4641016151378,-12.));
#2121=CARTESIAN_POINT('',(-6.,13.4641016151378,-12.));
#2122=CARTESIAN_POINT('',(-6.6650635094611,13.0801270189222,-12.));
#2123=CARTESIAN_POINT('',(-6.,13.4641016151378,-12.));
#2124=CARTESIAN_POINT('Origin',(-5.99999999999999,6.53589838486224,-12.));
#2125=CARTESIAN_POINT('',(-5.99999999999999,6.53589838486224,-12.));
#2126=CARTESIAN_POINT('',(-5.99999999999999,3.26794919243112,-12.));
#2127=CARTESIAN_POINT('',(-5.99999999999999,6.53589838486224,-12.));
#2128=CARTESIAN_POINT('Origin',(7.7715611723761E-15,3.0717967697245,-12.));
#2129=CARTESIAN_POINT('',(0.665063509461102,2.68782217350894,-12.));
#2130=CARTESIAN_POINT('Origin',(0.,0.,-12.));
#2131=CARTESIAN_POINT('',(-3.2,10.,-12.));
#2132=CARTESIAN_POINT('Origin',(0.,10.,-12.));
#2133=CARTESIAN_POINT('Origin',(0.,10.,-10.));
#2134=CARTESIAN_POINT('',(-3.2,10.,-8.));
#2135=CARTESIAN_POINT('Origin',(0.,10.,-8.));
#2136=CARTESIAN_POINT('Origin',(0.,10.,-8.));
#2137=CARTESIAN_POINT('Origin',(18.,-18.,0.));
#2138=CARTESIAN_POINT('',(18.,18.,2.));
#2139=CARTESIAN_POINT('Origin',(-18.,-18.,0.));
#2140=CARTESIAN_POINT('',(18.,-18.,2.));
#2141=CARTESIAN_POINT('Origin',(-2.22044604925031E-15,-2.22044604925031E-15,
2.));
#2142=CARTESIAN_POINT('Origin',(0.,0.,-16.));
#2143=CARTESIAN_POINT('',(4.,3.46410161513776,-16.));
#2144=CARTESIAN_POINT('',(4.,-3.46410161513776,-16.));
#2145=CARTESIAN_POINT('',(4.,-1.73205080756888,-16.));
#2146=CARTESIAN_POINT('',(10.,-6.92820323027551,-16.));
#2147=CARTESIAN_POINT('',(4.75,-3.89711431702998,-16.));
#2148=CARTESIAN_POINT('',(16.,-3.46410161513775,-16.));
#2149=CARTESIAN_POINT('',(10.75,-6.49519052838329,-16.));
#2150=CARTESIAN_POINT('',(16.,3.46410161513776,-16.));
#2151=CARTESIAN_POINT('',(16.,1.73205080756888,-16.));
#2152=CARTESIAN_POINT('',(10.,6.92820323027551,-16.));
#2153=CARTESIAN_POINT('',(7.75,8.22724133595217,-16.));
#2154=CARTESIAN_POINT('',(1.75,2.1650635094611,-16.));
#2155=CARTESIAN_POINT('Origin',(4.,-3.46410161513776,-12.));
#2156=CARTESIAN_POINT('',(4.,-3.46410161513776,-12.));
#2157=CARTESIAN_POINT('',(4.,3.46410161513776,-12.));
#2158=CARTESIAN_POINT('',(4.,-1.73205080756888,-12.));
#2159=CARTESIAN_POINT('',(4.,-3.46410161513776,-12.));
#2160=CARTESIAN_POINT('',(4.,3.46410161513776,-12.));
#2161=CARTESIAN_POINT('Origin',(10.,-6.92820323027551,-12.));
#2162=CARTESIAN_POINT('',(10.,-6.92820323027551,-12.));
#2163=CARTESIAN_POINT('',(4.75,-3.89711431702998,-12.));
#2164=CARTESIAN_POINT('',(10.,-6.92820323027551,-12.));
#2165=CARTESIAN_POINT('Origin',(16.,-3.46410161513775,-12.));
#2166=CARTESIAN_POINT('',(16.,-3.46410161513775,-12.));
#2167=CARTESIAN_POINT('',(10.75,-6.49519052838329,-12.));
#2168=CARTESIAN_POINT('',(16.,-3.46410161513775,-12.));
#2169=CARTESIAN_POINT('Origin',(16.,3.46410161513776,-12.));
#2170=CARTESIAN_POINT('',(16.,3.46410161513776,-12.));
#2171=CARTESIAN_POINT('',(16.,1.73205080756888,-12.));
#2172=CARTESIAN_POINT('',(16.,3.46410161513776,-12.));
#2173=CARTESIAN_POINT('Origin',(10.,6.92820323027551,-12.));
#2174=CARTESIAN_POINT('',(10.,6.92820323027551,-12.));
#2175=CARTESIAN_POINT('',(7.75,8.22724133595217,-12.));
#2176=CARTESIAN_POINT('',(10.,6.92820323027551,-12.));
#2177=CARTESIAN_POINT('Origin',(4.,3.46410161513776,-12.));
#2178=CARTESIAN_POINT('',(1.75,2.1650635094611,-12.));
#2179=CARTESIAN_POINT('Origin',(0.,0.,-12.));
#2180=CARTESIAN_POINT('',(6.8,0.,-12.));
#2181=CARTESIAN_POINT('Origin',(10.,0.,-12.));
#2182=CARTESIAN_POINT('Origin',(10.,0.,-10.));
#2183=CARTESIAN_POINT('',(6.8,0.,-8.));
#2184=CARTESIAN_POINT('Origin',(10.,0.,-8.));
#2185=CARTESIAN_POINT('Origin',(10.,0.,-8.));
#2186=CARTESIAN_POINT('Origin',(-2.77555756156289E-15,-2.03540887847945E-15,
0.));
#2187=UNCERTAINTY_MEASURE_WITH_UNIT(LENGTH_MEASURE(0.01),#2191,
'DISTANCE_ACCURACY_VALUE',
'Maximum model space distance between geometric entities at asserted c
onnectivities');
#2188=UNCERTAINTY_MEASURE_WITH_UNIT(LENGTH_MEASURE(0.01),#2191,
'DISTANCE_ACCURACY_VALUE',
'Maximum model space distance between geometric entities at asserted c
onnectivities');
#2189=(
GEOMETRIC_REPRESENTATION_CONTEXT(3)
GLOBAL_UNCERTAINTY_ASSIGNED_CONTEXT((#2187))
GLOBAL_UNIT_ASSIGNED_CONTEXT((#2191,#2194,#2193))
REPRESENTATION_CONTEXT('','3D')
);
#2190=(
GEOMETRIC_REPRESENTATION_CONTEXT(3)
GLOBAL_UNCERTAINTY_ASSIGNED_CONTEXT((#2188))
GLOBAL_UNIT_ASSIGNED_CONTEXT((#2191,#2194,#2193))
REPRESENTATION_CONTEXT('','3D')
);
#2191=(
LENGTH_UNIT()
NAMED_UNIT(*)
SI_UNIT(.MILLI.,.METRE.)
);
#2192=(
LENGTH_UNIT()
NAMED_UNIT(*)
SI_UNIT(.CENTI.,.METRE.)
);
#2193=(
NAMED_UNIT(*)
SI_UNIT($,.STERADIAN.)
SOLID_ANGLE_UNIT()
);
#2194=(
NAMED_UNIT(*)
PLANE_ANGLE_UNIT()
SI_UNIT($,.RADIAN.)
);
#2195=SHAPE_DEFINITION_REPRESENTATION(#2196,#2197);
#2196=PRODUCT_DEFINITION_SHAPE('',$,#2199);
#2197=SHAPE_REPRESENTATION('',(#1245),#2189);
#2198=PRODUCT_DEFINITION_CONTEXT('part definition',#2203,'design');
#2199=PRODUCT_DEFINITION('Minireaktor 3 Anschl\X\FCsse',
'Minireaktor 3 Anschl\X\FCsse',#2200,#2198);
#2200=PRODUCT_DEFINITION_FORMATION('',$,#2205);
#2201=PRODUCT_RELATED_PRODUCT_CATEGORY('Minireaktor 3 Anschl\X\FCsse',
'Minireaktor 3 Anschl\X\FCsse',(#2205));
#2202=APPLICATION_PROTOCOL_DEFINITION('international standard',
'automotive_design',2009,#2203);
#2203=APPLICATION_CONTEXT(
'Core Data for Automotive Mechanical Design Process');
#2204=PRODUCT_CONTEXT('part definition',#2203,'mechanical');
#2205=PRODUCT('Minireaktor 3 Anschl\X\FCsse',
'Minireaktor 3 Anschl\X\FCsse',$,(#2204));
#2206=PRESENTATION_STYLE_ASSIGNMENT((#2207));
#2207=SURFACE_STYLE_USAGE(.BOTH.,#2208);
#2208=SURFACE_SIDE_STYLE('',(#2209));
#2209=SURFACE_STYLE_FILL_AREA(#2210);
#2210=FILL_AREA_STYLE('',(#2211));
#2211=FILL_AREA_STYLE_COLOUR('',#2212);
#2212=COLOUR_RGB('',0.749019607843137,0.749019607843137,0.749019607843137);
ENDSEC;
END-ISO-10303-21;
