# Supplementary material for: Low-budget 3D-printed equipment for continuous flow reactions
Source: Beilstein J Org Chem. 2019 Feb 26;15:558–66. doi: 10.3762/bjoc.15.50 (PMC6404462; doi:10.3762/bjoc.15.50)
Supplement: File 2 — This zip-file includes all 3D-printed parts as stl-files for direct 3D printing, as well as stp-files for editing the 3D models, if necessary. It also contains the Arduino software code as an ino-file for controlling of the syringe pumps. [file Beilstein_J_Org_Chem-15-558-s002.zip › reactors/flow reactor R1.stp]

ISO-10303-21;
HEADER;
/* Generated by software containing ST-Developer
 * from STEP Tools, Inc. (www.steptools.com) 
 */

FILE_DESCRIPTION(
/* description */ (''),
/* implementation_level */ '2;1');

FILE_NAME(
/* name */ 'Z:\\Flow\\Inventor\\Flow Reaktor 9 - Mutter eingedruckt.st
p',
/* time_stamp */ '2018-09-10T16:40:08+02:00',
/* author */ ('JN'),
/* organization */ (''),
/* preprocessor_version */ 'ST-DEVELOPER v16.13',
/* originating_system */ 'Autodesk Inventor 2018',
/* authorisation */ '');

FILE_SCHEMA (('AUTOMOTIVE_DESIGN { 1 0 10303 214 3 1 1 }'));
ENDSEC;

DATA;
#10=MECHANICAL_DESIGN_GEOMETRIC_PRESENTATION_REPRESENTATION('',(#13),#8181);
#11=SHAPE_REPRESENTATION_RELATIONSHIP('SRR','None',#8188,#12);
#12=ADVANCED_BREP_SHAPE_REPRESENTATION('',(#14),#8180);
#13=STYLED_ITEM('',(#8197),#14);
#14=MANIFOLD_SOLID_BREP('Volumenk\X\F6rper1',#4922);
#15=CONICAL_SURFACE('',#5341,1.55,0.436332312998582);
#16=CONICAL_SURFACE('',#5346,1.55,0.436332312998582);
#17=CONICAL_SURFACE('',#5351,1.55,0.436332312998582);
#18=CONICAL_SURFACE('',#5356,1.55,0.436332312998582);
#19=CYLINDRICAL_SURFACE('',#4954,2.5);
#20=CYLINDRICAL_SURFACE('',#4956,2.5);
#21=CYLINDRICAL_SURFACE('',#4958,2.5);
#22=CYLINDRICAL_SURFACE('',#4960,2.5);
#23=CYLINDRICAL_SURFACE('',#4962,2.5);
#24=CYLINDRICAL_SURFACE('',#4964,2.5);
#25=CYLINDRICAL_SURFACE('',#5013,2.5);
#26=CYLINDRICAL_SURFACE('',#5016,2.5);
#27=CYLINDRICAL_SURFACE('',#5018,2.5);
#28=CYLINDRICAL_SURFACE('',#5020,2.5);
#29=CYLINDRICAL_SURFACE('',#5022,2.5);
#30=CYLINDRICAL_SURFACE('',#5024,2.5);
#31=CYLINDRICAL_SURFACE('',#5054,0.75);
#32=CYLINDRICAL_SURFACE('',#5059,0.75);
#33=CYLINDRICAL_SURFACE('',#5124,0.75);
#34=CYLINDRICAL_SURFACE('',#5127,0.75);
#35=CYLINDRICAL_SURFACE('',#5135,0.625000000000187);
#36=CYLINDRICAL_SURFACE('',#5137,1.82500000000019);
#37=CYLINDRICAL_SURFACE('',#5141,1.82499999999981);
#38=CYLINDRICAL_SURFACE('',#5143,0.624999999999805);
#39=CYLINDRICAL_SURFACE('',#5147,0.625000000000187);
#40=CYLINDRICAL_SURFACE('',#5149,1.82500000000019);
#41=CYLINDRICAL_SURFACE('',#5153,1.82499999999984);
#42=CYLINDRICAL_SURFACE('',#5155,0.62499999999984);
#43=CYLINDRICAL_SURFACE('',#5159,0.62500000000016);
#44=CYLINDRICAL_SURFACE('',#5161,1.82500000000016);
#45=CYLINDRICAL_SURFACE('',#5165,1.82499999999985);
#46=CYLINDRICAL_SURFACE('',#5167,0.624999999999849);
#47=CYLINDRICAL_SURFACE('',#5171,0.625000000000133);
#48=CYLINDRICAL_SURFACE('',#5173,1.82500000000013);
#49=CYLINDRICAL_SURFACE('',#5177,1.82499999999988);
#50=CYLINDRICAL_SURFACE('',#5179,0.624999999999876);
#51=CYLINDRICAL_SURFACE('',#5183,0.625000000000124);
#52=CYLINDRICAL_SURFACE('',#5185,1.82500000000013);
#53=CYLINDRICAL_SURFACE('',#5189,1.82499999999989);
#54=CYLINDRICAL_SURFACE('',#5191,0.624999999999893);
#55=CYLINDRICAL_SURFACE('',#5195,0.62500000000008);
#56=CYLINDRICAL_SURFACE('',#5197,1.82500000000008);
#57=CYLINDRICAL_SURFACE('',#5201,1.82499999999994);
#58=CYLINDRICAL_SURFACE('',#5203,0.624999999999938);
#59=CYLINDRICAL_SURFACE('',#5207,0.625000000000053);
#60=CYLINDRICAL_SURFACE('',#5209,1.82500000000005);
#61=CYLINDRICAL_SURFACE('',#5213,1.82499999999994);
#62=CYLINDRICAL_SURFACE('',#5215,0.624999999999938);
#63=CYLINDRICAL_SURFACE('',#5219,0.625000000000058);
#64=CYLINDRICAL_SURFACE('',#5221,1.82500000000006);
#65=CYLINDRICAL_SURFACE('',#5225,1.82499999999994);
#66=CYLINDRICAL_SURFACE('',#5227,0.624999999999942);
#67=CYLINDRICAL_SURFACE('',#5231,0.625000000000053);
#68=CYLINDRICAL_SURFACE('',#5233,1.82500000000005);
#69=CYLINDRICAL_SURFACE('',#5237,1.82499999999995);
#70=CYLINDRICAL_SURFACE('',#5239,0.624999999999947);
#71=CYLINDRICAL_SURFACE('',#5243,0.625000000000044);
#72=CYLINDRICAL_SURFACE('',#5245,1.82500000000005);
#73=CYLINDRICAL_SURFACE('',#5249,1.82499999999996);
#74=CYLINDRICAL_SURFACE('',#5251,0.624999999999956);
#75=CYLINDRICAL_SURFACE('',#5255,0.625000000000036);
#76=CYLINDRICAL_SURFACE('',#5257,1.82500000000004);
#77=CYLINDRICAL_SURFACE('',#5261,1.82499999999997);
#78=CYLINDRICAL_SURFACE('',#5263,0.624999999999969);
#79=CYLINDRICAL_SURFACE('',#5267,0.625000000000018);
#80=CYLINDRICAL_SURFACE('',#5269,1.82500000000002);
#81=CYLINDRICAL_SURFACE('',#5273,1.82499999999999);
#82=CYLINDRICAL_SURFACE('',#5275,0.624999999999987);
#83=CYLINDRICAL_SURFACE('',#5279,0.625000000000011);
#84=CYLINDRICAL_SURFACE('',#5281,1.82500000000001);
#85=CYLINDRICAL_SURFACE('',#5285,1.825);
#86=CYLINDRICAL_SURFACE('',#5287,0.624999999999996);
#87=CYLINDRICAL_SURFACE('',#5291,0.625000000000003);
#88=CYLINDRICAL_SURFACE('',#5293,1.82500000000001);
#89=CYLINDRICAL_SURFACE('',#5297,1.82499999999999);
#90=CYLINDRICAL_SURFACE('',#5299,0.624999999999991);
#91=CYLINDRICAL_SURFACE('',#5304,1.82500000000001);
#92=CYLINDRICAL_SURFACE('',#5306,0.625000000000005);
#93=CYLINDRICAL_SURFACE('',#5343,1.);
#94=CYLINDRICAL_SURFACE('',#5348,1.);
#95=CYLINDRICAL_SURFACE('',#5353,1.);
#96=CYLINDRICAL_SURFACE('',#5359,1.);
#97=FACE_BOUND('',#577,.T.);
#98=FACE_BOUND('',#579,.T.);
#99=FACE_BOUND('',#581,.T.);
#100=FACE_BOUND('',#583,.T.);
#101=FACE_BOUND('',#585,.T.);
#102=FACE_BOUND('',#587,.T.);
#103=FACE_BOUND('',#589,.T.);
#104=FACE_BOUND('',#591,.T.);
#105=FACE_BOUND('',#593,.T.);
#106=FACE_BOUND('',#595,.T.);
#107=FACE_BOUND('',#597,.T.);
#108=FACE_BOUND('',#599,.T.);
#109=FACE_BOUND('',#601,.T.);
#110=FACE_BOUND('',#602,.T.);
#111=FACE_BOUND('',#603,.T.);
#112=FACE_BOUND('',#604,.T.);
#113=FACE_BOUND('',#605,.T.);
#114=FACE_BOUND('',#606,.T.);
#115=FACE_BOUND('',#644,.T.);
#116=FACE_BOUND('',#646,.T.);
#117=FACE_BOUND('',#648,.T.);
#118=FACE_BOUND('',#650,.T.);
#119=FACE_BOUND('',#652,.T.);
#120=FACE_BOUND('',#654,.T.);
#121=FACE_BOUND('',#656,.T.);
#122=FACE_BOUND('',#658,.T.);
#123=FACE_BOUND('',#660,.T.);
#124=FACE_BOUND('',#662,.T.);
#125=FACE_BOUND('',#664,.T.);
#126=FACE_BOUND('',#666,.T.);
#127=FACE_BOUND('',#668,.T.);
#128=FACE_BOUND('',#670,.T.);
#129=FACE_BOUND('',#674,.T.);
#130=FACE_BOUND('',#693,.T.);
#131=FACE_BOUND('',#696,.T.);
#132=FACE_BOUND('',#697,.T.);
#133=FACE_BOUND('',#701,.T.);
#134=FACE_BOUND('',#703,.T.);
#135=FACE_BOUND('',#858,.T.);
#136=FACE_BOUND('',#860,.T.);
#137=FACE_BOUND('',#862,.T.);
#138=FACE_BOUND('',#864,.T.);
#139=FACE_BOUND('',#866,.T.);
#140=FACE_BOUND('',#868,.T.);
#141=FACE_BOUND('',#870,.T.);
#142=FACE_BOUND('',#872,.T.);
#143=FACE_BOUND('',#874,.T.);
#144=FACE_BOUND('',#876,.T.);
#145=FACE_BOUND('',#878,.T.);
#146=FACE_BOUND('',#880,.T.);
#147=FACE_BOUND('',#884,.T.);
#148=CIRCLE('',#4943,2.5);
#149=CIRCLE('',#4945,2.5);
#150=CIRCLE('',#4947,2.5);
#151=CIRCLE('',#4949,2.5);
#152=CIRCLE('',#4951,2.5);
#153=CIRCLE('',#4953,2.5);
#154=CIRCLE('',#4955,2.5);
#155=CIRCLE('',#4957,2.5);
#156=CIRCLE('',#4959,2.5);
#157=CIRCLE('',#4961,2.5);
#158=CIRCLE('',#4963,2.5);
#159=CIRCLE('',#4965,2.5);
#160=CIRCLE('',#5004,2.5);
#161=CIRCLE('',#5006,2.5);
#162=CIRCLE('',#5008,2.5);
#163=CIRCLE('',#5010,2.5);
#164=CIRCLE('',#5012,2.5);
#165=CIRCLE('',#5014,2.5);
#166=CIRCLE('',#5015,2.5);
#167=CIRCLE('',#5017,2.5);
#168=CIRCLE('',#5019,2.5);
#169=CIRCLE('',#5021,2.5);
#170=CIRCLE('',#5023,2.5);
#171=CIRCLE('',#5025,2.5);
#172=CIRCLE('',#5028,2.1);
#173=CIRCLE('',#5030,2.1);
#174=CIRCLE('',#5034,2.1);
#175=CIRCLE('',#5037,0.75);
#176=CIRCLE('',#5044,0.75);
#177=CIRCLE('',#5055,0.75);
#178=CIRCLE('',#5056,0.75);
#179=CIRCLE('',#5057,0.75);
#180=CIRCLE('',#5060,0.75);
#181=CIRCLE('',#5061,0.75);
#182=CIRCLE('',#5064,0.625000000000005);
#183=CIRCLE('',#5065,1.82499999999999);
#184=CIRCLE('',#5066,0.625000000000004);
#185=CIRCLE('',#5067,1.825);
#186=CIRCLE('',#5068,0.625000000000009);
#187=CIRCLE('',#5069,1.82499999999999);
#188=CIRCLE('',#5070,0.625000000000013);
#189=CIRCLE('',#5071,1.82499999999997);
#190=CIRCLE('',#5072,0.625000000000031);
#191=CIRCLE('',#5073,1.82499999999996);
#192=CIRCLE('',#5074,0.62500000000004);
#193=CIRCLE('',#5075,1.82499999999995);
#194=CIRCLE('',#5076,0.625000000000049);
#195=CIRCLE('',#5077,1.82499999999995);
#196=CIRCLE('',#5078,0.625000000000053);
#197=CIRCLE('',#5079,1.82499999999994);
#198=CIRCLE('',#5080,0.625000000000053);
#199=CIRCLE('',#5081,1.82499999999993);
#200=CIRCLE('',#5082,0.625000000000089);
#201=CIRCLE('',#5083,1.82499999999989);
#202=CIRCLE('',#5084,0.625000000000124);
#203=CIRCLE('',#5085,1.82499999999987);
#204=CIRCLE('',#5086,0.625000000000142);
#205=CIRCLE('',#5087,1.82499999999985);
#206=CIRCLE('',#5088,0.62500000000016);
#207=CIRCLE('',#5089,1.82499999999985);
#208=CIRCLE('',#5090,0.625000000000178);
#209=CIRCLE('',#5091,1.82499999999981);
#210=CIRCLE('',#5092,0.625000000000187);
#211=CIRCLE('',#5093,0.75);
#212=CIRCLE('',#5094,1.82500000000019);
#213=CIRCLE('',#5095,0.624999999999805);
#214=CIRCLE('',#5096,1.82500000000018);
#215=CIRCLE('',#5097,0.624999999999849);
#216=CIRCLE('',#5098,1.82500000000016);
#217=CIRCLE('',#5099,0.624999999999849);
#218=CIRCLE('',#5100,1.82500000000014);
#219=CIRCLE('',#5101,0.624999999999867);
#220=CIRCLE('',#5102,1.82500000000013);
#221=CIRCLE('',#5103,0.624999999999893);
#222=CIRCLE('',#5104,1.82500000000009);
#223=CIRCLE('',#5105,0.624999999999929);
#224=CIRCLE('',#5106,1.82500000000005);
#225=CIRCLE('',#5107,0.624999999999938);
#226=CIRCLE('',#5108,1.82500000000006);
#227=CIRCLE('',#5109,0.624999999999947);
#228=CIRCLE('',#5110,1.82500000000005);
#229=CIRCLE('',#5111,0.624999999999951);
#230=CIRCLE('',#5112,1.82500000000004);
#231=CIRCLE('',#5113,0.62499999999996);
#232=CIRCLE('',#5114,1.82500000000003);
#233=CIRCLE('',#5115,0.624999999999973);
#234=CIRCLE('',#5116,1.82500000000001);
#235=CIRCLE('',#5117,0.624999999999987);
#236=CIRCLE('',#5118,1.82500000000001);
#237=CIRCLE('',#5119,0.624999999999993);
#238=CIRCLE('',#5120,1.82500000000001);
#239=CIRCLE('',#5121,0.624999999999991);
#240=CIRCLE('',#5122,1.82500000000001);
#241=CIRCLE('',#5123,0.75);
#242=CIRCLE('',#5125,0.75);
#243=CIRCLE('',#5126,0.75);
#244=CIRCLE('',#5128,0.75);
#245=CIRCLE('',#5129,0.75);
#246=CIRCLE('',#5136,0.625000000000187);
#247=CIRCLE('',#5138,1.82500000000019);
#248=CIRCLE('',#5142,1.82499999999981);
#249=CIRCLE('',#5144,0.624999999999805);
#250=CIRCLE('',#5148,0.625000000000178);
#251=CIRCLE('',#5150,1.82500000000018);
#252=CIRCLE('',#5154,1.82499999999985);
#253=CIRCLE('',#5156,0.624999999999849);
#254=CIRCLE('',#5160,0.62500000000016);
#255=CIRCLE('',#5162,1.82500000000016);
#256=CIRCLE('',#5166,1.82499999999985);
#257=CIRCLE('',#5168,0.624999999999849);
#258=CIRCLE('',#5172,0.625000000000142);
#259=CIRCLE('',#5174,1.82500000000014);
#260=CIRCLE('',#5178,1.82499999999987);
#261=CIRCLE('',#5180,0.624999999999867);
#262=CIRCLE('',#5184,0.625000000000124);
#263=CIRCLE('',#5186,1.82500000000013);
#264=CIRCLE('',#5190,1.82499999999989);
#265=CIRCLE('',#5192,0.624999999999893);
#266=CIRCLE('',#5196,0.625000000000089);
#267=CIRCLE('',#5198,1.82500000000009);
#268=CIRCLE('',#5202,1.82499999999993);
#269=CIRCLE('',#5204,0.624999999999929);
#270=CIRCLE('',#5208,0.625000000000053);
#271=CIRCLE('',#5210,1.82500000000005);
#272=CIRCLE('',#5214,1.82499999999994);
#273=CIRCLE('',#5216,0.624999999999938);
#274=CIRCLE('',#5220,0.625000000000053);
#275=CIRCLE('',#5222,1.82500000000006);
#276=CIRCLE('',#5226,1.82499999999995);
#277=CIRCLE('',#5228,0.624999999999947);
#278=CIRCLE('',#5232,0.625000000000049);
#279=CIRCLE('',#5234,1.82500000000005);
#280=CIRCLE('',#5238,1.82499999999995);
#281=CIRCLE('',#5240,0.624999999999951);
#282=CIRCLE('',#5244,0.62500000000004);
#283=CIRCLE('',#5246,1.82500000000004);
#284=CIRCLE('',#5250,1.82499999999996);
#285=CIRCLE('',#5252,0.62499999999996);
#286=CIRCLE('',#5256,0.625000000000031);
#287=CIRCLE('',#5258,1.82500000000003);
#288=CIRCLE('',#5262,1.82499999999997);
#289=CIRCLE('',#5264,0.624999999999973);
#290=CIRCLE('',#5268,0.625000000000013);
#291=CIRCLE('',#5270,1.82500000000001);
#292=CIRCLE('',#5274,1.82499999999999);
#293=CIRCLE('',#5276,0.624999999999987);
#294=CIRCLE('',#5280,0.625000000000009);
#295=CIRCLE('',#5282,1.82500000000001);
#296=CIRCLE('',#5286,1.825);
#297=CIRCLE('',#5288,0.624999999999993);
#298=CIRCLE('',#5292,0.625000000000004);
#299=CIRCLE('',#5294,1.82500000000001);
#300=CIRCLE('',#5298,1.82499999999999);
#301=CIRCLE('',#5300,0.624999999999991);
#302=CIRCLE('',#5305,1.82500000000001);
#303=CIRCLE('',#5307,0.625000000000005);
#304=CIRCLE('',#5342,1.);
#305=CIRCLE('',#5344,1.);
#306=CIRCLE('',#5347,1.);
#307=CIRCLE('',#5349,1.);
#308=CIRCLE('',#5352,1.);
#309=CIRCLE('',#5354,1.);
#310=CIRCLE('',#5357,2.1);
#311=CIRCLE('',#5358,1.);
#312=CIRCLE('',#5360,1.);
#313=FACE_OUTER_BOUND('',#576,.T.);
#314=FACE_OUTER_BOUND('',#578,.T.);
#315=FACE_OUTER_BOUND('',#580,.T.);
#316=FACE_OUTER_BOUND('',#582,.T.);
#317=FACE_OUTER_BOUND('',#584,.T.);
#318=FACE_OUTER_BOUND('',#586,.T.);
#319=FACE_OUTER_BOUND('',#588,.T.);
#320=FACE_OUTER_BOUND('',#590,.T.);
#321=FACE_OUTER_BOUND('',#592,.T.);
#322=FACE_OUTER_BOUND('',#594,.T.);
#323=FACE_OUTER_BOUND('',#596,.T.);
#324=FACE_OUTER_BOUND('',#598,.T.);
#325=FACE_OUTER_BOUND('',#600,.T.);
#326=FACE_OUTER_BOUND('',#607,.T.);
#327=FACE_OUTER_BOUND('',#608,.T.);
#328=FACE_OUTER_BOUND('',#609,.T.);
#329=FACE_OUTER_BOUND('',#610,.T.);
#330=FACE_OUTER_BOUND('',#611,.T.);
#331=FACE_OUTER_BOUND('',#612,.T.);
#332=FACE_OUTER_BOUND('',#613,.T.);
#333=FACE_OUTER_BOUND('',#614,.T.);
#334=FACE_OUTER_BOUND('',#615,.T.);
#335=FACE_OUTER_BOUND('',#616,.T.);
#336=FACE_OUTER_BOUND('',#617,.T.);
#337=FACE_OUTER_BOUND('',#618,.T.);
#338=FACE_OUTER_BOUND('',#619,.T.);
#339=FACE_OUTER_BOUND('',#620,.T.);
#340=FACE_OUTER_BOUND('',#621,.T.);
#341=FACE_OUTER_BOUND('',#622,.T.);
#342=FACE_OUTER_BOUND('',#623,.T.);
#343=FACE_OUTER_BOUND('',#624,.T.);
#344=FACE_OUTER_BOUND('',#625,.T.);
#345=FACE_OUTER_BOUND('',#626,.T.);
#346=FACE_OUTER_BOUND('',#627,.T.);
#347=FACE_OUTER_BOUND('',#628,.T.);
#348=FACE_OUTER_BOUND('',#629,.T.);
#349=FACE_OUTER_BOUND('',#630,.T.);
#350=FACE_OUTER_BOUND('',#631,.T.);
#351=FACE_OUTER_BOUND('',#632,.T.);
#352=FACE_OUTER_BOUND('',#633,.T.);
#353=FACE_OUTER_BOUND('',#634,.T.);
#354=FACE_OUTER_BOUND('',#635,.T.);
#355=FACE_OUTER_BOUND('',#636,.T.);
#356=FACE_OUTER_BOUND('',#637,.T.);
#357=FACE_OUTER_BOUND('',#638,.T.);
#358=FACE_OUTER_BOUND('',#639,.T.);
#359=FACE_OUTER_BOUND('',#640,.T.);
#360=FACE_OUTER_BOUND('',#641,.T.);
#361=FACE_OUTER_BOUND('',#642,.T.);
#362=FACE_OUTER_BOUND('',#643,.T.);
#363=FACE_OUTER_BOUND('',#645,.T.);
#364=FACE_OUTER_BOUND('',#647,.T.);
#365=FACE_OUTER_BOUND('',#649,.T.);
#366=FACE_OUTER_BOUND('',#651,.T.);
#367=FACE_OUTER_BOUND('',#653,.T.);
#368=FACE_OUTER_BOUND('',#655,.T.);
#369=FACE_OUTER_BOUND('',#657,.T.);
#370=FACE_OUTER_BOUND('',#659,.T.);
#371=FACE_OUTER_BOUND('',#661,.T.);
#372=FACE_OUTER_BOUND('',#663,.T.);
#373=FACE_OUTER_BOUND('',#665,.T.);
#374=FACE_OUTER_BOUND('',#667,.T.);
#375=FACE_OUTER_BOUND('',#669,.T.);
#376=FACE_OUTER_BOUND('',#671,.T.);
#377=FACE_OUTER_BOUND('',#672,.T.);
#378=FACE_OUTER_BOUND('',#673,.T.);
#379=FACE_OUTER_BOUND('',#675,.T.);
#380=FACE_OUTER_BOUND('',#676,.T.);
#381=FACE_OUTER_BOUND('',#677,.T.);
#382=FACE_OUTER_BOUND('',#678,.T.);
#383=FACE_OUTER_BOUND('',#679,.T.);
#384=FACE_OUTER_BOUND('',#680,.T.);
#385=FACE_OUTER_BOUND('',#681,.T.);
#386=FACE_OUTER_BOUND('',#682,.T.);
#387=FACE_OUTER_BOUND('',#683,.T.);
#388=FACE_OUTER_BOUND('',#684,.T.);
#389=FACE_OUTER_BOUND('',#685,.T.);
#390=FACE_OUTER_BOUND('',#686,.T.);
#391=FACE_OUTER_BOUND('',#687,.T.);
#392=FACE_OUTER_BOUND('',#688,.T.);
#393=FACE_OUTER_BOUND('',#689,.T.);
#394=FACE_OUTER_BOUND('',#690,.T.);
#395=FACE_OUTER_BOUND('',#691,.T.);
#396=FACE_OUTER_BOUND('',#692,.T.);
#397=FACE_OUTER_BOUND('',#694,.T.);
#398=FACE_OUTER_BOUND('',#695,.T.);
#399=FACE_OUTER_BOUND('',#698,.T.);
#400=FACE_OUTER_BOUND('',#699,.T.);
#401=FACE_OUTER_BOUND('',#700,.T.);
#402=FACE_OUTER_BOUND('',#702,.T.);
#403=FACE_OUTER_BOUND('',#704,.T.);
#404=FACE_OUTER_BOUND('',#705,.T.);
#405=FACE_OUTER_BOUND('',#706,.T.);
#406=FACE_OUTER_BOUND('',#707,.T.);
#407=FACE_OUTER_BOUND('',#708,.T.);
#408=FACE_OUTER_BOUND('',#709,.T.);
#409=FACE_OUTER_BOUND('',#710,.T.);
#410=FACE_OUTER_BOUND('',#711,.T.);
#411=FACE_OUTER_BOUND('',#712,.T.);
#412=FACE_OUTER_BOUND('',#713,.T.);
#413=FACE_OUTER_BOUND('',#714,.T.);
#414=FACE_OUTER_BOUND('',#715,.T.);
#415=FACE_OUTER_BOUND('',#716,.T.);
#416=FACE_OUTER_BOUND('',#717,.T.);
#417=FACE_OUTER_BOUND('',#718,.T.);
#418=FACE_OUTER_BOUND('',#719,.T.);
#419=FACE_OUTER_BOUND('',#720,.T.);
#420=FACE_OUTER_BOUND('',#721,.T.);
#421=FACE_OUTER_BOUND('',#722,.T.);
#422=FACE_OUTER_BOUND('',#723,.T.);
#423=FACE_OUTER_BOUND('',#724,.T.);
#424=FACE_OUTER_BOUND('',#725,.T.);
#425=FACE_OUTER_BOUND('',#726,.T.);
#426=FACE_OUTER_BOUND('',#727,.T.);
#427=FACE_OUTER_BOUND('',#728,.T.);
#428=FACE_OUTER_BOUND('',#729,.T.);
#429=FACE_OUTER_BOUND('',#730,.T.);
#430=FACE_OUTER_BOUND('',#731,.T.);
#431=FACE_OUTER_BOUND('',#732,.T.);
#432=FACE_OUTER_BOUND('',#733,.T.);
#433=FACE_OUTER_BOUND('',#734,.T.);
#434=FACE_OUTER_BOUND('',#735,.T.);
#435=FACE_OUTER_BOUND('',#736,.T.);
#436=FACE_OUTER_BOUND('',#737,.T.);
#437=FACE_OUTER_BOUND('',#738,.T.);
#438=FACE_OUTER_BOUND('',#739,.T.);
#439=FACE_OUTER_BOUND('',#740,.T.);
#440=FACE_OUTER_BOUND('',#741,.T.);
#441=FACE_OUTER_BOUND('',#742,.T.);
#442=FACE_OUTER_BOUND('',#743,.T.);
#443=FACE_OUTER_BOUND('',#744,.T.);
#444=FACE_OUTER_BOUND('',#745,.T.);
#445=FACE_OUTER_BOUND('',#746,.T.);
#446=FACE_OUTER_BOUND('',#747,.T.);
#447=FACE_OUTER_BOUND('',#748,.T.);
#448=FACE_OUTER_BOUND('',#749,.T.);
#449=FACE_OUTER_BOUND('',#750,.T.);
#450=FACE_OUTER_BOUND('',#751,.T.);
#451=FACE_OUTER_BOUND('',#752,.T.);
#452=FACE_OUTER_BOUND('',#753,.T.);
#453=FACE_OUTER_BOUND('',#754,.T.);
#454=FACE_OUTER_BOUND('',#755,.T.);
#455=FACE_OUTER_BOUND('',#756,.T.);
#456=FACE_OUTER_BOUND('',#757,.T.);
#457=FACE_OUTER_BOUND('',#758,.T.);
#458=FACE_OUTER_BOUND('',#759,.T.);
#459=FACE_OUTER_BOUND('',#760,.T.);
#460=FACE_OUTER_BOUND('',#761,.T.);
#461=FACE_OUTER_BOUND('',#762,.T.);
#462=FACE_OUTER_BOUND('',#763,.T.);
#463=FACE_OUTER_BOUND('',#764,.T.);
#464=FACE_OUTER_BOUND('',#765,.T.);
#465=FACE_OUTER_BOUND('',#766,.T.);
#466=FACE_OUTER_BOUND('',#767,.T.);
#467=FACE_OUTER_BOUND('',#768,.T.);
#468=FACE_OUTER_BOUND('',#769,.T.);
#469=FACE_OUTER_BOUND('',#770,.T.);
#470=FACE_OUTER_BOUND('',#771,.T.);
#471=FACE_OUTER_BOUND('',#772,.T.);
#472=FACE_OUTER_BOUND('',#773,.T.);
#473=FACE_OUTER_BOUND('',#774,.T.);
#474=FACE_OUTER_BOUND('',#775,.T.);
#475=FACE_OUTER_BOUND('',#776,.T.);
#476=FACE_OUTER_BOUND('',#777,.T.);
#477=FACE_OUTER_BOUND('',#778,.T.);
#478=FACE_OUTER_BOUND('',#779,.T.);
#479=FACE_OUTER_BOUND('',#780,.T.);
#480=FACE_OUTER_BOUND('',#781,.T.);
#481=FACE_OUTER_BOUND('',#782,.T.);
#482=FACE_OUTER_BOUND('',#783,.T.);
#483=FACE_OUTER_BOUND('',#784,.T.);
#484=FACE_OUTER_BOUND('',#785,.T.);
#485=FACE_OUTER_BOUND('',#786,.T.);
#486=FACE_OUTER_BOUND('',#787,.T.);
#487=FACE_OUTER_BOUND('',#788,.T.);
#488=FACE_OUTER_BOUND('',#789,.T.);
#489=FACE_OUTER_BOUND('',#790,.T.);
#490=FACE_OUTER_BOUND('',#791,.T.);
#491=FACE_OUTER_BOUND('',#792,.T.);
#492=FACE_OUTER_BOUND('',#793,.T.);
#493=FACE_OUTER_BOUND('',#794,.T.);
#494=FACE_OUTER_BOUND('',#795,.T.);
#495=FACE_OUTER_BOUND('',#796,.T.);
#496=FACE_OUTER_BOUND('',#797,.T.);
#497=FACE_OUTER_BOUND('',#798,.T.);
#498=FACE_OUTER_BOUND('',#799,.T.);
#499=FACE_OUTER_BOUND('',#800,.T.);
#500=FACE_OUTER_BOUND('',#801,.T.);
#501=FACE_OUTER_BOUND('',#802,.T.);
#502=FACE_OUTER_BOUND('',#803,.T.);
#503=FACE_OUTER_BOUND('',#804,.T.);
#504=FACE_OUTER_BOUND('',#805,.T.);
#505=FACE_OUTER_BOUND('',#806,.T.);
#506=FACE_OUTER_BOUND('',#807,.T.);
#507=FACE_OUTER_BOUND('',#808,.T.);
#508=FACE_OUTER_BOUND('',#809,.T.);
#509=FACE_OUTER_BOUND('',#810,.T.);
#510=FACE_OUTER_BOUND('',#811,.T.);
#511=FACE_OUTER_BOUND('',#812,.T.);
#512=FACE_OUTER_BOUND('',#813,.T.);
#513=FACE_OUTER_BOUND('',#814,.T.);
#514=FACE_OUTER_BOUND('',#815,.T.);
#515=FACE_OUTER_BOUND('',#816,.T.);
#516=FACE_OUTER_BOUND('',#817,.T.);
#517=FACE_OUTER_BOUND('',#818,.T.);
#518=FACE_OUTER_BOUND('',#819,.T.);
#519=FACE_OUTER_BOUND('',#820,.T.);
#520=FACE_OUTER_BOUND('',#821,.T.);
#521=FACE_OUTER_BOUND('',#822,.T.);
#522=FACE_OUTER_BOUND('',#823,.T.);
#523=FACE_OUTER_BOUND('',#824,.T.);
#524=FACE_OUTER_BOUND('',#825,.T.);
#525=FACE_OUTER_BOUND('',#826,.T.);
#526=FACE_OUTER_BOUND('',#827,.T.);
#527=FACE_OUTER_BOUND('',#828,.T.);
#528=FACE_OUTER_BOUND('',#829,.T.);
#529=FACE_OUTER_BOUND('',#830,.T.);
#530=FACE_OUTER_BOUND('',#831,.T.);
#531=FACE_OUTER_BOUND('',#832,.T.);
#532=FACE_OUTER_BOUND('',#833,.T.);
#533=FACE_OUTER_BOUND('',#834,.T.);
#534=FACE_OUTER_BOUND('',#835,.T.);
#535=FACE_OUTER_BOUND('',#836,.T.);
#536=FACE_OUTER_BOUND('',#837,.T.);
#537=FACE_OUTER_BOUND('',#838,.T.);
#538=FACE_OUTER_BOUND('',#839,.T.);
#539=FACE_OUTER_BOUND('',#840,.T.);
#540=FACE_OUTER_BOUND('',#841,.T.);
#541=FACE_OUTER_BOUND('',#842,.T.);
#542=FACE_OUTER_BOUND('',#843,.T.);
#543=FACE_OUTER_BOUND('',#844,.T.);
#544=FACE_OUTER_BOUND('',#845,.T.);
#545=FACE_OUTER_BOUND('',#846,.T.);
#546=FACE_OUTER_BOUND('',#847,.T.);
#547=FACE_OUTER_BOUND('',#848,.T.);
#548=FACE_OUTER_BOUND('',#849,.T.);
#549=FACE_OUTER_BOUND('',#850,.T.);
#550=FACE_OUTER_BOUND('',#851,.T.);
#551=FACE_OUTER_BOUND('',#852,.T.);
#552=FACE_OUTER_BOUND('',#853,.T.);
#553=FACE_OUTER_BOUND('',#854,.T.);
#554=FACE_OUTER_BOUND('',#855,.T.);
#555=FACE_OUTER_BOUND('',#856,.T.);
#556=FACE_OUTER_BOUND('',#857,.T.);
#557=FACE_OUTER_BOUND('',#859,.T.);
#558=FACE_OUTER_BOUND('',#861,.T.);
#559=FACE_OUTER_BOUND('',#863,.T.);
#560=FACE_OUTER_BOUND('',#865,.T.);
#561=FACE_OUTER_BOUND('',#867,.T.);
#562=FACE_OUTER_BOUND('',#869,.T.);
#563=FACE_OUTER_BOUND('',#871,.T.);
#564=FACE_OUTER_BOUND('',#873,.T.);
#565=FACE_OUTER_BOUND('',#875,.T.);
#566=FACE_OUTER_BOUND('',#877,.T.);
#567=FACE_OUTER_BOUND('',#879,.T.);
#568=FACE_OUTER_BOUND('',#881,.T.);
#569=FACE_OUTER_BOUND('',#882,.T.);
#570=FACE_OUTER_BOUND('',#883,.T.);
#571=FACE_OUTER_BOUND('',#885,.T.);
#572=FACE_OUTER_BOUND('',#886,.T.);
#573=FACE_OUTER_BOUND('',#887,.T.);
#574=FACE_OUTER_BOUND('',#888,.T.);
#575=FACE_OUTER_BOUND('',#889,.T.);
#576=EDGE_LOOP('',(#3100,#3101,#3102,#3103,#3104,#3105));
#577=EDGE_LOOP('',(#3106));
#578=EDGE_LOOP('',(#3107,#3108,#3109,#3110,#3111,#3112));
#579=EDGE_LOOP('',(#3113));
#580=EDGE_LOOP('',(#3114,#3115,#3116,#3117,#3118,#3119));
#581=EDGE_LOOP('',(#3120));
#582=EDGE_LOOP('',(#3121,#3122,#3123,#3124,#3125,#3126));
#583=EDGE_LOOP('',(#3127));
#584=EDGE_LOOP('',(#3128,#3129,#3130,#3131,#3132,#3133));
#585=EDGE_LOOP('',(#3134));
#586=EDGE_LOOP('',(#3135,#3136,#3137,#3138,#3139,#3140));
#587=EDGE_LOOP('',(#3141));
#588=EDGE_LOOP('',(#3142));
#589=EDGE_LOOP('',(#3143));
#590=EDGE_LOOP('',(#3144));
#591=EDGE_LOOP('',(#3145));
#592=EDGE_LOOP('',(#3146));
#593=EDGE_LOOP('',(#3147));
#594=EDGE_LOOP('',(#3148));
#595=EDGE_LOOP('',(#3149));
#596=EDGE_LOOP('',(#3150));
#597=EDGE_LOOP('',(#3151));
#598=EDGE_LOOP('',(#3152));
#599=EDGE_LOOP('',(#3153));
#600=EDGE_LOOP('',(#3154,#3155,#3156,#3157));
#601=EDGE_LOOP('',(#3158));
#602=EDGE_LOOP('',(#3159));
#603=EDGE_LOOP('',(#3160));
#604=EDGE_LOOP('',(#3161));
#605=EDGE_LOOP('',(#3162));
#606=EDGE_LOOP('',(#3163));
#607=EDGE_LOOP('',(#3164,#3165,#3166,#3167));
#608=EDGE_LOOP('',(#3168,#3169,#3170,#3171));
#609=EDGE_LOOP('',(#3172,#3173,#3174,#3175));
#610=EDGE_LOOP('',(#3176,#3177,#3178,#3179));
#611=EDGE_LOOP('',(#3180,#3181,#3182,#3183));
#612=EDGE_LOOP('',(#3184,#3185,#3186,#3187));
#613=EDGE_LOOP('',(#3188,#3189,#3190,#3191));
#614=EDGE_LOOP('',(#3192,#3193,#3194,#3195));
#615=EDGE_LOOP('',(#3196,#3197,#3198,#3199));
#616=EDGE_LOOP('',(#3200,#3201,#3202,#3203));
#617=EDGE_LOOP('',(#3204,#3205,#3206,#3207));
#618=EDGE_LOOP('',(#3208,#3209,#3210,#3211));
#619=EDGE_LOOP('',(#3212,#3213,#3214,#3215));
#620=EDGE_LOOP('',(#3216,#3217,#3218,#3219));
#621=EDGE_LOOP('',(#3220,#3221,#3222,#3223));
#622=EDGE_LOOP('',(#3224,#3225,#3226,#3227));
#623=EDGE_LOOP('',(#3228,#3229,#3230,#3231));
#624=EDGE_LOOP('',(#3232,#3233,#3234,#3235));
#625=EDGE_LOOP('',(#3236,#3237,#3238,#3239));
#626=EDGE_LOOP('',(#3240,#3241,#3242,#3243));
#627=EDGE_LOOP('',(#3244,#3245,#3246,#3247));
#628=EDGE_LOOP('',(#3248,#3249,#3250,#3251));
#629=EDGE_LOOP('',(#3252,#3253,#3254,#3255));
#630=EDGE_LOOP('',(#3256,#3257,#3258,#3259));
#631=EDGE_LOOP('',(#3260,#3261,#3262,#3263));
#632=EDGE_LOOP('',(#3264,#3265,#3266,#3267));
#633=EDGE_LOOP('',(#3268,#3269,#3270,#3271));
#634=EDGE_LOOP('',(#3272,#3273,#3274,#3275));
#635=EDGE_LOOP('',(#3276,#3277,#3278,#3279));
#636=EDGE_LOOP('',(#3280,#3281,#3282,#3283));
#637=EDGE_LOOP('',(#3284,#3285,#3286,#3287));
#638=EDGE_LOOP('',(#3288,#3289,#3290,#3291));
#639=EDGE_LOOP('',(#3292,#3293,#3294,#3295));
#640=EDGE_LOOP('',(#3296,#3297,#3298,#3299));
#641=EDGE_LOOP('',(#3300,#3301,#3302,#3303));
#642=EDGE_LOOP('',(#3304,#3305,#3306,#3307));
#643=EDGE_LOOP('',(#3308,#3309,#3310,#3311,#3312,#3313));
#644=EDGE_LOOP('',(#3314));
#645=EDGE_LOOP('',(#3315,#3316,#3317,#3318,#3319,#3320));
#646=EDGE_LOOP('',(#3321));
#647=EDGE_LOOP('',(#3322,#3323,#3324,#3325,#3326,#3327));
#648=EDGE_LOOP('',(#3328));
#649=EDGE_LOOP('',(#3329,#3330,#3331,#3332,#3333,#3334));
#650=EDGE_LOOP('',(#3335));
#651=EDGE_LOOP('',(#3336,#3337,#3338,#3339,#3340,#3341));
#652=EDGE_LOOP('',(#3342));
#653=EDGE_LOOP('',(#3343));
#654=EDGE_LOOP('',(#3344));
#655=EDGE_LOOP('',(#3345));
#656=EDGE_LOOP('',(#3346));
#657=EDGE_LOOP('',(#3347));
#658=EDGE_LOOP('',(#3348));
#659=EDGE_LOOP('',(#3349));
#660=EDGE_LOOP('',(#3350));
#661=EDGE_LOOP('',(#3351));
#662=EDGE_LOOP('',(#3352));
#663=EDGE_LOOP('',(#3353));
#664=EDGE_LOOP('',(#3354));
#665=EDGE_LOOP('',(#3355,#3356,#3357,#3358,#3359,#3360));
#666=EDGE_LOOP('',(#3361));
#667=EDGE_LOOP('',(#3362));
#668=EDGE_LOOP('',(#3363));
#669=EDGE_LOOP('',(#3364));
#670=EDGE_LOOP('',(#3365));
#671=EDGE_LOOP('',(#3366));
#672=EDGE_LOOP('',(#3367));
#673=EDGE_LOOP('',(#3368));
#674=EDGE_LOOP('',(#3369));
#675=EDGE_LOOP('',(#3370,#3371,#3372,#3373));
#676=EDGE_LOOP('',(#3374,#3375,#3376,#3377,#3378,#3379,#3380,#3381));
#677=EDGE_LOOP('',(#3382,#3383,#3384,#3385,#3386,#3387));
#678=EDGE_LOOP('',(#3388,#3389,#3390,#3391));
#679=EDGE_LOOP('',(#3392,#3393,#3394,#3395));
#680=EDGE_LOOP('',(#3396,#3397,#3398,#3399));
#681=EDGE_LOOP('',(#3400,#3401,#3402,#3403,#3404,#3405));
#682=EDGE_LOOP('',(#3406,#3407,#3408,#3409,#3410,#3411,#3412,#3413,#3414));
#683=EDGE_LOOP('',(#3415,#3416,#3417,#3418));
#684=EDGE_LOOP('',(#3419,#3420,#3421,#3422,#3423,#3424));
#685=EDGE_LOOP('',(#3425,#3426,#3427,#3428,#3429,#3430));
#686=EDGE_LOOP('',(#3431,#3432,#3433,#3434));
#687=EDGE_LOOP('',(#3435,#3436,#3437,#3438));
#688=EDGE_LOOP('',(#3439,#3440,#3441,#3442));
#689=EDGE_LOOP('',(#3443,#3444,#3445,#3446));
#690=EDGE_LOOP('',(#3447,#3448,#3449,#3450));
#691=EDGE_LOOP('',(#3451,#3452,#3453,#3454));
#692=EDGE_LOOP('',(#3455,#3456,#3457,#3458));
#693=EDGE_LOOP('',(#3459));
#694=EDGE_LOOP('',(#3460,#3461,#3462,#3463));
#695=EDGE_LOOP('',(#3464));
#696=EDGE_LOOP('',(#3465,#3466,#3467,#3468));
#697=EDGE_LOOP('',(#3469));
#698=EDGE_LOOP('',(#3470));
#699=EDGE_LOOP('',(#3471,#3472,#3473,#3474,#3475,#3476,#3477,#3478,#3479,
#3480,#3481,#3482,#3483,#3484,#3485,#3486,#3487,#3488,#3489,#3490,#3491,
#3492,#3493,#3494,#3495,#3496,#3497,#3498,#3499,#3500,#3501,#3502,#3503,
#3504,#3505,#3506,#3507,#3508,#3509,#3510,#3511,#3512,#3513,#3514,#3515,
#3516,#3517,#3518,#3519,#3520,#3521,#3522,#3523,#3524,#3525,#3526,#3527,
#3528,#3529,#3530,#3531,#3532,#3533,#3534,#3535,#3536,#3537,#3538,#3539,
#3540,#3541,#3542,#3543,#3544,#3545,#3546,#3547,#3548,#3549,#3550,#3551,
#3552,#3553,#3554,#3555,#3556,#3557,#3558,#3559,#3560,#3561,#3562,#3563,
#3564,#3565,#3566,#3567,#3568,#3569,#3570,#3571,#3572,#3573,#3574,#3575,
#3576,#3577,#3578,#3579,#3580,#3581,#3582,#3583,#3584,#3585,#3586,#3587,
#3588,#3589,#3590,#3591,#3592,#3593,#3594,#3595,#3596,#3597,#3598,#3599,
#3600,#3601,#3602,#3603,#3604,#3605,#3606,#3607,#3608,#3609,#3610,#3611,
#3612,#3613,#3614,#3615,#3616,#3617,#3618,#3619,#3620,#3621,#3622,#3623,
#3624,#3625,#3626,#3627,#3628,#3629,#3630,#3631,#3632,#3633,#3634));
#700=EDGE_LOOP('',(#3635,#3636,#3637,#3638));
#701=EDGE_LOOP('',(#3639));
#702=EDGE_LOOP('',(#3640,#3641,#3642,#3643));
#703=EDGE_LOOP('',(#3644));
#704=EDGE_LOOP('',(#3645,#3646,#3647,#3648));
#705=EDGE_LOOP('',(#3649,#3650,#3651,#3652));
#706=EDGE_LOOP('',(#3653,#3654,#3655,#3656));
#707=EDGE_LOOP('',(#3657,#3658,#3659,#3660));
#708=EDGE_LOOP('',(#3661,#3662,#3663,#3664));
#709=EDGE_LOOP('',(#3665,#3666,#3667,#3668));
#710=EDGE_LOOP('',(#3669,#3670,#3671,#3672));
#711=EDGE_LOOP('',(#3673,#3674,#3675,#3676));
#712=EDGE_LOOP('',(#3677,#3678,#3679,#3680));
#713=EDGE_LOOP('',(#3681,#3682,#3683,#3684));
#714=EDGE_LOOP('',(#3685,#3686,#3687,#3688));
#715=EDGE_LOOP('',(#3689,#3690,#3691,#3692));
#716=EDGE_LOOP('',(#3693,#3694,#3695,#3696));
#717=EDGE_LOOP('',(#3697,#3698,#3699,#3700));
#718=EDGE_LOOP('',(#3701,#3702,#3703,#3704));
#719=EDGE_LOOP('',(#3705,#3706,#3707,#3708));
#720=EDGE_LOOP('',(#3709,#3710,#3711,#3712));
#721=EDGE_LOOP('',(#3713,#3714,#3715,#3716));
#722=EDGE_LOOP('',(#3717,#3718,#3719,#3720));
#723=EDGE_LOOP('',(#3721,#3722,#3723,#3724));
#724=EDGE_LOOP('',(#3725,#3726,#3727,#3728));
#725=EDGE_LOOP('',(#3729,#3730,#3731,#3732));
#726=EDGE_LOOP('',(#3733,#3734,#3735,#3736));
#727=EDGE_LOOP('',(#3737,#3738,#3739,#3740));
#728=EDGE_LOOP('',(#3741,#3742,#3743,#3744));
#729=EDGE_LOOP('',(#3745,#3746,#3747,#3748));
#730=EDGE_LOOP('',(#3749,#3750,#3751,#3752));
#731=EDGE_LOOP('',(#3753,#3754,#3755,#3756));
#732=EDGE_LOOP('',(#3757,#3758,#3759,#3760));
#733=EDGE_LOOP('',(#3761,#3762,#3763,#3764));
#734=EDGE_LOOP('',(#3765,#3766,#3767,#3768));
#735=EDGE_LOOP('',(#3769,#3770,#3771,#3772));
#736=EDGE_LOOP('',(#3773,#3774,#3775,#3776));
#737=EDGE_LOOP('',(#3777,#3778,#3779,#3780));
#738=EDGE_LOOP('',(#3781,#3782,#3783,#3784));
#739=EDGE_LOOP('',(#3785,#3786,#3787,#3788));
#740=EDGE_LOOP('',(#3789,#3790,#3791,#3792));
#741=EDGE_LOOP('',(#3793,#3794,#3795,#3796));
#742=EDGE_LOOP('',(#3797,#3798,#3799,#3800));
#743=EDGE_LOOP('',(#3801,#3802,#3803,#3804));
#744=EDGE_LOOP('',(#3805,#3806,#3807,#3808));
#745=EDGE_LOOP('',(#3809,#3810,#3811,#3812));
#746=EDGE_LOOP('',(#3813,#3814,#3815,#3816));
#747=EDGE_LOOP('',(#3817,#3818,#3819,#3820));
#748=EDGE_LOOP('',(#3821,#3822,#3823,#3824));
#749=EDGE_LOOP('',(#3825,#3826,#3827,#3828));
#750=EDGE_LOOP('',(#3829,#3830,#3831,#3832));
#751=EDGE_LOOP('',(#3833,#3834,#3835,#3836));
#752=EDGE_LOOP('',(#3837,#3838,#3839,#3840));
#753=EDGE_LOOP('',(#3841,#3842,#3843,#3844));
#754=EDGE_LOOP('',(#3845,#3846,#3847,#3848));
#755=EDGE_LOOP('',(#3849,#3850,#3851,#3852));
#756=EDGE_LOOP('',(#3853,#3854,#3855,#3856));
#757=EDGE_LOOP('',(#3857,#3858,#3859,#3860));
#758=EDGE_LOOP('',(#3861,#3862,#3863,#3864));
#759=EDGE_LOOP('',(#3865,#3866,#3867,#3868));
#760=EDGE_LOOP('',(#3869,#3870,#3871,#3872));
#761=EDGE_LOOP('',(#3873,#3874,#3875,#3876));
#762=EDGE_LOOP('',(#3877,#3878,#3879,#3880));
#763=EDGE_LOOP('',(#3881,#3882,#3883,#3884));
#764=EDGE_LOOP('',(#3885,#3886,#3887,#3888));
#765=EDGE_LOOP('',(#3889,#3890,#3891,#3892));
#766=EDGE_LOOP('',(#3893,#3894,#3895,#3896));
#767=EDGE_LOOP('',(#3897,#3898,#3899,#3900));
#768=EDGE_LOOP('',(#3901,#3902,#3903,#3904));
#769=EDGE_LOOP('',(#3905,#3906,#3907,#3908));
#770=EDGE_LOOP('',(#3909,#3910,#3911,#3912));
#771=EDGE_LOOP('',(#3913,#3914,#3915,#3916));
#772=EDGE_LOOP('',(#3917,#3918,#3919,#3920));
#773=EDGE_LOOP('',(#3921,#3922,#3923,#3924));
#774=EDGE_LOOP('',(#3925,#3926,#3927,#3928));
#775=EDGE_LOOP('',(#3929,#3930,#3931,#3932));
#776=EDGE_LOOP('',(#3933,#3934,#3935,#3936));
#777=EDGE_LOOP('',(#3937,#3938,#3939,#3940));
#778=EDGE_LOOP('',(#3941,#3942,#3943,#3944));
#779=EDGE_LOOP('',(#3945,#3946,#3947,#3948));
#780=EDGE_LOOP('',(#3949,#3950,#3951,#3952));
#781=EDGE_LOOP('',(#3953,#3954,#3955,#3956));
#782=EDGE_LOOP('',(#3957,#3958,#3959,#3960));
#783=EDGE_LOOP('',(#3961,#3962,#3963,#3964));
#784=EDGE_LOOP('',(#3965,#3966,#3967,#3968));
#785=EDGE_LOOP('',(#3969,#3970,#3971,#3972));
#786=EDGE_LOOP('',(#3973,#3974,#3975,#3976));
#787=EDGE_LOOP('',(#3977,#3978,#3979,#3980));
#788=EDGE_LOOP('',(#3981,#3982,#3983,#3984));
#789=EDGE_LOOP('',(#3985,#3986,#3987,#3988));
#790=EDGE_LOOP('',(#3989,#3990,#3991,#3992));
#791=EDGE_LOOP('',(#3993,#3994,#3995,#3996));
#792=EDGE_LOOP('',(#3997,#3998,#3999,#4000));
#793=EDGE_LOOP('',(#4001,#4002,#4003,#4004));
#794=EDGE_LOOP('',(#4005,#4006,#4007,#4008));
#795=EDGE_LOOP('',(#4009,#4010,#4011,#4012));
#796=EDGE_LOOP('',(#4013,#4014,#4015,#4016));
#797=EDGE_LOOP('',(#4017,#4018,#4019,#4020));
#798=EDGE_LOOP('',(#4021,#4022,#4023,#4024));
#799=EDGE_LOOP('',(#4025,#4026,#4027,#4028));
#800=EDGE_LOOP('',(#4029,#4030,#4031,#4032));
#801=EDGE_LOOP('',(#4033,#4034,#4035,#4036));
#802=EDGE_LOOP('',(#4037,#4038,#4039,#4040));
#803=EDGE_LOOP('',(#4041,#4042,#4043,#4044));
#804=EDGE_LOOP('',(#4045,#4046,#4047,#4048));
#805=EDGE_LOOP('',(#4049,#4050,#4051,#4052));
#806=EDGE_LOOP('',(#4053,#4054,#4055,#4056));
#807=EDGE_LOOP('',(#4057,#4058,#4059,#4060));
#808=EDGE_LOOP('',(#4061,#4062,#4063,#4064));
#809=EDGE_LOOP('',(#4065,#4066,#4067,#4068));
#810=EDGE_LOOP('',(#4069,#4070,#4071,#4072));
#811=EDGE_LOOP('',(#4073,#4074,#4075,#4076));
#812=EDGE_LOOP('',(#4077,#4078,#4079,#4080));
#813=EDGE_LOOP('',(#4081,#4082,#4083,#4084));
#814=EDGE_LOOP('',(#4085,#4086,#4087,#4088));
#815=EDGE_LOOP('',(#4089,#4090,#4091,#4092));
#816=EDGE_LOOP('',(#4093,#4094,#4095,#4096));
#817=EDGE_LOOP('',(#4097,#4098,#4099,#4100));
#818=EDGE_LOOP('',(#4101,#4102,#4103,#4104));
#819=EDGE_LOOP('',(#4105,#4106,#4107,#4108));
#820=EDGE_LOOP('',(#4109,#4110,#4111,#4112));
#821=EDGE_LOOP('',(#4113,#4114,#4115,#4116));
#822=EDGE_LOOP('',(#4117,#4118,#4119,#4120));
#823=EDGE_LOOP('',(#4121,#4122,#4123,#4124));
#824=EDGE_LOOP('',(#4125,#4126,#4127,#4128));
#825=EDGE_LOOP('',(#4129,#4130,#4131,#4132));
#826=EDGE_LOOP('',(#4133,#4134,#4135,#4136));
#827=EDGE_LOOP('',(#4137,#4138,#4139,#4140));
#828=EDGE_LOOP('',(#4141,#4142,#4143,#4144));
#829=EDGE_LOOP('',(#4145,#4146,#4147,#4148));
#830=EDGE_LOOP('',(#4149,#4150,#4151,#4152));
#831=EDGE_LOOP('',(#4153,#4154,#4155,#4156));
#832=EDGE_LOOP('',(#4157,#4158,#4159,#4160));
#833=EDGE_LOOP('',(#4161,#4162,#4163,#4164));
#834=EDGE_LOOP('',(#4165,#4166,#4167,#4168));
#835=EDGE_LOOP('',(#4169,#4170,#4171,#4172));
#836=EDGE_LOOP('',(#4173,#4174,#4175,#4176));
#837=EDGE_LOOP('',(#4177,#4178,#4179,#4180));
#838=EDGE_LOOP('',(#4181,#4182,#4183,#4184));
#839=EDGE_LOOP('',(#4185,#4186,#4187,#4188));
#840=EDGE_LOOP('',(#4189,#4190,#4191,#4192));
#841=EDGE_LOOP('',(#4193,#4194,#4195,#4196));
#842=EDGE_LOOP('',(#4197,#4198,#4199,#4200));
#843=EDGE_LOOP('',(#4201,#4202,#4203,#4204));
#844=EDGE_LOOP('',(#4205,#4206,#4207,#4208));
#845=EDGE_LOOP('',(#4209,#4210,#4211,#4212));
#846=EDGE_LOOP('',(#4213,#4214,#4215,#4216));
#847=EDGE_LOOP('',(#4217,#4218,#4219,#4220));
#848=EDGE_LOOP('',(#4221,#4222,#4223,#4224));
#849=EDGE_LOOP('',(#4225,#4226,#4227,#4228));
#850=EDGE_LOOP('',(#4229,#4230,#4231,#4232));
#851=EDGE_LOOP('',(#4233,#4234,#4235,#4236));
#852=EDGE_LOOP('',(#4237,#4238,#4239,#4240));
#853=EDGE_LOOP('',(#4241,#4242,#4243,#4244));
#854=EDGE_LOOP('',(#4245,#4246,#4247,#4248));
#855=EDGE_LOOP('',(#4249,#4250,#4251,#4252));
#856=EDGE_LOOP('',(#4253,#4254,#4255,#4256,#4257,#4258,#4259,#4260,#4261,
#4262,#4263,#4264,#4265,#4266,#4267,#4268,#4269,#4270,#4271,#4272,#4273,
#4274,#4275,#4276,#4277,#4278,#4279,#4280,#4281,#4282,#4283,#4284,#4285,
#4286,#4287,#4288,#4289,#4290,#4291,#4292,#4293,#4294,#4295,#4296,#4297,
#4298,#4299,#4300,#4301,#4302,#4303,#4304,#4305,#4306,#4307,#4308,#4309,
#4310,#4311,#4312,#4313,#4314,#4315,#4316,#4317,#4318,#4319,#4320,#4321,
#4322,#4323,#4324,#4325,#4326,#4327,#4328,#4329,#4330,#4331,#4332,#4333,
#4334,#4335,#4336,#4337,#4338,#4339,#4340,#4341,#4342,#4343,#4344,#4345,
#4346,#4347,#4348,#4349,#4350,#4351,#4352,#4353,#4354,#4355,#4356,#4357,
#4358,#4359,#4360,#4361,#4362,#4363,#4364,#4365,#4366,#4367,#4368,#4369,
#4370,#4371,#4372,#4373,#4374,#4375,#4376,#4377,#4378,#4379,#4380,#4381,
#4382,#4383,#4384,#4385,#4386,#4387,#4388,#4389,#4390,#4391,#4392,#4393,
#4394,#4395,#4396,#4397,#4398,#4399,#4400,#4401,#4402,#4403,#4404,#4405,
#4406,#4407,#4408,#4409,#4410,#4411,#4412,#4413,#4414,#4415,#4416,#4417,
#4418,#4419));
#857=EDGE_LOOP('',(#4420));
#858=EDGE_LOOP('',(#4421));
#859=EDGE_LOOP('',(#4422));
#860=EDGE_LOOP('',(#4423));
#861=EDGE_LOOP('',(#4424));
#862=EDGE_LOOP('',(#4425));
#863=EDGE_LOOP('',(#4426));
#864=EDGE_LOOP('',(#4427));
#865=EDGE_LOOP('',(#4428));
#866=EDGE_LOOP('',(#4429));
#867=EDGE_LOOP('',(#4430));
#868=EDGE_LOOP('',(#4431));
#869=EDGE_LOOP('',(#4432));
#870=EDGE_LOOP('',(#4433));
#871=EDGE_LOOP('',(#4434));
#872=EDGE_LOOP('',(#4435));
#873=EDGE_LOOP('',(#4436));
#874=EDGE_LOOP('',(#4437));
#875=EDGE_LOOP('',(#4438));
#876=EDGE_LOOP('',(#4439));
#877=EDGE_LOOP('',(#4440));
#878=EDGE_LOOP('',(#4441));
#879=EDGE_LOOP('',(#4442));
#880=EDGE_LOOP('',(#4443));
#881=EDGE_LOOP('',(#4444,#4445,#4446,#4447,#4448,#4449));
#882=EDGE_LOOP('',(#4450,#4451,#4452,#4453));
#883=EDGE_LOOP('',(#4454));
#884=EDGE_LOOP('',(#4455));
#885=EDGE_LOOP('',(#4456,#4457,#4458,#4459));
#886=EDGE_LOOP('',(#4460,#4461,#4462,#4463));
#887=EDGE_LOOP('',(#4464,#4465,#4466,#4467));
#888=EDGE_LOOP('',(#4468,#4469,#4470,#4471));
#889=EDGE_LOOP('',(#4472,#4473,#4474,#4475,#4476,#4477));
#890=LINE('',#6756,#1414);
#891=LINE('',#6758,#1415);
#892=LINE('',#6760,#1416);
#893=LINE('',#6762,#1417);
#894=LINE('',#6764,#1418);
#895=LINE('',#6765,#1419);
#896=LINE('',#6771,#1420);
#897=LINE('',#6773,#1421);
#898=LINE('',#6775,#1422);
#899=LINE('',#6777,#1423);
#900=LINE('',#6779,#1424);
#901=LINE('',#6780,#1425);
#902=LINE('',#6786,#1426);
#903=LINE('',#6788,#1427);
#904=LINE('',#6790,#1428);
#905=LINE('',#6792,#1429);
#906=LINE('',#6794,#1430);
#907=LINE('',#6795,#1431);
#908=LINE('',#6801,#1432);
#909=LINE('',#6803,#1433);
#910=LINE('',#6805,#1434);
#911=LINE('',#6807,#1435);
#912=LINE('',#6809,#1436);
#913=LINE('',#6810,#1437);
#914=LINE('',#6816,#1438);
#915=LINE('',#6818,#1439);
#916=LINE('',#6820,#1440);
#917=LINE('',#6822,#1441);
#918=LINE('',#6824,#1442);
#919=LINE('',#6825,#1443);
#920=LINE('',#6831,#1444);
#921=LINE('',#6833,#1445);
#922=LINE('',#6835,#1446);
#923=LINE('',#6837,#1447);
#924=LINE('',#6839,#1448);
#925=LINE('',#6840,#1449);
#926=LINE('',#6864,#1450);
#927=LINE('',#6866,#1451);
#928=LINE('',#6868,#1452);
#929=LINE('',#6869,#1453);
#930=LINE('',#6873,#1454);
#931=LINE('',#6874,#1455);
#932=LINE('',#6875,#1456);
#933=LINE('',#6878,#1457);
#934=LINE('',#6879,#1458);
#935=LINE('',#6882,#1459);
#936=LINE('',#6883,#1460);
#937=LINE('',#6886,#1461);
#938=LINE('',#6887,#1462);
#939=LINE('',#6890,#1463);
#940=LINE('',#6891,#1464);
#941=LINE('',#6893,#1465);
#942=LINE('',#6897,#1466);
#943=LINE('',#6898,#1467);
#944=LINE('',#6899,#1468);
#945=LINE('',#6902,#1469);
#946=LINE('',#6903,#1470);
#947=LINE('',#6906,#1471);
#948=LINE('',#6907,#1472);
#949=LINE('',#6910,#1473);
#950=LINE('',#6911,#1474);
#951=LINE('',#6914,#1475);
#952=LINE('',#6915,#1476);
#953=LINE('',#6917,#1477);
#954=LINE('',#6921,#1478);
#955=LINE('',#6922,#1479);
#956=LINE('',#6923,#1480);
#957=LINE('',#6926,#1481);
#958=LINE('',#6927,#1482);
#959=LINE('',#6930,#1483);
#960=LINE('',#6931,#1484);
#961=LINE('',#6934,#1485);
#962=LINE('',#6935,#1486);
#963=LINE('',#6938,#1487);
#964=LINE('',#6939,#1488);
#965=LINE('',#6941,#1489);
#966=LINE('',#6945,#1490);
#967=LINE('',#6946,#1491);
#968=LINE('',#6947,#1492);
#969=LINE('',#6950,#1493);
#970=LINE('',#6951,#1494);
#971=LINE('',#6954,#1495);
#972=LINE('',#6955,#1496);
#973=LINE('',#6958,#1497);
#974=LINE('',#6959,#1498);
#975=LINE('',#6962,#1499);
#976=LINE('',#6963,#1500);
#977=LINE('',#6965,#1501);
#978=LINE('',#6969,#1502);
#979=LINE('',#6970,#1503);
#980=LINE('',#6971,#1504);
#981=LINE('',#6974,#1505);
#982=LINE('',#6975,#1506);
#983=LINE('',#6978,#1507);
#984=LINE('',#6979,#1508);
#985=LINE('',#6982,#1509);
#986=LINE('',#6983,#1510);
#987=LINE('',#6986,#1511);
#988=LINE('',#6987,#1512);
#989=LINE('',#6989,#1513);
#990=LINE('',#6993,#1514);
#991=LINE('',#6994,#1515);
#992=LINE('',#6995,#1516);
#993=LINE('',#6998,#1517);
#994=LINE('',#6999,#1518);
#995=LINE('',#7002,#1519);
#996=LINE('',#7003,#1520);
#997=LINE('',#7006,#1521);
#998=LINE('',#7007,#1522);
#999=LINE('',#7010,#1523);
#1000=LINE('',#7011,#1524);
#1001=LINE('',#7013,#1525);
#1002=LINE('',#7064,#1526);
#1003=LINE('',#7066,#1527);
#1004=LINE('',#7068,#1528);
#1005=LINE('',#7069,#1529);
#1006=LINE('',#7074,#1530);
#1007=LINE('',#7076,#1531);
#1008=LINE('',#7078,#1532);
#1009=LINE('',#7080,#1533);
#1010=LINE('',#7082,#1534);
#1011=LINE('',#7083,#1535);
#1012=LINE('',#7087,#1536);
#1013=LINE('',#7088,#1537);
#1014=LINE('',#7090,#1538);
#1015=LINE('',#7092,#1539);
#1016=LINE('',#7093,#1540);
#1017=LINE('',#7096,#1541);
#1018=LINE('',#7098,#1542);
#1019=LINE('',#7099,#1543);
#1020=LINE('',#7101,#1544);
#1021=LINE('',#7104,#1545);
#1022=LINE('',#7105,#1546);
#1023=LINE('',#7109,#1547);
#1024=LINE('',#7111,#1548);
#1025=LINE('',#7112,#1549);
#1026=LINE('',#7113,#1550);
#1027=LINE('',#7117,#1551);
#1028=LINE('',#7118,#1552);
#1029=LINE('',#7120,#1553);
#1030=LINE('',#7123,#1554);
#1031=LINE('',#7125,#1555);
#1032=LINE('',#7127,#1556);
#1033=LINE('',#7128,#1557);
#1034=LINE('',#7131,#1558);
#1035=LINE('',#7133,#1559);
#1036=LINE('',#7134,#1560);
#1037=LINE('',#7138,#1561);
#1038=LINE('',#7140,#1562);
#1039=LINE('',#7142,#1563);
#1040=LINE('',#7143,#1564);
#1041=LINE('',#7147,#1565);
#1042=LINE('',#7149,#1566);
#1043=LINE('',#7151,#1567);
#1044=LINE('',#7152,#1568);
#1045=LINE('',#7156,#1569);
#1046=LINE('',#7158,#1570);
#1047=LINE('',#7160,#1571);
#1048=LINE('',#7161,#1572);
#1049=LINE('',#7163,#1573);
#1050=LINE('',#7164,#1574);
#1051=LINE('',#7168,#1575);
#1052=LINE('',#7169,#1576);
#1053=LINE('',#7170,#1577);
#1054=LINE('',#7174,#1578);
#1055=LINE('',#7175,#1579);
#1056=LINE('',#7176,#1580);
#1057=LINE('',#7184,#1581);
#1058=LINE('',#7186,#1582);
#1059=LINE('',#7187,#1583);
#1060=LINE('',#7196,#1584);
#1061=LINE('',#7198,#1585);
#1062=LINE('',#7200,#1586);
#1063=LINE('',#7202,#1587);
#1064=LINE('',#7204,#1588);
#1065=LINE('',#7206,#1589);
#1066=LINE('',#7208,#1590);
#1067=LINE('',#7210,#1591);
#1068=LINE('',#7212,#1592);
#1069=LINE('',#7214,#1593);
#1070=LINE('',#7216,#1594);
#1071=LINE('',#7218,#1595);
#1072=LINE('',#7220,#1596);
#1073=LINE('',#7222,#1597);
#1074=LINE('',#7224,#1598);
#1075=LINE('',#7226,#1599);
#1076=LINE('',#7230,#1600);
#1077=LINE('',#7234,#1601);
#1078=LINE('',#7238,#1602);
#1079=LINE('',#7242,#1603);
#1080=LINE('',#7246,#1604);
#1081=LINE('',#7250,#1605);
#1082=LINE('',#7254,#1606);
#1083=LINE('',#7258,#1607);
#1084=LINE('',#7262,#1608);
#1085=LINE('',#7266,#1609);
#1086=LINE('',#7270,#1610);
#1087=LINE('',#7274,#1611);
#1088=LINE('',#7278,#1612);
#1089=LINE('',#7282,#1613);
#1090=LINE('',#7286,#1614);
#1091=LINE('',#7290,#1615);
#1092=LINE('',#7294,#1616);
#1093=LINE('',#7298,#1617);
#1094=LINE('',#7302,#1618);
#1095=LINE('',#7306,#1619);
#1096=LINE('',#7310,#1620);
#1097=LINE('',#7314,#1621);
#1098=LINE('',#7318,#1622);
#1099=LINE('',#7322,#1623);
#1100=LINE('',#7326,#1624);
#1101=LINE('',#7330,#1625);
#1102=LINE('',#7334,#1626);
#1103=LINE('',#7338,#1627);
#1104=LINE('',#7341,#1628);
#1105=LINE('',#7345,#1629);
#1106=LINE('',#7347,#1630);
#1107=LINE('',#7349,#1631);
#1108=LINE('',#7353,#1632);
#1109=LINE('',#7357,#1633);
#1110=LINE('',#7361,#1634);
#1111=LINE('',#7365,#1635);
#1112=LINE('',#7369,#1636);
#1113=LINE('',#7373,#1637);
#1114=LINE('',#7377,#1638);
#1115=LINE('',#7381,#1639);
#1116=LINE('',#7385,#1640);
#1117=LINE('',#7389,#1641);
#1118=LINE('',#7393,#1642);
#1119=LINE('',#7397,#1643);
#1120=LINE('',#7401,#1644);
#1121=LINE('',#7405,#1645);
#1122=LINE('',#7409,#1646);
#1123=LINE('',#7413,#1647);
#1124=LINE('',#7417,#1648);
#1125=LINE('',#7421,#1649);
#1126=LINE('',#7425,#1650);
#1127=LINE('',#7429,#1651);
#1128=LINE('',#7433,#1652);
#1129=LINE('',#7437,#1653);
#1130=LINE('',#7441,#1654);
#1131=LINE('',#7445,#1655);
#1132=LINE('',#7449,#1656);
#1133=LINE('',#7453,#1657);
#1134=LINE('',#7457,#1658);
#1135=LINE('',#7461,#1659);
#1136=LINE('',#7465,#1660);
#1137=LINE('',#7467,#1661);
#1138=LINE('',#7469,#1662);
#1139=LINE('',#7471,#1663);
#1140=LINE('',#7473,#1664);
#1141=LINE('',#7475,#1665);
#1142=LINE('',#7477,#1666);
#1143=LINE('',#7479,#1667);
#1144=LINE('',#7481,#1668);
#1145=LINE('',#7483,#1669);
#1146=LINE('',#7485,#1670);
#1147=LINE('',#7487,#1671);
#1148=LINE('',#7489,#1672);
#1149=LINE('',#7491,#1673);
#1150=LINE('',#7493,#1674);
#1151=LINE('',#7495,#1675);
#1152=LINE('',#7497,#1676);
#1153=LINE('',#7500,#1677);
#1154=LINE('',#7503,#1678);
#1155=LINE('',#7506,#1679);
#1156=LINE('',#7512,#1680);
#1157=LINE('',#7517,#1681);
#1158=LINE('',#7518,#1682);
#1159=LINE('',#7521,#1683);
#1160=LINE('',#7522,#1684);
#1161=LINE('',#7525,#1685);
#1162=LINE('',#7526,#1686);
#1163=LINE('',#7529,#1687);
#1164=LINE('',#7530,#1688);
#1165=LINE('',#7533,#1689);
#1166=LINE('',#7534,#1690);
#1167=LINE('',#7537,#1691);
#1168=LINE('',#7541,#1692);
#1169=LINE('',#7545,#1693);
#1170=LINE('',#7546,#1694);
#1171=LINE('',#7549,#1695);
#1172=LINE('',#7550,#1696);
#1173=LINE('',#7553,#1697);
#1174=LINE('',#7557,#1698);
#1175=LINE('',#7561,#1699);
#1176=LINE('',#7562,#1700);
#1177=LINE('',#7565,#1701);
#1178=LINE('',#7566,#1702);
#1179=LINE('',#7569,#1703);
#1180=LINE('',#7573,#1704);
#1181=LINE('',#7577,#1705);
#1182=LINE('',#7578,#1706);
#1183=LINE('',#7581,#1707);
#1184=LINE('',#7582,#1708);
#1185=LINE('',#7585,#1709);
#1186=LINE('',#7589,#1710);
#1187=LINE('',#7593,#1711);
#1188=LINE('',#7594,#1712);
#1189=LINE('',#7597,#1713);
#1190=LINE('',#7598,#1714);
#1191=LINE('',#7601,#1715);
#1192=LINE('',#7605,#1716);
#1193=LINE('',#7609,#1717);
#1194=LINE('',#7610,#1718);
#1195=LINE('',#7613,#1719);
#1196=LINE('',#7614,#1720);
#1197=LINE('',#7617,#1721);
#1198=LINE('',#7621,#1722);
#1199=LINE('',#7625,#1723);
#1200=LINE('',#7626,#1724);
#1201=LINE('',#7629,#1725);
#1202=LINE('',#7630,#1726);
#1203=LINE('',#7633,#1727);
#1204=LINE('',#7637,#1728);
#1205=LINE('',#7641,#1729);
#1206=LINE('',#7642,#1730);
#1207=LINE('',#7645,#1731);
#1208=LINE('',#7646,#1732);
#1209=LINE('',#7649,#1733);
#1210=LINE('',#7653,#1734);
#1211=LINE('',#7657,#1735);
#1212=LINE('',#7658,#1736);
#1213=LINE('',#7661,#1737);
#1214=LINE('',#7662,#1738);
#1215=LINE('',#7665,#1739);
#1216=LINE('',#7669,#1740);
#1217=LINE('',#7673,#1741);
#1218=LINE('',#7674,#1742);
#1219=LINE('',#7677,#1743);
#1220=LINE('',#7678,#1744);
#1221=LINE('',#7681,#1745);
#1222=LINE('',#7685,#1746);
#1223=LINE('',#7689,#1747);
#1224=LINE('',#7690,#1748);
#1225=LINE('',#7693,#1749);
#1226=LINE('',#7694,#1750);
#1227=LINE('',#7697,#1751);
#1228=LINE('',#7701,#1752);
#1229=LINE('',#7705,#1753);
#1230=LINE('',#7706,#1754);
#1231=LINE('',#7709,#1755);
#1232=LINE('',#7710,#1756);
#1233=LINE('',#7713,#1757);
#1234=LINE('',#7717,#1758);
#1235=LINE('',#7721,#1759);
#1236=LINE('',#7722,#1760);
#1237=LINE('',#7725,#1761);
#1238=LINE('',#7726,#1762);
#1239=LINE('',#7729,#1763);
#1240=LINE('',#7733,#1764);
#1241=LINE('',#7737,#1765);
#1242=LINE('',#7738,#1766);
#1243=LINE('',#7741,#1767);
#1244=LINE('',#7742,#1768);
#1245=LINE('',#7745,#1769);
#1246=LINE('',#7749,#1770);
#1247=LINE('',#7753,#1771);
#1248=LINE('',#7754,#1772);
#1249=LINE('',#7757,#1773);
#1250=LINE('',#7758,#1774);
#1251=LINE('',#7761,#1775);
#1252=LINE('',#7765,#1776);
#1253=LINE('',#7769,#1777);
#1254=LINE('',#7770,#1778);
#1255=LINE('',#7773,#1779);
#1256=LINE('',#7774,#1780);
#1257=LINE('',#7777,#1781);
#1258=LINE('',#7781,#1782);
#1259=LINE('',#7785,#1783);
#1260=LINE('',#7786,#1784);
#1261=LINE('',#7789,#1785);
#1262=LINE('',#7790,#1786);
#1263=LINE('',#7793,#1787);
#1264=LINE('',#7797,#1788);
#1265=LINE('',#7801,#1789);
#1266=LINE('',#7802,#1790);
#1267=LINE('',#7805,#1791);
#1268=LINE('',#7806,#1792);
#1269=LINE('',#7809,#1793);
#1270=LINE('',#7813,#1794);
#1271=LINE('',#7817,#1795);
#1272=LINE('',#7818,#1796);
#1273=LINE('',#7821,#1797);
#1274=LINE('',#7822,#1798);
#1275=LINE('',#7825,#1799);
#1276=LINE('',#7829,#1800);
#1277=LINE('',#7833,#1801);
#1278=LINE('',#7834,#1802);
#1279=LINE('',#7837,#1803);
#1280=LINE('',#7838,#1804);
#1281=LINE('',#7841,#1805);
#1282=LINE('',#7845,#1806);
#1283=LINE('',#7849,#1807);
#1284=LINE('',#7850,#1808);
#1285=LINE('',#7853,#1809);
#1286=LINE('',#7854,#1810);
#1287=LINE('',#7857,#1811);
#1288=LINE('',#7861,#1812);
#1289=LINE('',#7865,#1813);
#1290=LINE('',#7866,#1814);
#1291=LINE('',#7869,#1815);
#1292=LINE('',#7870,#1816);
#1293=LINE('',#7873,#1817);
#1294=LINE('',#7877,#1818);
#1295=LINE('',#7881,#1819);
#1296=LINE('',#7882,#1820);
#1297=LINE('',#7885,#1821);
#1298=LINE('',#7886,#1822);
#1299=LINE('',#7889,#1823);
#1300=LINE('',#7893,#1824);
#1301=LINE('',#7897,#1825);
#1302=LINE('',#7898,#1826);
#1303=LINE('',#7901,#1827);
#1304=LINE('',#7902,#1828);
#1305=LINE('',#7905,#1829);
#1306=LINE('',#7909,#1830);
#1307=LINE('',#7913,#1831);
#1308=LINE('',#7914,#1832);
#1309=LINE('',#7917,#1833);
#1310=LINE('',#7918,#1834);
#1311=LINE('',#7921,#1835);
#1312=LINE('',#7925,#1836);
#1313=LINE('',#7929,#1837);
#1314=LINE('',#7930,#1838);
#1315=LINE('',#7933,#1839);
#1316=LINE('',#7934,#1840);
#1317=LINE('',#7937,#1841);
#1318=LINE('',#7941,#1842);
#1319=LINE('',#7945,#1843);
#1320=LINE('',#7946,#1844);
#1321=LINE('',#7949,#1845);
#1322=LINE('',#7950,#1846);
#1323=LINE('',#7953,#1847);
#1324=LINE('',#7957,#1848);
#1325=LINE('',#7961,#1849);
#1326=LINE('',#7962,#1850);
#1327=LINE('',#7965,#1851);
#1328=LINE('',#7966,#1852);
#1329=LINE('',#7969,#1853);
#1330=LINE('',#7973,#1854);
#1331=LINE('',#7977,#1855);
#1332=LINE('',#7978,#1856);
#1333=LINE('',#7981,#1857);
#1334=LINE('',#7982,#1858);
#1335=LINE('',#7985,#1859);
#1336=LINE('',#7987,#1860);
#1337=LINE('',#7988,#1861);
#1338=LINE('',#7991,#1862);
#1339=LINE('',#7997,#1863);
#1340=LINE('',#7998,#1864);
#1341=LINE('',#8001,#1865);
#1342=LINE('',#8002,#1866);
#1343=LINE('',#8005,#1867);
#1344=LINE('',#8006,#1868);
#1345=LINE('',#8009,#1869);
#1346=LINE('',#8010,#1870);
#1347=LINE('',#8013,#1871);
#1348=LINE('',#8014,#1872);
#1349=LINE('',#8017,#1873);
#1350=LINE('',#8018,#1874);
#1351=LINE('',#8021,#1875);
#1352=LINE('',#8022,#1876);
#1353=LINE('',#8025,#1877);
#1354=LINE('',#8026,#1878);
#1355=LINE('',#8029,#1879);
#1356=LINE('',#8030,#1880);
#1357=LINE('',#8033,#1881);
#1358=LINE('',#8034,#1882);
#1359=LINE('',#8037,#1883);
#1360=LINE('',#8038,#1884);
#1361=LINE('',#8041,#1885);
#1362=LINE('',#8042,#1886);
#1363=LINE('',#8045,#1887);
#1364=LINE('',#8046,#1888);
#1365=LINE('',#8049,#1889);
#1366=LINE('',#8050,#1890);
#1367=LINE('',#8053,#1891);
#1368=LINE('',#8054,#1892);
#1369=LINE('',#8057,#1893);
#1370=LINE('',#8058,#1894);
#1371=LINE('',#8061,#1895);
#1372=LINE('',#8062,#1896);
#1373=LINE('',#8065,#1897);
#1374=LINE('',#8066,#1898);
#1375=LINE('',#8069,#1899);
#1376=LINE('',#8070,#1900);
#1377=LINE('',#8073,#1901);
#1378=LINE('',#8074,#1902);
#1379=LINE('',#8077,#1903);
#1380=LINE('',#8078,#1904);
#1381=LINE('',#8081,#1905);
#1382=LINE('',#8082,#1906);
#1383=LINE('',#8085,#1907);
#1384=LINE('',#8086,#1908);
#1385=LINE('',#8089,#1909);
#1386=LINE('',#8090,#1910);
#1387=LINE('',#8093,#1911);
#1388=LINE('',#8094,#1912);
#1389=LINE('',#8097,#1913);
#1390=LINE('',#8098,#1914);
#1391=LINE('',#8101,#1915);
#1392=LINE('',#8102,#1916);
#1393=LINE('',#8105,#1917);
#1394=LINE('',#8106,#1918);
#1395=LINE('',#8109,#1919);
#1396=LINE('',#8110,#1920);
#1397=LINE('',#8112,#1921);
#1398=LINE('',#8114,#1922);
#1399=LINE('',#8116,#1923);
#1400=LINE('',#8151,#1924);
#1401=LINE('',#8152,#1925);
#1402=LINE('',#8154,#1926);
#1403=LINE('',#8156,#1927);
#1404=LINE('',#8157,#1928);
#1405=LINE('',#8160,#1929);
#1406=LINE('',#8161,#1930);
#1407=LINE('',#8165,#1931);
#1408=LINE('',#8166,#1932);
#1409=LINE('',#8169,#1933);
#1410=LINE('',#8170,#1934);
#1411=LINE('',#8173,#1935);
#1412=LINE('',#8174,#1936);
#1413=LINE('',#8176,#1937);
#1414=VECTOR('',#5374,10.);
#1415=VECTOR('',#5375,10.);
#1416=VECTOR('',#5376,10.);
#1417=VECTOR('',#5377,10.);
#1418=VECTOR('',#5378,10.);
#1419=VECTOR('',#5379,10.);
#1420=VECTOR('',#5384,10.);
#1421=VECTOR('',#5385,10.);
#1422=VECTOR('',#5386,10.);
#1423=VECTOR('',#5387,10.);
#1424=VECTOR('',#5388,10.);
#1425=VECTOR('',#5389,10.);
#1426=VECTOR('',#5394,10.);
#1427=VECTOR('',#5395,10.);
#1428=VECTOR('',#5396,10.);
#1429=VECTOR('',#5397,10.);
#1430=VECTOR('',#5398,10.);
#1431=VECTOR('',#5399,10.);
#1432=VECTOR('',#5404,10.);
#1433=VECTOR('',#5405,10.);
#1434=VECTOR('',#5406,10.);
#1435=VECTOR('',#5407,10.);
#1436=VECTOR('',#5408,10.);
#1437=VECTOR('',#5409,10.);
#1438=VECTOR('',#5414,10.);
#1439=VECTOR('',#5415,10.);
#1440=VECTOR('',#5416,10.);
#1441=VECTOR('',#5417,10.);
#1442=VECTOR('',#5418,10.);
#1443=VECTOR('',#5419,10.);
#1444=VECTOR('',#5424,10.);
#1445=VECTOR('',#5425,10.);
#1446=VECTOR('',#5426,10.);
#1447=VECTOR('',#5427,10.);
#1448=VECTOR('',#5428,10.);
#1449=VECTOR('',#5429,10.);
#1450=VECTOR('',#5458,10.);
#1451=VECTOR('',#5459,10.);
#1452=VECTOR('',#5460,10.);
#1453=VECTOR('',#5461,10.);
#1454=VECTOR('',#5464,10.);
#1455=VECTOR('',#5465,10.);
#1456=VECTOR('',#5466,10.);
#1457=VECTOR('',#5469,10.);
#1458=VECTOR('',#5470,10.);
#1459=VECTOR('',#5473,10.);
#1460=VECTOR('',#5474,10.);
#1461=VECTOR('',#5477,10.);
#1462=VECTOR('',#5478,10.);
#1463=VECTOR('',#5481,10.);
#1464=VECTOR('',#5482,10.);
#1465=VECTOR('',#5485,10.);
#1466=VECTOR('',#5488,10.);
#1467=VECTOR('',#5489,10.);
#1468=VECTOR('',#5490,10.);
#1469=VECTOR('',#5493,10.);
#1470=VECTOR('',#5494,10.);
#1471=VECTOR('',#5497,10.);
#1472=VECTOR('',#5498,10.);
#1473=VECTOR('',#5501,10.);
#1474=VECTOR('',#5502,10.);
#1475=VECTOR('',#5505,10.);
#1476=VECTOR('',#5506,10.);
#1477=VECTOR('',#5509,10.);
#1478=VECTOR('',#5512,10.);
#1479=VECTOR('',#5513,10.);
#1480=VECTOR('',#5514,10.);
#1481=VECTOR('',#5517,10.);
#1482=VECTOR('',#5518,10.);
#1483=VECTOR('',#5521,10.);
#1484=VECTOR('',#5522,10.);
#1485=VECTOR('',#5525,10.);
#1486=VECTOR('',#5526,10.);
#1487=VECTOR('',#5529,10.);
#1488=VECTOR('',#5530,10.);
#1489=VECTOR('',#5533,10.);
#1490=VECTOR('',#5536,10.);
#1491=VECTOR('',#5537,10.);
#1492=VECTOR('',#5538,10.);
#1493=VECTOR('',#5541,10.);
#1494=VECTOR('',#5542,10.);
#1495=VECTOR('',#5545,10.);
#1496=VECTOR('',#5546,10.);
#1497=VECTOR('',#5549,10.);
#1498=VECTOR('',#5550,10.);
#1499=VECTOR('',#5553,10.);
#1500=VECTOR('',#5554,10.);
#1501=VECTOR('',#5557,10.);
#1502=VECTOR('',#5560,10.);
#1503=VECTOR('',#5561,10.);
#1504=VECTOR('',#5562,10.);
#1505=VECTOR('',#5565,10.);
#1506=VECTOR('',#5566,10.);
#1507=VECTOR('',#5569,10.);
#1508=VECTOR('',#5570,10.);
#1509=VECTOR('',#5573,10.);
#1510=VECTOR('',#5574,10.);
#1511=VECTOR('',#5577,10.);
#1512=VECTOR('',#5578,10.);
#1513=VECTOR('',#5581,10.);
#1514=VECTOR('',#5584,10.);
#1515=VECTOR('',#5585,10.);
#1516=VECTOR('',#5586,10.);
#1517=VECTOR('',#5589,10.);
#1518=VECTOR('',#5590,10.);
#1519=VECTOR('',#5593,10.);
#1520=VECTOR('',#5594,10.);
#1521=VECTOR('',#5597,10.);
#1522=VECTOR('',#5598,10.);
#1523=VECTOR('',#5601,10.);
#1524=VECTOR('',#5602,10.);
#1525=VECTOR('',#5605,10.);
#1526=VECTOR('',#5672,10.);
#1527=VECTOR('',#5673,10.);
#1528=VECTOR('',#5674,10.);
#1529=VECTOR('',#5675,10.);
#1530=VECTOR('',#5680,10.);
#1531=VECTOR('',#5681,10.);
#1532=VECTOR('',#5682,10.);
#1533=VECTOR('',#5683,10.);
#1534=VECTOR('',#5684,10.);
#1535=VECTOR('',#5685,10.);
#1536=VECTOR('',#5688,10.);
#1537=VECTOR('',#5689,10.);
#1538=VECTOR('',#5690,10.);
#1539=VECTOR('',#5691,10.);
#1540=VECTOR('',#5692,10.);
#1541=VECTOR('',#5695,10.);
#1542=VECTOR('',#5696,10.);
#1543=VECTOR('',#5697,10.);
#1544=VECTOR('',#5700,10.);
#1545=VECTOR('',#5703,10.);
#1546=VECTOR('',#5704,10.);
#1547=VECTOR('',#5707,10.);
#1548=VECTOR('',#5708,10.);
#1549=VECTOR('',#5709,10.);
#1550=VECTOR('',#5710,10.);
#1551=VECTOR('',#5715,10.);
#1552=VECTOR('',#5716,10.);
#1553=VECTOR('',#5719,10.);
#1554=VECTOR('',#5722,10.);
#1555=VECTOR('',#5723,10.);
#1556=VECTOR('',#5724,10.);
#1557=VECTOR('',#5725,10.);
#1558=VECTOR('',#5728,10.);
#1559=VECTOR('',#5729,10.);
#1560=VECTOR('',#5730,10.);
#1561=VECTOR('',#5733,10.);
#1562=VECTOR('',#5734,10.);
#1563=VECTOR('',#5735,10.);
#1564=VECTOR('',#5736,10.);
#1565=VECTOR('',#5739,10.);
#1566=VECTOR('',#5740,10.);
#1567=VECTOR('',#5741,10.);
#1568=VECTOR('',#5742,10.);
#1569=VECTOR('',#5745,10.);
#1570=VECTOR('',#5746,10.);
#1571=VECTOR('',#5747,10.);
#1572=VECTOR('',#5748,10.);
#1573=VECTOR('',#5751,10.);
#1574=VECTOR('',#5752,10.);
#1575=VECTOR('',#5755,10.);
#1576=VECTOR('',#5756,10.);
#1577=VECTOR('',#5757,10.);
#1578=VECTOR('',#5760,10.);
#1579=VECTOR('',#5761,10.);
#1580=VECTOR('',#5762,10.);
#1581=VECTOR('',#5773,10.);
#1582=VECTOR('',#5774,10.);
#1583=VECTOR('',#5775,10.);
#1584=VECTOR('',#5786,10.);
#1585=VECTOR('',#5787,10.);
#1586=VECTOR('',#5788,10.);
#1587=VECTOR('',#5789,10.);
#1588=VECTOR('',#5790,10.);
#1589=VECTOR('',#5791,10.);
#1590=VECTOR('',#5792,10.);
#1591=VECTOR('',#5793,10.);
#1592=VECTOR('',#5794,10.);
#1593=VECTOR('',#5795,10.);
#1594=VECTOR('',#5796,10.);
#1595=VECTOR('',#5797,10.);
#1596=VECTOR('',#5798,10.);
#1597=VECTOR('',#5799,10.);
#1598=VECTOR('',#5800,10.);
#1599=VECTOR('',#5801,10.);
#1600=VECTOR('',#5804,10.);
#1601=VECTOR('',#5807,10.);
#1602=VECTOR('',#5810,10.);
#1603=VECTOR('',#5813,10.);
#1604=VECTOR('',#5816,10.);
#1605=VECTOR('',#5819,10.);
#1606=VECTOR('',#5822,10.);
#1607=VECTOR('',#5825,10.);
#1608=VECTOR('',#5828,10.);
#1609=VECTOR('',#5831,10.);
#1610=VECTOR('',#5834,10.);
#1611=VECTOR('',#5837,10.);
#1612=VECTOR('',#5840,10.);
#1613=VECTOR('',#5843,10.);
#1614=VECTOR('',#5846,10.);
#1615=VECTOR('',#5849,10.);
#1616=VECTOR('',#5852,10.);
#1617=VECTOR('',#5855,10.);
#1618=VECTOR('',#5858,10.);
#1619=VECTOR('',#5861,10.);
#1620=VECTOR('',#5864,10.);
#1621=VECTOR('',#5867,10.);
#1622=VECTOR('',#5870,10.);
#1623=VECTOR('',#5873,10.);
#1624=VECTOR('',#5876,10.);
#1625=VECTOR('',#5879,10.);
#1626=VECTOR('',#5882,10.);
#1627=VECTOR('',#5885,10.);
#1628=VECTOR('',#5888,10.);
#1629=VECTOR('',#5891,10.);
#1630=VECTOR('',#5892,10.);
#1631=VECTOR('',#5893,10.);
#1632=VECTOR('',#5896,10.);
#1633=VECTOR('',#5899,10.);
#1634=VECTOR('',#5902,10.);
#1635=VECTOR('',#5905,10.);
#1636=VECTOR('',#5908,10.);
#1637=VECTOR('',#5911,10.);
#1638=VECTOR('',#5914,10.);
#1639=VECTOR('',#5917,10.);
#1640=VECTOR('',#5920,10.);
#1641=VECTOR('',#5923,10.);
#1642=VECTOR('',#5926,10.);
#1643=VECTOR('',#5929,10.);
#1644=VECTOR('',#5932,10.);
#1645=VECTOR('',#5935,10.);
#1646=VECTOR('',#5938,10.);
#1647=VECTOR('',#5941,10.);
#1648=VECTOR('',#5944,10.);
#1649=VECTOR('',#5947,10.);
#1650=VECTOR('',#5950,10.);
#1651=VECTOR('',#5953,10.);
#1652=VECTOR('',#5956,10.);
#1653=VECTOR('',#5959,10.);
#1654=VECTOR('',#5962,10.);
#1655=VECTOR('',#5965,10.);
#1656=VECTOR('',#5968,10.);
#1657=VECTOR('',#5971,10.);
#1658=VECTOR('',#5974,10.);
#1659=VECTOR('',#5977,10.);
#1660=VECTOR('',#5980,10.);
#1661=VECTOR('',#5981,10.);
#1662=VECTOR('',#5982,10.);
#1663=VECTOR('',#5983,10.);
#1664=VECTOR('',#5984,10.);
#1665=VECTOR('',#5985,10.);
#1666=VECTOR('',#5986,10.);
#1667=VECTOR('',#5987,10.);
#1668=VECTOR('',#5988,10.);
#1669=VECTOR('',#5989,10.);
#1670=VECTOR('',#5990,10.);
#1671=VECTOR('',#5991,10.);
#1672=VECTOR('',#5992,10.);
#1673=VECTOR('',#5993,10.);
#1674=VECTOR('',#5994,10.);
#1675=VECTOR('',#5995,10.);
#1676=VECTOR('',#5996,10.);
#1677=VECTOR('',#5999,10.);
#1678=VECTOR('',#6002,10.);
#1679=VECTOR('',#6005,10.);
#1680=VECTOR('',#6012,10.);
#1681=VECTOR('',#6017,10.);
#1682=VECTOR('',#6018,10.);
#1683=VECTOR('',#6021,10.);
#1684=VECTOR('',#6022,10.);
#1685=VECTOR('',#6025,10.);
#1686=VECTOR('',#6026,10.);
#1687=VECTOR('',#6029,10.);
#1688=VECTOR('',#6030,10.);
#1689=VECTOR('',#6033,10.);
#1690=VECTOR('',#6034,10.);
#1691=VECTOR('',#6037,10.);
#1692=VECTOR('',#6042,10.);
#1693=VECTOR('',#6047,10.);
#1694=VECTOR('',#6048,10.);
#1695=VECTOR('',#6051,10.);
#1696=VECTOR('',#6052,10.);
#1697=VECTOR('',#6055,10.);
#1698=VECTOR('',#6060,10.);
#1699=VECTOR('',#6065,10.);
#1700=VECTOR('',#6066,10.);
#1701=VECTOR('',#6069,10.);
#1702=VECTOR('',#6070,10.);
#1703=VECTOR('',#6073,10.);
#1704=VECTOR('',#6078,10.);
#1705=VECTOR('',#6083,10.);
#1706=VECTOR('',#6084,10.);
#1707=VECTOR('',#6087,10.);
#1708=VECTOR('',#6088,10.);
#1709=VECTOR('',#6091,10.);
#1710=VECTOR('',#6096,10.);
#1711=VECTOR('',#6101,10.);
#1712=VECTOR('',#6102,10.);
#1713=VECTOR('',#6105,10.);
#1714=VECTOR('',#6106,10.);
#1715=VECTOR('',#6109,10.);
#1716=VECTOR('',#6114,10.);
#1717=VECTOR('',#6119,10.);
#1718=VECTOR('',#6120,10.);
#1719=VECTOR('',#6123,10.);
#1720=VECTOR('',#6124,10.);
#1721=VECTOR('',#6127,10.);
#1722=VECTOR('',#6132,10.);
#1723=VECTOR('',#6137,10.);
#1724=VECTOR('',#6138,10.);
#1725=VECTOR('',#6141,10.);
#1726=VECTOR('',#6142,10.);
#1727=VECTOR('',#6145,10.);
#1728=VECTOR('',#6150,10.);
#1729=VECTOR('',#6155,10.);
#1730=VECTOR('',#6156,10.);
#1731=VECTOR('',#6159,10.);
#1732=VECTOR('',#6160,10.);
#1733=VECTOR('',#6163,10.);
#1734=VECTOR('',#6168,10.);
#1735=VECTOR('',#6173,10.);
#1736=VECTOR('',#6174,10.);
#1737=VECTOR('',#6177,10.);
#1738=VECTOR('',#6178,10.);
#1739=VECTOR('',#6181,10.);
#1740=VECTOR('',#6186,10.);
#1741=VECTOR('',#6191,10.);
#1742=VECTOR('',#6192,10.);
#1743=VECTOR('',#6195,10.);
#1744=VECTOR('',#6196,10.);
#1745=VECTOR('',#6199,10.);
#1746=VECTOR('',#6204,10.);
#1747=VECTOR('',#6209,10.);
#1748=VECTOR('',#6210,10.);
#1749=VECTOR('',#6213,10.);
#1750=VECTOR('',#6214,10.);
#1751=VECTOR('',#6217,10.);
#1752=VECTOR('',#6222,10.);
#1753=VECTOR('',#6227,10.);
#1754=VECTOR('',#6228,10.);
#1755=VECTOR('',#6231,10.);
#1756=VECTOR('',#6232,10.);
#1757=VECTOR('',#6235,10.);
#1758=VECTOR('',#6240,10.);
#1759=VECTOR('',#6245,10.);
#1760=VECTOR('',#6246,10.);
#1761=VECTOR('',#6249,10.);
#1762=VECTOR('',#6250,10.);
#1763=VECTOR('',#6253,10.);
#1764=VECTOR('',#6258,10.);
#1765=VECTOR('',#6263,10.);
#1766=VECTOR('',#6264,10.);
#1767=VECTOR('',#6267,10.);
#1768=VECTOR('',#6268,10.);
#1769=VECTOR('',#6271,10.);
#1770=VECTOR('',#6276,10.);
#1771=VECTOR('',#6281,10.);
#1772=VECTOR('',#6282,10.);
#1773=VECTOR('',#6285,10.);
#1774=VECTOR('',#6286,10.);
#1775=VECTOR('',#6289,10.);
#1776=VECTOR('',#6294,10.);
#1777=VECTOR('',#6299,10.);
#1778=VECTOR('',#6300,10.);
#1779=VECTOR('',#6303,10.);
#1780=VECTOR('',#6304,10.);
#1781=VECTOR('',#6307,10.);
#1782=VECTOR('',#6312,10.);
#1783=VECTOR('',#6317,10.);
#1784=VECTOR('',#6318,10.);
#1785=VECTOR('',#6321,10.);
#1786=VECTOR('',#6322,10.);
#1787=VECTOR('',#6325,10.);
#1788=VECTOR('',#6330,10.);
#1789=VECTOR('',#6335,10.);
#1790=VECTOR('',#6336,10.);
#1791=VECTOR('',#6339,10.);
#1792=VECTOR('',#6340,10.);
#1793=VECTOR('',#6343,10.);
#1794=VECTOR('',#6348,10.);
#1795=VECTOR('',#6353,10.);
#1796=VECTOR('',#6354,10.);
#1797=VECTOR('',#6357,10.);
#1798=VECTOR('',#6358,10.);
#1799=VECTOR('',#6361,10.);
#1800=VECTOR('',#6366,10.);
#1801=VECTOR('',#6371,10.);
#1802=VECTOR('',#6372,10.);
#1803=VECTOR('',#6375,10.);
#1804=VECTOR('',#6376,10.);
#1805=VECTOR('',#6379,10.);
#1806=VECTOR('',#6384,10.);
#1807=VECTOR('',#6389,10.);
#1808=VECTOR('',#6390,10.);
#1809=VECTOR('',#6393,10.);
#1810=VECTOR('',#6394,10.);
#1811=VECTOR('',#6397,10.);
#1812=VECTOR('',#6402,10.);
#1813=VECTOR('',#6407,10.);
#1814=VECTOR('',#6408,10.);
#1815=VECTOR('',#6411,10.);
#1816=VECTOR('',#6412,10.);
#1817=VECTOR('',#6415,10.);
#1818=VECTOR('',#6420,10.);
#1819=VECTOR('',#6425,10.);
#1820=VECTOR('',#6426,10.);
#1821=VECTOR('',#6429,10.);
#1822=VECTOR('',#6430,10.);
#1823=VECTOR('',#6433,10.);
#1824=VECTOR('',#6438,10.);
#1825=VECTOR('',#6443,10.);
#1826=VECTOR('',#6444,10.);
#1827=VECTOR('',#6447,10.);
#1828=VECTOR('',#6448,10.);
#1829=VECTOR('',#6451,10.);
#1830=VECTOR('',#6456,10.);
#1831=VECTOR('',#6461,10.);
#1832=VECTOR('',#6462,10.);
#1833=VECTOR('',#6465,10.);
#1834=VECTOR('',#6466,10.);
#1835=VECTOR('',#6469,10.);
#1836=VECTOR('',#6474,10.);
#1837=VECTOR('',#6479,10.);
#1838=VECTOR('',#6480,10.);
#1839=VECTOR('',#6483,10.);
#1840=VECTOR('',#6484,10.);
#1841=VECTOR('',#6487,10.);
#1842=VECTOR('',#6492,10.);
#1843=VECTOR('',#6497,10.);
#1844=VECTOR('',#6498,10.);
#1845=VECTOR('',#6501,10.);
#1846=VECTOR('',#6502,10.);
#1847=VECTOR('',#6505,10.);
#1848=VECTOR('',#6510,10.);
#1849=VECTOR('',#6515,10.);
#1850=VECTOR('',#6516,10.);
#1851=VECTOR('',#6519,10.);
#1852=VECTOR('',#6520,10.);
#1853=VECTOR('',#6523,10.);
#1854=VECTOR('',#6528,10.);
#1855=VECTOR('',#6533,10.);
#1856=VECTOR('',#6534,10.);
#1857=VECTOR('',#6537,10.);
#1858=VECTOR('',#6538,10.);
#1859=VECTOR('',#6541,10.);
#1860=VECTOR('',#6542,10.);
#1861=VECTOR('',#6543,10.);
#1862=VECTOR('',#6546,10.);
#1863=VECTOR('',#6555,10.);
#1864=VECTOR('',#6556,10.);
#1865=VECTOR('',#6559,10.);
#1866=VECTOR('',#6560,10.);
#1867=VECTOR('',#6563,10.);
#1868=VECTOR('',#6564,10.);
#1869=VECTOR('',#6567,10.);
#1870=VECTOR('',#6568,10.);
#1871=VECTOR('',#6571,10.);
#1872=VECTOR('',#6572,10.);
#1873=VECTOR('',#6575,10.);
#1874=VECTOR('',#6576,10.);
#1875=VECTOR('',#6579,10.);
#1876=VECTOR('',#6580,10.);
#1877=VECTOR('',#6583,10.);
#1878=VECTOR('',#6584,10.);
#1879=VECTOR('',#6587,10.);
#1880=VECTOR('',#6588,10.);
#1881=VECTOR('',#6591,10.);
#1882=VECTOR('',#6592,10.);
#1883=VECTOR('',#6595,10.);
#1884=VECTOR('',#6596,10.);
#1885=VECTOR('',#6599,10.);
#1886=VECTOR('',#6600,10.);
#1887=VECTOR('',#6603,10.);
#1888=VECTOR('',#6604,10.);
#1889=VECTOR('',#6607,10.);
#1890=VECTOR('',#6608,10.);
#1891=VECTOR('',#6611,10.);
#1892=VECTOR('',#6612,10.);
#1893=VECTOR('',#6615,10.);
#1894=VECTOR('',#6616,10.);
#1895=VECTOR('',#6619,10.);
#1896=VECTOR('',#6620,10.);
#1897=VECTOR('',#6623,10.);
#1898=VECTOR('',#6624,10.);
#1899=VECTOR('',#6627,10.);
#1900=VECTOR('',#6628,10.);
#1901=VECTOR('',#6631,10.);
#1902=VECTOR('',#6632,10.);
#1903=VECTOR('',#6635,10.);
#1904=VECTOR('',#6636,10.);
#1905=VECTOR('',#6639,10.);
#1906=VECTOR('',#6640,10.);
#1907=VECTOR('',#6643,10.);
#1908=VECTOR('',#6644,10.);
#1909=VECTOR('',#6647,10.);
#1910=VECTOR('',#6648,10.);
#1911=VECTOR('',#6651,10.);
#1912=VECTOR('',#6652,10.);
#1913=VECTOR('',#6655,10.);
#1914=VECTOR('',#6656,10.);
#1915=VECTOR('',#6659,10.);
#1916=VECTOR('',#6660,10.);
#1917=VECTOR('',#6663,10.);
#1918=VECTOR('',#6664,10.);
#1919=VECTOR('',#6667,10.);
#1920=VECTOR('',#6668,10.);
#1921=VECTOR('',#6671,10.);
#1922=VECTOR('',#6674,10.);
#1923=VECTOR('',#6677,10.);
#1924=VECTOR('',#6724,10.);
#1925=VECTOR('',#6725,10.);
#1926=VECTOR('',#6726,10.);
#1927=VECTOR('',#6727,10.);
#1928=VECTOR('',#6728,10.);
#1929=VECTOR('',#6731,10.);
#1930=VECTOR('',#6732,10.);
#1931=VECTOR('',#6737,10.);
#1932=VECTOR('',#6738,10.);
#1933=VECTOR('',#6741,10.);
#1934=VECTOR('',#6742,10.);
#1935=VECTOR('',#6745,10.);
#1936=VECTOR('',#6746,10.);
#1937=VECTOR('',#6749,10.);
#1938=VERTEX_POINT('',#6754);
#1939=VERTEX_POINT('',#6755);
#1940=VERTEX_POINT('',#6757);
#1941=VERTEX_POINT('',#6759);
#1942=VERTEX_POINT('',#6761);
#1943=VERTEX_POINT('',#6763);
#1944=VERTEX_POINT('',#6766);
#1945=VERTEX_POINT('',#6769);
#1946=VERTEX_POINT('',#6770);
#1947=VERTEX_POINT('',#6772);
#1948=VERTEX_POINT('',#6774);
#1949=VERTEX_POINT('',#6776);
#1950=VERTEX_POINT('',#6778);
#1951=VERTEX_POINT('',#6781);
#1952=VERTEX_POINT('',#6784);
#1953=VERTEX_POINT('',#6785);
#1954=VERTEX_POINT('',#6787);
#1955=VERTEX_POINT('',#6789);
#1956=VERTEX_POINT('',#6791);
#1957=VERTEX_POINT('',#6793);
#1958=VERTEX_POINT('',#6796);
#1959=VERTEX_POINT('',#6799);
#1960=VERTEX_POINT('',#6800);
#1961=VERTEX_POINT('',#6802);
#1962=VERTEX_POINT('',#6804);
#1963=VERTEX_POINT('',#6806);
#1964=VERTEX_POINT('',#6808);
#1965=VERTEX_POINT('',#6811);
#1966=VERTEX_POINT('',#6814);
#1967=VERTEX_POINT('',#6815);
#1968=VERTEX_POINT('',#6817);
#1969=VERTEX_POINT('',#6819);
#1970=VERTEX_POINT('',#6821);
#1971=VERTEX_POINT('',#6823);
#1972=VERTEX_POINT('',#6826);
#1973=VERTEX_POINT('',#6829);
#1974=VERTEX_POINT('',#6830);
#1975=VERTEX_POINT('',#6832);
#1976=VERTEX_POINT('',#6834);
#1977=VERTEX_POINT('',#6836);
#1978=VERTEX_POINT('',#6838);
#1979=VERTEX_POINT('',#6841);
#1980=VERTEX_POINT('',#6844);
#1981=VERTEX_POINT('',#6847);
#1982=VERTEX_POINT('',#6850);
#1983=VERTEX_POINT('',#6853);
#1984=VERTEX_POINT('',#6856);
#1985=VERTEX_POINT('',#6859);
#1986=VERTEX_POINT('',#6862);
#1987=VERTEX_POINT('',#6863);
#1988=VERTEX_POINT('',#6865);
#1989=VERTEX_POINT('',#6867);
#1990=VERTEX_POINT('',#6871);
#1991=VERTEX_POINT('',#6872);
#1992=VERTEX_POINT('',#6877);
#1993=VERTEX_POINT('',#6881);
#1994=VERTEX_POINT('',#6885);
#1995=VERTEX_POINT('',#6889);
#1996=VERTEX_POINT('',#6895);
#1997=VERTEX_POINT('',#6896);
#1998=VERTEX_POINT('',#6901);
#1999=VERTEX_POINT('',#6905);
#2000=VERTEX_POINT('',#6909);
#2001=VERTEX_POINT('',#6913);
#2002=VERTEX_POINT('',#6919);
#2003=VERTEX_POINT('',#6920);
#2004=VERTEX_POINT('',#6925);
#2005=VERTEX_POINT('',#6929);
#2006=VERTEX_POINT('',#6933);
#2007=VERTEX_POINT('',#6937);
#2008=VERTEX_POINT('',#6943);
#2009=VERTEX_POINT('',#6944);
#2010=VERTEX_POINT('',#6949);
#2011=VERTEX_POINT('',#6953);
#2012=VERTEX_POINT('',#6957);
#2013=VERTEX_POINT('',#6961);
#2014=VERTEX_POINT('',#6967);
#2015=VERTEX_POINT('',#6968);
#2016=VERTEX_POINT('',#6973);
#2017=VERTEX_POINT('',#6977);
#2018=VERTEX_POINT('',#6981);
#2019=VERTEX_POINT('',#6985);
#2020=VERTEX_POINT('',#6991);
#2021=VERTEX_POINT('',#6992);
#2022=VERTEX_POINT('',#6997);
#2023=VERTEX_POINT('',#7001);
#2024=VERTEX_POINT('',#7005);
#2025=VERTEX_POINT('',#7009);
#2026=VERTEX_POINT('',#7015);
#2027=VERTEX_POINT('',#7018);
#2028=VERTEX_POINT('',#7021);
#2029=VERTEX_POINT('',#7024);
#2030=VERTEX_POINT('',#7027);
#2031=VERTEX_POINT('',#7030);
#2032=VERTEX_POINT('',#7032);
#2033=VERTEX_POINT('',#7035);
#2034=VERTEX_POINT('',#7038);
#2035=VERTEX_POINT('',#7041);
#2036=VERTEX_POINT('',#7044);
#2037=VERTEX_POINT('',#7047);
#2038=VERTEX_POINT('',#7051);
#2039=VERTEX_POINT('',#7054);
#2040=VERTEX_POINT('',#7059);
#2041=VERTEX_POINT('',#7062);
#2042=VERTEX_POINT('',#7063);
#2043=VERTEX_POINT('',#7065);
#2044=VERTEX_POINT('',#7067);
#2045=VERTEX_POINT('',#7071);
#2046=VERTEX_POINT('',#7073);
#2047=VERTEX_POINT('',#7075);
#2048=VERTEX_POINT('',#7077);
#2049=VERTEX_POINT('',#7079);
#2050=VERTEX_POINT('',#7081);
#2051=VERTEX_POINT('',#7085);
#2052=VERTEX_POINT('',#7086);
#2053=VERTEX_POINT('',#7089);
#2054=VERTEX_POINT('',#7091);
#2055=VERTEX_POINT('',#7095);
#2056=VERTEX_POINT('',#7097);
#2057=VERTEX_POINT('',#7103);
#2058=VERTEX_POINT('',#7107);
#2059=VERTEX_POINT('',#7108);
#2060=VERTEX_POINT('',#7110);
#2061=VERTEX_POINT('',#7116);
#2062=VERTEX_POINT('',#7122);
#2063=VERTEX_POINT('',#7124);
#2064=VERTEX_POINT('',#7126);
#2065=VERTEX_POINT('',#7130);
#2066=VERTEX_POINT('',#7132);
#2067=VERTEX_POINT('',#7136);
#2068=VERTEX_POINT('',#7137);
#2069=VERTEX_POINT('',#7139);
#2070=VERTEX_POINT('',#7141);
#2071=VERTEX_POINT('',#7145);
#2072=VERTEX_POINT('',#7146);
#2073=VERTEX_POINT('',#7148);
#2074=VERTEX_POINT('',#7150);
#2075=VERTEX_POINT('',#7154);
#2076=VERTEX_POINT('',#7155);
#2077=VERTEX_POINT('',#7157);
#2078=VERTEX_POINT('',#7159);
#2079=VERTEX_POINT('',#7166);
#2080=VERTEX_POINT('',#7167);
#2081=VERTEX_POINT('',#7172);
#2082=VERTEX_POINT('',#7173);
#2083=VERTEX_POINT('',#7180);
#2084=VERTEX_POINT('',#7183);
#2085=VERTEX_POINT('',#7185);
#2086=VERTEX_POINT('',#7189);
#2087=VERTEX_POINT('',#7191);
#2088=VERTEX_POINT('',#7195);
#2089=VERTEX_POINT('',#7197);
#2090=VERTEX_POINT('',#7199);
#2091=VERTEX_POINT('',#7201);
#2092=VERTEX_POINT('',#7203);
#2093=VERTEX_POINT('',#7205);
#2094=VERTEX_POINT('',#7207);
#2095=VERTEX_POINT('',#7209);
#2096=VERTEX_POINT('',#7211);
#2097=VERTEX_POINT('',#7213);
#2098=VERTEX_POINT('',#7215);
#2099=VERTEX_POINT('',#7217);
#2100=VERTEX_POINT('',#7219);
#2101=VERTEX_POINT('',#7221);
#2102=VERTEX_POINT('',#7223);
#2103=VERTEX_POINT('',#7225);
#2104=VERTEX_POINT('',#7227);
#2105=VERTEX_POINT('',#7229);
#2106=VERTEX_POINT('',#7231);
#2107=VERTEX_POINT('',#7233);
#2108=VERTEX_POINT('',#7235);
#2109=VERTEX_POINT('',#7237);
#2110=VERTEX_POINT('',#7239);
#2111=VERTEX_POINT('',#7241);
#2112=VERTEX_POINT('',#7243);
#2113=VERTEX_POINT('',#7245);
#2114=VERTEX_POINT('',#7247);
#2115=VERTEX_POINT('',#7249);
#2116=VERTEX_POINT('',#7251);
#2117=VERTEX_POINT('',#7253);
#2118=VERTEX_POINT('',#7255);
#2119=VERTEX_POINT('',#7257);
#2120=VERTEX_POINT('',#7259);
#2121=VERTEX_POINT('',#7261);
#2122=VERTEX_POINT('',#7263);
#2123=VERTEX_POINT('',#7265);
#2124=VERTEX_POINT('',#7267);
#2125=VERTEX_POINT('',#7269);
#2126=VERTEX_POINT('',#7271);
#2127=VERTEX_POINT('',#7273);
#2128=VERTEX_POINT('',#7275);
#2129=VERTEX_POINT('',#7277);
#2130=VERTEX_POINT('',#7279);
#2131=VERTEX_POINT('',#7281);
#2132=VERTEX_POINT('',#7283);
#2133=VERTEX_POINT('',#7285);
#2134=VERTEX_POINT('',#7287);
#2135=VERTEX_POINT('',#7289);
#2136=VERTEX_POINT('',#7291);
#2137=VERTEX_POINT('',#7293);
#2138=VERTEX_POINT('',#7295);
#2139=VERTEX_POINT('',#7297);
#2140=VERTEX_POINT('',#7299);
#2141=VERTEX_POINT('',#7301);
#2142=VERTEX_POINT('',#7303);
#2143=VERTEX_POINT('',#7305);
#2144=VERTEX_POINT('',#7307);
#2145=VERTEX_POINT('',#7309);
#2146=VERTEX_POINT('',#7311);
#2147=VERTEX_POINT('',#7313);
#2148=VERTEX_POINT('',#7315);
#2149=VERTEX_POINT('',#7317);
#2150=VERTEX_POINT('',#7319);
#2151=VERTEX_POINT('',#7321);
#2152=VERTEX_POINT('',#7323);
#2153=VERTEX_POINT('',#7325);
#2154=VERTEX_POINT('',#7327);
#2155=VERTEX_POINT('',#7329);
#2156=VERTEX_POINT('',#7331);
#2157=VERTEX_POINT('',#7333);
#2158=VERTEX_POINT('',#7335);
#2159=VERTEX_POINT('',#7337);
#2160=VERTEX_POINT('',#7339);
#2161=VERTEX_POINT('',#7342);
#2162=VERTEX_POINT('',#7344);
#2163=VERTEX_POINT('',#7346);
#2164=VERTEX_POINT('',#7348);
#2165=VERTEX_POINT('',#7350);
#2166=VERTEX_POINT('',#7352);
#2167=VERTEX_POINT('',#7354);
#2168=VERTEX_POINT('',#7356);
#2169=VERTEX_POINT('',#7358);
#2170=VERTEX_POINT('',#7360);
#2171=VERTEX_POINT('',#7362);
#2172=VERTEX_POINT('',#7364);
#2173=VERTEX_POINT('',#7366);
#2174=VERTEX_POINT('',#7368);
#2175=VERTEX_POINT('',#7370);
#2176=VERTEX_POINT('',#7372);
#2177=VERTEX_POINT('',#7374);
#2178=VERTEX_POINT('',#7376);
#2179=VERTEX_POINT('',#7378);
#2180=VERTEX_POINT('',#7380);
#2181=VERTEX_POINT('',#7382);
#2182=VERTEX_POINT('',#7384);
#2183=VERTEX_POINT('',#7386);
#2184=VERTEX_POINT('',#7388);
#2185=VERTEX_POINT('',#7390);
#2186=VERTEX_POINT('',#7392);
#2187=VERTEX_POINT('',#7394);
#2188=VERTEX_POINT('',#7396);
#2189=VERTEX_POINT('',#7398);
#2190=VERTEX_POINT('',#7400);
#2191=VERTEX_POINT('',#7402);
#2192=VERTEX_POINT('',#7404);
#2193=VERTEX_POINT('',#7406);
#2194=VERTEX_POINT('',#7408);
#2195=VERTEX_POINT('',#7410);
#2196=VERTEX_POINT('',#7412);
#2197=VERTEX_POINT('',#7414);
#2198=VERTEX_POINT('',#7416);
#2199=VERTEX_POINT('',#7418);
#2200=VERTEX_POINT('',#7420);
#2201=VERTEX_POINT('',#7422);
#2202=VERTEX_POINT('',#7424);
#2203=VERTEX_POINT('',#7426);
#2204=VERTEX_POINT('',#7428);
#2205=VERTEX_POINT('',#7430);
#2206=VERTEX_POINT('',#7432);
#2207=VERTEX_POINT('',#7434);
#2208=VERTEX_POINT('',#7436);
#2209=VERTEX_POINT('',#7438);
#2210=VERTEX_POINT('',#7440);
#2211=VERTEX_POINT('',#7442);
#2212=VERTEX_POINT('',#7444);
#2213=VERTEX_POINT('',#7446);
#2214=VERTEX_POINT('',#7448);
#2215=VERTEX_POINT('',#7450);
#2216=VERTEX_POINT('',#7452);
#2217=VERTEX_POINT('',#7454);
#2218=VERTEX_POINT('',#7456);
#2219=VERTEX_POINT('',#7458);
#2220=VERTEX_POINT('',#7460);
#2221=VERTEX_POINT('',#7462);
#2222=VERTEX_POINT('',#7464);
#2223=VERTEX_POINT('',#7466);
#2224=VERTEX_POINT('',#7468);
#2225=VERTEX_POINT('',#7470);
#2226=VERTEX_POINT('',#7472);
#2227=VERTEX_POINT('',#7474);
#2228=VERTEX_POINT('',#7476);
#2229=VERTEX_POINT('',#7478);
#2230=VERTEX_POINT('',#7480);
#2231=VERTEX_POINT('',#7482);
#2232=VERTEX_POINT('',#7484);
#2233=VERTEX_POINT('',#7486);
#2234=VERTEX_POINT('',#7488);
#2235=VERTEX_POINT('',#7490);
#2236=VERTEX_POINT('',#7492);
#2237=VERTEX_POINT('',#7494);
#2238=VERTEX_POINT('',#7496);
#2239=VERTEX_POINT('',#7498);
#2240=VERTEX_POINT('',#7502);
#2241=VERTEX_POINT('',#7504);
#2242=VERTEX_POINT('',#7507);
#2243=VERTEX_POINT('',#7510);
#2244=VERTEX_POINT('',#7513);
#2245=VERTEX_POINT('',#7516);
#2246=VERTEX_POINT('',#7520);
#2247=VERTEX_POINT('',#7524);
#2248=VERTEX_POINT('',#7528);
#2249=VERTEX_POINT('',#7532);
#2250=VERTEX_POINT('',#7536);
#2251=VERTEX_POINT('',#7540);
#2252=VERTEX_POINT('',#7544);
#2253=VERTEX_POINT('',#7548);
#2254=VERTEX_POINT('',#7552);
#2255=VERTEX_POINT('',#7556);
#2256=VERTEX_POINT('',#7560);
#2257=VERTEX_POINT('',#7564);
#2258=VERTEX_POINT('',#7568);
#2259=VERTEX_POINT('',#7572);
#2260=VERTEX_POINT('',#7576);
#2261=VERTEX_POINT('',#7580);
#2262=VERTEX_POINT('',#7584);
#2263=VERTEX_POINT('',#7588);
#2264=VERTEX_POINT('',#7592);
#2265=VERTEX_POINT('',#7596);
#2266=VERTEX_POINT('',#7600);
#2267=VERTEX_POINT('',#7604);
#2268=VERTEX_POINT('',#7608);
#2269=VERTEX_POINT('',#7612);
#2270=VERTEX_POINT('',#7616);
#2271=VERTEX_POINT('',#7620);
#2272=VERTEX_POINT('',#7624);
#2273=VERTEX_POINT('',#7628);
#2274=VERTEX_POINT('',#7632);
#2275=VERTEX_POINT('',#7636);
#2276=VERTEX_POINT('',#7640);
#2277=VERTEX_POINT('',#7644);
#2278=VERTEX_POINT('',#7648);
#2279=VERTEX_POINT('',#7652);
#2280=VERTEX_POINT('',#7656);
#2281=VERTEX_POINT('',#7660);
#2282=VERTEX_POINT('',#7664);
#2283=VERTEX_POINT('',#7668);
#2284=VERTEX_POINT('',#7672);
#2285=VERTEX_POINT('',#7676);
#2286=VERTEX_POINT('',#7680);
#2287=VERTEX_POINT('',#7684);
#2288=VERTEX_POINT('',#7688);
#2289=VERTEX_POINT('',#7692);
#2290=VERTEX_POINT('',#7696);
#2291=VERTEX_POINT('',#7700);
#2292=VERTEX_POINT('',#7704);
#2293=VERTEX_POINT('',#7708);
#2294=VERTEX_POINT('',#7712);
#2295=VERTEX_POINT('',#7716);
#2296=VERTEX_POINT('',#7720);
#2297=VERTEX_POINT('',#7724);
#2298=VERTEX_POINT('',#7728);
#2299=VERTEX_POINT('',#7732);
#2300=VERTEX_POINT('',#7736);
#2301=VERTEX_POINT('',#7740);
#2302=VERTEX_POINT('',#7744);
#2303=VERTEX_POINT('',#7748);
#2304=VERTEX_POINT('',#7752);
#2305=VERTEX_POINT('',#7756);
#2306=VERTEX_POINT('',#7760);
#2307=VERTEX_POINT('',#7764);
#2308=VERTEX_POINT('',#7768);
#2309=VERTEX_POINT('',#7772);
#2310=VERTEX_POINT('',#7776);
#2311=VERTEX_POINT('',#7780);
#2312=VERTEX_POINT('',#7784);
#2313=VERTEX_POINT('',#7788);
#2314=VERTEX_POINT('',#7792);
#2315=VERTEX_POINT('',#7796);
#2316=VERTEX_POINT('',#7800);
#2317=VERTEX_POINT('',#7804);
#2318=VERTEX_POINT('',#7808);
#2319=VERTEX_POINT('',#7812);
#2320=VERTEX_POINT('',#7816);
#2321=VERTEX_POINT('',#7820);
#2322=VERTEX_POINT('',#7824);
#2323=VERTEX_POINT('',#7828);
#2324=VERTEX_POINT('',#7832);
#2325=VERTEX_POINT('',#7836);
#2326=VERTEX_POINT('',#7840);
#2327=VERTEX_POINT('',#7844);
#2328=VERTEX_POINT('',#7848);
#2329=VERTEX_POINT('',#7852);
#2330=VERTEX_POINT('',#7856);
#2331=VERTEX_POINT('',#7860);
#2332=VERTEX_POINT('',#7864);
#2333=VERTEX_POINT('',#7868);
#2334=VERTEX_POINT('',#7872);
#2335=VERTEX_POINT('',#7876);
#2336=VERTEX_POINT('',#7880);
#2337=VERTEX_POINT('',#7884);
#2338=VERTEX_POINT('',#7888);
#2339=VERTEX_POINT('',#7892);
#2340=VERTEX_POINT('',#7896);
#2341=VERTEX_POINT('',#7900);
#2342=VERTEX_POINT('',#7904);
#2343=VERTEX_POINT('',#7908);
#2344=VERTEX_POINT('',#7912);
#2345=VERTEX_POINT('',#7916);
#2346=VERTEX_POINT('',#7920);
#2347=VERTEX_POINT('',#7924);
#2348=VERTEX_POINT('',#7928);
#2349=VERTEX_POINT('',#7932);
#2350=VERTEX_POINT('',#7936);
#2351=VERTEX_POINT('',#7940);
#2352=VERTEX_POINT('',#7944);
#2353=VERTEX_POINT('',#7948);
#2354=VERTEX_POINT('',#7952);
#2355=VERTEX_POINT('',#7956);
#2356=VERTEX_POINT('',#7960);
#2357=VERTEX_POINT('',#7964);
#2358=VERTEX_POINT('',#7968);
#2359=VERTEX_POINT('',#7972);
#2360=VERTEX_POINT('',#7976);
#2361=VERTEX_POINT('',#7980);
#2362=VERTEX_POINT('',#7984);
#2363=VERTEX_POINT('',#7986);
#2364=VERTEX_POINT('',#7990);
#2365=VERTEX_POINT('',#7996);
#2366=VERTEX_POINT('',#8000);
#2367=VERTEX_POINT('',#8004);
#2368=VERTEX_POINT('',#8008);
#2369=VERTEX_POINT('',#8012);
#2370=VERTEX_POINT('',#8016);
#2371=VERTEX_POINT('',#8020);
#2372=VERTEX_POINT('',#8024);
#2373=VERTEX_POINT('',#8028);
#2374=VERTEX_POINT('',#8032);
#2375=VERTEX_POINT('',#8036);
#2376=VERTEX_POINT('',#8040);
#2377=VERTEX_POINT('',#8044);
#2378=VERTEX_POINT('',#8048);
#2379=VERTEX_POINT('',#8052);
#2380=VERTEX_POINT('',#8056);
#2381=VERTEX_POINT('',#8060);
#2382=VERTEX_POINT('',#8064);
#2383=VERTEX_POINT('',#8068);
#2384=VERTEX_POINT('',#8072);
#2385=VERTEX_POINT('',#8076);
#2386=VERTEX_POINT('',#8080);
#2387=VERTEX_POINT('',#8084);
#2388=VERTEX_POINT('',#8088);
#2389=VERTEX_POINT('',#8092);
#2390=VERTEX_POINT('',#8096);
#2391=VERTEX_POINT('',#8100);
#2392=VERTEX_POINT('',#8104);
#2393=VERTEX_POINT('',#8108);
#2394=VERTEX_POINT('',#8119);
#2395=VERTEX_POINT('',#8122);
#2396=VERTEX_POINT('',#8126);
#2397=VERTEX_POINT('',#8129);
#2398=VERTEX_POINT('',#8133);
#2399=VERTEX_POINT('',#8136);
#2400=VERTEX_POINT('',#8140);
#2401=VERTEX_POINT('',#8142);
#2402=VERTEX_POINT('',#8145);
#2403=VERTEX_POINT('',#8149);
#2404=VERTEX_POINT('',#8150);
#2405=VERTEX_POINT('',#8153);
#2406=VERTEX_POINT('',#8155);
#2407=VERTEX_POINT('',#8159);
#2408=VERTEX_POINT('',#8164);
#2409=VERTEX_POINT('',#8168);
#2410=VERTEX_POINT('',#8172);
#2411=EDGE_CURVE('',#1938,#1939,#890,.T.);
#2412=EDGE_CURVE('',#1939,#1940,#891,.T.);
#2413=EDGE_CURVE('',#1940,#1941,#892,.T.);
#2414=EDGE_CURVE('',#1941,#1942,#893,.T.);
#2415=EDGE_CURVE('',#1942,#1943,#894,.T.);
#2416=EDGE_CURVE('',#1943,#1938,#895,.T.);
#2417=EDGE_CURVE('',#1944,#1944,#148,.T.);
#2418=EDGE_CURVE('',#1945,#1946,#896,.T.);
#2419=EDGE_CURVE('',#1946,#1947,#897,.T.);
#2420=EDGE_CURVE('',#1947,#1948,#898,.T.);
#2421=EDGE_CURVE('',#1948,#1949,#899,.T.);
#2422=EDGE_CURVE('',#1949,#1950,#900,.T.);
#2423=EDGE_CURVE('',#1950,#1945,#901,.T.);
#2424=EDGE_CURVE('',#1951,#1951,#149,.T.);
#2425=EDGE_CURVE('',#1952,#1953,#902,.T.);
#2426=EDGE_CURVE('',#1953,#1954,#903,.T.);
#2427=EDGE_CURVE('',#1954,#1955,#904,.T.);
#2428=EDGE_CURVE('',#1955,#1956,#905,.T.);
#2429=EDGE_CURVE('',#1956,#1957,#906,.T.);
#2430=EDGE_CURVE('',#1957,#1952,#907,.T.);
#2431=EDGE_CURVE('',#1958,#1958,#150,.T.);
#2432=EDGE_CURVE('',#1959,#1960,#908,.T.);
#2433=EDGE_CURVE('',#1960,#1961,#909,.T.);
#2434=EDGE_CURVE('',#1961,#1962,#910,.T.);
#2435=EDGE_CURVE('',#1962,#1963,#911,.T.);
#2436=EDGE_CURVE('',#1963,#1964,#912,.T.);
#2437=EDGE_CURVE('',#1964,#1959,#913,.T.);
#2438=EDGE_CURVE('',#1965,#1965,#151,.T.);
#2439=EDGE_CURVE('',#1966,#1967,#914,.T.);
#2440=EDGE_CURVE('',#1967,#1968,#915,.T.);
#2441=EDGE_CURVE('',#1968,#1969,#916,.T.);
#2442=EDGE_CURVE('',#1969,#1970,#917,.T.);
#2443=EDGE_CURVE('',#1970,#1971,#918,.T.);
#2444=EDGE_CURVE('',#1971,#1966,#919,.T.);
#2445=EDGE_CURVE('',#1972,#1972,#152,.T.);
#2446=EDGE_CURVE('',#1973,#1974,#920,.T.);
#2447=EDGE_CURVE('',#1974,#1975,#921,.T.);
#2448=EDGE_CURVE('',#1975,#1976,#922,.T.);
#2449=EDGE_CURVE('',#1976,#1977,#923,.T.);
#2450=EDGE_CURVE('',#1977,#1978,#924,.T.);
#2451=EDGE_CURVE('',#1978,#1973,#925,.T.);
#2452=EDGE_CURVE('',#1979,#1979,#153,.T.);
#2453=EDGE_CURVE('',#1980,#1980,#154,.T.);
#2454=EDGE_CURVE('',#1981,#1981,#155,.T.);
#2455=EDGE_CURVE('',#1982,#1982,#156,.T.);
#2456=EDGE_CURVE('',#1983,#1983,#157,.T.);
#2457=EDGE_CURVE('',#1984,#1984,#158,.T.);
#2458=EDGE_CURVE('',#1985,#1985,#159,.T.);
#2459=EDGE_CURVE('',#1986,#1987,#926,.T.);
#2460=EDGE_CURVE('',#1987,#1988,#927,.T.);
#2461=EDGE_CURVE('',#1988,#1989,#928,.T.);
#2462=EDGE_CURVE('',#1989,#1986,#929,.T.);
#2463=EDGE_CURVE('',#1990,#1991,#930,.T.);
#2464=EDGE_CURVE('',#1990,#1974,#931,.T.);
#2465=EDGE_CURVE('',#1991,#1973,#932,.T.);
#2466=EDGE_CURVE('',#1992,#1990,#933,.T.);
#2467=EDGE_CURVE('',#1992,#1975,#934,.T.);
#2468=EDGE_CURVE('',#1993,#1992,#935,.T.);
#2469=EDGE_CURVE('',#1993,#1976,#936,.T.);
#2470=EDGE_CURVE('',#1994,#1993,#937,.T.);
#2471=EDGE_CURVE('',#1994,#1977,#938,.T.);
#2472=EDGE_CURVE('',#1995,#1994,#939,.T.);
#2473=EDGE_CURVE('',#1995,#1978,#940,.T.);
#2474=EDGE_CURVE('',#1991,#1995,#941,.T.);
#2475=EDGE_CURVE('',#1996,#1997,#942,.T.);
#2476=EDGE_CURVE('',#1996,#1967,#943,.T.);
#2477=EDGE_CURVE('',#1997,#1966,#944,.T.);
#2478=EDGE_CURVE('',#1998,#1996,#945,.T.);
#2479=EDGE_CURVE('',#1998,#1968,#946,.T.);
#2480=EDGE_CURVE('',#1999,#1998,#947,.T.);
#2481=EDGE_CURVE('',#1999,#1969,#948,.T.);
#2482=EDGE_CURVE('',#2000,#1999,#949,.T.);
#2483=EDGE_CURVE('',#2000,#1970,#950,.T.);
#2484=EDGE_CURVE('',#2001,#2000,#951,.T.);
#2485=EDGE_CURVE('',#2001,#1971,#952,.T.);
#2486=EDGE_CURVE('',#1997,#2001,#953,.T.);
#2487=EDGE_CURVE('',#2002,#2003,#954,.T.);
#2488=EDGE_CURVE('',#2002,#1960,#955,.T.);
#2489=EDGE_CURVE('',#2003,#1959,#956,.T.);
#2490=EDGE_CURVE('',#2004,#2002,#957,.T.);
#2491=EDGE_CURVE('',#2004,#1961,#958,.T.);
#2492=EDGE_CURVE('',#2005,#2004,#959,.T.);
#2493=EDGE_CURVE('',#2005,#1962,#960,.T.);
#2494=EDGE_CURVE('',#2006,#2005,#961,.T.);
#2495=EDGE_CURVE('',#2006,#1963,#962,.T.);
#2496=EDGE_CURVE('',#2007,#2006,#963,.T.);
#2497=EDGE_CURVE('',#2007,#1964,#964,.T.);
#2498=EDGE_CURVE('',#2003,#2007,#965,.T.);
#2499=EDGE_CURVE('',#2008,#2009,#966,.T.);
#2500=EDGE_CURVE('',#2008,#1953,#967,.T.);
#2501=EDGE_CURVE('',#2009,#1952,#968,.T.);
#2502=EDGE_CURVE('',#2010,#2008,#969,.T.);
#2503=EDGE_CURVE('',#2010,#1954,#970,.T.);
#2504=EDGE_CURVE('',#2011,#2010,#971,.T.);
#2505=EDGE_CURVE('',#2011,#1955,#972,.T.);
#2506=EDGE_CURVE('',#2012,#2011,#973,.T.);
#2507=EDGE_CURVE('',#2012,#1956,#974,.T.);
#2508=EDGE_CURVE('',#2013,#2012,#975,.T.);
#2509=EDGE_CURVE('',#2013,#1957,#976,.T.);
#2510=EDGE_CURVE('',#2009,#2013,#977,.T.);
#2511=EDGE_CURVE('',#2014,#2015,#978,.T.);
#2512=EDGE_CURVE('',#2014,#1946,#979,.T.);
#2513=EDGE_CURVE('',#2015,#1945,#980,.T.);
#2514=EDGE_CURVE('',#2016,#2014,#981,.T.);
#2515=EDGE_CURVE('',#2016,#1947,#982,.T.);
#2516=EDGE_CURVE('',#2017,#2016,#983,.T.);
#2517=EDGE_CURVE('',#2017,#1948,#984,.T.);
#2518=EDGE_CURVE('',#2018,#2017,#985,.T.);
#2519=EDGE_CURVE('',#2018,#1949,#986,.T.);
#2520=EDGE_CURVE('',#2019,#2018,#987,.T.);
#2521=EDGE_CURVE('',#2019,#1950,#988,.T.);
#2522=EDGE_CURVE('',#2015,#2019,#989,.T.);
#2523=EDGE_CURVE('',#2020,#2021,#990,.T.);
#2524=EDGE_CURVE('',#2020,#1939,#991,.T.);
#2525=EDGE_CURVE('',#2021,#1938,#992,.T.);
#2526=EDGE_CURVE('',#2022,#2020,#993,.T.);
#2527=EDGE_CURVE('',#2022,#1940,#994,.T.);
#2528=EDGE_CURVE('',#2023,#2022,#995,.T.);
#2529=EDGE_CURVE('',#2023,#1941,#996,.T.);
#2530=EDGE_CURVE('',#2024,#2023,#997,.T.);
#2531=EDGE_CURVE('',#2024,#1942,#998,.T.);
#2532=EDGE_CURVE('',#2025,#2024,#999,.T.);
#2533=EDGE_CURVE('',#2025,#1943,#1000,.T.);
#2534=EDGE_CURVE('',#2021,#2025,#1001,.T.);
#2535=EDGE_CURVE('',#2026,#2026,#160,.T.);
#2536=EDGE_CURVE('',#2027,#2027,#161,.T.);
#2537=EDGE_CURVE('',#2028,#2028,#162,.T.);
#2538=EDGE_CURVE('',#2029,#2029,#163,.T.);
#2539=EDGE_CURVE('',#2030,#2030,#164,.T.);
#2540=EDGE_CURVE('',#2031,#2031,#165,.T.);
#2541=EDGE_CURVE('',#2032,#2032,#166,.T.);
#2542=EDGE_CURVE('',#2033,#2033,#167,.T.);
#2543=EDGE_CURVE('',#2034,#2034,#168,.T.);
#2544=EDGE_CURVE('',#2035,#2035,#169,.T.);
#2545=EDGE_CURVE('',#2036,#2036,#170,.T.);
#2546=EDGE_CURVE('',#2037,#2037,#171,.T.);
#2547=EDGE_CURVE('',#2038,#2038,#172,.T.);
#2548=EDGE_CURVE('',#2039,#2039,#173,.T.);
#2549=EDGE_CURVE('',#2040,#2040,#174,.T.);
#2550=EDGE_CURVE('',#2041,#2042,#1002,.T.);
#2551=EDGE_CURVE('',#2043,#2041,#1003,.T.);
#2552=EDGE_CURVE('',#2044,#2043,#1004,.T.);
#2553=EDGE_CURVE('',#2044,#2042,#1005,.T.);
#2554=EDGE_CURVE('',#2042,#2045,#175,.T.);
#2555=EDGE_CURVE('',#2046,#2044,#1006,.T.);
#2556=EDGE_CURVE('',#2047,#2046,#1007,.T.);
#2557=EDGE_CURVE('',#2048,#2047,#1008,.T.);
#2558=EDGE_CURVE('',#2048,#2049,#1009,.T.);
#2559=EDGE_CURVE('',#2049,#2050,#1010,.T.);
#2560=EDGE_CURVE('',#2050,#2045,#1011,.T.);
#2561=EDGE_CURVE('',#2051,#2052,#1012,.T.);
#2562=EDGE_CURVE('',#2047,#2051,#1013,.T.);
#2563=EDGE_CURVE('',#2046,#2053,#1014,.T.);
#2564=EDGE_CURVE('',#2054,#2053,#1015,.T.);
#2565=EDGE_CURVE('',#2052,#2054,#1016,.T.);
#2566=EDGE_CURVE('',#2045,#2055,#1017,.T.);
#2567=EDGE_CURVE('',#2056,#2050,#1018,.T.);
#2568=EDGE_CURVE('',#2056,#2055,#1019,.T.);
#2569=EDGE_CURVE('',#2053,#2043,#1020,.T.);
#2570=EDGE_CURVE('',#2057,#2049,#1021,.T.);
#2571=EDGE_CURVE('',#2057,#2056,#1022,.T.);
#2572=EDGE_CURVE('',#2058,#2059,#1023,.T.);
#2573=EDGE_CURVE('',#2060,#2058,#1024,.T.);
#2574=EDGE_CURVE('',#2060,#2057,#1025,.T.);
#2575=EDGE_CURVE('',#2059,#2048,#1026,.T.);
#2576=EDGE_CURVE('',#2055,#2041,#176,.T.);
#2577=EDGE_CURVE('',#2061,#2060,#1027,.T.);
#2578=EDGE_CURVE('',#2054,#2061,#1028,.T.);
#2579=EDGE_CURVE('',#2059,#2051,#1029,.T.);
#2580=EDGE_CURVE('',#2062,#2061,#1030,.T.);
#2581=EDGE_CURVE('',#2062,#2063,#1031,.T.);
#2582=EDGE_CURVE('',#2063,#2064,#1032,.T.);
#2583=EDGE_CURVE('',#2052,#2064,#1033,.T.);
#2584=EDGE_CURVE('',#2058,#2065,#1034,.T.);
#2585=EDGE_CURVE('',#2065,#2066,#1035,.T.);
#2586=EDGE_CURVE('',#2062,#2066,#1036,.T.);
#2587=EDGE_CURVE('',#2067,#2068,#1037,.T.);
#2588=EDGE_CURVE('',#2069,#2067,#1038,.T.);
#2589=EDGE_CURVE('',#2070,#2069,#1039,.T.);
#2590=EDGE_CURVE('',#2070,#2068,#1040,.T.);
#2591=EDGE_CURVE('',#2071,#2072,#1041,.T.);
#2592=EDGE_CURVE('',#2071,#2073,#1042,.T.);
#2593=EDGE_CURVE('',#2073,#2074,#1043,.T.);
#2594=EDGE_CURVE('',#2072,#2074,#1044,.T.);
#2595=EDGE_CURVE('',#2075,#2076,#1045,.T.);
#2596=EDGE_CURVE('',#2077,#2075,#1046,.T.);
#2597=EDGE_CURVE('',#2078,#2077,#1047,.T.);
#2598=EDGE_CURVE('',#2078,#2076,#1048,.T.);
#2599=EDGE_CURVE('',#2073,#2070,#1049,.T.);
#2600=EDGE_CURVE('',#2074,#2069,#1050,.T.);
#2601=EDGE_CURVE('',#2079,#2080,#1051,.T.);
#2602=EDGE_CURVE('',#2079,#2078,#1052,.T.);
#2603=EDGE_CURVE('',#2080,#2077,#1053,.T.);
#2604=EDGE_CURVE('',#2081,#2082,#1054,.T.);
#2605=EDGE_CURVE('',#2081,#2079,#1055,.T.);
#2606=EDGE_CURVE('',#2082,#2080,#1056,.T.);
#2607=EDGE_CURVE('',#2068,#2075,#177,.T.);
#2608=EDGE_CURVE('',#2067,#2076,#178,.T.);
#2609=EDGE_CURVE('',#2083,#2083,#179,.T.);
#2610=EDGE_CURVE('',#2084,#2072,#1057,.T.);
#2611=EDGE_CURVE('',#2084,#2085,#1058,.T.);
#2612=EDGE_CURVE('',#2085,#2071,#1059,.T.);
#2613=EDGE_CURVE('',#2086,#2086,#180,.T.);
#2614=EDGE_CURVE('',#2087,#2087,#181,.T.);
#2615=EDGE_CURVE('',#2088,#2081,#1060,.T.);
#2616=EDGE_CURVE('',#2089,#2088,#1061,.T.);
#2617=EDGE_CURVE('',#2089,#2090,#1062,.T.);
#2618=EDGE_CURVE('',#2091,#2090,#1063,.T.);
#2619=EDGE_CURVE('',#2091,#2092,#1064,.T.);
#2620=EDGE_CURVE('',#2093,#2092,#1065,.T.);
#2621=EDGE_CURVE('',#2093,#2094,#1066,.T.);
#2622=EDGE_CURVE('',#2095,#2094,#1067,.T.);
#2623=EDGE_CURVE('',#2095,#2096,#1068,.T.);
#2624=EDGE_CURVE('',#2097,#2096,#1069,.T.);
#2625=EDGE_CURVE('',#2097,#2098,#1070,.T.);
#2626=EDGE_CURVE('',#2099,#2098,#1071,.T.);
#2627=EDGE_CURVE('',#2099,#2100,#1072,.T.);
#2628=EDGE_CURVE('',#2101,#2100,#1073,.T.);
#2629=EDGE_CURVE('',#2101,#2102,#1074,.T.);
#2630=EDGE_CURVE('',#2103,#2102,#1075,.T.);
#2631=EDGE_CURVE('',#2103,#2104,#182,.T.);
#2632=EDGE_CURVE('',#2104,#2105,#1076,.T.);
#2633=EDGE_CURVE('',#2105,#2106,#183,.T.);
#2634=EDGE_CURVE('',#2106,#2107,#1077,.T.);
#2635=EDGE_CURVE('',#2107,#2108,#184,.T.);
#2636=EDGE_CURVE('',#2108,#2109,#1078,.T.);
#2637=EDGE_CURVE('',#2109,#2110,#185,.T.);
#2638=EDGE_CURVE('',#2110,#2111,#1079,.T.);
#2639=EDGE_CURVE('',#2111,#2112,#186,.T.);
#2640=EDGE_CURVE('',#2112,#2113,#1080,.T.);
#2641=EDGE_CURVE('',#2113,#2114,#187,.T.);
#2642=EDGE_CURVE('',#2114,#2115,#1081,.T.);
#2643=EDGE_CURVE('',#2115,#2116,#188,.T.);
#2644=EDGE_CURVE('',#2116,#2117,#1082,.T.);
#2645=EDGE_CURVE('',#2117,#2118,#189,.T.);
#2646=EDGE_CURVE('',#2118,#2119,#1083,.T.);
#2647=EDGE_CURVE('',#2119,#2120,#190,.T.);
#2648=EDGE_CURVE('',#2120,#2121,#1084,.T.);
#2649=EDGE_CURVE('',#2121,#2122,#191,.T.);
#2650=EDGE_CURVE('',#2122,#2123,#1085,.T.);
#2651=EDGE_CURVE('',#2123,#2124,#192,.T.);
#2652=EDGE_CURVE('',#2124,#2125,#1086,.T.);
#2653=EDGE_CURVE('',#2125,#2126,#193,.T.);
#2654=EDGE_CURVE('',#2126,#2127,#1087,.T.);
#2655=EDGE_CURVE('',#2127,#2128,#194,.T.);
#2656=EDGE_CURVE('',#2128,#2129,#1088,.T.);
#2657=EDGE_CURVE('',#2129,#2130,#195,.T.);
#2658=EDGE_CURVE('',#2130,#2131,#1089,.T.);
#2659=EDGE_CURVE('',#2131,#2132,#196,.T.);
#2660=EDGE_CURVE('',#2132,#2133,#1090,.T.);
#2661=EDGE_CURVE('',#2133,#2134,#197,.T.);
#2662=EDGE_CURVE('',#2134,#2135,#1091,.T.);
#2663=EDGE_CURVE('',#2135,#2136,#198,.T.);
#2664=EDGE_CURVE('',#2136,#2137,#1092,.T.);
#2665=EDGE_CURVE('',#2137,#2138,#199,.T.);
#2666=EDGE_CURVE('',#2138,#2139,#1093,.T.);
#2667=EDGE_CURVE('',#2139,#2140,#200,.T.);
#2668=EDGE_CURVE('',#2140,#2141,#1094,.T.);
#2669=EDGE_CURVE('',#2141,#2142,#201,.T.);
#2670=EDGE_CURVE('',#2142,#2143,#1095,.T.);
#2671=EDGE_CURVE('',#2143,#2144,#202,.T.);
#2672=EDGE_CURVE('',#2144,#2145,#1096,.T.);
#2673=EDGE_CURVE('',#2145,#2146,#203,.T.);
#2674=EDGE_CURVE('',#2146,#2147,#1097,.T.);
#2675=EDGE_CURVE('',#2147,#2148,#204,.T.);
#2676=EDGE_CURVE('',#2148,#2149,#1098,.T.);
#2677=EDGE_CURVE('',#2149,#2150,#205,.T.);
#2678=EDGE_CURVE('',#2150,#2151,#1099,.T.);
#2679=EDGE_CURVE('',#2151,#2152,#206,.T.);
#2680=EDGE_CURVE('',#2152,#2153,#1100,.T.);
#2681=EDGE_CURVE('',#2153,#2154,#207,.T.);
#2682=EDGE_CURVE('',#2154,#2155,#1101,.T.);
#2683=EDGE_CURVE('',#2155,#2156,#208,.T.);
#2684=EDGE_CURVE('',#2156,#2157,#1102,.T.);
#2685=EDGE_CURVE('',#2157,#2158,#209,.T.);
#2686=EDGE_CURVE('',#2158,#2159,#1103,.T.);
#2687=EDGE_CURVE('',#2159,#2160,#210,.T.);
#2688=EDGE_CURVE('',#2160,#2063,#1104,.T.);
#2689=EDGE_CURVE('',#2066,#2161,#211,.T.);
#2690=EDGE_CURVE('',#2162,#2161,#1105,.T.);
#2691=EDGE_CURVE('',#2163,#2162,#1106,.T.);
#2692=EDGE_CURVE('',#2164,#2163,#1107,.T.);
#2693=EDGE_CURVE('',#2165,#2164,#212,.T.);
#2694=EDGE_CURVE('',#2166,#2165,#1108,.T.);
#2695=EDGE_CURVE('',#2167,#2166,#213,.T.);
#2696=EDGE_CURVE('',#2168,#2167,#1109,.T.);
#2697=EDGE_CURVE('',#2169,#2168,#214,.T.);
#2698=EDGE_CURVE('',#2170,#2169,#1110,.T.);
#2699=EDGE_CURVE('',#2171,#2170,#215,.T.);
#2700=EDGE_CURVE('',#2172,#2171,#1111,.T.);
#2701=EDGE_CURVE('',#2173,#2172,#216,.T.);
#2702=EDGE_CURVE('',#2174,#2173,#1112,.T.);
#2703=EDGE_CURVE('',#2175,#2174,#217,.T.);
#2704=EDGE_CURVE('',#2176,#2175,#1113,.T.);
#2705=EDGE_CURVE('',#2177,#2176,#218,.T.);
#2706=EDGE_CURVE('',#2178,#2177,#1114,.T.);
#2707=EDGE_CURVE('',#2179,#2178,#219,.T.);
#2708=EDGE_CURVE('',#2180,#2179,#1115,.T.);
#2709=EDGE_CURVE('',#2181,#2180,#220,.T.);
#2710=EDGE_CURVE('',#2182,#2181,#1116,.T.);
#2711=EDGE_CURVE('',#2183,#2182,#221,.T.);
#2712=EDGE_CURVE('',#2184,#2183,#1117,.T.);
#2713=EDGE_CURVE('',#2185,#2184,#222,.T.);
#2714=EDGE_CURVE('',#2186,#2185,#1118,.T.);
#2715=EDGE_CURVE('',#2187,#2186,#223,.T.);
#2716=EDGE_CURVE('',#2188,#2187,#1119,.T.);
#2717=EDGE_CURVE('',#2189,#2188,#224,.T.);
#2718=EDGE_CURVE('',#2190,#2189,#1120,.T.);
#2719=EDGE_CURVE('',#2191,#2190,#225,.T.);
#2720=EDGE_CURVE('',#2192,#2191,#1121,.T.);
#2721=EDGE_CURVE('',#2193,#2192,#226,.T.);
#2722=EDGE_CURVE('',#2194,#2193,#1122,.T.);
#2723=EDGE_CURVE('',#2195,#2194,#227,.T.);
#2724=EDGE_CURVE('',#2196,#2195,#1123,.T.);
#2725=EDGE_CURVE('',#2197,#2196,#228,.T.);
#2726=EDGE_CURVE('',#2198,#2197,#1124,.T.);
#2727=EDGE_CURVE('',#2199,#2198,#229,.T.);
#2728=EDGE_CURVE('',#2200,#2199,#1125,.T.);
#2729=EDGE_CURVE('',#2201,#2200,#230,.T.);
#2730=EDGE_CURVE('',#2202,#2201,#1126,.T.);
#2731=EDGE_CURVE('',#2203,#2202,#231,.T.);
#2732=EDGE_CURVE('',#2204,#2203,#1127,.T.);
#2733=EDGE_CURVE('',#2205,#2204,#232,.T.);
#2734=EDGE_CURVE('',#2206,#2205,#1128,.T.);
#2735=EDGE_CURVE('',#2207,#2206,#233,.T.);
#2736=EDGE_CURVE('',#2208,#2207,#1129,.T.);
#2737=EDGE_CURVE('',#2209,#2208,#234,.T.);
#2738=EDGE_CURVE('',#2210,#2209,#1130,.T.);
#2739=EDGE_CURVE('',#2211,#2210,#235,.T.);
#2740=EDGE_CURVE('',#2212,#2211,#1131,.T.);
#2741=EDGE_CURVE('',#2213,#2212,#236,.T.);
#2742=EDGE_CURVE('',#2214,#2213,#1132,.T.);
#2743=EDGE_CURVE('',#2215,#2214,#237,.T.);
#2744=EDGE_CURVE('',#2216,#2215,#1133,.T.);
#2745=EDGE_CURVE('',#2217,#2216,#238,.T.);
#2746=EDGE_CURVE('',#2218,#2217,#1134,.T.);
#2747=EDGE_CURVE('',#2219,#2218,#239,.T.);
#2748=EDGE_CURVE('',#2220,#2219,#1135,.T.);
#2749=EDGE_CURVE('',#2221,#2220,#240,.T.);
#2750=EDGE_CURVE('',#2222,#2221,#1136,.T.);
#2751=EDGE_CURVE('',#2223,#2222,#1137,.T.);
#2752=EDGE_CURVE('',#2224,#2223,#1138,.T.);
#2753=EDGE_CURVE('',#2225,#2224,#1139,.T.);
#2754=EDGE_CURVE('',#2226,#2225,#1140,.T.);
#2755=EDGE_CURVE('',#2227,#2226,#1141,.T.);
#2756=EDGE_CURVE('',#2228,#2227,#1142,.T.);
#2757=EDGE_CURVE('',#2229,#2228,#1143,.T.);
#2758=EDGE_CURVE('',#2230,#2229,#1144,.T.);
#2759=EDGE_CURVE('',#2231,#2230,#1145,.T.);
#2760=EDGE_CURVE('',#2232,#2231,#1146,.T.);
#2761=EDGE_CURVE('',#2233,#2232,#1147,.T.);
#2762=EDGE_CURVE('',#2234,#2233,#1148,.T.);
#2763=EDGE_CURVE('',#2235,#2234,#1149,.T.);
#2764=EDGE_CURVE('',#2236,#2235,#1150,.T.);
#2765=EDGE_CURVE('',#2237,#2236,#1151,.T.);
#2766=EDGE_CURVE('',#2238,#2237,#1152,.T.);
#2767=EDGE_CURVE('',#2238,#2239,#241,.T.);
#2768=EDGE_CURVE('',#2239,#2084,#1153,.T.);
#2769=EDGE_CURVE('',#2240,#2238,#1154,.T.);
#2770=EDGE_CURVE('',#2241,#2240,#242,.T.);
#2771=EDGE_CURVE('',#2239,#2241,#1155,.T.);
#2772=EDGE_CURVE('',#2242,#2242,#243,.T.);
#2773=EDGE_CURVE('',#2243,#2065,#244,.T.);
#2774=EDGE_CURVE('',#2161,#2243,#1156,.T.);
#2775=EDGE_CURVE('',#2244,#2244,#245,.T.);
#2776=EDGE_CURVE('',#2245,#2237,#1157,.T.);
#2777=EDGE_CURVE('',#2240,#2245,#1158,.T.);
#2778=EDGE_CURVE('',#2243,#2246,#1159,.T.);
#2779=EDGE_CURVE('',#2246,#2162,#1160,.T.);
#2780=EDGE_CURVE('',#2247,#2163,#1161,.T.);
#2781=EDGE_CURVE('',#2247,#2246,#1162,.T.);
#2782=EDGE_CURVE('',#2248,#2160,#1163,.T.);
#2783=EDGE_CURVE('',#2248,#2064,#1164,.T.);
#2784=EDGE_CURVE('',#2249,#2247,#1165,.T.);
#2785=EDGE_CURVE('',#2164,#2249,#1166,.T.);
#2786=EDGE_CURVE('',#2250,#2159,#1167,.T.);
#2787=EDGE_CURVE('',#2250,#2248,#246,.T.);
#2788=EDGE_CURVE('',#2165,#2251,#1168,.T.);
#2789=EDGE_CURVE('',#2251,#2249,#247,.T.);
#2790=EDGE_CURVE('',#2252,#2158,#1169,.T.);
#2791=EDGE_CURVE('',#2252,#2250,#1170,.T.);
#2792=EDGE_CURVE('',#2166,#2253,#1171,.T.);
#2793=EDGE_CURVE('',#2253,#2251,#1172,.T.);
#2794=EDGE_CURVE('',#2254,#2157,#1173,.T.);
#2795=EDGE_CURVE('',#2254,#2252,#248,.T.);
#2796=EDGE_CURVE('',#2167,#2255,#1174,.T.);
#2797=EDGE_CURVE('',#2255,#2253,#249,.T.);
#2798=EDGE_CURVE('',#2256,#2156,#1175,.T.);
#2799=EDGE_CURVE('',#2256,#2254,#1176,.T.);
#2800=EDGE_CURVE('',#2168,#2257,#1177,.T.);
#2801=EDGE_CURVE('',#2257,#2255,#1178,.T.);
#2802=EDGE_CURVE('',#2258,#2155,#1179,.T.);
#2803=EDGE_CURVE('',#2258,#2256,#250,.T.);
#2804=EDGE_CURVE('',#2169,#2259,#1180,.T.);
#2805=EDGE_CURVE('',#2259,#2257,#251,.T.);
#2806=EDGE_CURVE('',#2260,#2154,#1181,.T.);
#2807=EDGE_CURVE('',#2260,#2258,#1182,.T.);
#2808=EDGE_CURVE('',#2170,#2261,#1183,.T.);
#2809=EDGE_CURVE('',#2261,#2259,#1184,.T.);
#2810=EDGE_CURVE('',#2262,#2153,#1185,.T.);
#2811=EDGE_CURVE('',#2262,#2260,#252,.T.);
#2812=EDGE_CURVE('',#2171,#2263,#1186,.T.);
#2813=EDGE_CURVE('',#2263,#2261,#253,.T.);
#2814=EDGE_CURVE('',#2264,#2152,#1187,.T.);
#2815=EDGE_CURVE('',#2264,#2262,#1188,.T.);
#2816=EDGE_CURVE('',#2172,#2265,#1189,.T.);
#2817=EDGE_CURVE('',#2265,#2263,#1190,.T.);
#2818=EDGE_CURVE('',#2266,#2151,#1191,.T.);
#2819=EDGE_CURVE('',#2266,#2264,#254,.T.);
#2820=EDGE_CURVE('',#2173,#2267,#1192,.T.);
#2821=EDGE_CURVE('',#2267,#2265,#255,.T.);
#2822=EDGE_CURVE('',#2268,#2150,#1193,.T.);
#2823=EDGE_CURVE('',#2268,#2266,#1194,.T.);
#2824=EDGE_CURVE('',#2174,#2269,#1195,.T.);
#2825=EDGE_CURVE('',#2269,#2267,#1196,.T.);
#2826=EDGE_CURVE('',#2270,#2149,#1197,.T.);
#2827=EDGE_CURVE('',#2270,#2268,#256,.T.);
#2828=EDGE_CURVE('',#2175,#2271,#1198,.T.);
#2829=EDGE_CURVE('',#2271,#2269,#257,.T.);
#2830=EDGE_CURVE('',#2272,#2148,#1199,.T.);
#2831=EDGE_CURVE('',#2272,#2270,#1200,.T.);
#2832=EDGE_CURVE('',#2176,#2273,#1201,.T.);
#2833=EDGE_CURVE('',#2273,#2271,#1202,.T.);
#2834=EDGE_CURVE('',#2274,#2147,#1203,.T.);
#2835=EDGE_CURVE('',#2274,#2272,#258,.T.);
#2836=EDGE_CURVE('',#2177,#2275,#1204,.T.);
#2837=EDGE_CURVE('',#2275,#2273,#259,.T.);
#2838=EDGE_CURVE('',#2276,#2146,#1205,.T.);
#2839=EDGE_CURVE('',#2276,#2274,#1206,.T.);
#2840=EDGE_CURVE('',#2178,#2277,#1207,.T.);
#2841=EDGE_CURVE('',#2277,#2275,#1208,.T.);
#2842=EDGE_CURVE('',#2278,#2145,#1209,.T.);
#2843=EDGE_CURVE('',#2278,#2276,#260,.T.);
#2844=EDGE_CURVE('',#2179,#2279,#1210,.T.);
#2845=EDGE_CURVE('',#2279,#2277,#261,.T.);
#2846=EDGE_CURVE('',#2280,#2144,#1211,.T.);
#2847=EDGE_CURVE('',#2280,#2278,#1212,.T.);
#2848=EDGE_CURVE('',#2180,#2281,#1213,.T.);
#2849=EDGE_CURVE('',#2281,#2279,#1214,.T.);
#2850=EDGE_CURVE('',#2282,#2143,#1215,.T.);
#2851=EDGE_CURVE('',#2282,#2280,#262,.T.);
#2852=EDGE_CURVE('',#2181,#2283,#1216,.T.);
#2853=EDGE_CURVE('',#2283,#2281,#263,.T.);
#2854=EDGE_CURVE('',#2284,#2142,#1217,.T.);
#2855=EDGE_CURVE('',#2284,#2282,#1218,.T.);
#2856=EDGE_CURVE('',#2182,#2285,#1219,.T.);
#2857=EDGE_CURVE('',#2285,#2283,#1220,.T.);
#2858=EDGE_CURVE('',#2286,#2141,#1221,.T.);
#2859=EDGE_CURVE('',#2286,#2284,#264,.T.);
#2860=EDGE_CURVE('',#2183,#2287,#1222,.T.);
#2861=EDGE_CURVE('',#2287,#2285,#265,.T.);
#2862=EDGE_CURVE('',#2288,#2140,#1223,.T.);
#2863=EDGE_CURVE('',#2288,#2286,#1224,.T.);
#2864=EDGE_CURVE('',#2184,#2289,#1225,.T.);
#2865=EDGE_CURVE('',#2289,#2287,#1226,.T.);
#2866=EDGE_CURVE('',#2290,#2139,#1227,.T.);
#2867=EDGE_CURVE('',#2290,#2288,#266,.T.);
#2868=EDGE_CURVE('',#2185,#2291,#1228,.T.);
#2869=EDGE_CURVE('',#2291,#2289,#267,.T.);
#2870=EDGE_CURVE('',#2292,#2138,#1229,.T.);
#2871=EDGE_CURVE('',#2292,#2290,#1230,.T.);
#2872=EDGE_CURVE('',#2186,#2293,#1231,.T.);
#2873=EDGE_CURVE('',#2293,#2291,#1232,.T.);
#2874=EDGE_CURVE('',#2294,#2137,#1233,.T.);
#2875=EDGE_CURVE('',#2294,#2292,#268,.T.);
#2876=EDGE_CURVE('',#2187,#2295,#1234,.T.);
#2877=EDGE_CURVE('',#2295,#2293,#269,.T.);
#2878=EDGE_CURVE('',#2296,#2136,#1235,.T.);
#2879=EDGE_CURVE('',#2296,#2294,#1236,.T.);
#2880=EDGE_CURVE('',#2188,#2297,#1237,.T.);
#2881=EDGE_CURVE('',#2297,#2295,#1238,.T.);
#2882=EDGE_CURVE('',#2298,#2135,#1239,.T.);
#2883=EDGE_CURVE('',#2298,#2296,#270,.T.);
#2884=EDGE_CURVE('',#2189,#2299,#1240,.T.);
#2885=EDGE_CURVE('',#2299,#2297,#271,.T.);
#2886=EDGE_CURVE('',#2300,#2134,#1241,.T.);
#2887=EDGE_CURVE('',#2300,#2298,#1242,.T.);
#2888=EDGE_CURVE('',#2190,#2301,#1243,.T.);
#2889=EDGE_CURVE('',#2301,#2299,#1244,.T.);
#2890=EDGE_CURVE('',#2302,#2133,#1245,.T.);
#2891=EDGE_CURVE('',#2302,#2300,#272,.T.);
#2892=EDGE_CURVE('',#2191,#2303,#1246,.T.);
#2893=EDGE_CURVE('',#2303,#2301,#273,.T.);
#2894=EDGE_CURVE('',#2304,#2132,#1247,.T.);
#2895=EDGE_CURVE('',#2304,#2302,#1248,.T.);
#2896=EDGE_CURVE('',#2192,#2305,#1249,.T.);
#2897=EDGE_CURVE('',#2305,#2303,#1250,.T.);
#2898=EDGE_CURVE('',#2306,#2131,#1251,.T.);
#2899=EDGE_CURVE('',#2306,#2304,#274,.T.);
#2900=EDGE_CURVE('',#2193,#2307,#1252,.T.);
#2901=EDGE_CURVE('',#2307,#2305,#275,.T.);
#2902=EDGE_CURVE('',#2308,#2130,#1253,.T.);
#2903=EDGE_CURVE('',#2308,#2306,#1254,.T.);
#2904=EDGE_CURVE('',#2194,#2309,#1255,.T.);
#2905=EDGE_CURVE('',#2309,#2307,#1256,.T.);
#2906=EDGE_CURVE('',#2310,#2129,#1257,.T.);
#2907=EDGE_CURVE('',#2310,#2308,#276,.T.);
#2908=EDGE_CURVE('',#2195,#2311,#1258,.T.);
#2909=EDGE_CURVE('',#2311,#2309,#277,.T.);
#2910=EDGE_CURVE('',#2312,#2128,#1259,.T.);
#2911=EDGE_CURVE('',#2312,#2310,#1260,.T.);
#2912=EDGE_CURVE('',#2196,#2313,#1261,.T.);
#2913=EDGE_CURVE('',#2313,#2311,#1262,.T.);
#2914=EDGE_CURVE('',#2314,#2127,#1263,.T.);
#2915=EDGE_CURVE('',#2314,#2312,#278,.T.);
#2916=EDGE_CURVE('',#2197,#2315,#1264,.T.);
#2917=EDGE_CURVE('',#2315,#2313,#279,.T.);
#2918=EDGE_CURVE('',#2316,#2126,#1265,.T.);
#2919=EDGE_CURVE('',#2316,#2314,#1266,.T.);
#2920=EDGE_CURVE('',#2198,#2317,#1267,.T.);
#2921=EDGE_CURVE('',#2317,#2315,#1268,.T.);
#2922=EDGE_CURVE('',#2318,#2125,#1269,.T.);
#2923=EDGE_CURVE('',#2318,#2316,#280,.T.);
#2924=EDGE_CURVE('',#2199,#2319,#1270,.T.);
#2925=EDGE_CURVE('',#2319,#2317,#281,.T.);
#2926=EDGE_CURVE('',#2320,#2124,#1271,.T.);
#2927=EDGE_CURVE('',#2320,#2318,#1272,.T.);
#2928=EDGE_CURVE('',#2200,#2321,#1273,.T.);
#2929=EDGE_CURVE('',#2321,#2319,#1274,.T.);
#2930=EDGE_CURVE('',#2322,#2123,#1275,.T.);
#2931=EDGE_CURVE('',#2322,#2320,#282,.T.);
#2932=EDGE_CURVE('',#2201,#2323,#1276,.T.);
#2933=EDGE_CURVE('',#2323,#2321,#283,.T.);
#2934=EDGE_CURVE('',#2324,#2122,#1277,.T.);
#2935=EDGE_CURVE('',#2324,#2322,#1278,.T.);
#2936=EDGE_CURVE('',#2202,#2325,#1279,.T.);
#2937=EDGE_CURVE('',#2325,#2323,#1280,.T.);
#2938=EDGE_CURVE('',#2326,#2121,#1281,.T.);
#2939=EDGE_CURVE('',#2326,#2324,#284,.T.);
#2940=EDGE_CURVE('',#2203,#2327,#1282,.T.);
#2941=EDGE_CURVE('',#2327,#2325,#285,.T.);
#2942=EDGE_CURVE('',#2328,#2120,#1283,.T.);
#2943=EDGE_CURVE('',#2328,#2326,#1284,.T.);
#2944=EDGE_CURVE('',#2204,#2329,#1285,.T.);
#2945=EDGE_CURVE('',#2329,#2327,#1286,.T.);
#2946=EDGE_CURVE('',#2330,#2119,#1287,.T.);
#2947=EDGE_CURVE('',#2330,#2328,#286,.T.);
#2948=EDGE_CURVE('',#2205,#2331,#1288,.T.);
#2949=EDGE_CURVE('',#2331,#2329,#287,.T.);
#2950=EDGE_CURVE('',#2332,#2118,#1289,.T.);
#2951=EDGE_CURVE('',#2332,#2330,#1290,.T.);
#2952=EDGE_CURVE('',#2206,#2333,#1291,.T.);
#2953=EDGE_CURVE('',#2333,#2331,#1292,.T.);
#2954=EDGE_CURVE('',#2334,#2117,#1293,.T.);
#2955=EDGE_CURVE('',#2334,#2332,#288,.T.);
#2956=EDGE_CURVE('',#2207,#2335,#1294,.T.);
#2957=EDGE_CURVE('',#2335,#2333,#289,.T.);
#2958=EDGE_CURVE('',#2336,#2116,#1295,.T.);
#2959=EDGE_CURVE('',#2336,#2334,#1296,.T.);
#2960=EDGE_CURVE('',#2208,#2337,#1297,.T.);
#2961=EDGE_CURVE('',#2337,#2335,#1298,.T.);
#2962=EDGE_CURVE('',#2338,#2115,#1299,.T.);
#2963=EDGE_CURVE('',#2338,#2336,#290,.T.);
#2964=EDGE_CURVE('',#2209,#2339,#1300,.T.);
#2965=EDGE_CURVE('',#2339,#2337,#291,.T.);
#2966=EDGE_CURVE('',#2340,#2114,#1301,.T.);
#2967=EDGE_CURVE('',#2340,#2338,#1302,.T.);
#2968=EDGE_CURVE('',#2210,#2341,#1303,.T.);
#2969=EDGE_CURVE('',#2341,#2339,#1304,.T.);
#2970=EDGE_CURVE('',#2342,#2113,#1305,.T.);
#2971=EDGE_CURVE('',#2342,#2340,#292,.T.);
#2972=EDGE_CURVE('',#2211,#2343,#1306,.T.);
#2973=EDGE_CURVE('',#2343,#2341,#293,.T.);
#2974=EDGE_CURVE('',#2344,#2112,#1307,.T.);
#2975=EDGE_CURVE('',#2344,#2342,#1308,.T.);
#2976=EDGE_CURVE('',#2212,#2345,#1309,.T.);
#2977=EDGE_CURVE('',#2345,#2343,#1310,.T.);
#2978=EDGE_CURVE('',#2346,#2111,#1311,.T.);
#2979=EDGE_CURVE('',#2346,#2344,#294,.T.);
#2980=EDGE_CURVE('',#2213,#2347,#1312,.T.);
#2981=EDGE_CURVE('',#2347,#2345,#295,.T.);
#2982=EDGE_CURVE('',#2348,#2110,#1313,.T.);
#2983=EDGE_CURVE('',#2348,#2346,#1314,.T.);
#2984=EDGE_CURVE('',#2214,#2349,#1315,.T.);
#2985=EDGE_CURVE('',#2349,#2347,#1316,.T.);
#2986=EDGE_CURVE('',#2350,#2109,#1317,.T.);
#2987=EDGE_CURVE('',#2350,#2348,#296,.T.);
#2988=EDGE_CURVE('',#2215,#2351,#1318,.T.);
#2989=EDGE_CURVE('',#2351,#2349,#297,.T.);
#2990=EDGE_CURVE('',#2352,#2108,#1319,.T.);
#2991=EDGE_CURVE('',#2352,#2350,#1320,.T.);
#2992=EDGE_CURVE('',#2216,#2353,#1321,.T.);
#2993=EDGE_CURVE('',#2353,#2351,#1322,.T.);
#2994=EDGE_CURVE('',#2354,#2107,#1323,.T.);
#2995=EDGE_CURVE('',#2354,#2352,#298,.T.);
#2996=EDGE_CURVE('',#2217,#2355,#1324,.T.);
#2997=EDGE_CURVE('',#2355,#2353,#299,.T.);
#2998=EDGE_CURVE('',#2356,#2106,#1325,.T.);
#2999=EDGE_CURVE('',#2356,#2354,#1326,.T.);
#3000=EDGE_CURVE('',#2218,#2357,#1327,.T.);
#3001=EDGE_CURVE('',#2357,#2355,#1328,.T.);
#3002=EDGE_CURVE('',#2358,#2105,#1329,.T.);
#3003=EDGE_CURVE('',#2358,#2356,#300,.T.);
#3004=EDGE_CURVE('',#2219,#2359,#1330,.T.);
#3005=EDGE_CURVE('',#2359,#2357,#301,.T.);
#3006=EDGE_CURVE('',#2360,#2104,#1331,.T.);
#3007=EDGE_CURVE('',#2360,#2358,#1332,.T.);
#3008=EDGE_CURVE('',#2220,#2361,#1333,.T.);
#3009=EDGE_CURVE('',#2361,#2359,#1334,.T.);
#3010=EDGE_CURVE('',#2102,#2362,#1335,.T.);
#3011=EDGE_CURVE('',#2363,#2362,#1336,.T.);
#3012=EDGE_CURVE('',#2103,#2363,#1337,.T.);
#3013=EDGE_CURVE('',#2364,#2221,#1338,.T.);
#3014=EDGE_CURVE('',#2364,#2361,#302,.T.);
#3015=EDGE_CURVE('',#2363,#2360,#303,.T.);
#3016=EDGE_CURVE('',#2101,#2365,#1339,.T.);
#3017=EDGE_CURVE('',#2365,#2362,#1340,.T.);
#3018=EDGE_CURVE('',#2364,#2366,#1341,.T.);
#3019=EDGE_CURVE('',#2366,#2222,#1342,.T.);
#3020=EDGE_CURVE('',#2367,#2223,#1343,.T.);
#3021=EDGE_CURVE('',#2367,#2366,#1344,.T.);
#3022=EDGE_CURVE('',#2100,#2368,#1345,.T.);
#3023=EDGE_CURVE('',#2365,#2368,#1346,.T.);
#3024=EDGE_CURVE('',#2099,#2369,#1347,.T.);
#3025=EDGE_CURVE('',#2369,#2368,#1348,.T.);
#3026=EDGE_CURVE('',#2367,#2370,#1349,.T.);
#3027=EDGE_CURVE('',#2370,#2224,#1350,.T.);
#3028=EDGE_CURVE('',#2371,#2225,#1351,.T.);
#3029=EDGE_CURVE('',#2371,#2370,#1352,.T.);
#3030=EDGE_CURVE('',#2098,#2372,#1353,.T.);
#3031=EDGE_CURVE('',#2369,#2372,#1354,.T.);
#3032=EDGE_CURVE('',#2097,#2373,#1355,.T.);
#3033=EDGE_CURVE('',#2373,#2372,#1356,.T.);
#3034=EDGE_CURVE('',#2371,#2374,#1357,.T.);
#3035=EDGE_CURVE('',#2374,#2226,#1358,.T.);
#3036=EDGE_CURVE('',#2375,#2227,#1359,.T.);
#3037=EDGE_CURVE('',#2375,#2374,#1360,.T.);
#3038=EDGE_CURVE('',#2096,#2376,#1361,.T.);
#3039=EDGE_CURVE('',#2373,#2376,#1362,.T.);
#3040=EDGE_CURVE('',#2095,#2377,#1363,.T.);
#3041=EDGE_CURVE('',#2377,#2376,#1364,.T.);
#3042=EDGE_CURVE('',#2375,#2378,#1365,.T.);
#3043=EDGE_CURVE('',#2378,#2228,#1366,.T.);
#3044=EDGE_CURVE('',#2379,#2229,#1367,.T.);
#3045=EDGE_CURVE('',#2379,#2378,#1368,.T.);
#3046=EDGE_CURVE('',#2094,#2380,#1369,.T.);
#3047=EDGE_CURVE('',#2377,#2380,#1370,.T.);
#3048=EDGE_CURVE('',#2093,#2381,#1371,.T.);
#3049=EDGE_CURVE('',#2381,#2380,#1372,.T.);
#3050=EDGE_CURVE('',#2379,#2382,#1373,.T.);
#3051=EDGE_CURVE('',#2382,#2230,#1374,.T.);
#3052=EDGE_CURVE('',#2383,#2231,#1375,.T.);
#3053=EDGE_CURVE('',#2383,#2382,#1376,.T.);
#3054=EDGE_CURVE('',#2092,#2384,#1377,.T.);
#3055=EDGE_CURVE('',#2381,#2384,#1378,.T.);
#3056=EDGE_CURVE('',#2091,#2385,#1379,.T.);
#3057=EDGE_CURVE('',#2385,#2384,#1380,.T.);
#3058=EDGE_CURVE('',#2383,#2386,#1381,.T.);
#3059=EDGE_CURVE('',#2386,#2232,#1382,.T.);
#3060=EDGE_CURVE('',#2387,#2233,#1383,.T.);
#3061=EDGE_CURVE('',#2387,#2386,#1384,.T.);
#3062=EDGE_CURVE('',#2090,#2388,#1385,.T.);
#3063=EDGE_CURVE('',#2385,#2388,#1386,.T.);
#3064=EDGE_CURVE('',#2089,#2389,#1387,.T.);
#3065=EDGE_CURVE('',#2389,#2388,#1388,.T.);
#3066=EDGE_CURVE('',#2387,#2390,#1389,.T.);
#3067=EDGE_CURVE('',#2390,#2234,#1390,.T.);
#3068=EDGE_CURVE('',#2088,#2391,#1391,.T.);
#3069=EDGE_CURVE('',#2389,#2391,#1392,.T.);
#3070=EDGE_CURVE('',#2392,#2235,#1393,.T.);
#3071=EDGE_CURVE('',#2392,#2390,#1394,.T.);
#3072=EDGE_CURVE('',#2393,#2392,#1395,.T.);
#3073=EDGE_CURVE('',#2393,#2236,#1396,.T.);
#3074=EDGE_CURVE('',#2391,#2082,#1397,.T.);
#3075=EDGE_CURVE('',#2393,#2245,#1398,.T.);
#3076=EDGE_CURVE('',#2241,#2085,#1399,.T.);
#3077=EDGE_CURVE('',#2394,#2394,#304,.T.);
#3078=EDGE_CURVE('',#2395,#2395,#305,.T.);
#3079=EDGE_CURVE('',#2396,#2396,#306,.T.);
#3080=EDGE_CURVE('',#2397,#2397,#307,.T.);
#3081=EDGE_CURVE('',#2398,#2398,#308,.T.);
#3082=EDGE_CURVE('',#2399,#2399,#309,.T.);
#3083=EDGE_CURVE('',#2400,#2400,#310,.T.);
#3084=EDGE_CURVE('',#2401,#2401,#311,.T.);
#3085=EDGE_CURVE('',#2402,#2402,#312,.T.);
#3086=EDGE_CURVE('',#2403,#2404,#1400,.T.);
#3087=EDGE_CURVE('',#2404,#1988,#1401,.T.);
#3088=EDGE_CURVE('',#2405,#1987,#1402,.T.);
#3089=EDGE_CURVE('',#2405,#2406,#1403,.T.);
#3090=EDGE_CURVE('',#2406,#2403,#1404,.T.);
#3091=EDGE_CURVE('',#2407,#2404,#1405,.T.);
#3092=EDGE_CURVE('',#2407,#1989,#1406,.T.);
#3093=EDGE_CURVE('',#2408,#1986,#1407,.T.);
#3094=EDGE_CURVE('',#2408,#2405,#1408,.T.);
#3095=EDGE_CURVE('',#2409,#2408,#1409,.T.);
#3096=EDGE_CURVE('',#2409,#2406,#1410,.T.);
#3097=EDGE_CURVE('',#2410,#2409,#1411,.T.);
#3098=EDGE_CURVE('',#2410,#2403,#1412,.T.);
#3099=EDGE_CURVE('',#2407,#2410,#1413,.T.);
#3100=ORIENTED_EDGE('',*,*,#2411,.T.);
#3101=ORIENTED_EDGE('',*,*,#2412,.T.);
#3102=ORIENTED_EDGE('',*,*,#2413,.T.);
#3103=ORIENTED_EDGE('',*,*,#2414,.T.);
#3104=ORIENTED_EDGE('',*,*,#2415,.T.);
#3105=ORIENTED_EDGE('',*,*,#2416,.T.);
#3106=ORIENTED_EDGE('',*,*,#2417,.T.);
#3107=ORIENTED_EDGE('',*,*,#2418,.T.);
#3108=ORIENTED_EDGE('',*,*,#2419,.T.);
#3109=ORIENTED_EDGE('',*,*,#2420,.T.);
#3110=ORIENTED_EDGE('',*,*,#2421,.T.);
#3111=ORIENTED_EDGE('',*,*,#2422,.T.);
#3112=ORIENTED_EDGE('',*,*,#2423,.T.);
#3113=ORIENTED_EDGE('',*,*,#2424,.T.);
#3114=ORIENTED_EDGE('',*,*,#2425,.T.);
#3115=ORIENTED_EDGE('',*,*,#2426,.T.);
#3116=ORIENTED_EDGE('',*,*,#2427,.T.);
#3117=ORIENTED_EDGE('',*,*,#2428,.T.);
#3118=ORIENTED_EDGE('',*,*,#2429,.T.);
#3119=ORIENTED_EDGE('',*,*,#2430,.T.);
#3120=ORIENTED_EDGE('',*,*,#2431,.T.);
#3121=ORIENTED_EDGE('',*,*,#2432,.T.);
#3122=ORIENTED_EDGE('',*,*,#2433,.T.);
#3123=ORIENTED_EDGE('',*,*,#2434,.T.);
#3124=ORIENTED_EDGE('',*,*,#2435,.T.);
#3125=ORIENTED_EDGE('',*,*,#2436,.T.);
#3126=ORIENTED_EDGE('',*,*,#2437,.T.);
#3127=ORIENTED_EDGE('',*,*,#2438,.T.);
#3128=ORIENTED_EDGE('',*,*,#2439,.T.);
#3129=ORIENTED_EDGE('',*,*,#2440,.T.);
#3130=ORIENTED_EDGE('',*,*,#2441,.T.);
#3131=ORIENTED_EDGE('',*,*,#2442,.T.);
#3132=ORIENTED_EDGE('',*,*,#2443,.T.);
#3133=ORIENTED_EDGE('',*,*,#2444,.T.);
#3134=ORIENTED_EDGE('',*,*,#2445,.T.);
#3135=ORIENTED_EDGE('',*,*,#2446,.T.);
#3136=ORIENTED_EDGE('',*,*,#2447,.T.);
#3137=ORIENTED_EDGE('',*,*,#2448,.T.);
#3138=ORIENTED_EDGE('',*,*,#2449,.T.);
#3139=ORIENTED_EDGE('',*,*,#2450,.T.);
#3140=ORIENTED_EDGE('',*,*,#2451,.T.);
#3141=ORIENTED_EDGE('',*,*,#2452,.T.);
#3142=ORIENTED_EDGE('',*,*,#2453,.F.);
#3143=ORIENTED_EDGE('',*,*,#2452,.F.);
#3144=ORIENTED_EDGE('',*,*,#2454,.F.);
#3145=ORIENTED_EDGE('',*,*,#2445,.F.);
#3146=ORIENTED_EDGE('',*,*,#2455,.F.);
#3147=ORIENTED_EDGE('',*,*,#2438,.F.);
#3148=ORIENTED_EDGE('',*,*,#2456,.F.);
#3149=ORIENTED_EDGE('',*,*,#2431,.F.);
#3150=ORIENTED_EDGE('',*,*,#2457,.F.);
#3151=ORIENTED_EDGE('',*,*,#2424,.F.);
#3152=ORIENTED_EDGE('',*,*,#2458,.F.);
#3153=ORIENTED_EDGE('',*,*,#2417,.F.);
#3154=ORIENTED_EDGE('',*,*,#2459,.T.);
#3155=ORIENTED_EDGE('',*,*,#2460,.T.);
#3156=ORIENTED_EDGE('',*,*,#2461,.T.);
#3157=ORIENTED_EDGE('',*,*,#2462,.T.);
#3158=ORIENTED_EDGE('',*,*,#2453,.T.);
#3159=ORIENTED_EDGE('',*,*,#2454,.T.);
#3160=ORIENTED_EDGE('',*,*,#2455,.T.);
#3161=ORIENTED_EDGE('',*,*,#2456,.T.);
#3162=ORIENTED_EDGE('',*,*,#2457,.T.);
#3163=ORIENTED_EDGE('',*,*,#2458,.T.);
#3164=ORIENTED_EDGE('',*,*,#2463,.F.);
#3165=ORIENTED_EDGE('',*,*,#2464,.T.);
#3166=ORIENTED_EDGE('',*,*,#2446,.F.);
#3167=ORIENTED_EDGE('',*,*,#2465,.F.);
#3168=ORIENTED_EDGE('',*,*,#2466,.F.);
#3169=ORIENTED_EDGE('',*,*,#2467,.T.);
#3170=ORIENTED_EDGE('',*,*,#2447,.F.);
#3171=ORIENTED_EDGE('',*,*,#2464,.F.);
#3172=ORIENTED_EDGE('',*,*,#2468,.F.);
#3173=ORIENTED_EDGE('',*,*,#2469,.T.);
#3174=ORIENTED_EDGE('',*,*,#2448,.F.);
#3175=ORIENTED_EDGE('',*,*,#2467,.F.);
#3176=ORIENTED_EDGE('',*,*,#2470,.F.);
#3177=ORIENTED_EDGE('',*,*,#2471,.T.);
#3178=ORIENTED_EDGE('',*,*,#2449,.F.);
#3179=ORIENTED_EDGE('',*,*,#2469,.F.);
#3180=ORIENTED_EDGE('',*,*,#2472,.F.);
#3181=ORIENTED_EDGE('',*,*,#2473,.T.);
#3182=ORIENTED_EDGE('',*,*,#2450,.F.);
#3183=ORIENTED_EDGE('',*,*,#2471,.F.);
#3184=ORIENTED_EDGE('',*,*,#2474,.F.);
#3185=ORIENTED_EDGE('',*,*,#2465,.T.);
#3186=ORIENTED_EDGE('',*,*,#2451,.F.);
#3187=ORIENTED_EDGE('',*,*,#2473,.F.);
#3188=ORIENTED_EDGE('',*,*,#2475,.F.);
#3189=ORIENTED_EDGE('',*,*,#2476,.T.);
#3190=ORIENTED_EDGE('',*,*,#2439,.F.);
#3191=ORIENTED_EDGE('',*,*,#2477,.F.);
#3192=ORIENTED_EDGE('',*,*,#2478,.F.);
#3193=ORIENTED_EDGE('',*,*,#2479,.T.);
#3194=ORIENTED_EDGE('',*,*,#2440,.F.);
#3195=ORIENTED_EDGE('',*,*,#2476,.F.);
#3196=ORIENTED_EDGE('',*,*,#2480,.F.);
#3197=ORIENTED_EDGE('',*,*,#2481,.T.);
#3198=ORIENTED_EDGE('',*,*,#2441,.F.);
#3199=ORIENTED_EDGE('',*,*,#2479,.F.);
#3200=ORIENTED_EDGE('',*,*,#2482,.F.);
#3201=ORIENTED_EDGE('',*,*,#2483,.T.);
#3202=ORIENTED_EDGE('',*,*,#2442,.F.);
#3203=ORIENTED_EDGE('',*,*,#2481,.F.);
#3204=ORIENTED_EDGE('',*,*,#2484,.F.);
#3205=ORIENTED_EDGE('',*,*,#2485,.T.);
#3206=ORIENTED_EDGE('',*,*,#2443,.F.);
#3207=ORIENTED_EDGE('',*,*,#2483,.F.);
#3208=ORIENTED_EDGE('',*,*,#2486,.F.);
#3209=ORIENTED_EDGE('',*,*,#2477,.T.);
#3210=ORIENTED_EDGE('',*,*,#2444,.F.);
#3211=ORIENTED_EDGE('',*,*,#2485,.F.);
#3212=ORIENTED_EDGE('',*,*,#2487,.F.);
#3213=ORIENTED_EDGE('',*,*,#2488,.T.);
#3214=ORIENTED_EDGE('',*,*,#2432,.F.);
#3215=ORIENTED_EDGE('',*,*,#2489,.F.);
#3216=ORIENTED_EDGE('',*,*,#2490,.F.);
#3217=ORIENTED_EDGE('',*,*,#2491,.T.);
#3218=ORIENTED_EDGE('',*,*,#2433,.F.);
#3219=ORIENTED_EDGE('',*,*,#2488,.F.);
#3220=ORIENTED_EDGE('',*,*,#2492,.F.);
#3221=ORIENTED_EDGE('',*,*,#2493,.T.);
#3222=ORIENTED_EDGE('',*,*,#2434,.F.);
#3223=ORIENTED_EDGE('',*,*,#2491,.F.);
#3224=ORIENTED_EDGE('',*,*,#2494,.F.);
#3225=ORIENTED_EDGE('',*,*,#2495,.T.);
#3226=ORIENTED_EDGE('',*,*,#2435,.F.);
#3227=ORIENTED_EDGE('',*,*,#2493,.F.);
#3228=ORIENTED_EDGE('',*,*,#2496,.F.);
#3229=ORIENTED_EDGE('',*,*,#2497,.T.);
#3230=ORIENTED_EDGE('',*,*,#2436,.F.);
#3231=ORIENTED_EDGE('',*,*,#2495,.F.);
#3232=ORIENTED_EDGE('',*,*,#2498,.F.);
#3233=ORIENTED_EDGE('',*,*,#2489,.T.);
#3234=ORIENTED_EDGE('',*,*,#2437,.F.);
#3235=ORIENTED_EDGE('',*,*,#2497,.F.);
#3236=ORIENTED_EDGE('',*,*,#2499,.F.);
#3237=ORIENTED_EDGE('',*,*,#2500,.T.);
#3238=ORIENTED_EDGE('',*,*,#2425,.F.);
#3239=ORIENTED_EDGE('',*,*,#2501,.F.);
#3240=ORIENTED_EDGE('',*,*,#2502,.F.);
#3241=ORIENTED_EDGE('',*,*,#2503,.T.);
#3242=ORIENTED_EDGE('',*,*,#2426,.F.);
#3243=ORIENTED_EDGE('',*,*,#2500,.F.);
#3244=ORIENTED_EDGE('',*,*,#2504,.F.);
#3245=ORIENTED_EDGE('',*,*,#2505,.T.);
#3246=ORIENTED_EDGE('',*,*,#2427,.F.);
#3247=ORIENTED_EDGE('',*,*,#2503,.F.);
#3248=ORIENTED_EDGE('',*,*,#2506,.F.);
#3249=ORIENTED_EDGE('',*,*,#2507,.T.);
#3250=ORIENTED_EDGE('',*,*,#2428,.F.);
#3251=ORIENTED_EDGE('',*,*,#2505,.F.);
#3252=ORIENTED_EDGE('',*,*,#2508,.F.);
#3253=ORIENTED_EDGE('',*,*,#2509,.T.);
#3254=ORIENTED_EDGE('',*,*,#2429,.F.);
#3255=ORIENTED_EDGE('',*,*,#2507,.F.);
#3256=ORIENTED_EDGE('',*,*,#2510,.F.);
#3257=ORIENTED_EDGE('',*,*,#2501,.T.);
#3258=ORIENTED_EDGE('',*,*,#2430,.F.);
#3259=ORIENTED_EDGE('',*,*,#2509,.F.);
#3260=ORIENTED_EDGE('',*,*,#2511,.F.);
#3261=ORIENTED_EDGE('',*,*,#2512,.T.);
#3262=ORIENTED_EDGE('',*,*,#2418,.F.);
#3263=ORIENTED_EDGE('',*,*,#2513,.F.);
#3264=ORIENTED_EDGE('',*,*,#2514,.F.);
#3265=ORIENTED_EDGE('',*,*,#2515,.T.);
#3266=ORIENTED_EDGE('',*,*,#2419,.F.);
#3267=ORIENTED_EDGE('',*,*,#2512,.F.);
#3268=ORIENTED_EDGE('',*,*,#2516,.F.);
#3269=ORIENTED_EDGE('',*,*,#2517,.T.);
#3270=ORIENTED_EDGE('',*,*,#2420,.F.);
#3271=ORIENTED_EDGE('',*,*,#2515,.F.);
#3272=ORIENTED_EDGE('',*,*,#2518,.F.);
#3273=ORIENTED_EDGE('',*,*,#2519,.T.);
#3274=ORIENTED_EDGE('',*,*,#2421,.F.);
#3275=ORIENTED_EDGE('',*,*,#2517,.F.);
#3276=ORIENTED_EDGE('',*,*,#2520,.F.);
#3277=ORIENTED_EDGE('',*,*,#2521,.T.);
#3278=ORIENTED_EDGE('',*,*,#2422,.F.);
#3279=ORIENTED_EDGE('',*,*,#2519,.F.);
#3280=ORIENTED_EDGE('',*,*,#2522,.F.);
#3281=ORIENTED_EDGE('',*,*,#2513,.T.);
#3282=ORIENTED_EDGE('',*,*,#2423,.F.);
#3283=ORIENTED_EDGE('',*,*,#2521,.F.);
#3284=ORIENTED_EDGE('',*,*,#2523,.F.);
#3285=ORIENTED_EDGE('',*,*,#2524,.T.);
#3286=ORIENTED_EDGE('',*,*,#2411,.F.);
#3287=ORIENTED_EDGE('',*,*,#2525,.F.);
#3288=ORIENTED_EDGE('',*,*,#2526,.F.);
#3289=ORIENTED_EDGE('',*,*,#2527,.T.);
#3290=ORIENTED_EDGE('',*,*,#2412,.F.);
#3291=ORIENTED_EDGE('',*,*,#2524,.F.);
#3292=ORIENTED_EDGE('',*,*,#2528,.F.);
#3293=ORIENTED_EDGE('',*,*,#2529,.T.);
#3294=ORIENTED_EDGE('',*,*,#2413,.F.);
#3295=ORIENTED_EDGE('',*,*,#2527,.F.);
#3296=ORIENTED_EDGE('',*,*,#2530,.F.);
#3297=ORIENTED_EDGE('',*,*,#2531,.T.);
#3298=ORIENTED_EDGE('',*,*,#2414,.F.);
#3299=ORIENTED_EDGE('',*,*,#2529,.F.);
#3300=ORIENTED_EDGE('',*,*,#2532,.F.);
#3301=ORIENTED_EDGE('',*,*,#2533,.T.);
#3302=ORIENTED_EDGE('',*,*,#2415,.F.);
#3303=ORIENTED_EDGE('',*,*,#2531,.F.);
#3304=ORIENTED_EDGE('',*,*,#2534,.F.);
#3305=ORIENTED_EDGE('',*,*,#2525,.T.);
#3306=ORIENTED_EDGE('',*,*,#2416,.F.);
#3307=ORIENTED_EDGE('',*,*,#2533,.F.);
#3308=ORIENTED_EDGE('',*,*,#2523,.T.);
#3309=ORIENTED_EDGE('',*,*,#2534,.T.);
#3310=ORIENTED_EDGE('',*,*,#2532,.T.);
#3311=ORIENTED_EDGE('',*,*,#2530,.T.);
#3312=ORIENTED_EDGE('',*,*,#2528,.T.);
#3313=ORIENTED_EDGE('',*,*,#2526,.T.);
#3314=ORIENTED_EDGE('',*,*,#2535,.T.);
#3315=ORIENTED_EDGE('',*,*,#2511,.T.);
#3316=ORIENTED_EDGE('',*,*,#2522,.T.);
#3317=ORIENTED_EDGE('',*,*,#2520,.T.);
#3318=ORIENTED_EDGE('',*,*,#2518,.T.);
#3319=ORIENTED_EDGE('',*,*,#2516,.T.);
#3320=ORIENTED_EDGE('',*,*,#2514,.T.);
#3321=ORIENTED_EDGE('',*,*,#2536,.T.);
#3322=ORIENTED_EDGE('',*,*,#2499,.T.);
#3323=ORIENTED_EDGE('',*,*,#2510,.T.);
#3324=ORIENTED_EDGE('',*,*,#2508,.T.);
#3325=ORIENTED_EDGE('',*,*,#2506,.T.);
#3326=ORIENTED_EDGE('',*,*,#2504,.T.);
#3327=ORIENTED_EDGE('',*,*,#2502,.T.);
#3328=ORIENTED_EDGE('',*,*,#2537,.T.);
#3329=ORIENTED_EDGE('',*,*,#2487,.T.);
#3330=ORIENTED_EDGE('',*,*,#2498,.T.);
#3331=ORIENTED_EDGE('',*,*,#2496,.T.);
#3332=ORIENTED_EDGE('',*,*,#2494,.T.);
#3333=ORIENTED_EDGE('',*,*,#2492,.T.);
#3334=ORIENTED_EDGE('',*,*,#2490,.T.);
#3335=ORIENTED_EDGE('',*,*,#2538,.T.);
#3336=ORIENTED_EDGE('',*,*,#2475,.T.);
#3337=ORIENTED_EDGE('',*,*,#2486,.T.);
#3338=ORIENTED_EDGE('',*,*,#2484,.T.);
#3339=ORIENTED_EDGE('',*,*,#2482,.T.);
#3340=ORIENTED_EDGE('',*,*,#2480,.T.);
#3341=ORIENTED_EDGE('',*,*,#2478,.T.);
#3342=ORIENTED_EDGE('',*,*,#2539,.T.);
#3343=ORIENTED_EDGE('',*,*,#2540,.F.);
#3344=ORIENTED_EDGE('',*,*,#2541,.F.);
#3345=ORIENTED_EDGE('',*,*,#2539,.F.);
#3346=ORIENTED_EDGE('',*,*,#2542,.F.);
#3347=ORIENTED_EDGE('',*,*,#2538,.F.);
#3348=ORIENTED_EDGE('',*,*,#2543,.F.);
#3349=ORIENTED_EDGE('',*,*,#2537,.F.);
#3350=ORIENTED_EDGE('',*,*,#2544,.F.);
#3351=ORIENTED_EDGE('',*,*,#2536,.F.);
#3352=ORIENTED_EDGE('',*,*,#2545,.F.);
#3353=ORIENTED_EDGE('',*,*,#2535,.F.);
#3354=ORIENTED_EDGE('',*,*,#2546,.F.);
#3355=ORIENTED_EDGE('',*,*,#2463,.T.);
#3356=ORIENTED_EDGE('',*,*,#2474,.T.);
#3357=ORIENTED_EDGE('',*,*,#2472,.T.);
#3358=ORIENTED_EDGE('',*,*,#2470,.T.);
#3359=ORIENTED_EDGE('',*,*,#2468,.T.);
#3360=ORIENTED_EDGE('',*,*,#2466,.T.);
#3361=ORIENTED_EDGE('',*,*,#2540,.T.);
#3362=ORIENTED_EDGE('',*,*,#2546,.T.);
#3363=ORIENTED_EDGE('',*,*,#2547,.T.);
#3364=ORIENTED_EDGE('',*,*,#2545,.T.);
#3365=ORIENTED_EDGE('',*,*,#2548,.T.);
#3366=ORIENTED_EDGE('',*,*,#2544,.T.);
#3367=ORIENTED_EDGE('',*,*,#2543,.T.);
#3368=ORIENTED_EDGE('',*,*,#2542,.T.);
#3369=ORIENTED_EDGE('',*,*,#2549,.T.);
#3370=ORIENTED_EDGE('',*,*,#2550,.F.);
#3371=ORIENTED_EDGE('',*,*,#2551,.F.);
#3372=ORIENTED_EDGE('',*,*,#2552,.F.);
#3373=ORIENTED_EDGE('',*,*,#2553,.T.);
#3374=ORIENTED_EDGE('',*,*,#2554,.F.);
#3375=ORIENTED_EDGE('',*,*,#2553,.F.);
#3376=ORIENTED_EDGE('',*,*,#2555,.F.);
#3377=ORIENTED_EDGE('',*,*,#2556,.F.);
#3378=ORIENTED_EDGE('',*,*,#2557,.F.);
#3379=ORIENTED_EDGE('',*,*,#2558,.T.);
#3380=ORIENTED_EDGE('',*,*,#2559,.T.);
#3381=ORIENTED_EDGE('',*,*,#2560,.T.);
#3382=ORIENTED_EDGE('',*,*,#2561,.F.);
#3383=ORIENTED_EDGE('',*,*,#2562,.F.);
#3384=ORIENTED_EDGE('',*,*,#2556,.T.);
#3385=ORIENTED_EDGE('',*,*,#2563,.T.);
#3386=ORIENTED_EDGE('',*,*,#2564,.F.);
#3387=ORIENTED_EDGE('',*,*,#2565,.F.);
#3388=ORIENTED_EDGE('',*,*,#2566,.F.);
#3389=ORIENTED_EDGE('',*,*,#2560,.F.);
#3390=ORIENTED_EDGE('',*,*,#2567,.F.);
#3391=ORIENTED_EDGE('',*,*,#2568,.T.);
#3392=ORIENTED_EDGE('',*,*,#2563,.F.);
#3393=ORIENTED_EDGE('',*,*,#2555,.T.);
#3394=ORIENTED_EDGE('',*,*,#2552,.T.);
#3395=ORIENTED_EDGE('',*,*,#2569,.F.);
#3396=ORIENTED_EDGE('',*,*,#2570,.F.);
#3397=ORIENTED_EDGE('',*,*,#2571,.T.);
#3398=ORIENTED_EDGE('',*,*,#2567,.T.);
#3399=ORIENTED_EDGE('',*,*,#2559,.F.);
#3400=ORIENTED_EDGE('',*,*,#2572,.F.);
#3401=ORIENTED_EDGE('',*,*,#2573,.F.);
#3402=ORIENTED_EDGE('',*,*,#2574,.T.);
#3403=ORIENTED_EDGE('',*,*,#2570,.T.);
#3404=ORIENTED_EDGE('',*,*,#2558,.F.);
#3405=ORIENTED_EDGE('',*,*,#2575,.F.);
#3406=ORIENTED_EDGE('',*,*,#2576,.F.);
#3407=ORIENTED_EDGE('',*,*,#2568,.F.);
#3408=ORIENTED_EDGE('',*,*,#2571,.F.);
#3409=ORIENTED_EDGE('',*,*,#2574,.F.);
#3410=ORIENTED_EDGE('',*,*,#2577,.F.);
#3411=ORIENTED_EDGE('',*,*,#2578,.F.);
#3412=ORIENTED_EDGE('',*,*,#2564,.T.);
#3413=ORIENTED_EDGE('',*,*,#2569,.T.);
#3414=ORIENTED_EDGE('',*,*,#2551,.T.);
#3415=ORIENTED_EDGE('',*,*,#2579,.F.);
#3416=ORIENTED_EDGE('',*,*,#2575,.T.);
#3417=ORIENTED_EDGE('',*,*,#2557,.T.);
#3418=ORIENTED_EDGE('',*,*,#2562,.T.);
#3419=ORIENTED_EDGE('',*,*,#2565,.T.);
#3420=ORIENTED_EDGE('',*,*,#2578,.T.);
#3421=ORIENTED_EDGE('',*,*,#2580,.F.);
#3422=ORIENTED_EDGE('',*,*,#2581,.T.);
#3423=ORIENTED_EDGE('',*,*,#2582,.T.);
#3424=ORIENTED_EDGE('',*,*,#2583,.F.);
#3425=ORIENTED_EDGE('',*,*,#2577,.T.);
#3426=ORIENTED_EDGE('',*,*,#2573,.T.);
#3427=ORIENTED_EDGE('',*,*,#2584,.T.);
#3428=ORIENTED_EDGE('',*,*,#2585,.T.);
#3429=ORIENTED_EDGE('',*,*,#2586,.F.);
#3430=ORIENTED_EDGE('',*,*,#2580,.T.);
#3431=ORIENTED_EDGE('',*,*,#2587,.F.);
#3432=ORIENTED_EDGE('',*,*,#2588,.F.);
#3433=ORIENTED_EDGE('',*,*,#2589,.F.);
#3434=ORIENTED_EDGE('',*,*,#2590,.T.);
#3435=ORIENTED_EDGE('',*,*,#2591,.F.);
#3436=ORIENTED_EDGE('',*,*,#2592,.T.);
#3437=ORIENTED_EDGE('',*,*,#2593,.T.);
#3438=ORIENTED_EDGE('',*,*,#2594,.F.);
#3439=ORIENTED_EDGE('',*,*,#2595,.F.);
#3440=ORIENTED_EDGE('',*,*,#2596,.F.);
#3441=ORIENTED_EDGE('',*,*,#2597,.F.);
#3442=ORIENTED_EDGE('',*,*,#2598,.T.);
#3443=ORIENTED_EDGE('',*,*,#2593,.F.);
#3444=ORIENTED_EDGE('',*,*,#2599,.T.);
#3445=ORIENTED_EDGE('',*,*,#2589,.T.);
#3446=ORIENTED_EDGE('',*,*,#2600,.F.);
#3447=ORIENTED_EDGE('',*,*,#2601,.F.);
#3448=ORIENTED_EDGE('',*,*,#2602,.T.);
#3449=ORIENTED_EDGE('',*,*,#2597,.T.);
#3450=ORIENTED_EDGE('',*,*,#2603,.F.);
#3451=ORIENTED_EDGE('',*,*,#2604,.F.);
#3452=ORIENTED_EDGE('',*,*,#2605,.T.);
#3453=ORIENTED_EDGE('',*,*,#2601,.T.);
#3454=ORIENTED_EDGE('',*,*,#2606,.F.);
#3455=ORIENTED_EDGE('',*,*,#2587,.T.);
#3456=ORIENTED_EDGE('',*,*,#2607,.T.);
#3457=ORIENTED_EDGE('',*,*,#2595,.T.);
#3458=ORIENTED_EDGE('',*,*,#2608,.F.);
#3459=ORIENTED_EDGE('',*,*,#2609,.F.);
#3460=ORIENTED_EDGE('',*,*,#2591,.T.);
#3461=ORIENTED_EDGE('',*,*,#2610,.F.);
#3462=ORIENTED_EDGE('',*,*,#2611,.T.);
#3463=ORIENTED_EDGE('',*,*,#2612,.T.);
#3464=ORIENTED_EDGE('',*,*,#2613,.F.);
#3465=ORIENTED_EDGE('',*,*,#2566,.T.);
#3466=ORIENTED_EDGE('',*,*,#2576,.T.);
#3467=ORIENTED_EDGE('',*,*,#2550,.T.);
#3468=ORIENTED_EDGE('',*,*,#2554,.T.);
#3469=ORIENTED_EDGE('',*,*,#2614,.F.);
#3470=ORIENTED_EDGE('',*,*,#2614,.T.);
#3471=ORIENTED_EDGE('',*,*,#2608,.T.);
#3472=ORIENTED_EDGE('',*,*,#2598,.F.);
#3473=ORIENTED_EDGE('',*,*,#2602,.F.);
#3474=ORIENTED_EDGE('',*,*,#2605,.F.);
#3475=ORIENTED_EDGE('',*,*,#2615,.F.);
#3476=ORIENTED_EDGE('',*,*,#2616,.F.);
#3477=ORIENTED_EDGE('',*,*,#2617,.T.);
#3478=ORIENTED_EDGE('',*,*,#2618,.F.);
#3479=ORIENTED_EDGE('',*,*,#2619,.T.);
#3480=ORIENTED_EDGE('',*,*,#2620,.F.);
#3481=ORIENTED_EDGE('',*,*,#2621,.T.);
#3482=ORIENTED_EDGE('',*,*,#2622,.F.);
#3483=ORIENTED_EDGE('',*,*,#2623,.T.);
#3484=ORIENTED_EDGE('',*,*,#2624,.F.);
#3485=ORIENTED_EDGE('',*,*,#2625,.T.);
#3486=ORIENTED_EDGE('',*,*,#2626,.F.);
#3487=ORIENTED_EDGE('',*,*,#2627,.T.);
#3488=ORIENTED_EDGE('',*,*,#2628,.F.);
#3489=ORIENTED_EDGE('',*,*,#2629,.T.);
#3490=ORIENTED_EDGE('',*,*,#2630,.F.);
#3491=ORIENTED_EDGE('',*,*,#2631,.T.);
#3492=ORIENTED_EDGE('',*,*,#2632,.T.);
#3493=ORIENTED_EDGE('',*,*,#2633,.T.);
#3494=ORIENTED_EDGE('',*,*,#2634,.T.);
#3495=ORIENTED_EDGE('',*,*,#2635,.T.);
#3496=ORIENTED_EDGE('',*,*,#2636,.T.);
#3497=ORIENTED_EDGE('',*,*,#2637,.T.);
#3498=ORIENTED_EDGE('',*,*,#2638,.T.);
#3499=ORIENTED_EDGE('',*,*,#2639,.T.);
#3500=ORIENTED_EDGE('',*,*,#2640,.T.);
#3501=ORIENTED_EDGE('',*,*,#2641,.T.);
#3502=ORIENTED_EDGE('',*,*,#2642,.T.);
#3503=ORIENTED_EDGE('',*,*,#2643,.T.);
#3504=ORIENTED_EDGE('',*,*,#2644,.T.);
#3505=ORIENTED_EDGE('',*,*,#2645,.T.);
#3506=ORIENTED_EDGE('',*,*,#2646,.T.);
#3507=ORIENTED_EDGE('',*,*,#2647,.T.);
#3508=ORIENTED_EDGE('',*,*,#2648,.T.);
#3509=ORIENTED_EDGE('',*,*,#2649,.T.);
#3510=ORIENTED_EDGE('',*,*,#2650,.T.);
#3511=ORIENTED_EDGE('',*,*,#2651,.T.);
#3512=ORIENTED_EDGE('',*,*,#2652,.T.);
#3513=ORIENTED_EDGE('',*,*,#2653,.T.);
#3514=ORIENTED_EDGE('',*,*,#2654,.T.);
#3515=ORIENTED_EDGE('',*,*,#2655,.T.);
#3516=ORIENTED_EDGE('',*,*,#2656,.T.);
#3517=ORIENTED_EDGE('',*,*,#2657,.T.);
#3518=ORIENTED_EDGE('',*,*,#2658,.T.);
#3519=ORIENTED_EDGE('',*,*,#2659,.T.);
#3520=ORIENTED_EDGE('',*,*,#2660,.T.);
#3521=ORIENTED_EDGE('',*,*,#2661,.T.);
#3522=ORIENTED_EDGE('',*,*,#2662,.T.);
#3523=ORIENTED_EDGE('',*,*,#2663,.T.);
#3524=ORIENTED_EDGE('',*,*,#2664,.T.);
#3525=ORIENTED_EDGE('',*,*,#2665,.T.);
#3526=ORIENTED_EDGE('',*,*,#2666,.T.);
#3527=ORIENTED_EDGE('',*,*,#2667,.T.);
#3528=ORIENTED_EDGE('',*,*,#2668,.T.);
#3529=ORIENTED_EDGE('',*,*,#2669,.T.);
#3530=ORIENTED_EDGE('',*,*,#2670,.T.);
#3531=ORIENTED_EDGE('',*,*,#2671,.T.);
#3532=ORIENTED_EDGE('',*,*,#2672,.T.);
#3533=ORIENTED_EDGE('',*,*,#2673,.T.);
#3534=ORIENTED_EDGE('',*,*,#2674,.T.);
#3535=ORIENTED_EDGE('',*,*,#2675,.T.);
#3536=ORIENTED_EDGE('',*,*,#2676,.T.);
#3537=ORIENTED_EDGE('',*,*,#2677,.T.);
#3538=ORIENTED_EDGE('',*,*,#2678,.T.);
#3539=ORIENTED_EDGE('',*,*,#2679,.T.);
#3540=ORIENTED_EDGE('',*,*,#2680,.T.);
#3541=ORIENTED_EDGE('',*,*,#2681,.T.);
#3542=ORIENTED_EDGE('',*,*,#2682,.T.);
#3543=ORIENTED_EDGE('',*,*,#2683,.T.);
#3544=ORIENTED_EDGE('',*,*,#2684,.T.);
#3545=ORIENTED_EDGE('',*,*,#2685,.T.);
#3546=ORIENTED_EDGE('',*,*,#2686,.T.);
#3547=ORIENTED_EDGE('',*,*,#2687,.T.);
#3548=ORIENTED_EDGE('',*,*,#2688,.T.);
#3549=ORIENTED_EDGE('',*,*,#2581,.F.);
#3550=ORIENTED_EDGE('',*,*,#2586,.T.);
#3551=ORIENTED_EDGE('',*,*,#2689,.T.);
#3552=ORIENTED_EDGE('',*,*,#2690,.F.);
#3553=ORIENTED_EDGE('',*,*,#2691,.F.);
#3554=ORIENTED_EDGE('',*,*,#2692,.F.);
#3555=ORIENTED_EDGE('',*,*,#2693,.F.);
#3556=ORIENTED_EDGE('',*,*,#2694,.F.);
#3557=ORIENTED_EDGE('',*,*,#2695,.F.);
#3558=ORIENTED_EDGE('',*,*,#2696,.F.);
#3559=ORIENTED_EDGE('',*,*,#2697,.F.);
#3560=ORIENTED_EDGE('',*,*,#2698,.F.);
#3561=ORIENTED_EDGE('',*,*,#2699,.F.);
#3562=ORIENTED_EDGE('',*,*,#2700,.F.);
#3563=ORIENTED_EDGE('',*,*,#2701,.F.);
#3564=ORIENTED_EDGE('',*,*,#2702,.F.);
#3565=ORIENTED_EDGE('',*,*,#2703,.F.);
#3566=ORIENTED_EDGE('',*,*,#2704,.F.);
#3567=ORIENTED_EDGE('',*,*,#2705,.F.);
#3568=ORIENTED_EDGE('',*,*,#2706,.F.);
#3569=ORIENTED_EDGE('',*,*,#2707,.F.);
#3570=ORIENTED_EDGE('',*,*,#2708,.F.);
#3571=ORIENTED_EDGE('',*,*,#2709,.F.);
#3572=ORIENTED_EDGE('',*,*,#2710,.F.);
#3573=ORIENTED_EDGE('',*,*,#2711,.F.);
#3574=ORIENTED_EDGE('',*,*,#2712,.F.);
#3575=ORIENTED_EDGE('',*,*,#2713,.F.);
#3576=ORIENTED_EDGE('',*,*,#2714,.F.);
#3577=ORIENTED_EDGE('',*,*,#2715,.F.);
#3578=ORIENTED_EDGE('',*,*,#2716,.F.);
#3579=ORIENTED_EDGE('',*,*,#2717,.F.);
#3580=ORIENTED_EDGE('',*,*,#2718,.F.);
#3581=ORIENTED_EDGE('',*,*,#2719,.F.);
#3582=ORIENTED_EDGE('',*,*,#2720,.F.);
#3583=ORIENTED_EDGE('',*,*,#2721,.F.);
#3584=ORIENTED_EDGE('',*,*,#2722,.F.);
#3585=ORIENTED_EDGE('',*,*,#2723,.F.);
#3586=ORIENTED_EDGE('',*,*,#2724,.F.);
#3587=ORIENTED_EDGE('',*,*,#2725,.F.);
#3588=ORIENTED_EDGE('',*,*,#2726,.F.);
#3589=ORIENTED_EDGE('',*,*,#2727,.F.);
#3590=ORIENTED_EDGE('',*,*,#2728,.F.);
#3591=ORIENTED_EDGE('',*,*,#2729,.F.);
#3592=ORIENTED_EDGE('',*,*,#2730,.F.);
#3593=ORIENTED_EDGE('',*,*,#2731,.F.);
#3594=ORIENTED_EDGE('',*,*,#2732,.F.);
#3595=ORIENTED_EDGE('',*,*,#2733,.F.);
#3596=ORIENTED_EDGE('',*,*,#2734,.F.);
#3597=ORIENTED_EDGE('',*,*,#2735,.F.);
#3598=ORIENTED_EDGE('',*,*,#2736,.F.);
#3599=ORIENTED_EDGE('',*,*,#2737,.F.);
#3600=ORIENTED_EDGE('',*,*,#2738,.F.);
#3601=ORIENTED_EDGE('',*,*,#2739,.F.);
#3602=ORIENTED_EDGE('',*,*,#2740,.F.);
#3603=ORIENTED_EDGE('',*,*,#2741,.F.);
#3604=ORIENTED_EDGE('',*,*,#2742,.F.);
#3605=ORIENTED_EDGE('',*,*,#2743,.F.);
#3606=ORIENTED_EDGE('',*,*,#2744,.F.);
#3607=ORIENTED_EDGE('',*,*,#2745,.F.);
#3608=ORIENTED_EDGE('',*,*,#2746,.F.);
#3609=ORIENTED_EDGE('',*,*,#2747,.F.);
#3610=ORIENTED_EDGE('',*,*,#2748,.F.);
#3611=ORIENTED_EDGE('',*,*,#2749,.F.);
#3612=ORIENTED_EDGE('',*,*,#2750,.F.);
#3613=ORIENTED_EDGE('',*,*,#2751,.F.);
#3614=ORIENTED_EDGE('',*,*,#2752,.F.);
#3615=ORIENTED_EDGE('',*,*,#2753,.F.);
#3616=ORIENTED_EDGE('',*,*,#2754,.F.);
#3617=ORIENTED_EDGE('',*,*,#2755,.F.);
#3618=ORIENTED_EDGE('',*,*,#2756,.F.);
#3619=ORIENTED_EDGE('',*,*,#2757,.F.);
#3620=ORIENTED_EDGE('',*,*,#2758,.F.);
#3621=ORIENTED_EDGE('',*,*,#2759,.F.);
#3622=ORIENTED_EDGE('',*,*,#2760,.F.);
#3623=ORIENTED_EDGE('',*,*,#2761,.F.);
#3624=ORIENTED_EDGE('',*,*,#2762,.F.);
#3625=ORIENTED_EDGE('',*,*,#2763,.F.);
#3626=ORIENTED_EDGE('',*,*,#2764,.F.);
#3627=ORIENTED_EDGE('',*,*,#2765,.F.);
#3628=ORIENTED_EDGE('',*,*,#2766,.F.);
#3629=ORIENTED_EDGE('',*,*,#2767,.T.);
#3630=ORIENTED_EDGE('',*,*,#2768,.T.);
#3631=ORIENTED_EDGE('',*,*,#2610,.T.);
#3632=ORIENTED_EDGE('',*,*,#2594,.T.);
#3633=ORIENTED_EDGE('',*,*,#2600,.T.);
#3634=ORIENTED_EDGE('',*,*,#2588,.T.);
#3635=ORIENTED_EDGE('',*,*,#2769,.F.);
#3636=ORIENTED_EDGE('',*,*,#2770,.F.);
#3637=ORIENTED_EDGE('',*,*,#2771,.F.);
#3638=ORIENTED_EDGE('',*,*,#2767,.F.);
#3639=ORIENTED_EDGE('',*,*,#2772,.F.);
#3640=ORIENTED_EDGE('',*,*,#2585,.F.);
#3641=ORIENTED_EDGE('',*,*,#2773,.F.);
#3642=ORIENTED_EDGE('',*,*,#2774,.F.);
#3643=ORIENTED_EDGE('',*,*,#2689,.F.);
#3644=ORIENTED_EDGE('',*,*,#2775,.F.);
#3645=ORIENTED_EDGE('',*,*,#2769,.T.);
#3646=ORIENTED_EDGE('',*,*,#2766,.T.);
#3647=ORIENTED_EDGE('',*,*,#2776,.F.);
#3648=ORIENTED_EDGE('',*,*,#2777,.F.);
#3649=ORIENTED_EDGE('',*,*,#2774,.T.);
#3650=ORIENTED_EDGE('',*,*,#2778,.T.);
#3651=ORIENTED_EDGE('',*,*,#2779,.T.);
#3652=ORIENTED_EDGE('',*,*,#2690,.T.);
#3653=ORIENTED_EDGE('',*,*,#2780,.T.);
#3654=ORIENTED_EDGE('',*,*,#2691,.T.);
#3655=ORIENTED_EDGE('',*,*,#2779,.F.);
#3656=ORIENTED_EDGE('',*,*,#2781,.F.);
#3657=ORIENTED_EDGE('',*,*,#2782,.F.);
#3658=ORIENTED_EDGE('',*,*,#2783,.T.);
#3659=ORIENTED_EDGE('',*,*,#2582,.F.);
#3660=ORIENTED_EDGE('',*,*,#2688,.F.);
#3661=ORIENTED_EDGE('',*,*,#2780,.F.);
#3662=ORIENTED_EDGE('',*,*,#2784,.F.);
#3663=ORIENTED_EDGE('',*,*,#2785,.F.);
#3664=ORIENTED_EDGE('',*,*,#2692,.T.);
#3665=ORIENTED_EDGE('',*,*,#2786,.F.);
#3666=ORIENTED_EDGE('',*,*,#2787,.T.);
#3667=ORIENTED_EDGE('',*,*,#2782,.T.);
#3668=ORIENTED_EDGE('',*,*,#2687,.F.);
#3669=ORIENTED_EDGE('',*,*,#2788,.F.);
#3670=ORIENTED_EDGE('',*,*,#2693,.T.);
#3671=ORIENTED_EDGE('',*,*,#2785,.T.);
#3672=ORIENTED_EDGE('',*,*,#2789,.F.);
#3673=ORIENTED_EDGE('',*,*,#2790,.F.);
#3674=ORIENTED_EDGE('',*,*,#2791,.T.);
#3675=ORIENTED_EDGE('',*,*,#2786,.T.);
#3676=ORIENTED_EDGE('',*,*,#2686,.F.);
#3677=ORIENTED_EDGE('',*,*,#2792,.F.);
#3678=ORIENTED_EDGE('',*,*,#2694,.T.);
#3679=ORIENTED_EDGE('',*,*,#2788,.T.);
#3680=ORIENTED_EDGE('',*,*,#2793,.F.);
#3681=ORIENTED_EDGE('',*,*,#2794,.F.);
#3682=ORIENTED_EDGE('',*,*,#2795,.T.);
#3683=ORIENTED_EDGE('',*,*,#2790,.T.);
#3684=ORIENTED_EDGE('',*,*,#2685,.F.);
#3685=ORIENTED_EDGE('',*,*,#2796,.F.);
#3686=ORIENTED_EDGE('',*,*,#2695,.T.);
#3687=ORIENTED_EDGE('',*,*,#2792,.T.);
#3688=ORIENTED_EDGE('',*,*,#2797,.F.);
#3689=ORIENTED_EDGE('',*,*,#2798,.F.);
#3690=ORIENTED_EDGE('',*,*,#2799,.T.);
#3691=ORIENTED_EDGE('',*,*,#2794,.T.);
#3692=ORIENTED_EDGE('',*,*,#2684,.F.);
#3693=ORIENTED_EDGE('',*,*,#2800,.F.);
#3694=ORIENTED_EDGE('',*,*,#2696,.T.);
#3695=ORIENTED_EDGE('',*,*,#2796,.T.);
#3696=ORIENTED_EDGE('',*,*,#2801,.F.);
#3697=ORIENTED_EDGE('',*,*,#2802,.F.);
#3698=ORIENTED_EDGE('',*,*,#2803,.T.);
#3699=ORIENTED_EDGE('',*,*,#2798,.T.);
#3700=ORIENTED_EDGE('',*,*,#2683,.F.);
#3701=ORIENTED_EDGE('',*,*,#2804,.F.);
#3702=ORIENTED_EDGE('',*,*,#2697,.T.);
#3703=ORIENTED_EDGE('',*,*,#2800,.T.);
#3704=ORIENTED_EDGE('',*,*,#2805,.F.);
#3705=ORIENTED_EDGE('',*,*,#2806,.F.);
#3706=ORIENTED_EDGE('',*,*,#2807,.T.);
#3707=ORIENTED_EDGE('',*,*,#2802,.T.);
#3708=ORIENTED_EDGE('',*,*,#2682,.F.);
#3709=ORIENTED_EDGE('',*,*,#2808,.F.);
#3710=ORIENTED_EDGE('',*,*,#2698,.T.);
#3711=ORIENTED_EDGE('',*,*,#2804,.T.);
#3712=ORIENTED_EDGE('',*,*,#2809,.F.);
#3713=ORIENTED_EDGE('',*,*,#2810,.F.);
#3714=ORIENTED_EDGE('',*,*,#2811,.T.);
#3715=ORIENTED_EDGE('',*,*,#2806,.T.);
#3716=ORIENTED_EDGE('',*,*,#2681,.F.);
#3717=ORIENTED_EDGE('',*,*,#2812,.F.);
#3718=ORIENTED_EDGE('',*,*,#2699,.T.);
#3719=ORIENTED_EDGE('',*,*,#2808,.T.);
#3720=ORIENTED_EDGE('',*,*,#2813,.F.);
#3721=ORIENTED_EDGE('',*,*,#2814,.F.);
#3722=ORIENTED_EDGE('',*,*,#2815,.T.);
#3723=ORIENTED_EDGE('',*,*,#2810,.T.);
#3724=ORIENTED_EDGE('',*,*,#2680,.F.);
#3725=ORIENTED_EDGE('',*,*,#2816,.F.);
#3726=ORIENTED_EDGE('',*,*,#2700,.T.);
#3727=ORIENTED_EDGE('',*,*,#2812,.T.);
#3728=ORIENTED_EDGE('',*,*,#2817,.F.);
#3729=ORIENTED_EDGE('',*,*,#2818,.F.);
#3730=ORIENTED_EDGE('',*,*,#2819,.T.);
#3731=ORIENTED_EDGE('',*,*,#2814,.T.);
#3732=ORIENTED_EDGE('',*,*,#2679,.F.);
#3733=ORIENTED_EDGE('',*,*,#2820,.F.);
#3734=ORIENTED_EDGE('',*,*,#2701,.T.);
#3735=ORIENTED_EDGE('',*,*,#2816,.T.);
#3736=ORIENTED_EDGE('',*,*,#2821,.F.);
#3737=ORIENTED_EDGE('',*,*,#2822,.F.);
#3738=ORIENTED_EDGE('',*,*,#2823,.T.);
#3739=ORIENTED_EDGE('',*,*,#2818,.T.);
#3740=ORIENTED_EDGE('',*,*,#2678,.F.);
#3741=ORIENTED_EDGE('',*,*,#2824,.F.);
#3742=ORIENTED_EDGE('',*,*,#2702,.T.);
#3743=ORIENTED_EDGE('',*,*,#2820,.T.);
#3744=ORIENTED_EDGE('',*,*,#2825,.F.);
#3745=ORIENTED_EDGE('',*,*,#2826,.F.);
#3746=ORIENTED_EDGE('',*,*,#2827,.T.);
#3747=ORIENTED_EDGE('',*,*,#2822,.T.);
#3748=ORIENTED_EDGE('',*,*,#2677,.F.);
#3749=ORIENTED_EDGE('',*,*,#2828,.F.);
#3750=ORIENTED_EDGE('',*,*,#2703,.T.);
#3751=ORIENTED_EDGE('',*,*,#2824,.T.);
#3752=ORIENTED_EDGE('',*,*,#2829,.F.);
#3753=ORIENTED_EDGE('',*,*,#2830,.F.);
#3754=ORIENTED_EDGE('',*,*,#2831,.T.);
#3755=ORIENTED_EDGE('',*,*,#2826,.T.);
#3756=ORIENTED_EDGE('',*,*,#2676,.F.);
#3757=ORIENTED_EDGE('',*,*,#2832,.F.);
#3758=ORIENTED_EDGE('',*,*,#2704,.T.);
#3759=ORIENTED_EDGE('',*,*,#2828,.T.);
#3760=ORIENTED_EDGE('',*,*,#2833,.F.);
#3761=ORIENTED_EDGE('',*,*,#2834,.F.);
#3762=ORIENTED_EDGE('',*,*,#2835,.T.);
#3763=ORIENTED_EDGE('',*,*,#2830,.T.);
#3764=ORIENTED_EDGE('',*,*,#2675,.F.);
#3765=ORIENTED_EDGE('',*,*,#2836,.F.);
#3766=ORIENTED_EDGE('',*,*,#2705,.T.);
#3767=ORIENTED_EDGE('',*,*,#2832,.T.);
#3768=ORIENTED_EDGE('',*,*,#2837,.F.);
#3769=ORIENTED_EDGE('',*,*,#2838,.F.);
#3770=ORIENTED_EDGE('',*,*,#2839,.T.);
#3771=ORIENTED_EDGE('',*,*,#2834,.T.);
#3772=ORIENTED_EDGE('',*,*,#2674,.F.);
#3773=ORIENTED_EDGE('',*,*,#2840,.F.);
#3774=ORIENTED_EDGE('',*,*,#2706,.T.);
#3775=ORIENTED_EDGE('',*,*,#2836,.T.);
#3776=ORIENTED_EDGE('',*,*,#2841,.F.);
#3777=ORIENTED_EDGE('',*,*,#2842,.F.);
#3778=ORIENTED_EDGE('',*,*,#2843,.T.);
#3779=ORIENTED_EDGE('',*,*,#2838,.T.);
#3780=ORIENTED_EDGE('',*,*,#2673,.F.);
#3781=ORIENTED_EDGE('',*,*,#2844,.F.);
#3782=ORIENTED_EDGE('',*,*,#2707,.T.);
#3783=ORIENTED_EDGE('',*,*,#2840,.T.);
#3784=ORIENTED_EDGE('',*,*,#2845,.F.);
#3785=ORIENTED_EDGE('',*,*,#2846,.F.);
#3786=ORIENTED_EDGE('',*,*,#2847,.T.);
#3787=ORIENTED_EDGE('',*,*,#2842,.T.);
#3788=ORIENTED_EDGE('',*,*,#2672,.F.);
#3789=ORIENTED_EDGE('',*,*,#2848,.F.);
#3790=ORIENTED_EDGE('',*,*,#2708,.T.);
#3791=ORIENTED_EDGE('',*,*,#2844,.T.);
#3792=ORIENTED_EDGE('',*,*,#2849,.F.);
#3793=ORIENTED_EDGE('',*,*,#2850,.F.);
#3794=ORIENTED_EDGE('',*,*,#2851,.T.);
#3795=ORIENTED_EDGE('',*,*,#2846,.T.);
#3796=ORIENTED_EDGE('',*,*,#2671,.F.);
#3797=ORIENTED_EDGE('',*,*,#2852,.F.);
#3798=ORIENTED_EDGE('',*,*,#2709,.T.);
#3799=ORIENTED_EDGE('',*,*,#2848,.T.);
#3800=ORIENTED_EDGE('',*,*,#2853,.F.);
#3801=ORIENTED_EDGE('',*,*,#2854,.F.);
#3802=ORIENTED_EDGE('',*,*,#2855,.T.);
#3803=ORIENTED_EDGE('',*,*,#2850,.T.);
#3804=ORIENTED_EDGE('',*,*,#2670,.F.);
#3805=ORIENTED_EDGE('',*,*,#2856,.F.);
#3806=ORIENTED_EDGE('',*,*,#2710,.T.);
#3807=ORIENTED_EDGE('',*,*,#2852,.T.);
#3808=ORIENTED_EDGE('',*,*,#2857,.F.);
#3809=ORIENTED_EDGE('',*,*,#2858,.F.);
#3810=ORIENTED_EDGE('',*,*,#2859,.T.);
#3811=ORIENTED_EDGE('',*,*,#2854,.T.);
#3812=ORIENTED_EDGE('',*,*,#2669,.F.);
#3813=ORIENTED_EDGE('',*,*,#2860,.F.);
#3814=ORIENTED_EDGE('',*,*,#2711,.T.);
#3815=ORIENTED_EDGE('',*,*,#2856,.T.);
#3816=ORIENTED_EDGE('',*,*,#2861,.F.);
#3817=ORIENTED_EDGE('',*,*,#2862,.F.);
#3818=ORIENTED_EDGE('',*,*,#2863,.T.);
#3819=ORIENTED_EDGE('',*,*,#2858,.T.);
#3820=ORIENTED_EDGE('',*,*,#2668,.F.);
#3821=ORIENTED_EDGE('',*,*,#2864,.F.);
#3822=ORIENTED_EDGE('',*,*,#2712,.T.);
#3823=ORIENTED_EDGE('',*,*,#2860,.T.);
#3824=ORIENTED_EDGE('',*,*,#2865,.F.);
#3825=ORIENTED_EDGE('',*,*,#2866,.F.);
#3826=ORIENTED_EDGE('',*,*,#2867,.T.);
#3827=ORIENTED_EDGE('',*,*,#2862,.T.);
#3828=ORIENTED_EDGE('',*,*,#2667,.F.);
#3829=ORIENTED_EDGE('',*,*,#2868,.F.);
#3830=ORIENTED_EDGE('',*,*,#2713,.T.);
#3831=ORIENTED_EDGE('',*,*,#2864,.T.);
#3832=ORIENTED_EDGE('',*,*,#2869,.F.);
#3833=ORIENTED_EDGE('',*,*,#2870,.F.);
#3834=ORIENTED_EDGE('',*,*,#2871,.T.);
#3835=ORIENTED_EDGE('',*,*,#2866,.T.);
#3836=ORIENTED_EDGE('',*,*,#2666,.F.);
#3837=ORIENTED_EDGE('',*,*,#2872,.F.);
#3838=ORIENTED_EDGE('',*,*,#2714,.T.);
#3839=ORIENTED_EDGE('',*,*,#2868,.T.);
#3840=ORIENTED_EDGE('',*,*,#2873,.F.);
#3841=ORIENTED_EDGE('',*,*,#2874,.F.);
#3842=ORIENTED_EDGE('',*,*,#2875,.T.);
#3843=ORIENTED_EDGE('',*,*,#2870,.T.);
#3844=ORIENTED_EDGE('',*,*,#2665,.F.);
#3845=ORIENTED_EDGE('',*,*,#2876,.F.);
#3846=ORIENTED_EDGE('',*,*,#2715,.T.);
#3847=ORIENTED_EDGE('',*,*,#2872,.T.);
#3848=ORIENTED_EDGE('',*,*,#2877,.F.);
#3849=ORIENTED_EDGE('',*,*,#2878,.F.);
#3850=ORIENTED_EDGE('',*,*,#2879,.T.);
#3851=ORIENTED_EDGE('',*,*,#2874,.T.);
#3852=ORIENTED_EDGE('',*,*,#2664,.F.);
#3853=ORIENTED_EDGE('',*,*,#2880,.F.);
#3854=ORIENTED_EDGE('',*,*,#2716,.T.);
#3855=ORIENTED_EDGE('',*,*,#2876,.T.);
#3856=ORIENTED_EDGE('',*,*,#2881,.F.);
#3857=ORIENTED_EDGE('',*,*,#2882,.F.);
#3858=ORIENTED_EDGE('',*,*,#2883,.T.);
#3859=ORIENTED_EDGE('',*,*,#2878,.T.);
#3860=ORIENTED_EDGE('',*,*,#2663,.F.);
#3861=ORIENTED_EDGE('',*,*,#2884,.F.);
#3862=ORIENTED_EDGE('',*,*,#2717,.T.);
#3863=ORIENTED_EDGE('',*,*,#2880,.T.);
#3864=ORIENTED_EDGE('',*,*,#2885,.F.);
#3865=ORIENTED_EDGE('',*,*,#2886,.F.);
#3866=ORIENTED_EDGE('',*,*,#2887,.T.);
#3867=ORIENTED_EDGE('',*,*,#2882,.T.);
#3868=ORIENTED_EDGE('',*,*,#2662,.F.);
#3869=ORIENTED_EDGE('',*,*,#2888,.F.);
#3870=ORIENTED_EDGE('',*,*,#2718,.T.);
#3871=ORIENTED_EDGE('',*,*,#2884,.T.);
#3872=ORIENTED_EDGE('',*,*,#2889,.F.);
#3873=ORIENTED_EDGE('',*,*,#2890,.F.);
#3874=ORIENTED_EDGE('',*,*,#2891,.T.);
#3875=ORIENTED_EDGE('',*,*,#2886,.T.);
#3876=ORIENTED_EDGE('',*,*,#2661,.F.);
#3877=ORIENTED_EDGE('',*,*,#2892,.F.);
#3878=ORIENTED_EDGE('',*,*,#2719,.T.);
#3879=ORIENTED_EDGE('',*,*,#2888,.T.);
#3880=ORIENTED_EDGE('',*,*,#2893,.F.);
#3881=ORIENTED_EDGE('',*,*,#2894,.F.);
#3882=ORIENTED_EDGE('',*,*,#2895,.T.);
#3883=ORIENTED_EDGE('',*,*,#2890,.T.);
#3884=ORIENTED_EDGE('',*,*,#2660,.F.);
#3885=ORIENTED_EDGE('',*,*,#2896,.F.);
#3886=ORIENTED_EDGE('',*,*,#2720,.T.);
#3887=ORIENTED_EDGE('',*,*,#2892,.T.);
#3888=ORIENTED_EDGE('',*,*,#2897,.F.);
#3889=ORIENTED_EDGE('',*,*,#2898,.F.);
#3890=ORIENTED_EDGE('',*,*,#2899,.T.);
#3891=ORIENTED_EDGE('',*,*,#2894,.T.);
#3892=ORIENTED_EDGE('',*,*,#2659,.F.);
#3893=ORIENTED_EDGE('',*,*,#2900,.F.);
#3894=ORIENTED_EDGE('',*,*,#2721,.T.);
#3895=ORIENTED_EDGE('',*,*,#2896,.T.);
#3896=ORIENTED_EDGE('',*,*,#2901,.F.);
#3897=ORIENTED_EDGE('',*,*,#2902,.F.);
#3898=ORIENTED_EDGE('',*,*,#2903,.T.);
#3899=ORIENTED_EDGE('',*,*,#2898,.T.);
#3900=ORIENTED_EDGE('',*,*,#2658,.F.);
#3901=ORIENTED_EDGE('',*,*,#2904,.F.);
#3902=ORIENTED_EDGE('',*,*,#2722,.T.);
#3903=ORIENTED_EDGE('',*,*,#2900,.T.);
#3904=ORIENTED_EDGE('',*,*,#2905,.F.);
#3905=ORIENTED_EDGE('',*,*,#2906,.F.);
#3906=ORIENTED_EDGE('',*,*,#2907,.T.);
#3907=ORIENTED_EDGE('',*,*,#2902,.T.);
#3908=ORIENTED_EDGE('',*,*,#2657,.F.);
#3909=ORIENTED_EDGE('',*,*,#2908,.F.);
#3910=ORIENTED_EDGE('',*,*,#2723,.T.);
#3911=ORIENTED_EDGE('',*,*,#2904,.T.);
#3912=ORIENTED_EDGE('',*,*,#2909,.F.);
#3913=ORIENTED_EDGE('',*,*,#2910,.F.);
#3914=ORIENTED_EDGE('',*,*,#2911,.T.);
#3915=ORIENTED_EDGE('',*,*,#2906,.T.);
#3916=ORIENTED_EDGE('',*,*,#2656,.F.);
#3917=ORIENTED_EDGE('',*,*,#2912,.F.);
#3918=ORIENTED_EDGE('',*,*,#2724,.T.);
#3919=ORIENTED_EDGE('',*,*,#2908,.T.);
#3920=ORIENTED_EDGE('',*,*,#2913,.F.);
#3921=ORIENTED_EDGE('',*,*,#2914,.F.);
#3922=ORIENTED_EDGE('',*,*,#2915,.T.);
#3923=ORIENTED_EDGE('',*,*,#2910,.T.);
#3924=ORIENTED_EDGE('',*,*,#2655,.F.);
#3925=ORIENTED_EDGE('',*,*,#2916,.F.);
#3926=ORIENTED_EDGE('',*,*,#2725,.T.);
#3927=ORIENTED_EDGE('',*,*,#2912,.T.);
#3928=ORIENTED_EDGE('',*,*,#2917,.F.);
#3929=ORIENTED_EDGE('',*,*,#2918,.F.);
#3930=ORIENTED_EDGE('',*,*,#2919,.T.);
#3931=ORIENTED_EDGE('',*,*,#2914,.T.);
#3932=ORIENTED_EDGE('',*,*,#2654,.F.);
#3933=ORIENTED_EDGE('',*,*,#2920,.F.);
#3934=ORIENTED_EDGE('',*,*,#2726,.T.);
#3935=ORIENTED_EDGE('',*,*,#2916,.T.);
#3936=ORIENTED_EDGE('',*,*,#2921,.F.);
#3937=ORIENTED_EDGE('',*,*,#2922,.F.);
#3938=ORIENTED_EDGE('',*,*,#2923,.T.);
#3939=ORIENTED_EDGE('',*,*,#2918,.T.);
#3940=ORIENTED_EDGE('',*,*,#2653,.F.);
#3941=ORIENTED_EDGE('',*,*,#2924,.F.);
#3942=ORIENTED_EDGE('',*,*,#2727,.T.);
#3943=ORIENTED_EDGE('',*,*,#2920,.T.);
#3944=ORIENTED_EDGE('',*,*,#2925,.F.);
#3945=ORIENTED_EDGE('',*,*,#2926,.F.);
#3946=ORIENTED_EDGE('',*,*,#2927,.T.);
#3947=ORIENTED_EDGE('',*,*,#2922,.T.);
#3948=ORIENTED_EDGE('',*,*,#2652,.F.);
#3949=ORIENTED_EDGE('',*,*,#2928,.F.);
#3950=ORIENTED_EDGE('',*,*,#2728,.T.);
#3951=ORIENTED_EDGE('',*,*,#2924,.T.);
#3952=ORIENTED_EDGE('',*,*,#2929,.F.);
#3953=ORIENTED_EDGE('',*,*,#2930,.F.);
#3954=ORIENTED_EDGE('',*,*,#2931,.T.);
#3955=ORIENTED_EDGE('',*,*,#2926,.T.);
#3956=ORIENTED_EDGE('',*,*,#2651,.F.);
#3957=ORIENTED_EDGE('',*,*,#2932,.F.);
#3958=ORIENTED_EDGE('',*,*,#2729,.T.);
#3959=ORIENTED_EDGE('',*,*,#2928,.T.);
#3960=ORIENTED_EDGE('',*,*,#2933,.F.);
#3961=ORIENTED_EDGE('',*,*,#2934,.F.);
#3962=ORIENTED_EDGE('',*,*,#2935,.T.);
#3963=ORIENTED_EDGE('',*,*,#2930,.T.);
#3964=ORIENTED_EDGE('',*,*,#2650,.F.);
#3965=ORIENTED_EDGE('',*,*,#2936,.F.);
#3966=ORIENTED_EDGE('',*,*,#2730,.T.);
#3967=ORIENTED_EDGE('',*,*,#2932,.T.);
#3968=ORIENTED_EDGE('',*,*,#2937,.F.);
#3969=ORIENTED_EDGE('',*,*,#2938,.F.);
#3970=ORIENTED_EDGE('',*,*,#2939,.T.);
#3971=ORIENTED_EDGE('',*,*,#2934,.T.);
#3972=ORIENTED_EDGE('',*,*,#2649,.F.);
#3973=ORIENTED_EDGE('',*,*,#2940,.F.);
#3974=ORIENTED_EDGE('',*,*,#2731,.T.);
#3975=ORIENTED_EDGE('',*,*,#2936,.T.);
#3976=ORIENTED_EDGE('',*,*,#2941,.F.);
#3977=ORIENTED_EDGE('',*,*,#2942,.F.);
#3978=ORIENTED_EDGE('',*,*,#2943,.T.);
#3979=ORIENTED_EDGE('',*,*,#2938,.T.);
#3980=ORIENTED_EDGE('',*,*,#2648,.F.);
#3981=ORIENTED_EDGE('',*,*,#2944,.F.);
#3982=ORIENTED_EDGE('',*,*,#2732,.T.);
#3983=ORIENTED_EDGE('',*,*,#2940,.T.);
#3984=ORIENTED_EDGE('',*,*,#2945,.F.);
#3985=ORIENTED_EDGE('',*,*,#2946,.F.);
#3986=ORIENTED_EDGE('',*,*,#2947,.T.);
#3987=ORIENTED_EDGE('',*,*,#2942,.T.);
#3988=ORIENTED_EDGE('',*,*,#2647,.F.);
#3989=ORIENTED_EDGE('',*,*,#2948,.F.);
#3990=ORIENTED_EDGE('',*,*,#2733,.T.);
#3991=ORIENTED_EDGE('',*,*,#2944,.T.);
#3992=ORIENTED_EDGE('',*,*,#2949,.F.);
#3993=ORIENTED_EDGE('',*,*,#2950,.F.);
#3994=ORIENTED_EDGE('',*,*,#2951,.T.);
#3995=ORIENTED_EDGE('',*,*,#2946,.T.);
#3996=ORIENTED_EDGE('',*,*,#2646,.F.);
#3997=ORIENTED_EDGE('',*,*,#2952,.F.);
#3998=ORIENTED_EDGE('',*,*,#2734,.T.);
#3999=ORIENTED_EDGE('',*,*,#2948,.T.);
#4000=ORIENTED_EDGE('',*,*,#2953,.F.);
#4001=ORIENTED_EDGE('',*,*,#2954,.F.);
#4002=ORIENTED_EDGE('',*,*,#2955,.T.);
#4003=ORIENTED_EDGE('',*,*,#2950,.T.);
#4004=ORIENTED_EDGE('',*,*,#2645,.F.);
#4005=ORIENTED_EDGE('',*,*,#2956,.F.);
#4006=ORIENTED_EDGE('',*,*,#2735,.T.);
#4007=ORIENTED_EDGE('',*,*,#2952,.T.);
#4008=ORIENTED_EDGE('',*,*,#2957,.F.);
#4009=ORIENTED_EDGE('',*,*,#2958,.F.);
#4010=ORIENTED_EDGE('',*,*,#2959,.T.);
#4011=ORIENTED_EDGE('',*,*,#2954,.T.);
#4012=ORIENTED_EDGE('',*,*,#2644,.F.);
#4013=ORIENTED_EDGE('',*,*,#2960,.F.);
#4014=ORIENTED_EDGE('',*,*,#2736,.T.);
#4015=ORIENTED_EDGE('',*,*,#2956,.T.);
#4016=ORIENTED_EDGE('',*,*,#2961,.F.);
#4017=ORIENTED_EDGE('',*,*,#2962,.F.);
#4018=ORIENTED_EDGE('',*,*,#2963,.T.);
#4019=ORIENTED_EDGE('',*,*,#2958,.T.);
#4020=ORIENTED_EDGE('',*,*,#2643,.F.);
#4021=ORIENTED_EDGE('',*,*,#2964,.F.);
#4022=ORIENTED_EDGE('',*,*,#2737,.T.);
#4023=ORIENTED_EDGE('',*,*,#2960,.T.);
#4024=ORIENTED_EDGE('',*,*,#2965,.F.);
#4025=ORIENTED_EDGE('',*,*,#2966,.F.);
#4026=ORIENTED_EDGE('',*,*,#2967,.T.);
#4027=ORIENTED_EDGE('',*,*,#2962,.T.);
#4028=ORIENTED_EDGE('',*,*,#2642,.F.);
#4029=ORIENTED_EDGE('',*,*,#2968,.F.);
#4030=ORIENTED_EDGE('',*,*,#2738,.T.);
#4031=ORIENTED_EDGE('',*,*,#2964,.T.);
#4032=ORIENTED_EDGE('',*,*,#2969,.F.);
#4033=ORIENTED_EDGE('',*,*,#2970,.F.);
#4034=ORIENTED_EDGE('',*,*,#2971,.T.);
#4035=ORIENTED_EDGE('',*,*,#2966,.T.);
#4036=ORIENTED_EDGE('',*,*,#2641,.F.);
#4037=ORIENTED_EDGE('',*,*,#2972,.F.);
#4038=ORIENTED_EDGE('',*,*,#2739,.T.);
#4039=ORIENTED_EDGE('',*,*,#2968,.T.);
#4040=ORIENTED_EDGE('',*,*,#2973,.F.);
#4041=ORIENTED_EDGE('',*,*,#2974,.F.);
#4042=ORIENTED_EDGE('',*,*,#2975,.T.);
#4043=ORIENTED_EDGE('',*,*,#2970,.T.);
#4044=ORIENTED_EDGE('',*,*,#2640,.F.);
#4045=ORIENTED_EDGE('',*,*,#2976,.F.);
#4046=ORIENTED_EDGE('',*,*,#2740,.T.);
#4047=ORIENTED_EDGE('',*,*,#2972,.T.);
#4048=ORIENTED_EDGE('',*,*,#2977,.F.);
#4049=ORIENTED_EDGE('',*,*,#2978,.F.);
#4050=ORIENTED_EDGE('',*,*,#2979,.T.);
#4051=ORIENTED_EDGE('',*,*,#2974,.T.);
#4052=ORIENTED_EDGE('',*,*,#2639,.F.);
#4053=ORIENTED_EDGE('',*,*,#2980,.F.);
#4054=ORIENTED_EDGE('',*,*,#2741,.T.);
#4055=ORIENTED_EDGE('',*,*,#2976,.T.);
#4056=ORIENTED_EDGE('',*,*,#2981,.F.);
#4057=ORIENTED_EDGE('',*,*,#2982,.F.);
#4058=ORIENTED_EDGE('',*,*,#2983,.T.);
#4059=ORIENTED_EDGE('',*,*,#2978,.T.);
#4060=ORIENTED_EDGE('',*,*,#2638,.F.);
#4061=ORIENTED_EDGE('',*,*,#2984,.F.);
#4062=ORIENTED_EDGE('',*,*,#2742,.T.);
#4063=ORIENTED_EDGE('',*,*,#2980,.T.);
#4064=ORIENTED_EDGE('',*,*,#2985,.F.);
#4065=ORIENTED_EDGE('',*,*,#2986,.F.);
#4066=ORIENTED_EDGE('',*,*,#2987,.T.);
#4067=ORIENTED_EDGE('',*,*,#2982,.T.);
#4068=ORIENTED_EDGE('',*,*,#2637,.F.);
#4069=ORIENTED_EDGE('',*,*,#2988,.F.);
#4070=ORIENTED_EDGE('',*,*,#2743,.T.);
#4071=ORIENTED_EDGE('',*,*,#2984,.T.);
#4072=ORIENTED_EDGE('',*,*,#2989,.F.);
#4073=ORIENTED_EDGE('',*,*,#2990,.F.);
#4074=ORIENTED_EDGE('',*,*,#2991,.T.);
#4075=ORIENTED_EDGE('',*,*,#2986,.T.);
#4076=ORIENTED_EDGE('',*,*,#2636,.F.);
#4077=ORIENTED_EDGE('',*,*,#2992,.F.);
#4078=ORIENTED_EDGE('',*,*,#2744,.T.);
#4079=ORIENTED_EDGE('',*,*,#2988,.T.);
#4080=ORIENTED_EDGE('',*,*,#2993,.F.);
#4081=ORIENTED_EDGE('',*,*,#2994,.F.);
#4082=ORIENTED_EDGE('',*,*,#2995,.T.);
#4083=ORIENTED_EDGE('',*,*,#2990,.T.);
#4084=ORIENTED_EDGE('',*,*,#2635,.F.);
#4085=ORIENTED_EDGE('',*,*,#2996,.F.);
#4086=ORIENTED_EDGE('',*,*,#2745,.T.);
#4087=ORIENTED_EDGE('',*,*,#2992,.T.);
#4088=ORIENTED_EDGE('',*,*,#2997,.F.);
#4089=ORIENTED_EDGE('',*,*,#2998,.F.);
#4090=ORIENTED_EDGE('',*,*,#2999,.T.);
#4091=ORIENTED_EDGE('',*,*,#2994,.T.);
#4092=ORIENTED_EDGE('',*,*,#2634,.F.);
#4093=ORIENTED_EDGE('',*,*,#3000,.F.);
#4094=ORIENTED_EDGE('',*,*,#2746,.T.);
#4095=ORIENTED_EDGE('',*,*,#2996,.T.);
#4096=ORIENTED_EDGE('',*,*,#3001,.F.);
#4097=ORIENTED_EDGE('',*,*,#3002,.F.);
#4098=ORIENTED_EDGE('',*,*,#3003,.T.);
#4099=ORIENTED_EDGE('',*,*,#2998,.T.);
#4100=ORIENTED_EDGE('',*,*,#2633,.F.);
#4101=ORIENTED_EDGE('',*,*,#3004,.F.);
#4102=ORIENTED_EDGE('',*,*,#2747,.T.);
#4103=ORIENTED_EDGE('',*,*,#3000,.T.);
#4104=ORIENTED_EDGE('',*,*,#3005,.F.);
#4105=ORIENTED_EDGE('',*,*,#3006,.F.);
#4106=ORIENTED_EDGE('',*,*,#3007,.T.);
#4107=ORIENTED_EDGE('',*,*,#3002,.T.);
#4108=ORIENTED_EDGE('',*,*,#2632,.F.);
#4109=ORIENTED_EDGE('',*,*,#3008,.F.);
#4110=ORIENTED_EDGE('',*,*,#2748,.T.);
#4111=ORIENTED_EDGE('',*,*,#3004,.T.);
#4112=ORIENTED_EDGE('',*,*,#3009,.F.);
#4113=ORIENTED_EDGE('',*,*,#3010,.T.);
#4114=ORIENTED_EDGE('',*,*,#3011,.F.);
#4115=ORIENTED_EDGE('',*,*,#3012,.F.);
#4116=ORIENTED_EDGE('',*,*,#2630,.T.);
#4117=ORIENTED_EDGE('',*,*,#3013,.T.);
#4118=ORIENTED_EDGE('',*,*,#2749,.T.);
#4119=ORIENTED_EDGE('',*,*,#3008,.T.);
#4120=ORIENTED_EDGE('',*,*,#3014,.F.);
#4121=ORIENTED_EDGE('',*,*,#3012,.T.);
#4122=ORIENTED_EDGE('',*,*,#3015,.T.);
#4123=ORIENTED_EDGE('',*,*,#3006,.T.);
#4124=ORIENTED_EDGE('',*,*,#2631,.F.);
#4125=ORIENTED_EDGE('',*,*,#3016,.T.);
#4126=ORIENTED_EDGE('',*,*,#3017,.T.);
#4127=ORIENTED_EDGE('',*,*,#3010,.F.);
#4128=ORIENTED_EDGE('',*,*,#2629,.F.);
#4129=ORIENTED_EDGE('',*,*,#3013,.F.);
#4130=ORIENTED_EDGE('',*,*,#3018,.T.);
#4131=ORIENTED_EDGE('',*,*,#3019,.T.);
#4132=ORIENTED_EDGE('',*,*,#2750,.T.);
#4133=ORIENTED_EDGE('',*,*,#3020,.T.);
#4134=ORIENTED_EDGE('',*,*,#2751,.T.);
#4135=ORIENTED_EDGE('',*,*,#3019,.F.);
#4136=ORIENTED_EDGE('',*,*,#3021,.F.);
#4137=ORIENTED_EDGE('',*,*,#3016,.F.);
#4138=ORIENTED_EDGE('',*,*,#2628,.T.);
#4139=ORIENTED_EDGE('',*,*,#3022,.T.);
#4140=ORIENTED_EDGE('',*,*,#3023,.F.);
#4141=ORIENTED_EDGE('',*,*,#3024,.T.);
#4142=ORIENTED_EDGE('',*,*,#3025,.T.);
#4143=ORIENTED_EDGE('',*,*,#3022,.F.);
#4144=ORIENTED_EDGE('',*,*,#2627,.F.);
#4145=ORIENTED_EDGE('',*,*,#3020,.F.);
#4146=ORIENTED_EDGE('',*,*,#3026,.T.);
#4147=ORIENTED_EDGE('',*,*,#3027,.T.);
#4148=ORIENTED_EDGE('',*,*,#2752,.T.);
#4149=ORIENTED_EDGE('',*,*,#3028,.T.);
#4150=ORIENTED_EDGE('',*,*,#2753,.T.);
#4151=ORIENTED_EDGE('',*,*,#3027,.F.);
#4152=ORIENTED_EDGE('',*,*,#3029,.F.);
#4153=ORIENTED_EDGE('',*,*,#3024,.F.);
#4154=ORIENTED_EDGE('',*,*,#2626,.T.);
#4155=ORIENTED_EDGE('',*,*,#3030,.T.);
#4156=ORIENTED_EDGE('',*,*,#3031,.F.);
#4157=ORIENTED_EDGE('',*,*,#3032,.T.);
#4158=ORIENTED_EDGE('',*,*,#3033,.T.);
#4159=ORIENTED_EDGE('',*,*,#3030,.F.);
#4160=ORIENTED_EDGE('',*,*,#2625,.F.);
#4161=ORIENTED_EDGE('',*,*,#3028,.F.);
#4162=ORIENTED_EDGE('',*,*,#3034,.T.);
#4163=ORIENTED_EDGE('',*,*,#3035,.T.);
#4164=ORIENTED_EDGE('',*,*,#2754,.T.);
#4165=ORIENTED_EDGE('',*,*,#3036,.T.);
#4166=ORIENTED_EDGE('',*,*,#2755,.T.);
#4167=ORIENTED_EDGE('',*,*,#3035,.F.);
#4168=ORIENTED_EDGE('',*,*,#3037,.F.);
#4169=ORIENTED_EDGE('',*,*,#3032,.F.);
#4170=ORIENTED_EDGE('',*,*,#2624,.T.);
#4171=ORIENTED_EDGE('',*,*,#3038,.T.);
#4172=ORIENTED_EDGE('',*,*,#3039,.F.);
#4173=ORIENTED_EDGE('',*,*,#3040,.T.);
#4174=ORIENTED_EDGE('',*,*,#3041,.T.);
#4175=ORIENTED_EDGE('',*,*,#3038,.F.);
#4176=ORIENTED_EDGE('',*,*,#2623,.F.);
#4177=ORIENTED_EDGE('',*,*,#3036,.F.);
#4178=ORIENTED_EDGE('',*,*,#3042,.T.);
#4179=ORIENTED_EDGE('',*,*,#3043,.T.);
#4180=ORIENTED_EDGE('',*,*,#2756,.T.);
#4181=ORIENTED_EDGE('',*,*,#3044,.T.);
#4182=ORIENTED_EDGE('',*,*,#2757,.T.);
#4183=ORIENTED_EDGE('',*,*,#3043,.F.);
#4184=ORIENTED_EDGE('',*,*,#3045,.F.);
#4185=ORIENTED_EDGE('',*,*,#3040,.F.);
#4186=ORIENTED_EDGE('',*,*,#2622,.T.);
#4187=ORIENTED_EDGE('',*,*,#3046,.T.);
#4188=ORIENTED_EDGE('',*,*,#3047,.F.);
#4189=ORIENTED_EDGE('',*,*,#3048,.T.);
#4190=ORIENTED_EDGE('',*,*,#3049,.T.);
#4191=ORIENTED_EDGE('',*,*,#3046,.F.);
#4192=ORIENTED_EDGE('',*,*,#2621,.F.);
#4193=ORIENTED_EDGE('',*,*,#3044,.F.);
#4194=ORIENTED_EDGE('',*,*,#3050,.T.);
#4195=ORIENTED_EDGE('',*,*,#3051,.T.);
#4196=ORIENTED_EDGE('',*,*,#2758,.T.);
#4197=ORIENTED_EDGE('',*,*,#3052,.T.);
#4198=ORIENTED_EDGE('',*,*,#2759,.T.);
#4199=ORIENTED_EDGE('',*,*,#3051,.F.);
#4200=ORIENTED_EDGE('',*,*,#3053,.F.);
#4201=ORIENTED_EDGE('',*,*,#3048,.F.);
#4202=ORIENTED_EDGE('',*,*,#2620,.T.);
#4203=ORIENTED_EDGE('',*,*,#3054,.T.);
#4204=ORIENTED_EDGE('',*,*,#3055,.F.);
#4205=ORIENTED_EDGE('',*,*,#3056,.T.);
#4206=ORIENTED_EDGE('',*,*,#3057,.T.);
#4207=ORIENTED_EDGE('',*,*,#3054,.F.);
#4208=ORIENTED_EDGE('',*,*,#2619,.F.);
#4209=ORIENTED_EDGE('',*,*,#3052,.F.);
#4210=ORIENTED_EDGE('',*,*,#3058,.T.);
#4211=ORIENTED_EDGE('',*,*,#3059,.T.);
#4212=ORIENTED_EDGE('',*,*,#2760,.T.);
#4213=ORIENTED_EDGE('',*,*,#3060,.T.);
#4214=ORIENTED_EDGE('',*,*,#2761,.T.);
#4215=ORIENTED_EDGE('',*,*,#3059,.F.);
#4216=ORIENTED_EDGE('',*,*,#3061,.F.);
#4217=ORIENTED_EDGE('',*,*,#3056,.F.);
#4218=ORIENTED_EDGE('',*,*,#2618,.T.);
#4219=ORIENTED_EDGE('',*,*,#3062,.T.);
#4220=ORIENTED_EDGE('',*,*,#3063,.F.);
#4221=ORIENTED_EDGE('',*,*,#3064,.T.);
#4222=ORIENTED_EDGE('',*,*,#3065,.T.);
#4223=ORIENTED_EDGE('',*,*,#3062,.F.);
#4224=ORIENTED_EDGE('',*,*,#2617,.F.);
#4225=ORIENTED_EDGE('',*,*,#3060,.F.);
#4226=ORIENTED_EDGE('',*,*,#3066,.T.);
#4227=ORIENTED_EDGE('',*,*,#3067,.T.);
#4228=ORIENTED_EDGE('',*,*,#2762,.T.);
#4229=ORIENTED_EDGE('',*,*,#3064,.F.);
#4230=ORIENTED_EDGE('',*,*,#2616,.T.);
#4231=ORIENTED_EDGE('',*,*,#3068,.T.);
#4232=ORIENTED_EDGE('',*,*,#3069,.F.);
#4233=ORIENTED_EDGE('',*,*,#3070,.T.);
#4234=ORIENTED_EDGE('',*,*,#2763,.T.);
#4235=ORIENTED_EDGE('',*,*,#3067,.F.);
#4236=ORIENTED_EDGE('',*,*,#3071,.F.);
#4237=ORIENTED_EDGE('',*,*,#3070,.F.);
#4238=ORIENTED_EDGE('',*,*,#3072,.F.);
#4239=ORIENTED_EDGE('',*,*,#3073,.T.);
#4240=ORIENTED_EDGE('',*,*,#2764,.T.);
#4241=ORIENTED_EDGE('',*,*,#2604,.T.);
#4242=ORIENTED_EDGE('',*,*,#3074,.F.);
#4243=ORIENTED_EDGE('',*,*,#3068,.F.);
#4244=ORIENTED_EDGE('',*,*,#2615,.T.);
#4245=ORIENTED_EDGE('',*,*,#3073,.F.);
#4246=ORIENTED_EDGE('',*,*,#3075,.T.);
#4247=ORIENTED_EDGE('',*,*,#2776,.T.);
#4248=ORIENTED_EDGE('',*,*,#2765,.T.);
#4249=ORIENTED_EDGE('',*,*,#2771,.T.);
#4250=ORIENTED_EDGE('',*,*,#3076,.T.);
#4251=ORIENTED_EDGE('',*,*,#2611,.F.);
#4252=ORIENTED_EDGE('',*,*,#2768,.F.);
#4253=ORIENTED_EDGE('',*,*,#2561,.T.);
#4254=ORIENTED_EDGE('',*,*,#2583,.T.);
#4255=ORIENTED_EDGE('',*,*,#2783,.F.);
#4256=ORIENTED_EDGE('',*,*,#2787,.F.);
#4257=ORIENTED_EDGE('',*,*,#2791,.F.);
#4258=ORIENTED_EDGE('',*,*,#2795,.F.);
#4259=ORIENTED_EDGE('',*,*,#2799,.F.);
#4260=ORIENTED_EDGE('',*,*,#2803,.F.);
#4261=ORIENTED_EDGE('',*,*,#2807,.F.);
#4262=ORIENTED_EDGE('',*,*,#2811,.F.);
#4263=ORIENTED_EDGE('',*,*,#2815,.F.);
#4264=ORIENTED_EDGE('',*,*,#2819,.F.);
#4265=ORIENTED_EDGE('',*,*,#2823,.F.);
#4266=ORIENTED_EDGE('',*,*,#2827,.F.);
#4267=ORIENTED_EDGE('',*,*,#2831,.F.);
#4268=ORIENTED_EDGE('',*,*,#2835,.F.);
#4269=ORIENTED_EDGE('',*,*,#2839,.F.);
#4270=ORIENTED_EDGE('',*,*,#2843,.F.);
#4271=ORIENTED_EDGE('',*,*,#2847,.F.);
#4272=ORIENTED_EDGE('',*,*,#2851,.F.);
#4273=ORIENTED_EDGE('',*,*,#2855,.F.);
#4274=ORIENTED_EDGE('',*,*,#2859,.F.);
#4275=ORIENTED_EDGE('',*,*,#2863,.F.);
#4276=ORIENTED_EDGE('',*,*,#2867,.F.);
#4277=ORIENTED_EDGE('',*,*,#2871,.F.);
#4278=ORIENTED_EDGE('',*,*,#2875,.F.);
#4279=ORIENTED_EDGE('',*,*,#2879,.F.);
#4280=ORIENTED_EDGE('',*,*,#2883,.F.);
#4281=ORIENTED_EDGE('',*,*,#2887,.F.);
#4282=ORIENTED_EDGE('',*,*,#2891,.F.);
#4283=ORIENTED_EDGE('',*,*,#2895,.F.);
#4284=ORIENTED_EDGE('',*,*,#2899,.F.);
#4285=ORIENTED_EDGE('',*,*,#2903,.F.);
#4286=ORIENTED_EDGE('',*,*,#2907,.F.);
#4287=ORIENTED_EDGE('',*,*,#2911,.F.);
#4288=ORIENTED_EDGE('',*,*,#2915,.F.);
#4289=ORIENTED_EDGE('',*,*,#2919,.F.);
#4290=ORIENTED_EDGE('',*,*,#2923,.F.);
#4291=ORIENTED_EDGE('',*,*,#2927,.F.);
#4292=ORIENTED_EDGE('',*,*,#2931,.F.);
#4293=ORIENTED_EDGE('',*,*,#2935,.F.);
#4294=ORIENTED_EDGE('',*,*,#2939,.F.);
#4295=ORIENTED_EDGE('',*,*,#2943,.F.);
#4296=ORIENTED_EDGE('',*,*,#2947,.F.);
#4297=ORIENTED_EDGE('',*,*,#2951,.F.);
#4298=ORIENTED_EDGE('',*,*,#2955,.F.);
#4299=ORIENTED_EDGE('',*,*,#2959,.F.);
#4300=ORIENTED_EDGE('',*,*,#2963,.F.);
#4301=ORIENTED_EDGE('',*,*,#2967,.F.);
#4302=ORIENTED_EDGE('',*,*,#2971,.F.);
#4303=ORIENTED_EDGE('',*,*,#2975,.F.);
#4304=ORIENTED_EDGE('',*,*,#2979,.F.);
#4305=ORIENTED_EDGE('',*,*,#2983,.F.);
#4306=ORIENTED_EDGE('',*,*,#2987,.F.);
#4307=ORIENTED_EDGE('',*,*,#2991,.F.);
#4308=ORIENTED_EDGE('',*,*,#2995,.F.);
#4309=ORIENTED_EDGE('',*,*,#2999,.F.);
#4310=ORIENTED_EDGE('',*,*,#3003,.F.);
#4311=ORIENTED_EDGE('',*,*,#3007,.F.);
#4312=ORIENTED_EDGE('',*,*,#3015,.F.);
#4313=ORIENTED_EDGE('',*,*,#3011,.T.);
#4314=ORIENTED_EDGE('',*,*,#3017,.F.);
#4315=ORIENTED_EDGE('',*,*,#3023,.T.);
#4316=ORIENTED_EDGE('',*,*,#3025,.F.);
#4317=ORIENTED_EDGE('',*,*,#3031,.T.);
#4318=ORIENTED_EDGE('',*,*,#3033,.F.);
#4319=ORIENTED_EDGE('',*,*,#3039,.T.);
#4320=ORIENTED_EDGE('',*,*,#3041,.F.);
#4321=ORIENTED_EDGE('',*,*,#3047,.T.);
#4322=ORIENTED_EDGE('',*,*,#3049,.F.);
#4323=ORIENTED_EDGE('',*,*,#3055,.T.);
#4324=ORIENTED_EDGE('',*,*,#3057,.F.);
#4325=ORIENTED_EDGE('',*,*,#3063,.T.);
#4326=ORIENTED_EDGE('',*,*,#3065,.F.);
#4327=ORIENTED_EDGE('',*,*,#3069,.T.);
#4328=ORIENTED_EDGE('',*,*,#3074,.T.);
#4329=ORIENTED_EDGE('',*,*,#2606,.T.);
#4330=ORIENTED_EDGE('',*,*,#2603,.T.);
#4331=ORIENTED_EDGE('',*,*,#2596,.T.);
#4332=ORIENTED_EDGE('',*,*,#2607,.F.);
#4333=ORIENTED_EDGE('',*,*,#2590,.F.);
#4334=ORIENTED_EDGE('',*,*,#2599,.F.);
#4335=ORIENTED_EDGE('',*,*,#2592,.F.);
#4336=ORIENTED_EDGE('',*,*,#2612,.F.);
#4337=ORIENTED_EDGE('',*,*,#3076,.F.);
#4338=ORIENTED_EDGE('',*,*,#2770,.T.);
#4339=ORIENTED_EDGE('',*,*,#2777,.T.);
#4340=ORIENTED_EDGE('',*,*,#3075,.F.);
#4341=ORIENTED_EDGE('',*,*,#3072,.T.);
#4342=ORIENTED_EDGE('',*,*,#3071,.T.);
#4343=ORIENTED_EDGE('',*,*,#3066,.F.);
#4344=ORIENTED_EDGE('',*,*,#3061,.T.);
#4345=ORIENTED_EDGE('',*,*,#3058,.F.);
#4346=ORIENTED_EDGE('',*,*,#3053,.T.);
#4347=ORIENTED_EDGE('',*,*,#3050,.F.);
#4348=ORIENTED_EDGE('',*,*,#3045,.T.);
#4349=ORIENTED_EDGE('',*,*,#3042,.F.);
#4350=ORIENTED_EDGE('',*,*,#3037,.T.);
#4351=ORIENTED_EDGE('',*,*,#3034,.F.);
#4352=ORIENTED_EDGE('',*,*,#3029,.T.);
#4353=ORIENTED_EDGE('',*,*,#3026,.F.);
#4354=ORIENTED_EDGE('',*,*,#3021,.T.);
#4355=ORIENTED_EDGE('',*,*,#3018,.F.);
#4356=ORIENTED_EDGE('',*,*,#3014,.T.);
#4357=ORIENTED_EDGE('',*,*,#3009,.T.);
#4358=ORIENTED_EDGE('',*,*,#3005,.T.);
#4359=ORIENTED_EDGE('',*,*,#3001,.T.);
#4360=ORIENTED_EDGE('',*,*,#2997,.T.);
#4361=ORIENTED_EDGE('',*,*,#2993,.T.);
#4362=ORIENTED_EDGE('',*,*,#2989,.T.);
#4363=ORIENTED_EDGE('',*,*,#2985,.T.);
#4364=ORIENTED_EDGE('',*,*,#2981,.T.);
#4365=ORIENTED_EDGE('',*,*,#2977,.T.);
#4366=ORIENTED_EDGE('',*,*,#2973,.T.);
#4367=ORIENTED_EDGE('',*,*,#2969,.T.);
#4368=ORIENTED_EDGE('',*,*,#2965,.T.);
#4369=ORIENTED_EDGE('',*,*,#2961,.T.);
#4370=ORIENTED_EDGE('',*,*,#2957,.T.);
#4371=ORIENTED_EDGE('',*,*,#2953,.T.);
#4372=ORIENTED_EDGE('',*,*,#2949,.T.);
#4373=ORIENTED_EDGE('',*,*,#2945,.T.);
#4374=ORIENTED_EDGE('',*,*,#2941,.T.);
#4375=ORIENTED_EDGE('',*,*,#2937,.T.);
#4376=ORIENTED_EDGE('',*,*,#2933,.T.);
#4377=ORIENTED_EDGE('',*,*,#2929,.T.);
#4378=ORIENTED_EDGE('',*,*,#2925,.T.);
#4379=ORIENTED_EDGE('',*,*,#2921,.T.);
#4380=ORIENTED_EDGE('',*,*,#2917,.T.);
#4381=ORIENTED_EDGE('',*,*,#2913,.T.);
#4382=ORIENTED_EDGE('',*,*,#2909,.T.);
#4383=ORIENTED_EDGE('',*,*,#2905,.T.);
#4384=ORIENTED_EDGE('',*,*,#2901,.T.);
#4385=ORIENTED_EDGE('',*,*,#2897,.T.);
#4386=ORIENTED_EDGE('',*,*,#2893,.T.);
#4387=ORIENTED_EDGE('',*,*,#2889,.T.);
#4388=ORIENTED_EDGE('',*,*,#2885,.T.);
#4389=ORIENTED_EDGE('',*,*,#2881,.T.);
#4390=ORIENTED_EDGE('',*,*,#2877,.T.);
#4391=ORIENTED_EDGE('',*,*,#2873,.T.);
#4392=ORIENTED_EDGE('',*,*,#2869,.T.);
#4393=ORIENTED_EDGE('',*,*,#2865,.T.);
#4394=ORIENTED_EDGE('',*,*,#2861,.T.);
#4395=ORIENTED_EDGE('',*,*,#2857,.T.);
#4396=ORIENTED_EDGE('',*,*,#2853,.T.);
#4397=ORIENTED_EDGE('',*,*,#2849,.T.);
#4398=ORIENTED_EDGE('',*,*,#2845,.T.);
#4399=ORIENTED_EDGE('',*,*,#2841,.T.);
#4400=ORIENTED_EDGE('',*,*,#2837,.T.);
#4401=ORIENTED_EDGE('',*,*,#2833,.T.);
#4402=ORIENTED_EDGE('',*,*,#2829,.T.);
#4403=ORIENTED_EDGE('',*,*,#2825,.T.);
#4404=ORIENTED_EDGE('',*,*,#2821,.T.);
#4405=ORIENTED_EDGE('',*,*,#2817,.T.);
#4406=ORIENTED_EDGE('',*,*,#2813,.T.);
#4407=ORIENTED_EDGE('',*,*,#2809,.T.);
#4408=ORIENTED_EDGE('',*,*,#2805,.T.);
#4409=ORIENTED_EDGE('',*,*,#2801,.T.);
#4410=ORIENTED_EDGE('',*,*,#2797,.T.);
#4411=ORIENTED_EDGE('',*,*,#2793,.T.);
#4412=ORIENTED_EDGE('',*,*,#2789,.T.);
#4413=ORIENTED_EDGE('',*,*,#2784,.T.);
#4414=ORIENTED_EDGE('',*,*,#2781,.T.);
#4415=ORIENTED_EDGE('',*,*,#2778,.F.);
#4416=ORIENTED_EDGE('',*,*,#2773,.T.);
#4417=ORIENTED_EDGE('',*,*,#2584,.F.);
#4418=ORIENTED_EDGE('',*,*,#2572,.T.);
#4419=ORIENTED_EDGE('',*,*,#2579,.T.);
#4420=ORIENTED_EDGE('',*,*,#2549,.F.);
#4421=ORIENTED_EDGE('',*,*,#3077,.F.);
#4422=ORIENTED_EDGE('',*,*,#3077,.T.);
#4423=ORIENTED_EDGE('',*,*,#3078,.F.);
#4424=ORIENTED_EDGE('',*,*,#3078,.T.);
#4425=ORIENTED_EDGE('',*,*,#2613,.T.);
#4426=ORIENTED_EDGE('',*,*,#2547,.F.);
#4427=ORIENTED_EDGE('',*,*,#3079,.F.);
#4428=ORIENTED_EDGE('',*,*,#3079,.T.);
#4429=ORIENTED_EDGE('',*,*,#3080,.F.);
#4430=ORIENTED_EDGE('',*,*,#3080,.T.);
#4431=ORIENTED_EDGE('',*,*,#2772,.T.);
#4432=ORIENTED_EDGE('',*,*,#2548,.F.);
#4433=ORIENTED_EDGE('',*,*,#3081,.F.);
#4434=ORIENTED_EDGE('',*,*,#3081,.T.);
#4435=ORIENTED_EDGE('',*,*,#3082,.F.);
#4436=ORIENTED_EDGE('',*,*,#3082,.T.);
#4437=ORIENTED_EDGE('',*,*,#2609,.T.);
#4438=ORIENTED_EDGE('',*,*,#3083,.F.);
#4439=ORIENTED_EDGE('',*,*,#3084,.F.);
#4440=ORIENTED_EDGE('',*,*,#3084,.T.);
#4441=ORIENTED_EDGE('',*,*,#3085,.F.);
#4442=ORIENTED_EDGE('',*,*,#3085,.T.);
#4443=ORIENTED_EDGE('',*,*,#2775,.T.);
#4444=ORIENTED_EDGE('',*,*,#3086,.T.);
#4445=ORIENTED_EDGE('',*,*,#3087,.T.);
#4446=ORIENTED_EDGE('',*,*,#2460,.F.);
#4447=ORIENTED_EDGE('',*,*,#3088,.F.);
#4448=ORIENTED_EDGE('',*,*,#3089,.T.);
#4449=ORIENTED_EDGE('',*,*,#3090,.T.);
#4450=ORIENTED_EDGE('',*,*,#3091,.F.);
#4451=ORIENTED_EDGE('',*,*,#3092,.T.);
#4452=ORIENTED_EDGE('',*,*,#2461,.F.);
#4453=ORIENTED_EDGE('',*,*,#3087,.F.);
#4454=ORIENTED_EDGE('',*,*,#2541,.T.);
#4455=ORIENTED_EDGE('',*,*,#3083,.T.);
#4456=ORIENTED_EDGE('',*,*,#3093,.F.);
#4457=ORIENTED_EDGE('',*,*,#3094,.T.);
#4458=ORIENTED_EDGE('',*,*,#3088,.T.);
#4459=ORIENTED_EDGE('',*,*,#2459,.F.);
#4460=ORIENTED_EDGE('',*,*,#3094,.F.);
#4461=ORIENTED_EDGE('',*,*,#3095,.F.);
#4462=ORIENTED_EDGE('',*,*,#3096,.T.);
#4463=ORIENTED_EDGE('',*,*,#3089,.F.);
#4464=ORIENTED_EDGE('',*,*,#3096,.F.);
#4465=ORIENTED_EDGE('',*,*,#3097,.F.);
#4466=ORIENTED_EDGE('',*,*,#3098,.T.);
#4467=ORIENTED_EDGE('',*,*,#3090,.F.);
#4468=ORIENTED_EDGE('',*,*,#3098,.F.);
#4469=ORIENTED_EDGE('',*,*,#3099,.F.);
#4470=ORIENTED_EDGE('',*,*,#3091,.T.);
#4471=ORIENTED_EDGE('',*,*,#3086,.F.);
#4472=ORIENTED_EDGE('',*,*,#3099,.T.);
#4473=ORIENTED_EDGE('',*,*,#3097,.T.);
#4474=ORIENTED_EDGE('',*,*,#3095,.T.);
#4475=ORIENTED_EDGE('',*,*,#3093,.T.);
#4476=ORIENTED_EDGE('',*,*,#2462,.F.);
#4477=ORIENTED_EDGE('',*,*,#3092,.F.);
#4478=PLANE('',#4942);
#4479=PLANE('',#4944);
#4480=PLANE('',#4946);
#4481=PLANE('',#4948);
#4482=PLANE('',#4950);
#4483=PLANE('',#4952);
#4484=PLANE('',#4966);
#4485=PLANE('',#4967);
#4486=PLANE('',#4968);
#4487=PLANE('',#4969);
#4488=PLANE('',#4970);
#4489=PLANE('',#4971);
#4490=PLANE('',#4972);
#4491=PLANE('',#4973);
#4492=PLANE('',#4974);
#4493=PLANE('',#4975);
#4494=PLANE('',#4976);
#4495=PLANE('',#4977);
#4496=PLANE('',#4978);
#4497=PLANE('',#4979);
#4498=PLANE('',#4980);
#4499=PLANE('',#4981);
#4500=PLANE('',#4982);
#4501=PLANE('',#4983);
#4502=PLANE('',#4984);
#4503=PLANE('',#4985);
#4504=PLANE('',#4986);
#4505=PLANE('',#4987);
#4506=PLANE('',#4988);
#4507=PLANE('',#4989);
#4508=PLANE('',#4990);
#4509=PLANE('',#4991);
#4510=PLANE('',#4992);
#4511=PLANE('',#4993);
#4512=PLANE('',#4994);
#4513=PLANE('',#4995);
#4514=PLANE('',#4996);
#4515=PLANE('',#4997);
#4516=PLANE('',#4998);
#4517=PLANE('',#4999);
#4518=PLANE('',#5000);
#4519=PLANE('',#5001);
#4520=PLANE('',#5002);
#4521=PLANE('',#5003);
#4522=PLANE('',#5005);
#4523=PLANE('',#5007);
#4524=PLANE('',#5009);
#4525=PLANE('',#5011);
#4526=PLANE('',#5026);
#4527=PLANE('',#5027);
#4528=PLANE('',#5029);
#4529=PLANE('',#5031);
#4530=PLANE('',#5032);
#4531=PLANE('',#5033);
#4532=PLANE('',#5035);
#4533=PLANE('',#5036);
#4534=PLANE('',#5038);
#4535=PLANE('',#5039);
#4536=PLANE('',#5040);
#4537=PLANE('',#5041);
#4538=PLANE('',#5042);
#4539=PLANE('',#5043);
#4540=PLANE('',#5045);
#4541=PLANE('',#5046);
#4542=PLANE('',#5047);
#4543=PLANE('',#5048);
#4544=PLANE('',#5049);
#4545=PLANE('',#5050);
#4546=PLANE('',#5051);
#4547=PLANE('',#5052);
#4548=PLANE('',#5053);
#4549=PLANE('',#5058);
#4550=PLANE('',#5062);
#4551=PLANE('',#5063);
#4552=PLANE('',#5130);
#4553=PLANE('',#5131);
#4554=PLANE('',#5132);
#4555=PLANE('',#5133);
#4556=PLANE('',#5134);
#4557=PLANE('',#5139);
#4558=PLANE('',#5140);
#4559=PLANE('',#5145);
#4560=PLANE('',#5146);
#4561=PLANE('',#5151);
#4562=PLANE('',#5152);
#4563=PLANE('',#5157);
#4564=PLANE('',#5158);
#4565=PLANE('',#5163);
#4566=PLANE('',#5164);
#4567=PLANE('',#5169);
#4568=PLANE('',#5170);
#4569=PLANE('',#5175);
#4570=PLANE('',#5176);
#4571=PLANE('',#5181);
#4572=PLANE('',#5182);
#4573=PLANE('',#5187);
#4574=PLANE('',#5188);
#4575=PLANE('',#5193);
#4576=PLANE('',#5194);
#4577=PLANE('',#5199);
#4578=PLANE('',#5200);
#4579=PLANE('',#5205);
#4580=PLANE('',#5206);
#4581=PLANE('',#5211);
#4582=PLANE('',#5212);
#4583=PLANE('',#5217);
#4584=PLANE('',#5218);
#4585=PLANE('',#5223);
#4586=PLANE('',#5224);
#4587=PLANE('',#5229);
#4588=PLANE('',#5230);
#4589=PLANE('',#5235);
#4590=PLANE('',#5236);
#4591=PLANE('',#5241);
#4592=PLANE('',#5242);
#4593=PLANE('',#5247);
#4594=PLANE('',#5248);
#4595=PLANE('',#5253);
#4596=PLANE('',#5254);
#4597=PLANE('',#5259);
#4598=PLANE('',#5260);
#4599=PLANE('',#5265);
#4600=PLANE('',#5266);
#4601=PLANE('',#5271);
#4602=PLANE('',#5272);
#4603=PLANE('',#5277);
#4604=PLANE('',#5278);
#4605=PLANE('',#5283);
#4606=PLANE('',#5284);
#4607=PLANE('',#5289);
#4608=PLANE('',#5290);
#4609=PLANE('',#5295);
#4610=PLANE('',#5296);
#4611=PLANE('',#5301);
#4612=PLANE('',#5302);
#4613=PLANE('',#5303);
#4614=PLANE('',#5308);
#4615=PLANE('',#5309);
#4616=PLANE('',#5310);
#4617=PLANE('',#5311);
#4618=PLANE('',#5312);
#4619=PLANE('',#5313);
#4620=PLANE('',#5314);
#4621=PLANE('',#5315);
#4622=PLANE('',#5316);
#4623=PLANE('',#5317);
#4624=PLANE('',#5318);
#4625=PLANE('',#5319);
#4626=PLANE('',#5320);
#4627=PLANE('',#5321);
#4628=PLANE('',#5322);
#4629=PLANE('',#5323);
#4630=PLANE('',#5324);
#4631=PLANE('',#5325);
#4632=PLANE('',#5326);
#4633=PLANE('',#5327);
#4634=PLANE('',#5328);
#4635=PLANE('',#5329);
#4636=PLANE('',#5330);
#4637=PLANE('',#5331);
#4638=PLANE('',#5332);
#4639=PLANE('',#5333);
#4640=PLANE('',#5334);
#4641=PLANE('',#5335);
#4642=PLANE('',#5336);
#4643=PLANE('',#5337);
#4644=PLANE('',#5338);
#4645=PLANE('',#5339);
#4646=PLANE('',#5340);
#4647=PLANE('',#5345);
#4648=PLANE('',#5350);
#4649=PLANE('',#5355);
#4650=PLANE('',#5361);
#4651=PLANE('',#5362);
#4652=PLANE('',#5363);
#4653=PLANE('',#5364);
#4654=PLANE('',#5365);
#4655=PLANE('',#5366);
#4656=PLANE('',#5367);
#4657=PLANE('',#5368);
#4658=PLANE('',#5369);
#4659=ADVANCED_FACE('',(#313,#97),#4478,.T.);
#4660=ADVANCED_FACE('',(#314,#98),#4479,.T.);
#4661=ADVANCED_FACE('',(#315,#99),#4480,.T.);
#4662=ADVANCED_FACE('',(#316,#100),#4481,.T.);
#4663=ADVANCED_FACE('',(#317,#101),#4482,.T.);
#4664=ADVANCED_FACE('',(#318,#102),#4483,.T.);
#4665=ADVANCED_FACE('',(#319,#103),#19,.F.);
#4666=ADVANCED_FACE('',(#320,#104),#20,.F.);
#4667=ADVANCED_FACE('',(#321,#105),#21,.F.);
#4668=ADVANCED_FACE('',(#322,#106),#22,.F.);
#4669=ADVANCED_FACE('',(#323,#107),#23,.F.);
#4670=ADVANCED_FACE('',(#324,#108),#24,.F.);
#4671=ADVANCED_FACE('',(#325,#109,#110,#111,#112,#113,#114),#4484,.T.);
#4672=ADVANCED_FACE('',(#326),#4485,.F.);
#4673=ADVANCED_FACE('',(#327),#4486,.F.);
#4674=ADVANCED_FACE('',(#328),#4487,.F.);
#4675=ADVANCED_FACE('',(#329),#4488,.F.);
#4676=ADVANCED_FACE('',(#330),#4489,.F.);
#4677=ADVANCED_FACE('',(#331),#4490,.F.);
#4678=ADVANCED_FACE('',(#332),#4491,.F.);
#4679=ADVANCED_FACE('',(#333),#4492,.F.);
#4680=ADVANCED_FACE('',(#334),#4493,.F.);
#4681=ADVANCED_FACE('',(#335),#4494,.F.);
#4682=ADVANCED_FACE('',(#336),#4495,.F.);
#4683=ADVANCED_FACE('',(#337),#4496,.F.);
#4684=ADVANCED_FACE('',(#338),#4497,.F.);
#4685=ADVANCED_FACE('',(#339),#4498,.F.);
#4686=ADVANCED_FACE('',(#340),#4499,.F.);
#4687=ADVANCED_FACE('',(#341),#4500,.F.);
#4688=ADVANCED_FACE('',(#342),#4501,.F.);
#4689=ADVANCED_FACE('',(#343),#4502,.F.);
#4690=ADVANCED_FACE('',(#344),#4503,.F.);
#4691=ADVANCED_FACE('',(#345),#4504,.F.);
#4692=ADVANCED_FACE('',(#346),#4505,.F.);
#4693=ADVANCED_FACE('',(#347),#4506,.F.);
#4694=ADVANCED_FACE('',(#348),#4507,.F.);
#4695=ADVANCED_FACE('',(#349),#4508,.F.);
#4696=ADVANCED_FACE('',(#350),#4509,.F.);
#4697=ADVANCED_FACE('',(#351),#4510,.F.);
#4698=ADVANCED_FACE('',(#352),#4511,.F.);
#4699=ADVANCED_FACE('',(#353),#4512,.F.);
#4700=ADVANCED_FACE('',(#354),#4513,.F.);
#4701=ADVANCED_FACE('',(#355),#4514,.F.);
#4702=ADVANCED_FACE('',(#356),#4515,.F.);
#4703=ADVANCED_FACE('',(#357),#4516,.F.);
#4704=ADVANCED_FACE('',(#358),#4517,.F.);
#4705=ADVANCED_FACE('',(#359),#4518,.F.);
#4706=ADVANCED_FACE('',(#360),#4519,.F.);
#4707=ADVANCED_FACE('',(#361),#4520,.F.);
#4708=ADVANCED_FACE('',(#362,#115),#4521,.T.);
#4709=ADVANCED_FACE('',(#363,#116),#4522,.T.);
#4710=ADVANCED_FACE('',(#364,#117),#4523,.T.);
#4711=ADVANCED_FACE('',(#365,#118),#4524,.T.);
#4712=ADVANCED_FACE('',(#366,#119),#4525,.T.);
#4713=ADVANCED_FACE('',(#367,#120),#25,.F.);
#4714=ADVANCED_FACE('',(#368,#121),#26,.F.);
#4715=ADVANCED_FACE('',(#369,#122),#27,.F.);
#4716=ADVANCED_FACE('',(#370,#123),#28,.F.);
#4717=ADVANCED_FACE('',(#371,#124),#29,.F.);
#4718=ADVANCED_FACE('',(#372,#125),#30,.F.);
#4719=ADVANCED_FACE('',(#373,#126),#4526,.T.);
#4720=ADVANCED_FACE('',(#374,#127),#4527,.T.);
#4721=ADVANCED_FACE('',(#375,#128),#4528,.T.);
#4722=ADVANCED_FACE('',(#376),#4529,.T.);
#4723=ADVANCED_FACE('',(#377),#4530,.T.);
#4724=ADVANCED_FACE('',(#378,#129),#4531,.T.);
#4725=ADVANCED_FACE('',(#379),#4532,.F.);
#4726=ADVANCED_FACE('',(#380),#4533,.F.);
#4727=ADVANCED_FACE('',(#381),#4534,.F.);
#4728=ADVANCED_FACE('',(#382),#4535,.F.);
#4729=ADVANCED_FACE('',(#383),#4536,.F.);
#4730=ADVANCED_FACE('',(#384),#4537,.F.);
#4731=ADVANCED_FACE('',(#385),#4538,.F.);
#4732=ADVANCED_FACE('',(#386),#4539,.F.);
#4733=ADVANCED_FACE('',(#387),#4540,.F.);
#4734=ADVANCED_FACE('',(#388),#4541,.F.);
#4735=ADVANCED_FACE('',(#389),#4542,.F.);
#4736=ADVANCED_FACE('',(#390),#4543,.F.);
#4737=ADVANCED_FACE('',(#391),#4544,.F.);
#4738=ADVANCED_FACE('',(#392),#4545,.F.);
#4739=ADVANCED_FACE('',(#393),#4546,.F.);
#4740=ADVANCED_FACE('',(#394),#4547,.F.);
#4741=ADVANCED_FACE('',(#395),#4548,.F.);
#4742=ADVANCED_FACE('',(#396,#130),#31,.F.);
#4743=ADVANCED_FACE('',(#397),#4549,.F.);
#4744=ADVANCED_FACE('',(#398,#131,#132),#32,.F.);
#4745=ADVANCED_FACE('',(#399),#4550,.T.);
#4746=ADVANCED_FACE('',(#400),#4551,.T.);
#4747=ADVANCED_FACE('',(#401,#133),#33,.F.);
#4748=ADVANCED_FACE('',(#402,#134),#34,.F.);
#4749=ADVANCED_FACE('',(#403),#4552,.F.);
#4750=ADVANCED_FACE('',(#404),#4553,.F.);
#4751=ADVANCED_FACE('',(#405),#4554,.F.);
#4752=ADVANCED_FACE('',(#406),#4555,.F.);
#4753=ADVANCED_FACE('',(#407),#4556,.F.);
#4754=ADVANCED_FACE('',(#408),#35,.T.);
#4755=ADVANCED_FACE('',(#409),#36,.F.);
#4756=ADVANCED_FACE('',(#410),#4557,.F.);
#4757=ADVANCED_FACE('',(#411),#4558,.F.);
#4758=ADVANCED_FACE('',(#412),#37,.F.);
#4759=ADVANCED_FACE('',(#413),#38,.T.);
#4760=ADVANCED_FACE('',(#414),#4559,.F.);
#4761=ADVANCED_FACE('',(#415),#4560,.F.);
#4762=ADVANCED_FACE('',(#416),#39,.T.);
#4763=ADVANCED_FACE('',(#417),#40,.F.);
#4764=ADVANCED_FACE('',(#418),#4561,.F.);
#4765=ADVANCED_FACE('',(#419),#4562,.F.);
#4766=ADVANCED_FACE('',(#420),#41,.F.);
#4767=ADVANCED_FACE('',(#421),#42,.T.);
#4768=ADVANCED_FACE('',(#422),#4563,.F.);
#4769=ADVANCED_FACE('',(#423),#4564,.F.);
#4770=ADVANCED_FACE('',(#424),#43,.T.);
#4771=ADVANCED_FACE('',(#425),#44,.F.);
#4772=ADVANCED_FACE('',(#426),#4565,.F.);
#4773=ADVANCED_FACE('',(#427),#4566,.F.);
#4774=ADVANCED_FACE('',(#428),#45,.F.);
#4775=ADVANCED_FACE('',(#429),#46,.T.);
#4776=ADVANCED_FACE('',(#430),#4567,.F.);
#4777=ADVANCED_FACE('',(#431),#4568,.F.);
#4778=ADVANCED_FACE('',(#432),#47,.T.);
#4779=ADVANCED_FACE('',(#433),#48,.F.);
#4780=ADVANCED_FACE('',(#434),#4569,.F.);
#4781=ADVANCED_FACE('',(#435),#4570,.F.);
#4782=ADVANCED_FACE('',(#436),#49,.F.);
#4783=ADVANCED_FACE('',(#437),#50,.T.);
#4784=ADVANCED_FACE('',(#438),#4571,.F.);
#4785=ADVANCED_FACE('',(#439),#4572,.F.);
#4786=ADVANCED_FACE('',(#440),#51,.T.);
#4787=ADVANCED_FACE('',(#441),#52,.F.);
#4788=ADVANCED_FACE('',(#442),#4573,.F.);
#4789=ADVANCED_FACE('',(#443),#4574,.F.);
#4790=ADVANCED_FACE('',(#444),#53,.F.);
#4791=ADVANCED_FACE('',(#445),#54,.T.);
#4792=ADVANCED_FACE('',(#446),#4575,.F.);
#4793=ADVANCED_FACE('',(#447),#4576,.F.);
#4794=ADVANCED_FACE('',(#448),#55,.T.);
#4795=ADVANCED_FACE('',(#449),#56,.F.);
#4796=ADVANCED_FACE('',(#450),#4577,.F.);
#4797=ADVANCED_FACE('',(#451),#4578,.F.);
#4798=ADVANCED_FACE('',(#452),#57,.F.);
#4799=ADVANCED_FACE('',(#453),#58,.T.);
#4800=ADVANCED_FACE('',(#454),#4579,.F.);
#4801=ADVANCED_FACE('',(#455),#4580,.F.);
#4802=ADVANCED_FACE('',(#456),#59,.T.);
#4803=ADVANCED_FACE('',(#457),#60,.F.);
#4804=ADVANCED_FACE('',(#458),#4581,.F.);
#4805=ADVANCED_FACE('',(#459),#4582,.F.);
#4806=ADVANCED_FACE('',(#460),#61,.F.);
#4807=ADVANCED_FACE('',(#461),#62,.T.);
#4808=ADVANCED_FACE('',(#462),#4583,.F.);
#4809=ADVANCED_FACE('',(#463),#4584,.F.);
#4810=ADVANCED_FACE('',(#464),#63,.T.);
#4811=ADVANCED_FACE('',(#465),#64,.F.);
#4812=ADVANCED_FACE('',(#466),#4585,.F.);
#4813=ADVANCED_FACE('',(#467),#4586,.F.);
#4814=ADVANCED_FACE('',(#468),#65,.F.);
#4815=ADVANCED_FACE('',(#469),#66,.T.);
#4816=ADVANCED_FACE('',(#470),#4587,.F.);
#4817=ADVANCED_FACE('',(#471),#4588,.F.);
#4818=ADVANCED_FACE('',(#472),#67,.T.);
#4819=ADVANCED_FACE('',(#473),#68,.F.);
#4820=ADVANCED_FACE('',(#474),#4589,.F.);
#4821=ADVANCED_FACE('',(#475),#4590,.F.);
#4822=ADVANCED_FACE('',(#476),#69,.F.);
#4823=ADVANCED_FACE('',(#477),#70,.T.);
#4824=ADVANCED_FACE('',(#478),#4591,.F.);
#4825=ADVANCED_FACE('',(#479),#4592,.F.);
#4826=ADVANCED_FACE('',(#480),#71,.T.);
#4827=ADVANCED_FACE('',(#481),#72,.F.);
#4828=ADVANCED_FACE('',(#482),#4593,.F.);
#4829=ADVANCED_FACE('',(#483),#4594,.F.);
#4830=ADVANCED_FACE('',(#484),#73,.F.);
#4831=ADVANCED_FACE('',(#485),#74,.T.);
#4832=ADVANCED_FACE('',(#486),#4595,.F.);
#4833=ADVANCED_FACE('',(#487),#4596,.F.);
#4834=ADVANCED_FACE('',(#488),#75,.T.);
#4835=ADVANCED_FACE('',(#489),#76,.F.);
#4836=ADVANCED_FACE('',(#490),#4597,.F.);
#4837=ADVANCED_FACE('',(#491),#4598,.F.);
#4838=ADVANCED_FACE('',(#492),#77,.F.);
#4839=ADVANCED_FACE('',(#493),#78,.T.);
#4840=ADVANCED_FACE('',(#494),#4599,.F.);
#4841=ADVANCED_FACE('',(#495),#4600,.F.);
#4842=ADVANCED_FACE('',(#496),#79,.T.);
#4843=ADVANCED_FACE('',(#497),#80,.F.);
#4844=ADVANCED_FACE('',(#498),#4601,.F.);
#4845=ADVANCED_FACE('',(#499),#4602,.F.);
#4846=ADVANCED_FACE('',(#500),#81,.F.);
#4847=ADVANCED_FACE('',(#501),#82,.T.);
#4848=ADVANCED_FACE('',(#502),#4603,.F.);
#4849=ADVANCED_FACE('',(#503),#4604,.F.);
#4850=ADVANCED_FACE('',(#504),#83,.T.);
#4851=ADVANCED_FACE('',(#505),#84,.F.);
#4852=ADVANCED_FACE('',(#506),#4605,.F.);
#4853=ADVANCED_FACE('',(#507),#4606,.F.);
#4854=ADVANCED_FACE('',(#508),#85,.F.);
#4855=ADVANCED_FACE('',(#509),#86,.T.);
#4856=ADVANCED_FACE('',(#510),#4607,.F.);
#4857=ADVANCED_FACE('',(#511),#4608,.F.);
#4858=ADVANCED_FACE('',(#512),#87,.T.);
#4859=ADVANCED_FACE('',(#513),#88,.F.);
#4860=ADVANCED_FACE('',(#514),#4609,.F.);
#4861=ADVANCED_FACE('',(#515),#4610,.F.);
#4862=ADVANCED_FACE('',(#516),#89,.F.);
#4863=ADVANCED_FACE('',(#517),#90,.T.);
#4864=ADVANCED_FACE('',(#518),#4611,.F.);
#4865=ADVANCED_FACE('',(#519),#4612,.F.);
#4866=ADVANCED_FACE('',(#520),#4613,.F.);
#4867=ADVANCED_FACE('',(#521),#91,.F.);
#4868=ADVANCED_FACE('',(#522),#92,.T.);
#4869=ADVANCED_FACE('',(#523),#4614,.F.);
#4870=ADVANCED_FACE('',(#524),#4615,.F.);
#4871=ADVANCED_FACE('',(#525),#4616,.F.);
#4872=ADVANCED_FACE('',(#526),#4617,.F.);
#4873=ADVANCED_FACE('',(#527),#4618,.F.);
#4874=ADVANCED_FACE('',(#528),#4619,.F.);
#4875=ADVANCED_FACE('',(#529),#4620,.F.);
#4876=ADVANCED_FACE('',(#530),#4621,.F.);
#4877=ADVANCED_FACE('',(#531),#4622,.F.);
#4878=ADVANCED_FACE('',(#532),#4623,.F.);
#4879=ADVANCED_FACE('',(#533),#4624,.F.);
#4880=ADVANCED_FACE('',(#534),#4625,.F.);
#4881=ADVANCED_FACE('',(#535),#4626,.F.);
#4882=ADVANCED_FACE('',(#536),#4627,.F.);
#4883=ADVANCED_FACE('',(#537),#4628,.F.);
#4884=ADVANCED_FACE('',(#538),#4629,.F.);
#4885=ADVANCED_FACE('',(#539),#4630,.F.);
#4886=ADVANCED_FACE('',(#540),#4631,.F.);
#4887=ADVANCED_FACE('',(#541),#4632,.F.);
#4888=ADVANCED_FACE('',(#542),#4633,.F.);
#4889=ADVANCED_FACE('',(#543),#4634,.F.);
#4890=ADVANCED_FACE('',(#544),#4635,.F.);
#4891=ADVANCED_FACE('',(#545),#4636,.F.);
#4892=ADVANCED_FACE('',(#546),#4637,.F.);
#4893=ADVANCED_FACE('',(#547),#4638,.F.);
#4894=ADVANCED_FACE('',(#548),#4639,.F.);
#4895=ADVANCED_FACE('',(#549),#4640,.F.);
#4896=ADVANCED_FACE('',(#550),#4641,.F.);
#4897=ADVANCED_FACE('',(#551),#4642,.F.);
#4898=ADVANCED_FACE('',(#552),#4643,.F.);
#4899=ADVANCED_FACE('',(#553),#4644,.F.);
#4900=ADVANCED_FACE('',(#554),#4645,.F.);
#4901=ADVANCED_FACE('',(#555),#4646,.F.);
#4902=ADVANCED_FACE('',(#556,#135),#15,.F.);
#4903=ADVANCED_FACE('',(#557,#136),#93,.F.);
#4904=ADVANCED_FACE('',(#558,#137),#4647,.T.);
#4905=ADVANCED_FACE('',(#559,#138),#16,.F.);
#4906=ADVANCED_FACE('',(#560,#139),#94,.F.);
#4907=ADVANCED_FACE('',(#561,#140),#4648,.T.);
#4908=ADVANCED_FACE('',(#562,#141),#17,.F.);
#4909=ADVANCED_FACE('',(#563,#142),#95,.F.);
#4910=ADVANCED_FACE('',(#564,#143),#4649,.T.);
#4911=ADVANCED_FACE('',(#565,#144),#18,.F.);
#4912=ADVANCED_FACE('',(#566,#145),#96,.F.);
#4913=ADVANCED_FACE('',(#567,#146),#4650,.T.);
#4914=ADVANCED_FACE('',(#568),#4651,.T.);
#4915=ADVANCED_FACE('',(#569),#4652,.T.);
#4916=ADVANCED_FACE('',(#570,#147),#4653,.T.);
#4917=ADVANCED_FACE('',(#571),#4654,.T.);
#4918=ADVANCED_FACE('',(#572),#4655,.T.);
#4919=ADVANCED_FACE('',(#573),#4656,.T.);
#4920=ADVANCED_FACE('',(#574),#4657,.T.);
#4921=ADVANCED_FACE('',(#575),#4658,.T.);
#4922=CLOSED_SHELL('',(#4659,#4660,#4661,#4662,#4663,#4664,#4665,#4666,
#4667,#4668,#4669,#4670,#4671,#4672,#4673,#4674,#4675,#4676,#4677,#4678,
#4679,#4680,#4681,#4682,#4683,#4684,#4685,#4686,#4687,#4688,#4689,#4690,
#4691,#4692,#4693,#4694,#4695,#4696,#4697,#4698,#4699,#4700,#4701,#4702,
#4703,#4704,#4705,#4706,#4707,#4708,#4709,#4710,#4711,#4712,#4713,#4714,
#4715,#4716,#4717,#4718,#4719,#4720,#4721,#4722,#4723,#4724,#4725,#4726,
#4727,#4728,#4729,#4730,#4731,#4732,#4733,#4734,#4735,#4736,#4737,#4738,
#4739,#4740,#4741,#4742,#4743,#4744,#4745,#4746,#4747,#4748,#4749,#4750,
#4751,#4752,#4753,#4754,#4755,#4756,#4757,#4758,#4759,#4760,#4761,#4762,
#4763,#4764,#4765,#4766,#4767,#4768,#4769,#4770,#4771,#4772,#4773,#4774,
#4775,#4776,#4777,#4778,#4779,#4780,#4781,#4782,#4783,#4784,#4785,#4786,
#4787,#4788,#4789,#4790,#4791,#4792,#4793,#4794,#4795,#4796,#4797,#4798,
#4799,#4800,#4801,#4802,#4803,#4804,#4805,#4806,#4807,#4808,#4809,#4810,
#4811,#4812,#4813,#4814,#4815,#4816,#4817,#4818,#4819,#4820,#4821,#4822,
#4823,#4824,#4825,#4826,#4827,#4828,#4829,#4830,#4831,#4832,#4833,#4834,
#4835,#4836,#4837,#4838,#4839,#4840,#4841,#4842,#4843,#4844,#4845,#4846,
#4847,#4848,#4849,#4850,#4851,#4852,#4853,#4854,#4855,#4856,#4857,#4858,
#4859,#4860,#4861,#4862,#4863,#4864,#4865,#4866,#4867,#4868,#4869,#4870,
#4871,#4872,#4873,#4874,#4875,#4876,#4877,#4878,#4879,#4880,#4881,#4882,
#4883,#4884,#4885,#4886,#4887,#4888,#4889,#4890,#4891,#4892,#4893,#4894,
#4895,#4896,#4897,#4898,#4899,#4900,#4901,#4902,#4903,#4904,#4905,#4906,
#4907,#4908,#4909,#4910,#4911,#4912,#4913,#4914,#4915,#4916,#4917,#4918,
#4919,#4920,#4921));
#4923=DERIVED_UNIT_ELEMENT(#4925,0.);
#4924=DERIVED_UNIT_ELEMENT(#8183,0.);
#4925=(
MASS_UNIT()
NAMED_UNIT(*)
SI_UNIT($,.GRAM.)
);
#4926=DERIVED_UNIT((#4923,#4924));
#4927=MEASURE_REPRESENTATION_ITEM('density measure',
POSITIVE_RATIO_MEASURE(1.),#4926);
#4928=PROPERTY_DEFINITION_REPRESENTATION(#4933,#4930);
#4929=PROPERTY_DEFINITION_REPRESENTATION(#4934,#4931);
#4930=REPRESENTATION('material name',(#4932),#8180);
#4931=REPRESENTATION('density',(#4927),#8180);
#4932=DESCRIPTIVE_REPRESENTATION_ITEM('Generisch','Generisch');
#4933=PROPERTY_DEFINITION('material property','material name',#8190);
#4934=PROPERTY_DEFINITION('material property','density of part',#8190);
#4935=DATE_TIME_ROLE('creation_date');
#4936=APPLIED_DATE_AND_TIME_ASSIGNMENT(#4937,#4935,(#8190));
#4937=DATE_AND_TIME(#4938,#4939);
#4938=CALENDAR_DATE(2018,12,1);
#4939=LOCAL_TIME(9,4,29.,#4940);
#4940=COORDINATED_UNIVERSAL_TIME_OFFSET(0,0,.BEHIND.);
#4941=AXIS2_PLACEMENT_3D('placement',#6752,#5370,#5371);
#4942=AXIS2_PLACEMENT_3D('',#6753,#5372,#5373);
#4943=AXIS2_PLACEMENT_3D('',#6767,#5380,#5381);
#4944=AXIS2_PLACEMENT_3D('',#6768,#5382,#5383);
#4945=AXIS2_PLACEMENT_3D('',#6782,#5390,#5391);
#4946=AXIS2_PLACEMENT_3D('',#6783,#5392,#5393);
#4947=AXIS2_PLACEMENT_3D('',#6797,#5400,#5401);
#4948=AXIS2_PLACEMENT_3D('',#6798,#5402,#5403);
#4949=AXIS2_PLACEMENT_3D('',#6812,#5410,#5411);
#4950=AXIS2_PLACEMENT_3D('',#6813,#5412,#5413);
#4951=AXIS2_PLACEMENT_3D('',#6827,#5420,#5421);
#4952=AXIS2_PLACEMENT_3D('',#6828,#5422,#5423);
#4953=AXIS2_PLACEMENT_3D('',#6842,#5430,#5431);
#4954=AXIS2_PLACEMENT_3D('',#6843,#5432,#5433);
#4955=AXIS2_PLACEMENT_3D('',#6845,#5434,#5435);
#4956=AXIS2_PLACEMENT_3D('',#6846,#5436,#5437);
#4957=AXIS2_PLACEMENT_3D('',#6848,#5438,#5439);
#4958=AXIS2_PLACEMENT_3D('',#6849,#5440,#5441);
#4959=AXIS2_PLACEMENT_3D('',#6851,#5442,#5443);
#4960=AXIS2_PLACEMENT_3D('',#6852,#5444,#5445);
#4961=AXIS2_PLACEMENT_3D('',#6854,#5446,#5447);
#4962=AXIS2_PLACEMENT_3D('',#6855,#5448,#5449);
#4963=AXIS2_PLACEMENT_3D('',#6857,#5450,#5451);
#4964=AXIS2_PLACEMENT_3D('',#6858,#5452,#5453);
#4965=AXIS2_PLACEMENT_3D('',#6860,#5454,#5455);
#4966=AXIS2_PLACEMENT_3D('',#6861,#5456,#5457);
#4967=AXIS2_PLACEMENT_3D('',#6870,#5462,#5463);
#4968=AXIS2_PLACEMENT_3D('',#6876,#5467,#5468);
#4969=AXIS2_PLACEMENT_3D('',#6880,#5471,#5472);
#4970=AXIS2_PLACEMENT_3D('',#6884,#5475,#5476);
#4971=AXIS2_PLACEMENT_3D('',#6888,#5479,#5480);
#4972=AXIS2_PLACEMENT_3D('',#6892,#5483,#5484);
#4973=AXIS2_PLACEMENT_3D('',#6894,#5486,#5487);
#4974=AXIS2_PLACEMENT_3D('',#6900,#5491,#5492);
#4975=AXIS2_PLACEMENT_3D('',#6904,#5495,#5496);
#4976=AXIS2_PLACEMENT_3D('',#6908,#5499,#5500);
#4977=AXIS2_PLACEMENT_3D('',#6912,#5503,#5504);
#4978=AXIS2_PLACEMENT_3D('',#6916,#5507,#5508);
#4979=AXIS2_PLACEMENT_3D('',#6918,#5510,#5511);
#4980=AXIS2_PLACEMENT_3D('',#6924,#5515,#5516);
#4981=AXIS2_PLACEMENT_3D('',#6928,#5519,#5520);
#4982=AXIS2_PLACEMENT_3D('',#6932,#5523,#5524);
#4983=AXIS2_PLACEMENT_3D('',#6936,#5527,#5528);
#4984=AXIS2_PLACEMENT_3D('',#6940,#5531,#5532);
#4985=AXIS2_PLACEMENT_3D('',#6942,#5534,#5535);
#4986=AXIS2_PLACEMENT_3D('',#6948,#5539,#5540);
#4987=AXIS2_PLACEMENT_3D('',#6952,#5543,#5544);
#4988=AXIS2_PLACEMENT_3D('',#6956,#5547,#5548);
#4989=AXIS2_PLACEMENT_3D('',#6960,#5551,#5552);
#4990=AXIS2_PLACEMENT_3D('',#6964,#5555,#5556);
#4991=AXIS2_PLACEMENT_3D('',#6966,#5558,#5559);
#4992=AXIS2_PLACEMENT_3D('',#6972,#5563,#5564);
#4993=AXIS2_PLACEMENT_3D('',#6976,#5567,#5568);
#4994=AXIS2_PLACEMENT_3D('',#6980,#5571,#5572);
#4995=AXIS2_PLACEMENT_3D('',#6984,#5575,#5576);
#4996=AXIS2_PLACEMENT_3D('',#6988,#5579,#5580);
#4997=AXIS2_PLACEMENT_3D('',#6990,#5582,#5583);
#4998=AXIS2_PLACEMENT_3D('',#6996,#5587,#5588);
#4999=AXIS2_PLACEMENT_3D('',#7000,#5591,#5592);
#5000=AXIS2_PLACEMENT_3D('',#7004,#5595,#5596);
#5001=AXIS2_PLACEMENT_3D('',#7008,#5599,#5600);
#5002=AXIS2_PLACEMENT_3D('',#7012,#5603,#5604);
#5003=AXIS2_PLACEMENT_3D('',#7014,#5606,#5607);
#5004=AXIS2_PLACEMENT_3D('',#7016,#5608,#5609);
#5005=AXIS2_PLACEMENT_3D('',#7017,#5610,#5611);
#5006=AXIS2_PLACEMENT_3D('',#7019,#5612,#5613);
#5007=AXIS2_PLACEMENT_3D('',#7020,#5614,#5615);
#5008=AXIS2_PLACEMENT_3D('',#7022,#5616,#5617);
#5009=AXIS2_PLACEMENT_3D('',#7023,#5618,#5619);
#5010=AXIS2_PLACEMENT_3D('',#7025,#5620,#5621);
#5011=AXIS2_PLACEMENT_3D('',#7026,#5622,#5623);
#5012=AXIS2_PLACEMENT_3D('',#7028,#5624,#5625);
#5013=AXIS2_PLACEMENT_3D('',#7029,#5626,#5627);
#5014=AXIS2_PLACEMENT_3D('',#7031,#5628,#5629);
#5015=AXIS2_PLACEMENT_3D('',#7033,#5630,#5631);
#5016=AXIS2_PLACEMENT_3D('',#7034,#5632,#5633);
#5017=AXIS2_PLACEMENT_3D('',#7036,#5634,#5635);
#5018=AXIS2_PLACEMENT_3D('',#7037,#5636,#5637);
#5019=AXIS2_PLACEMENT_3D('',#7039,#5638,#5639);
#5020=AXIS2_PLACEMENT_3D('',#7040,#5640,#5641);
#5021=AXIS2_PLACEMENT_3D('',#7042,#5642,#5643);
#5022=AXIS2_PLACEMENT_3D('',#7043,#5644,#5645);
#5023=AXIS2_PLACEMENT_3D('',#7045,#5646,#5647);
#5024=AXIS2_PLACEMENT_3D('',#7046,#5648,#5649);
#5025=AXIS2_PLACEMENT_3D('',#7048,#5650,#5651);
#5026=AXIS2_PLACEMENT_3D('',#7049,#5652,#5653);
#5027=AXIS2_PLACEMENT_3D('',#7050,#5654,#5655);
#5028=AXIS2_PLACEMENT_3D('',#7052,#5656,#5657);
#5029=AXIS2_PLACEMENT_3D('',#7053,#5658,#5659);
#5030=AXIS2_PLACEMENT_3D('',#7055,#5660,#5661);
#5031=AXIS2_PLACEMENT_3D('',#7056,#5662,#5663);
#5032=AXIS2_PLACEMENT_3D('',#7057,#5664,#5665);
#5033=AXIS2_PLACEMENT_3D('',#7058,#5666,#5667);
#5034=AXIS2_PLACEMENT_3D('',#7060,#5668,#5669);
#5035=AXIS2_PLACEMENT_3D('',#7061,#5670,#5671);
#5036=AXIS2_PLACEMENT_3D('',#7070,#5676,#5677);
#5037=AXIS2_PLACEMENT_3D('',#7072,#5678,#5679);
#5038=AXIS2_PLACEMENT_3D('',#7084,#5686,#5687);
#5039=AXIS2_PLACEMENT_3D('',#7094,#5693,#5694);
#5040=AXIS2_PLACEMENT_3D('',#7100,#5698,#5699);
#5041=AXIS2_PLACEMENT_3D('',#7102,#5701,#5702);
#5042=AXIS2_PLACEMENT_3D('',#7106,#5705,#5706);
#5043=AXIS2_PLACEMENT_3D('',#7114,#5711,#5712);
#5044=AXIS2_PLACEMENT_3D('',#7115,#5713,#5714);
#5045=AXIS2_PLACEMENT_3D('',#7119,#5717,#5718);
#5046=AXIS2_PLACEMENT_3D('',#7121,#5720,#5721);
#5047=AXIS2_PLACEMENT_3D('',#7129,#5726,#5727);
#5048=AXIS2_PLACEMENT_3D('',#7135,#5731,#5732);
#5049=AXIS2_PLACEMENT_3D('',#7144,#5737,#5738);
#5050=AXIS2_PLACEMENT_3D('',#7153,#5743,#5744);
#5051=AXIS2_PLACEMENT_3D('',#7162,#5749,#5750);
#5052=AXIS2_PLACEMENT_3D('',#7165,#5753,#5754);
#5053=AXIS2_PLACEMENT_3D('',#7171,#5758,#5759);
#5054=AXIS2_PLACEMENT_3D('',#7177,#5763,#5764);
#5055=AXIS2_PLACEMENT_3D('',#7178,#5765,#5766);
#5056=AXIS2_PLACEMENT_3D('',#7179,#5767,#5768);
#5057=AXIS2_PLACEMENT_3D('',#7181,#5769,#5770);
#5058=AXIS2_PLACEMENT_3D('',#7182,#5771,#5772);
#5059=AXIS2_PLACEMENT_3D('',#7188,#5776,#5777);
#5060=AXIS2_PLACEMENT_3D('',#7190,#5778,#5779);
#5061=AXIS2_PLACEMENT_3D('',#7192,#5780,#5781);
#5062=AXIS2_PLACEMENT_3D('',#7193,#5782,#5783);
#5063=AXIS2_PLACEMENT_3D('',#7194,#5784,#5785);
#5064=AXIS2_PLACEMENT_3D('',#7228,#5802,#5803);
#5065=AXIS2_PLACEMENT_3D('',#7232,#5805,#5806);
#5066=AXIS2_PLACEMENT_3D('',#7236,#5808,#5809);
#5067=AXIS2_PLACEMENT_3D('',#7240,#5811,#5812);
#5068=AXIS2_PLACEMENT_3D('',#7244,#5814,#5815);
#5069=AXIS2_PLACEMENT_3D('',#7248,#5817,#5818);
#5070=AXIS2_PLACEMENT_3D('',#7252,#5820,#5821);
#5071=AXIS2_PLACEMENT_3D('',#7256,#5823,#5824);
#5072=AXIS2_PLACEMENT_3D('',#7260,#5826,#5827);
#5073=AXIS2_PLACEMENT_3D('',#7264,#5829,#5830);
#5074=AXIS2_PLACEMENT_3D('',#7268,#5832,#5833);
#5075=AXIS2_PLACEMENT_3D('',#7272,#5835,#5836);
#5076=AXIS2_PLACEMENT_3D('',#7276,#5838,#5839);
#5077=AXIS2_PLACEMENT_3D('',#7280,#5841,#5842);
#5078=AXIS2_PLACEMENT_3D('',#7284,#5844,#5845);
#5079=AXIS2_PLACEMENT_3D('',#7288,#5847,#5848);
#5080=AXIS2_PLACEMENT_3D('',#7292,#5850,#5851);
#5081=AXIS2_PLACEMENT_3D('',#7296,#5853,#5854);
#5082=AXIS2_PLACEMENT_3D('',#7300,#5856,#5857);
#5083=AXIS2_PLACEMENT_3D('',#7304,#5859,#5860);
#5084=AXIS2_PLACEMENT_3D('',#7308,#5862,#5863);
#5085=AXIS2_PLACEMENT_3D('',#7312,#5865,#5866);
#5086=AXIS2_PLACEMENT_3D('',#7316,#5868,#5869);
#5087=AXIS2_PLACEMENT_3D('',#7320,#5871,#5872);
#5088=AXIS2_PLACEMENT_3D('',#7324,#5874,#5875);
#5089=AXIS2_PLACEMENT_3D('',#7328,#5877,#5878);
#5090=AXIS2_PLACEMENT_3D('',#7332,#5880,#5881);
#5091=AXIS2_PLACEMENT_3D('',#7336,#5883,#5884);
#5092=AXIS2_PLACEMENT_3D('',#7340,#5886,#5887);
#5093=AXIS2_PLACEMENT_3D('',#7343,#5889,#5890);
#5094=AXIS2_PLACEMENT_3D('',#7351,#5894,#5895);
#5095=AXIS2_PLACEMENT_3D('',#7355,#5897,#5898);
#5096=AXIS2_PLACEMENT_3D('',#7359,#5900,#5901);
#5097=AXIS2_PLACEMENT_3D('',#7363,#5903,#5904);
#5098=AXIS2_PLACEMENT_3D('',#7367,#5906,#5907);
#5099=AXIS2_PLACEMENT_3D('',#7371,#5909,#5910);
#5100=AXIS2_PLACEMENT_3D('',#7375,#5912,#5913);
#5101=AXIS2_PLACEMENT_3D('',#7379,#5915,#5916);
#5102=AXIS2_PLACEMENT_3D('',#7383,#5918,#5919);
#5103=AXIS2_PLACEMENT_3D('',#7387,#5921,#5922);
#5104=AXIS2_PLACEMENT_3D('',#7391,#5924,#5925);
#5105=AXIS2_PLACEMENT_3D('',#7395,#5927,#5928);
#5106=AXIS2_PLACEMENT_3D('',#7399,#5930,#5931);
#5107=AXIS2_PLACEMENT_3D('',#7403,#5933,#5934);
#5108=AXIS2_PLACEMENT_3D('',#7407,#5936,#5937);
#5109=AXIS2_PLACEMENT_3D('',#7411,#5939,#5940);
#5110=AXIS2_PLACEMENT_3D('',#7415,#5942,#5943);
#5111=AXIS2_PLACEMENT_3D('',#7419,#5945,#5946);
#5112=AXIS2_PLACEMENT_3D('',#7423,#5948,#5949);
#5113=AXIS2_PLACEMENT_3D('',#7427,#5951,#5952);
#5114=AXIS2_PLACEMENT_3D('',#7431,#5954,#5955);
#5115=AXIS2_PLACEMENT_3D('',#7435,#5957,#5958);
#5116=AXIS2_PLACEMENT_3D('',#7439,#5960,#5961);
#5117=AXIS2_PLACEMENT_3D('',#7443,#5963,#5964);
#5118=AXIS2_PLACEMENT_3D('',#7447,#5966,#5967);
#5119=AXIS2_PLACEMENT_3D('',#7451,#5969,#5970);
#5120=AXIS2_PLACEMENT_3D('',#7455,#5972,#5973);
#5121=AXIS2_PLACEMENT_3D('',#7459,#5975,#5976);
#5122=AXIS2_PLACEMENT_3D('',#7463,#5978,#5979);
#5123=AXIS2_PLACEMENT_3D('',#7499,#5997,#5998);
#5124=AXIS2_PLACEMENT_3D('',#7501,#6000,#6001);
#5125=AXIS2_PLACEMENT_3D('',#7505,#6003,#6004);
#5126=AXIS2_PLACEMENT_3D('',#7508,#6006,#6007);
#5127=AXIS2_PLACEMENT_3D('',#7509,#6008,#6009);
#5128=AXIS2_PLACEMENT_3D('',#7511,#6010,#6011);
#5129=AXIS2_PLACEMENT_3D('',#7514,#6013,#6014);
#5130=AXIS2_PLACEMENT_3D('',#7515,#6015,#6016);
#5131=AXIS2_PLACEMENT_3D('',#7519,#6019,#6020);
#5132=AXIS2_PLACEMENT_3D('',#7523,#6023,#6024);
#5133=AXIS2_PLACEMENT_3D('',#7527,#6027,#6028);
#5134=AXIS2_PLACEMENT_3D('',#7531,#6031,#6032);
#5135=AXIS2_PLACEMENT_3D('',#7535,#6035,#6036);
#5136=AXIS2_PLACEMENT_3D('',#7538,#6038,#6039);
#5137=AXIS2_PLACEMENT_3D('',#7539,#6040,#6041);
#5138=AXIS2_PLACEMENT_3D('',#7542,#6043,#6044);
#5139=AXIS2_PLACEMENT_3D('',#7543,#6045,#6046);
#5140=AXIS2_PLACEMENT_3D('',#7547,#6049,#6050);
#5141=AXIS2_PLACEMENT_3D('',#7551,#6053,#6054);
#5142=AXIS2_PLACEMENT_3D('',#7554,#6056,#6057);
#5143=AXIS2_PLACEMENT_3D('',#7555,#6058,#6059);
#5144=AXIS2_PLACEMENT_3D('',#7558,#6061,#6062);
#5145=AXIS2_PLACEMENT_3D('',#7559,#6063,#6064);
#5146=AXIS2_PLACEMENT_3D('',#7563,#6067,#6068);
#5147=AXIS2_PLACEMENT_3D('',#7567,#6071,#6072);
#5148=AXIS2_PLACEMENT_3D('',#7570,#6074,#6075);
#5149=AXIS2_PLACEMENT_3D('',#7571,#6076,#6077);
#5150=AXIS2_PLACEMENT_3D('',#7574,#6079,#6080);
#5151=AXIS2_PLACEMENT_3D('',#7575,#6081,#6082);
#5152=AXIS2_PLACEMENT_3D('',#7579,#6085,#6086);
#5153=AXIS2_PLACEMENT_3D('',#7583,#6089,#6090);
#5154=AXIS2_PLACEMENT_3D('',#7586,#6092,#6093);
#5155=AXIS2_PLACEMENT_3D('',#7587,#6094,#6095);
#5156=AXIS2_PLACEMENT_3D('',#7590,#6097,#6098);
#5157=AXIS2_PLACEMENT_3D('',#7591,#6099,#6100);
#5158=AXIS2_PLACEMENT_3D('',#7595,#6103,#6104);
#5159=AXIS2_PLACEMENT_3D('',#7599,#6107,#6108);
#5160=AXIS2_PLACEMENT_3D('',#7602,#6110,#6111);
#5161=AXIS2_PLACEMENT_3D('',#7603,#6112,#6113);
#5162=AXIS2_PLACEMENT_3D('',#7606,#6115,#6116);
#5163=AXIS2_PLACEMENT_3D('',#7607,#6117,#6118);
#5164=AXIS2_PLACEMENT_3D('',#7611,#6121,#6122);
#5165=AXIS2_PLACEMENT_3D('',#7615,#6125,#6126);
#5166=AXIS2_PLACEMENT_3D('',#7618,#6128,#6129);
#5167=AXIS2_PLACEMENT_3D('',#7619,#6130,#6131);
#5168=AXIS2_PLACEMENT_3D('',#7622,#6133,#6134);
#5169=AXIS2_PLACEMENT_3D('',#7623,#6135,#6136);
#5170=AXIS2_PLACEMENT_3D('',#7627,#6139,#6140);
#5171=AXIS2_PLACEMENT_3D('',#7631,#6143,#6144);
#5172=AXIS2_PLACEMENT_3D('',#7634,#6146,#6147);
#5173=AXIS2_PLACEMENT_3D('',#7635,#6148,#6149);
#5174=AXIS2_PLACEMENT_3D('',#7638,#6151,#6152);
#5175=AXIS2_PLACEMENT_3D('',#7639,#6153,#6154);
#5176=AXIS2_PLACEMENT_3D('',#7643,#6157,#6158);
#5177=AXIS2_PLACEMENT_3D('',#7647,#6161,#6162);
#5178=AXIS2_PLACEMENT_3D('',#7650,#6164,#6165);
#5179=AXIS2_PLACEMENT_3D('',#7651,#6166,#6167);
#5180=AXIS2_PLACEMENT_3D('',#7654,#6169,#6170);
#5181=AXIS2_PLACEMENT_3D('',#7655,#6171,#6172);
#5182=AXIS2_PLACEMENT_3D('',#7659,#6175,#6176);
#5183=AXIS2_PLACEMENT_3D('',#7663,#6179,#6180);
#5184=AXIS2_PLACEMENT_3D('',#7666,#6182,#6183);
#5185=AXIS2_PLACEMENT_3D('',#7667,#6184,#6185);
#5186=AXIS2_PLACEMENT_3D('',#7670,#6187,#6188);
#5187=AXIS2_PLACEMENT_3D('',#7671,#6189,#6190);
#5188=AXIS2_PLACEMENT_3D('',#7675,#6193,#6194);
#5189=AXIS2_PLACEMENT_3D('',#7679,#6197,#6198);
#5190=AXIS2_PLACEMENT_3D('',#7682,#6200,#6201);
#5191=AXIS2_PLACEMENT_3D('',#7683,#6202,#6203);
#5192=AXIS2_PLACEMENT_3D('',#7686,#6205,#6206);
#5193=AXIS2_PLACEMENT_3D('',#7687,#6207,#6208);
#5194=AXIS2_PLACEMENT_3D('',#7691,#6211,#6212);
#5195=AXIS2_PLACEMENT_3D('',#7695,#6215,#6216);
#5196=AXIS2_PLACEMENT_3D('',#7698,#6218,#6219);
#5197=AXIS2_PLACEMENT_3D('',#7699,#6220,#6221);
#5198=AXIS2_PLACEMENT_3D('',#7702,#6223,#6224);
#5199=AXIS2_PLACEMENT_3D('',#7703,#6225,#6226);
#5200=AXIS2_PLACEMENT_3D('',#7707,#6229,#6230);
#5201=AXIS2_PLACEMENT_3D('',#7711,#6233,#6234);
#5202=AXIS2_PLACEMENT_3D('',#7714,#6236,#6237);
#5203=AXIS2_PLACEMENT_3D('',#7715,#6238,#6239);
#5204=AXIS2_PLACEMENT_3D('',#7718,#6241,#6242);
#5205=AXIS2_PLACEMENT_3D('',#7719,#6243,#6244);
#5206=AXIS2_PLACEMENT_3D('',#7723,#6247,#6248);
#5207=AXIS2_PLACEMENT_3D('',#7727,#6251,#6252);
#5208=AXIS2_PLACEMENT_3D('',#7730,#6254,#6255);
#5209=AXIS2_PLACEMENT_3D('',#7731,#6256,#6257);
#5210=AXIS2_PLACEMENT_3D('',#7734,#6259,#6260);
#5211=AXIS2_PLACEMENT_3D('',#7735,#6261,#6262);
#5212=AXIS2_PLACEMENT_3D('',#7739,#6265,#6266);
#5213=AXIS2_PLACEMENT_3D('',#7743,#6269,#6270);
#5214=AXIS2_PLACEMENT_3D('',#7746,#6272,#6273);
#5215=AXIS2_PLACEMENT_3D('',#7747,#6274,#6275);
#5216=AXIS2_PLACEMENT_3D('',#7750,#6277,#6278);
#5217=AXIS2_PLACEMENT_3D('',#7751,#6279,#6280);
#5218=AXIS2_PLACEMENT_3D('',#7755,#6283,#6284);
#5219=AXIS2_PLACEMENT_3D('',#7759,#6287,#6288);
#5220=AXIS2_PLACEMENT_3D('',#7762,#6290,#6291);
#5221=AXIS2_PLACEMENT_3D('',#7763,#6292,#6293);
#5222=AXIS2_PLACEMENT_3D('',#7766,#6295,#6296);
#5223=AXIS2_PLACEMENT_3D('',#7767,#6297,#6298);
#5224=AXIS2_PLACEMENT_3D('',#7771,#6301,#6302);
#5225=AXIS2_PLACEMENT_3D('',#7775,#6305,#6306);
#5226=AXIS2_PLACEMENT_3D('',#7778,#6308,#6309);
#5227=AXIS2_PLACEMENT_3D('',#7779,#6310,#6311);
#5228=AXIS2_PLACEMENT_3D('',#7782,#6313,#6314);
#5229=AXIS2_PLACEMENT_3D('',#7783,#6315,#6316);
#5230=AXIS2_PLACEMENT_3D('',#7787,#6319,#6320);
#5231=AXIS2_PLACEMENT_3D('',#7791,#6323,#6324);
#5232=AXIS2_PLACEMENT_3D('',#7794,#6326,#6327);
#5233=AXIS2_PLACEMENT_3D('',#7795,#6328,#6329);
#5234=AXIS2_PLACEMENT_3D('',#7798,#6331,#6332);
#5235=AXIS2_PLACEMENT_3D('',#7799,#6333,#6334);
#5236=AXIS2_PLACEMENT_3D('',#7803,#6337,#6338);
#5237=AXIS2_PLACEMENT_3D('',#7807,#6341,#6342);
#5238=AXIS2_PLACEMENT_3D('',#7810,#6344,#6345);
#5239=AXIS2_PLACEMENT_3D('',#7811,#6346,#6347);
#5240=AXIS2_PLACEMENT_3D('',#7814,#6349,#6350);
#5241=AXIS2_PLACEMENT_3D('',#7815,#6351,#6352);
#5242=AXIS2_PLACEMENT_3D('',#7819,#6355,#6356);
#5243=AXIS2_PLACEMENT_3D('',#7823,#6359,#6360);
#5244=AXIS2_PLACEMENT_3D('',#7826,#6362,#6363);
#5245=AXIS2_PLACEMENT_3D('',#7827,#6364,#6365);
#5246=AXIS2_PLACEMENT_3D('',#7830,#6367,#6368);
#5247=AXIS2_PLACEMENT_3D('',#7831,#6369,#6370);
#5248=AXIS2_PLACEMENT_3D('',#7835,#6373,#6374);
#5249=AXIS2_PLACEMENT_3D('',#7839,#6377,#6378);
#5250=AXIS2_PLACEMENT_3D('',#7842,#6380,#6381);
#5251=AXIS2_PLACEMENT_3D('',#7843,#6382,#6383);
#5252=AXIS2_PLACEMENT_3D('',#7846,#6385,#6386);
#5253=AXIS2_PLACEMENT_3D('',#7847,#6387,#6388);
#5254=AXIS2_PLACEMENT_3D('',#7851,#6391,#6392);
#5255=AXIS2_PLACEMENT_3D('',#7855,#6395,#6396);
#5256=AXIS2_PLACEMENT_3D('',#7858,#6398,#6399);
#5257=AXIS2_PLACEMENT_3D('',#7859,#6400,#6401);
#5258=AXIS2_PLACEMENT_3D('',#7862,#6403,#6404);
#5259=AXIS2_PLACEMENT_3D('',#7863,#6405,#6406);
#5260=AXIS2_PLACEMENT_3D('',#7867,#6409,#6410);
#5261=AXIS2_PLACEMENT_3D('',#7871,#6413,#6414);
#5262=AXIS2_PLACEMENT_3D('',#7874,#6416,#6417);
#5263=AXIS2_PLACEMENT_3D('',#7875,#6418,#6419);
#5264=AXIS2_PLACEMENT_3D('',#7878,#6421,#6422);
#5265=AXIS2_PLACEMENT_3D('',#7879,#6423,#6424);
#5266=AXIS2_PLACEMENT_3D('',#7883,#6427,#6428);
#5267=AXIS2_PLACEMENT_3D('',#7887,#6431,#6432);
#5268=AXIS2_PLACEMENT_3D('',#7890,#6434,#6435);
#5269=AXIS2_PLACEMENT_3D('',#7891,#6436,#6437);
#5270=AXIS2_PLACEMENT_3D('',#7894,#6439,#6440);
#5271=AXIS2_PLACEMENT_3D('',#7895,#6441,#6442);
#5272=AXIS2_PLACEMENT_3D('',#7899,#6445,#6446);
#5273=AXIS2_PLACEMENT_3D('',#7903,#6449,#6450);
#5274=AXIS2_PLACEMENT_3D('',#7906,#6452,#6453);
#5275=AXIS2_PLACEMENT_3D('',#7907,#6454,#6455);
#5276=AXIS2_PLACEMENT_3D('',#7910,#6457,#6458);
#5277=AXIS2_PLACEMENT_3D('',#7911,#6459,#6460);
#5278=AXIS2_PLACEMENT_3D('',#7915,#6463,#6464);
#5279=AXIS2_PLACEMENT_3D('',#7919,#6467,#6468);
#5280=AXIS2_PLACEMENT_3D('',#7922,#6470,#6471);
#5281=AXIS2_PLACEMENT_3D('',#7923,#6472,#6473);
#5282=AXIS2_PLACEMENT_3D('',#7926,#6475,#6476);
#5283=AXIS2_PLACEMENT_3D('',#7927,#6477,#6478);
#5284=AXIS2_PLACEMENT_3D('',#7931,#6481,#6482);
#5285=AXIS2_PLACEMENT_3D('',#7935,#6485,#6486);
#5286=AXIS2_PLACEMENT_3D('',#7938,#6488,#6489);
#5287=AXIS2_PLACEMENT_3D('',#7939,#6490,#6491);
#5288=AXIS2_PLACEMENT_3D('',#7942,#6493,#6494);
#5289=AXIS2_PLACEMENT_3D('',#7943,#6495,#6496);
#5290=AXIS2_PLACEMENT_3D('',#7947,#6499,#6500);
#5291=AXIS2_PLACEMENT_3D('',#7951,#6503,#6504);
#5292=AXIS2_PLACEMENT_3D('',#7954,#6506,#6507);
#5293=AXIS2_PLACEMENT_3D('',#7955,#6508,#6509);
#5294=AXIS2_PLACEMENT_3D('',#7958,#6511,#6512);
#5295=AXIS2_PLACEMENT_3D('',#7959,#6513,#6514);
#5296=AXIS2_PLACEMENT_3D('',#7963,#6517,#6518);
#5297=AXIS2_PLACEMENT_3D('',#7967,#6521,#6522);
#5298=AXIS2_PLACEMENT_3D('',#7970,#6524,#6525);
#5299=AXIS2_PLACEMENT_3D('',#7971,#6526,#6527);
#5300=AXIS2_PLACEMENT_3D('',#7974,#6529,#6530);
#5301=AXIS2_PLACEMENT_3D('',#7975,#6531,#6532);
#5302=AXIS2_PLACEMENT_3D('',#7979,#6535,#6536);
#5303=AXIS2_PLACEMENT_3D('',#7983,#6539,#6540);
#5304=AXIS2_PLACEMENT_3D('',#7989,#6544,#6545);
#5305=AXIS2_PLACEMENT_3D('',#7992,#6547,#6548);
#5306=AXIS2_PLACEMENT_3D('',#7993,#6549,#6550);
#5307=AXIS2_PLACEMENT_3D('',#7994,#6551,#6552);
#5308=AXIS2_PLACEMENT_3D('',#7995,#6553,#6554);
#5309=AXIS2_PLACEMENT_3D('',#7999,#6557,#6558);
#5310=AXIS2_PLACEMENT_3D('',#8003,#6561,#6562);
#5311=AXIS2_PLACEMENT_3D('',#8007,#6565,#6566);
#5312=AXIS2_PLACEMENT_3D('',#8011,#6569,#6570);
#5313=AXIS2_PLACEMENT_3D('',#8015,#6573,#6574);
#5314=AXIS2_PLACEMENT_3D('',#8019,#6577,#6578);
#5315=AXIS2_PLACEMENT_3D('',#8023,#6581,#6582);
#5316=AXIS2_PLACEMENT_3D('',#8027,#6585,#6586);
#5317=AXIS2_PLACEMENT_3D('',#8031,#6589,#6590);
#5318=AXIS2_PLACEMENT_3D('',#8035,#6593,#6594);
#5319=AXIS2_PLACEMENT_3D('',#8039,#6597,#6598);
#5320=AXIS2_PLACEMENT_3D('',#8043,#6601,#6602);
#5321=AXIS2_PLACEMENT_3D('',#8047,#6605,#6606);
#5322=AXIS2_PLACEMENT_3D('',#8051,#6609,#6610);
#5323=AXIS2_PLACEMENT_3D('',#8055,#6613,#6614);
#5324=AXIS2_PLACEMENT_3D('',#8059,#6617,#6618);
#5325=AXIS2_PLACEMENT_3D('',#8063,#6621,#6622);
#5326=AXIS2_PLACEMENT_3D('',#8067,#6625,#6626);
#5327=AXIS2_PLACEMENT_3D('',#8071,#6629,#6630);
#5328=AXIS2_PLACEMENT_3D('',#8075,#6633,#6634);
#5329=AXIS2_PLACEMENT_3D('',#8079,#6637,#6638);
#5330=AXIS2_PLACEMENT_3D('',#8083,#6641,#6642);
#5331=AXIS2_PLACEMENT_3D('',#8087,#6645,#6646);
#5332=AXIS2_PLACEMENT_3D('',#8091,#6649,#6650);
#5333=AXIS2_PLACEMENT_3D('',#8095,#6653,#6654);
#5334=AXIS2_PLACEMENT_3D('',#8099,#6657,#6658);
#5335=AXIS2_PLACEMENT_3D('',#8103,#6661,#6662);
#5336=AXIS2_PLACEMENT_3D('',#8107,#6665,#6666);
#5337=AXIS2_PLACEMENT_3D('',#8111,#6669,#6670);
#5338=AXIS2_PLACEMENT_3D('',#8113,#6672,#6673);
#5339=AXIS2_PLACEMENT_3D('',#8115,#6675,#6676);
#5340=AXIS2_PLACEMENT_3D('',#8117,#6678,#6679);
#5341=AXIS2_PLACEMENT_3D('',#8118,#6680,#6681);
#5342=AXIS2_PLACEMENT_3D('',#8120,#6682,#6683);
#5343=AXIS2_PLACEMENT_3D('',#8121,#6684,#6685);
#5344=AXIS2_PLACEMENT_3D('',#8123,#6686,#6687);
#5345=AXIS2_PLACEMENT_3D('',#8124,#6688,#6689);
#5346=AXIS2_PLACEMENT_3D('',#8125,#6690,#6691);
#5347=AXIS2_PLACEMENT_3D('',#8127,#6692,#6693);
#5348=AXIS2_PLACEMENT_3D('',#8128,#6694,#6695);
#5349=AXIS2_PLACEMENT_3D('',#8130,#6696,#6697);
#5350=AXIS2_PLACEMENT_3D('',#8131,#6698,#6699);
#5351=AXIS2_PLACEMENT_3D('',#8132,#6700,#6701);
#5352=AXIS2_PLACEMENT_3D('',#8134,#6702,#6703);
#5353=AXIS2_PLACEMENT_3D('',#8135,#6704,#6705);
#5354=AXIS2_PLACEMENT_3D('',#8137,#6706,#6707);
#5355=AXIS2_PLACEMENT_3D('',#8138,#6708,#6709);
#5356=AXIS2_PLACEMENT_3D('',#8139,#6710,#6711);
#5357=AXIS2_PLACEMENT_3D('',#8141,#6712,#6713);
#5358=AXIS2_PLACEMENT_3D('',#8143,#6714,#6715);
#5359=AXIS2_PLACEMENT_3D('',#8144,#6716,#6717);
#5360=AXIS2_PLACEMENT_3D('',#8146,#6718,#6719);
#5361=AXIS2_PLACEMENT_3D('',#8147,#6720,#6721);
#5362=AXIS2_PLACEMENT_3D('',#8148,#6722,#6723);
#5363=AXIS2_PLACEMENT_3D('',#8158,#6729,#6730);
#5364=AXIS2_PLACEMENT_3D('',#8162,#6733,#6734);
#5365=AXIS2_PLACEMENT_3D('',#8163,#6735,#6736);
#5366=AXIS2_PLACEMENT_3D('',#8167,#6739,#6740);
#5367=AXIS2_PLACEMENT_3D('',#8171,#6743,#6744);
#5368=AXIS2_PLACEMENT_3D('',#8175,#6747,#6748);
#5369=AXIS2_PLACEMENT_3D('',#8177,#6750,#6751);
#5370=DIRECTION('axis',(0.,0.,1.));
#5371=DIRECTION('refdir',(1.,0.,0.));
#5372=DIRECTION('center_axis',(-1.09476442525376E-47,-3.08395284618099E-16,
-1.));
#5373=DIRECTION('ref_axis',(-1.,0.,1.09476442525376E-47));
#5374=DIRECTION('',(-9.49598664772639E-16,-1.,3.08395284618099E-16));
#5375=DIRECTION('',(-0.866025403784439,-0.5,1.54197642309049E-16));
#5376=DIRECTION('',(-0.866025403784438,0.5,-1.5419764230905E-16));
#5377=DIRECTION('',(4.44820959596953E-16,1.,-3.08395284618099E-16));
#5378=DIRECTION('',(0.866025403784439,0.5,-1.54197642309049E-16));
#5379=DIRECTION('',(0.866025403784438,-0.5,1.5419764230905E-16));
#5380=DIRECTION('center_axis',(1.09476442525376E-47,3.08395284618099E-16,
1.));
#5381=DIRECTION('ref_axis',(-1.,-2.041789470575E-16,1.13342084083479E-31));
#5382=DIRECTION('center_axis',(-1.09476442525376E-47,-3.08395284618099E-16,
-1.));
#5383=DIRECTION('ref_axis',(-1.,0.,1.09476442525376E-47));
#5384=DIRECTION('',(-1.33419120204935E-15,-1.,3.08395284618099E-16));
#5385=DIRECTION('',(-0.866025403784439,-0.5,1.54197642309049E-16));
#5386=DIRECTION('',(-0.866025403784438,0.5,-1.5419764230905E-16));
#5387=DIRECTION('',(5.65006127495926E-16,1.,-3.08395284618099E-16));
#5388=DIRECTION('',(0.866025403784439,0.5,-1.54197642309049E-16));
#5389=DIRECTION('',(0.866025403784439,-0.5,1.5419764230905E-16));
#5390=DIRECTION('center_axis',(1.09476442525376E-47,3.08395284618099E-16,
1.));
#5391=DIRECTION('ref_axis',(-1.,-2.041789470575E-16,1.13342084083479E-31));
#5392=DIRECTION('center_axis',(-1.09476442525376E-47,-3.08395284618099E-16,
-1.));
#5393=DIRECTION('ref_axis',(-1.,0.,1.09476442525376E-47));
#5394=DIRECTION('',(-1.33419120204935E-15,-1.,3.08395284618099E-16));
#5395=DIRECTION('',(-0.866025403784439,-0.5,1.54197642309049E-16));
#5396=DIRECTION('',(-0.866025403784438,0.5,-1.5419764230905E-16));
#5397=DIRECTION('',(5.65006127495926E-16,1.,-3.08395284618099E-16));
#5398=DIRECTION('',(0.866025403784439,0.5,-1.54197642309049E-16));
#5399=DIRECTION('',(0.866025403784439,-0.5,1.5419764230905E-16));
#5400=DIRECTION('center_axis',(1.09476442525376E-47,3.08395284618099E-16,
1.));
#5401=DIRECTION('ref_axis',(-1.,-2.041789470575E-16,1.13342084083479E-31));
#5402=DIRECTION('center_axis',(-1.09476442525376E-47,-3.08395284618099E-16,
-1.));
#5403=DIRECTION('ref_axis',(-1.,0.,1.09476442525376E-47));
#5404=DIRECTION('',(-1.33419120204935E-15,-1.,3.08395284618099E-16));
#5405=DIRECTION('',(-0.866025403784439,-0.499999999999999,1.54197642309049E-16));
#5406=DIRECTION('',(-0.866025403784438,0.500000000000001,-1.5419764230905E-16));
#5407=DIRECTION('',(1.33419120204935E-15,1.,-3.08395284618099E-16));
#5408=DIRECTION('',(0.866025403784438,0.5,-1.5419764230905E-16));
#5409=DIRECTION('',(0.866025403784439,-0.5,1.5419764230905E-16));
#5410=DIRECTION('center_axis',(1.09476442525376E-47,3.08395284618099E-16,
1.));
#5411=DIRECTION('ref_axis',(-1.,-2.041789470575E-16,1.13342084083479E-31));
#5412=DIRECTION('center_axis',(-1.09476442525376E-47,-3.08395284618099E-16,
-1.));
#5413=DIRECTION('ref_axis',(-1.,0.,1.09476442525376E-47));
#5414=DIRECTION('',(-1.33419120204935E-15,-1.,3.08395284618099E-16));
#5415=DIRECTION('',(-0.866025403784439,-0.499999999999999,1.54197642309049E-16));
#5416=DIRECTION('',(-0.866025403784438,0.500000000000001,-1.5419764230905E-16));
#5417=DIRECTION('',(1.33419120204935E-15,1.,-3.08395284618099E-16));
#5418=DIRECTION('',(0.866025403784438,0.5,-1.5419764230905E-16));
#5419=DIRECTION('',(0.866025403784439,-0.5,1.5419764230905E-16));
#5420=DIRECTION('center_axis',(1.09476442525376E-47,3.08395284618099E-16,
1.));
#5421=DIRECTION('ref_axis',(-1.,-2.041789470575E-16,1.13342084083479E-31));
#5422=DIRECTION('center_axis',(-1.09476442525376E-47,-3.08395284618099E-16,
-1.));
#5423=DIRECTION('ref_axis',(-1.,0.,1.09476442525376E-47));
#5424=DIRECTION('',(-2.87256135115621E-15,-1.,3.08395284618099E-16));
#5425=DIRECTION('',(-0.866025403784439,-0.499999999999999,1.54197642309049E-16));
#5426=DIRECTION('',(-0.866025403784438,0.500000000000001,-1.5419764230905E-16));
#5427=DIRECTION('',(1.33419120204935E-15,1.,-3.08395284618099E-16));
#5428=DIRECTION('',(0.866025403784439,0.5,-1.54197642309049E-16));
#5429=DIRECTION('',(0.866025403784439,-0.5,1.5419764230905E-16));
#5430=DIRECTION('center_axis',(1.09476442525376E-47,3.08395284618099E-16,
1.));
#5431=DIRECTION('ref_axis',(-1.,-2.041789470575E-16,1.13342084083479E-31));
#5432=DIRECTION('center_axis',(0.,5.55111512312578E-16,1.));
#5433=DIRECTION('ref_axis',(-1.,-2.041789470575E-16,1.13342084083479E-31));
#5434=DIRECTION('center_axis',(0.,-2.77555756156289E-16,-1.));
#5435=DIRECTION('ref_axis',(-1.,-2.041789470575E-16,1.13342084083479E-31));
#5436=DIRECTION('center_axis',(0.,5.55111512312578E-16,1.));
#5437=DIRECTION('ref_axis',(-1.,-2.041789470575E-16,1.13342084083479E-31));
#5438=DIRECTION('center_axis',(0.,-2.77555756156289E-16,-1.));
#5439=DIRECTION('ref_axis',(-1.,-2.041789470575E-16,1.13342084083479E-31));
#5440=DIRECTION('center_axis',(0.,5.55111512312578E-16,1.));
#5441=DIRECTION('ref_axis',(-1.,-2.041789470575E-16,1.13342084083479E-31));
#5442=DIRECTION('center_axis',(0.,-2.77555756156289E-16,-1.));
#5443=DIRECTION('ref_axis',(-1.,-2.041789470575E-16,1.13342084083479E-31));
#5444=DIRECTION('center_axis',(0.,5.55111512312578E-16,1.));
#5445=DIRECTION('ref_axis',(-1.,-2.041789470575E-16,1.13342084083479E-31));
#5446=DIRECTION('center_axis',(0.,-2.77555756156289E-16,-1.));
#5447=DIRECTION('ref_axis',(-1.,-2.041789470575E-16,1.13342084083479E-31));
#5448=DIRECTION('center_axis',(0.,5.55111512312578E-16,1.));
#5449=DIRECTION('ref_axis',(-1.,-2.041789470575E-16,1.13342084083479E-31));
#5450=DIRECTION('center_axis',(0.,-2.77555756156289E-16,-1.));
#5451=DIRECTION('ref_axis',(-1.,-2.041789470575E-16,1.13342084083479E-31));
#5452=DIRECTION('center_axis',(0.,5.55111512312578E-16,1.));
#5453=DIRECTION('ref_axis',(-1.,-2.041789470575E-16,1.13342084083479E-31));
#5454=DIRECTION('center_axis',(0.,-2.77555756156289E-16,-1.));
#5455=DIRECTION('ref_axis',(-1.,-2.041789470575E-16,1.13342084083479E-31));
#5456=DIRECTION('center_axis',(0.,2.77555756156289E-16,1.));
#5457=DIRECTION('ref_axis',(1.,0.,0.));
#5458=DIRECTION('',(-1.,-2.041789470575E-16,6.29678244908215E-32));
#5459=DIRECTION('',(2.041789470575E-16,-1.,3.08395284618099E-16));
#5460=DIRECTION('',(1.,2.041789470575E-16,-6.29678244908215E-32));
#5461=DIRECTION('',(-2.041789470575E-16,1.,-3.08395284618099E-16));
#5462=DIRECTION('center_axis',(1.,-2.87256135115621E-15,8.85884375472769E-31));
#5463=DIRECTION('ref_axis',(2.87256135115621E-15,1.,-3.70074341541719E-16));
#5464=DIRECTION('',(2.87256135115621E-15,1.,-3.70074341541719E-16));
#5465=DIRECTION('',(0.,3.08395284618099E-16,1.));
#5466=DIRECTION('',(0.,3.08395284618099E-16,1.));
#5467=DIRECTION('center_axis',(0.5,-0.866025403784439,2.67078150886606E-16));
#5468=DIRECTION('ref_axis',(0.866025403784439,0.499999999999999,-1.85037170770859E-16));
#5469=DIRECTION('',(0.866025403784439,0.499999999999999,-1.85037170770859E-16));
#5470=DIRECTION('',(0.,3.08395284618099E-16,1.));
#5471=DIRECTION('center_axis',(-0.500000000000001,-0.866025403784438,2.67078150886606E-16));
#5472=DIRECTION('ref_axis',(0.866025403784438,-0.500000000000001,1.8503717077086E-16));
#5473=DIRECTION('',(0.866025403784438,-0.500000000000001,1.8503717077086E-16));
#5474=DIRECTION('',(0.,3.08395284618099E-16,1.));
#5475=DIRECTION('center_axis',(-1.,1.33419120204935E-15,-4.11458275490974E-31));
#5476=DIRECTION('ref_axis',(-1.33419120204935E-15,-1.,3.70074341541719E-16));
#5477=DIRECTION('',(-1.33419120204935E-15,-1.,3.70074341541719E-16));
#5478=DIRECTION('',(0.,3.08395284618099E-16,1.));
#5479=DIRECTION('center_axis',(-0.5,0.866025403784439,-2.67078150886606E-16));
#5480=DIRECTION('ref_axis',(-0.866025403784439,-0.5,1.85037170770859E-16));
#5481=DIRECTION('',(-0.866025403784439,-0.5,1.85037170770859E-16));
#5482=DIRECTION('',(0.,3.08395284618099E-16,1.));
#5483=DIRECTION('center_axis',(0.5,0.866025403784439,-2.67078150886606E-16));
#5484=DIRECTION('ref_axis',(-0.866025403784439,0.5,-1.85037170770859E-16));
#5485=DIRECTION('',(-0.866025403784439,0.5,-1.85037170770859E-16));
#5486=DIRECTION('center_axis',(1.,-1.33419120204935E-15,4.11458275490974E-31));
#5487=DIRECTION('ref_axis',(1.33419120204935E-15,1.,-3.70074341541719E-16));
#5488=DIRECTION('',(1.33419120204935E-15,1.,-3.70074341541719E-16));
#5489=DIRECTION('',(0.,3.08395284618099E-16,1.));
#5490=DIRECTION('',(0.,3.08395284618099E-16,1.));
#5491=DIRECTION('center_axis',(0.5,-0.866025403784439,2.67078150886606E-16));
#5492=DIRECTION('ref_axis',(0.866025403784439,0.499999999999999,-1.85037170770859E-16));
#5493=DIRECTION('',(0.866025403784439,0.499999999999999,-1.85037170770859E-16));
#5494=DIRECTION('',(0.,3.08395284618099E-16,1.));
#5495=DIRECTION('center_axis',(-0.500000000000001,-0.866025403784438,2.67078150886606E-16));
#5496=DIRECTION('ref_axis',(0.866025403784438,-0.500000000000001,1.8503717077086E-16));
#5497=DIRECTION('',(0.866025403784438,-0.500000000000001,1.8503717077086E-16));
#5498=DIRECTION('',(0.,3.08395284618099E-16,1.));
#5499=DIRECTION('center_axis',(-1.,1.33419120204935E-15,-4.11458275490974E-31));
#5500=DIRECTION('ref_axis',(-1.33419120204935E-15,-1.,3.70074341541719E-16));
#5501=DIRECTION('',(-1.33419120204935E-15,-1.,3.70074341541719E-16));
#5502=DIRECTION('',(0.,3.08395284618099E-16,1.));
#5503=DIRECTION('center_axis',(-0.5,0.866025403784439,-2.67078150886606E-16));
#5504=DIRECTION('ref_axis',(-0.866025403784438,-0.5,1.85037170770859E-16));
#5505=DIRECTION('',(-0.866025403784438,-0.5,1.85037170770859E-16));
#5506=DIRECTION('',(0.,3.08395284618099E-16,1.));
#5507=DIRECTION('center_axis',(0.5,0.866025403784439,-2.67078150886606E-16));
#5508=DIRECTION('ref_axis',(-0.866025403784439,0.5,-1.85037170770859E-16));
#5509=DIRECTION('',(-0.866025403784439,0.5,-1.85037170770859E-16));
#5510=DIRECTION('center_axis',(1.,-1.33419120204935E-15,4.11458275490974E-31));
#5511=DIRECTION('ref_axis',(1.33419120204935E-15,1.,-3.70074341541719E-16));
#5512=DIRECTION('',(1.33419120204935E-15,1.,-3.70074341541719E-16));
#5513=DIRECTION('',(0.,3.08395284618099E-16,1.));
#5514=DIRECTION('',(0.,3.08395284618099E-16,1.));
#5515=DIRECTION('center_axis',(0.5,-0.866025403784439,2.67078150886606E-16));
#5516=DIRECTION('ref_axis',(0.866025403784439,0.499999999999999,-1.85037170770859E-16));
#5517=DIRECTION('',(0.866025403784439,0.499999999999999,-1.85037170770859E-16));
#5518=DIRECTION('',(0.,3.08395284618099E-16,1.));
#5519=DIRECTION('center_axis',(-0.500000000000001,-0.866025403784438,2.67078150886606E-16));
#5520=DIRECTION('ref_axis',(0.866025403784438,-0.500000000000001,1.8503717077086E-16));
#5521=DIRECTION('',(0.866025403784438,-0.500000000000001,1.8503717077086E-16));
#5522=DIRECTION('',(0.,3.08395284618099E-16,1.));
#5523=DIRECTION('center_axis',(-1.,1.33419120204935E-15,-4.11458275490974E-31));
#5524=DIRECTION('ref_axis',(-1.33419120204935E-15,-1.,3.70074341541719E-16));
#5525=DIRECTION('',(-1.33419120204935E-15,-1.,3.70074341541719E-16));
#5526=DIRECTION('',(0.,3.08395284618099E-16,1.));
#5527=DIRECTION('center_axis',(-0.5,0.866025403784439,-2.67078150886606E-16));
#5528=DIRECTION('ref_axis',(-0.866025403784438,-0.5,1.85037170770859E-16));
#5529=DIRECTION('',(-0.866025403784438,-0.5,1.85037170770859E-16));
#5530=DIRECTION('',(0.,3.08395284618099E-16,1.));
#5531=DIRECTION('center_axis',(0.5,0.866025403784439,-2.67078150886606E-16));
#5532=DIRECTION('ref_axis',(-0.866025403784439,0.5,-1.85037170770859E-16));
#5533=DIRECTION('',(-0.866025403784439,0.5,-1.85037170770859E-16));
#5534=DIRECTION('center_axis',(1.,-1.33419120204935E-15,4.11458275490974E-31));
#5535=DIRECTION('ref_axis',(1.33419120204935E-15,1.,-3.70074341541719E-16));
#5536=DIRECTION('',(1.33419120204935E-15,1.,-3.70074341541719E-16));
#5537=DIRECTION('',(0.,3.08395284618099E-16,1.));
#5538=DIRECTION('',(0.,3.08395284618099E-16,1.));
#5539=DIRECTION('center_axis',(0.5,-0.866025403784439,2.67078150886606E-16));
#5540=DIRECTION('ref_axis',(0.866025403784439,0.5,-1.85037170770859E-16));
#5541=DIRECTION('',(0.866025403784439,0.5,-1.85037170770859E-16));
#5542=DIRECTION('',(0.,3.08395284618099E-16,1.));
#5543=DIRECTION('center_axis',(-0.5,-0.866025403784438,2.67078150886606E-16));
#5544=DIRECTION('ref_axis',(0.866025403784438,-0.5,1.85037170770859E-16));
#5545=DIRECTION('',(0.866025403784438,-0.5,1.85037170770859E-16));
#5546=DIRECTION('',(0.,3.08395284618099E-16,1.));
#5547=DIRECTION('center_axis',(-1.,5.65006127495926E-16,-1.74245225500076E-31));
#5548=DIRECTION('ref_axis',(-5.65006127495926E-16,-1.,3.70074341541719E-16));
#5549=DIRECTION('',(-5.65006127495926E-16,-1.,3.70074341541719E-16));
#5550=DIRECTION('',(0.,3.08395284618099E-16,1.));
#5551=DIRECTION('center_axis',(-0.5,0.866025403784439,-2.67078150886606E-16));
#5552=DIRECTION('ref_axis',(-0.866025403784439,-0.5,1.85037170770859E-16));
#5553=DIRECTION('',(-0.866025403784439,-0.5,1.85037170770859E-16));
#5554=DIRECTION('',(0.,3.08395284618099E-16,1.));
#5555=DIRECTION('center_axis',(0.5,0.866025403784439,-2.67078150886606E-16));
#5556=DIRECTION('ref_axis',(-0.866025403784439,0.5,-1.85037170770859E-16));
#5557=DIRECTION('',(-0.866025403784439,0.5,-1.85037170770859E-16));
#5558=DIRECTION('center_axis',(1.,-1.33419120204935E-15,4.11458275490974E-31));
#5559=DIRECTION('ref_axis',(1.33419120204935E-15,1.,-3.70074341541719E-16));
#5560=DIRECTION('',(1.33419120204935E-15,1.,-3.70074341541719E-16));
#5561=DIRECTION('',(0.,3.08395284618099E-16,1.));
#5562=DIRECTION('',(0.,3.08395284618099E-16,1.));
#5563=DIRECTION('center_axis',(0.5,-0.866025403784439,2.67078150886606E-16));
#5564=DIRECTION('ref_axis',(0.866025403784439,0.5,-1.85037170770859E-16));
#5565=DIRECTION('',(0.866025403784439,0.5,-1.85037170770859E-16));
#5566=DIRECTION('',(0.,3.08395284618099E-16,1.));
#5567=DIRECTION('center_axis',(-0.5,-0.866025403784438,2.67078150886606E-16));
#5568=DIRECTION('ref_axis',(0.866025403784438,-0.5,1.85037170770859E-16));
#5569=DIRECTION('',(0.866025403784438,-0.5,1.85037170770859E-16));
#5570=DIRECTION('',(0.,3.08395284618099E-16,1.));
#5571=DIRECTION('center_axis',(-1.,5.65006127495926E-16,-1.74245225500076E-31));
#5572=DIRECTION('ref_axis',(-5.65006127495926E-16,-1.,3.70074341541719E-16));
#5573=DIRECTION('',(-5.65006127495926E-16,-1.,3.70074341541719E-16));
#5574=DIRECTION('',(0.,3.08395284618099E-16,1.));
#5575=DIRECTION('center_axis',(-0.5,0.866025403784439,-2.67078150886606E-16));
#5576=DIRECTION('ref_axis',(-0.866025403784439,-0.5,1.85037170770859E-16));
#5577=DIRECTION('',(-0.866025403784439,-0.5,1.85037170770859E-16));
#5578=DIRECTION('',(0.,3.08395284618099E-16,1.));
#5579=DIRECTION('center_axis',(0.5,0.866025403784439,-2.67078150886606E-16));
#5580=DIRECTION('ref_axis',(-0.866025403784439,0.5,-1.85037170770859E-16));
#5581=DIRECTION('',(-0.866025403784439,0.5,-1.85037170770859E-16));
#5582=DIRECTION('center_axis',(1.,-9.49598664772639E-16,2.92851750495525E-31));
#5583=DIRECTION('ref_axis',(9.49598664772639E-16,1.,-3.70074341541719E-16));
#5584=DIRECTION('',(9.49598664772639E-16,1.,-3.70074341541719E-16));
#5585=DIRECTION('',(0.,3.08395284618099E-16,1.));
#5586=DIRECTION('',(0.,3.08395284618099E-16,1.));
#5587=DIRECTION('center_axis',(0.5,-0.866025403784439,2.67078150886606E-16));
#5588=DIRECTION('ref_axis',(0.866025403784439,0.5,-1.85037170770859E-16));
#5589=DIRECTION('',(0.866025403784439,0.5,-1.85037170770859E-16));
#5590=DIRECTION('',(0.,3.08395284618099E-16,1.));
#5591=DIRECTION('center_axis',(-0.5,-0.866025403784438,2.67078150886606E-16));
#5592=DIRECTION('ref_axis',(0.866025403784438,-0.5,1.85037170770859E-16));
#5593=DIRECTION('',(0.866025403784438,-0.5,1.85037170770859E-16));
#5594=DIRECTION('',(0.,3.08395284618099E-16,1.));
#5595=DIRECTION('center_axis',(-1.,4.44820959596953E-16,-1.37180686438998E-31));
#5596=DIRECTION('ref_axis',(-4.44820959596953E-16,-1.,3.70074341541719E-16));
#5597=DIRECTION('',(-4.44820959596953E-16,-1.,3.70074341541719E-16));
#5598=DIRECTION('',(0.,3.08395284618099E-16,1.));
#5599=DIRECTION('center_axis',(-0.5,0.866025403784439,-2.67078150886606E-16));
#5600=DIRECTION('ref_axis',(-0.866025403784439,-0.5,1.85037170770859E-16));
#5601=DIRECTION('',(-0.866025403784439,-0.5,1.85037170770859E-16));
#5602=DIRECTION('',(0.,3.08395284618099E-16,1.));
#5603=DIRECTION('center_axis',(0.5,0.866025403784438,-2.67078150886606E-16));
#5604=DIRECTION('ref_axis',(-0.866025403784438,0.5,-1.85037170770859E-16));
#5605=DIRECTION('',(-0.866025403784438,0.5,-1.8503717077086E-16));
#5606=DIRECTION('center_axis',(0.,3.70074341541719E-16,1.));
#5607=DIRECTION('ref_axis',(1.,0.,0.));
#5608=DIRECTION('center_axis',(0.,-3.70074341541719E-16,-1.));
#5609=DIRECTION('ref_axis',(-1.,-2.041789470575E-16,7.55613893889858E-32));
#5610=DIRECTION('center_axis',(0.,3.70074341541719E-16,1.));
#5611=DIRECTION('ref_axis',(1.,0.,0.));
#5612=DIRECTION('center_axis',(0.,-3.70074341541719E-16,-1.));
#5613=DIRECTION('ref_axis',(-1.,-2.041789470575E-16,7.55613893889858E-32));
#5614=DIRECTION('center_axis',(0.,3.70074341541719E-16,1.));
#5615=DIRECTION('ref_axis',(1.,0.,0.));
#5616=DIRECTION('center_axis',(0.,-3.70074341541719E-16,-1.));
#5617=DIRECTION('ref_axis',(-1.,-2.041789470575E-16,7.55613893889858E-32));
#5618=DIRECTION('center_axis',(0.,3.70074341541719E-16,1.));
#5619=DIRECTION('ref_axis',(1.,0.,0.));
#5620=DIRECTION('center_axis',(0.,-3.70074341541719E-16,-1.));
#5621=DIRECTION('ref_axis',(-1.,-2.041789470575E-16,7.55613893889858E-32));
#5622=DIRECTION('center_axis',(0.,3.70074341541719E-16,1.));
#5623=DIRECTION('ref_axis',(1.,0.,0.));
#5624=DIRECTION('center_axis',(0.,-3.70074341541719E-16,-1.));
#5625=DIRECTION('ref_axis',(-1.,-2.041789470575E-16,7.55613893889858E-32));
#5626=DIRECTION('center_axis',(0.,3.70074341541719E-16,1.));
#5627=DIRECTION('ref_axis',(-1.,-2.041789470575E-16,7.55613893889858E-32));
#5628=DIRECTION('center_axis',(0.,-3.70074341541719E-16,-1.));
#5629=DIRECTION('ref_axis',(-1.,-2.041789470575E-16,7.55613893889858E-32));
#5630=DIRECTION('center_axis',(-5.86950078289443E-32,3.1720657846433E-16,
1.));
#5631=DIRECTION('ref_axis',(-1.,-2.041789470575E-16,7.55613893889858E-32));
#5632=DIRECTION('center_axis',(0.,3.70074341541719E-16,1.));
#5633=DIRECTION('ref_axis',(-1.,-2.041789470575E-16,7.55613893889858E-32));
#5634=DIRECTION('center_axis',(-5.86950078289443E-32,3.1720657846433E-16,
1.));
#5635=DIRECTION('ref_axis',(-1.,-2.041789470575E-16,7.55613893889858E-32));
#5636=DIRECTION('center_axis',(0.,3.70074341541719E-16,1.));
#5637=DIRECTION('ref_axis',(-1.,-2.041789470575E-16,7.55613893889858E-32));
#5638=DIRECTION('center_axis',(-5.86950078289443E-32,3.1720657846433E-16,
1.));
#5639=DIRECTION('ref_axis',(-1.,-2.041789470575E-16,7.55613893889858E-32));
#5640=DIRECTION('center_axis',(0.,3.70074341541719E-16,1.));
#5641=DIRECTION('ref_axis',(-1.,-2.041789470575E-16,7.55613893889858E-32));
#5642=DIRECTION('center_axis',(-5.86950078289443E-32,3.1720657846433E-16,
1.));
#5643=DIRECTION('ref_axis',(-1.,-2.041789470575E-16,7.55613893889858E-32));
#5644=DIRECTION('center_axis',(0.,3.70074341541719E-16,1.));
#5645=DIRECTION('ref_axis',(-1.,-2.041789470575E-16,7.55613893889858E-32));
#5646=DIRECTION('center_axis',(-5.86950078289443E-32,3.1720657846433E-16,
1.));
#5647=DIRECTION('ref_axis',(-1.,-2.041789470575E-16,7.55613893889858E-32));
#5648=DIRECTION('center_axis',(0.,3.70074341541719E-16,1.));
#5649=DIRECTION('ref_axis',(-1.,-2.041789470575E-16,7.55613893889858E-32));
#5650=DIRECTION('center_axis',(-5.86950078289443E-32,3.1720657846433E-16,
1.));
#5651=DIRECTION('ref_axis',(-1.,-2.041789470575E-16,7.55613893889858E-32));
#5652=DIRECTION('center_axis',(0.,3.70074341541719E-16,1.));
#5653=DIRECTION('ref_axis',(1.,0.,0.));
#5654=DIRECTION('center_axis',(-5.86950078289443E-32,3.1720657846433E-16,
1.));
#5655=DIRECTION('ref_axis',(1.85037170770859E-16,-1.,3.1720657846433E-16));
#5656=DIRECTION('center_axis',(5.86950078289443E-32,-3.1720657846433E-16,
-1.));
#5657=DIRECTION('ref_axis',(1.,2.041789470575E-16,-6.07189736161494E-33));
#5658=DIRECTION('center_axis',(-5.86950078289443E-32,3.1720657846433E-16,
1.));
#5659=DIRECTION('ref_axis',(1.85037170770859E-16,-1.,3.1720657846433E-16));
#5660=DIRECTION('center_axis',(5.86950078289443E-32,-3.1720657846433E-16,
-1.));
#5661=DIRECTION('ref_axis',(1.,2.041789470575E-16,-6.07189736161494E-33));
#5662=DIRECTION('center_axis',(-5.86950078289443E-32,3.1720657846433E-16,
1.));
#5663=DIRECTION('ref_axis',(1.85037170770859E-16,-1.,3.1720657846433E-16));
#5664=DIRECTION('center_axis',(-5.86950078289443E-32,3.1720657846433E-16,
1.));
#5665=DIRECTION('ref_axis',(1.85037170770859E-16,-1.,3.1720657846433E-16));
#5666=DIRECTION('center_axis',(-5.86950078289443E-32,3.1720657846433E-16,
1.));
#5667=DIRECTION('ref_axis',(1.85037170770859E-16,-1.,3.1720657846433E-16));
#5668=DIRECTION('center_axis',(5.86950078289443E-32,-3.1720657846433E-16,
-1.));
#5669=DIRECTION('ref_axis',(1.,2.041789470575E-16,-6.07189736161494E-33));
#5670=DIRECTION('center_axis',(-1.,0.,1.48029736616691E-14));
#5671=DIRECTION('ref_axis',(-1.48029736616691E-14,6.13159245411504E-15,
-1.));
#5672=DIRECTION('',(-5.86950078289443E-32,3.1720657846433E-16,1.));
#5673=DIRECTION('',(0.,-1.,0.));
#5674=DIRECTION('',(-1.48029736616691E-14,6.13159245411504E-15,-1.));
#5675=DIRECTION('',(0.,-1.,0.));
#5676=DIRECTION('center_axis',(6.41976648129072E-32,-2.89120579329465E-16,
1.));
#5677=DIRECTION('ref_axis',(-2.22044604925031E-16,1.,2.89120579329465E-16));
#5678=DIRECTION('center_axis',(-6.41976648129072E-32,2.89120579329465E-16,
-1.));
#5679=DIRECTION('ref_axis',(1.,2.041789470575E-16,-6.07189736161494E-33));
#5680=DIRECTION('',(-0.707106781186547,-0.707106781186548,0.));
#5681=DIRECTION('',(-1.,-2.19767923033205E-16,0.));
#5682=DIRECTION('',(-2.22044604925031E-16,1.,2.89120579329465E-16));
#5683=DIRECTION('',(-1.,-2.19767923033205E-16,0.));
#5684=DIRECTION('',(-0.707106781186547,-0.707106781186548,0.));
#5685=DIRECTION('',(0.,-1.,0.));
#5686=DIRECTION('center_axis',(-2.22044604925031E-16,1.,1.48029736616691E-14));
#5687=DIRECTION('ref_axis',(-3.28692043842095E-30,1.48029736616691E-14,
-1.));
#5688=DIRECTION('',(-1.,-2.22044604925034E-16,2.31296463463574E-16));
#5689=DIRECTION('',(-3.28692043842095E-30,1.48029736616691E-14,-1.));
#5690=DIRECTION('',(-6.13159245411506E-15,1.48029736616691E-14,-1.));
#5691=DIRECTION('',(-1.,-2.19767923033205E-16,0.));
#5692=DIRECTION('',(-2.87033954747293E-16,1.48029736616691E-14,-1.));
#5693=DIRECTION('center_axis',(1.,0.,0.));
#5694=DIRECTION('ref_axis',(0.,0.,1.));
#5695=DIRECTION('',(5.86950078289443E-32,-3.1720657846433E-16,-1.));
#5696=DIRECTION('',(0.,0.,1.));
#5697=DIRECTION('',(0.,-1.,0.));
#5698=DIRECTION('center_axis',(-0.707106781186548,0.707106781186547,1.48029736616691E-14));
#5699=DIRECTION('ref_axis',(-6.13159245411506E-15,1.48029736616691E-14,
-1.));
#5700=DIRECTION('',(-0.707106781186547,-0.707106781186548,0.));
#5701=DIRECTION('center_axis',(0.707106781186548,-0.707106781186547,0.));
#5702=DIRECTION('ref_axis',(0.,0.,1.));
#5703=DIRECTION('',(0.,0.,1.));
#5704=DIRECTION('',(-0.707106781186547,-0.707106781186548,0.));
#5705=DIRECTION('center_axis',(2.22044604925031E-16,-1.,0.));
#5706=DIRECTION('ref_axis',(0.,0.,1.));
#5707=DIRECTION('',(1.,2.22044604925031E-16,-2.31296463463574E-16));
#5708=DIRECTION('',(-2.31296463463574E-16,-5.13581318503261E-32,1.));
#5709=DIRECTION('',(-1.,-2.19767923033205E-16,0.));
#5710=DIRECTION('',(0.,0.,1.));
#5711=DIRECTION('center_axis',(-4.99457832244411E-30,2.24935810718321E-14,
-1.));
#5712=DIRECTION('ref_axis',(2.22044604925031E-16,-1.,-2.24935810718321E-14));
#5713=DIRECTION('center_axis',(4.99457832244411E-30,-2.24935810718321E-14,
1.));
#5714=DIRECTION('ref_axis',(1.,2.041789470575E-16,-6.07189736161494E-33));
#5715=DIRECTION('',(5.20268575254594E-30,-1.,-2.24935810718321E-14));
#5716=DIRECTION('',(0.035003407668303,-0.999387192959569,-2.24797968469868E-14));
#5717=DIRECTION('center_axis',(1.,2.22044604925031E-16,0.));
#5718=DIRECTION('ref_axis',(0.,0.,1.));
#5719=DIRECTION('',(-2.22044604925031E-16,1.,2.30324844868494E-32));
#5720=DIRECTION('center_axis',(-0.999387192959569,-0.035003407668303,-2.31296463463574E-16));
#5721=DIRECTION('ref_axis',(2.31154723362337E-16,8.09616440286235E-18,-1.));
#5722=DIRECTION('',(-2.31296463463574E-16,-4.04932292822598E-18,1.));
#5723=DIRECTION('',(-0.0350034076682914,0.999387192959569,0.));
#5724=DIRECTION('',(-2.31296463463575E-16,-4.04932292822587E-18,1.));
#5725=DIRECTION('',(-0.0350034076682914,0.999387192959569,0.));
#5726=DIRECTION('center_axis',(-1.,0.,-2.31296463463574E-16));
#5727=DIRECTION('ref_axis',(2.31296463463575E-16,1.00902679669688E-29,-1.));
#5728=DIRECTION('',(0.,-1.,0.));
#5729=DIRECTION('',(5.86950078289443E-32,-3.1720657846433E-16,-1.));
#5730=DIRECTION('',(0.,-1.,0.));
#5731=DIRECTION('center_axis',(-1.,0.,0.));
#5732=DIRECTION('ref_axis',(0.,0.,-1.));
#5733=DIRECTION('',(-5.86950078289443E-32,3.1720657846433E-16,1.));
#5734=DIRECTION('',(0.,-1.,0.));
#5735=DIRECTION('',(0.,0.,-1.));
#5736=DIRECTION('',(0.,-1.,0.));
#5737=DIRECTION('center_axis',(0.,-1.,0.));
#5738=DIRECTION('ref_axis',(0.,0.,-1.));
#5739=DIRECTION('',(-3.2710259555912E-16,0.,-1.));
#5740=DIRECTION('',(1.,0.,0.));
#5741=DIRECTION('',(0.,0.,-1.));
#5742=DIRECTION('',(1.,0.,0.));
#5743=DIRECTION('center_axis',(1.,0.,0.));
#5744=DIRECTION('ref_axis',(0.,0.,1.));
#5745=DIRECTION('',(5.86950078289443E-32,-3.1720657846433E-16,-1.));
#5746=DIRECTION('',(0.,-1.,0.));
#5747=DIRECTION('',(0.,0.,1.));
#5748=DIRECTION('',(0.,-1.,0.));
#5749=DIRECTION('center_axis',(-0.707106781186548,-0.707106781186547,0.));
#5750=DIRECTION('ref_axis',(0.,0.,-1.));
#5751=DIRECTION('',(0.707106781186547,-0.707106781186548,0.));
#5752=DIRECTION('',(0.707106781186547,-0.707106781186548,0.));
#5753=DIRECTION('center_axis',(0.707106781186548,0.707106781186547,0.));
#5754=DIRECTION('ref_axis',(0.,0.,1.));
#5755=DIRECTION('',(0.,0.,1.));
#5756=DIRECTION('',(0.707106781186547,-0.707106781186548,0.));
#5757=DIRECTION('',(0.707106781186547,-0.707106781186548,0.));
#5758=DIRECTION('center_axis',(0.,1.,0.));
#5759=DIRECTION('ref_axis',(0.,0.,1.));
#5760=DIRECTION('',(2.31296463463574E-16,0.,1.));
#5761=DIRECTION('',(1.,0.,0.));
#5762=DIRECTION('',(1.,0.,0.));
#5763=DIRECTION('center_axis',(-5.86950078289443E-32,3.1720657846433E-16,
1.));
#5764=DIRECTION('ref_axis',(1.,2.041789470575E-16,-6.07189736161494E-33));
#5765=DIRECTION('center_axis',(0.,-7.51713506256616E-16,-1.));
#5766=DIRECTION('ref_axis',(1.,2.041789470575E-16,-6.07189736161494E-33));
#5767=DIRECTION('center_axis',(-5.86950078289443E-32,3.1720657846433E-16,
1.));
#5768=DIRECTION('ref_axis',(1.,2.041789470575E-16,-6.07189736161494E-33));
#5769=DIRECTION('center_axis',(5.86950078289443E-32,-3.1720657846433E-16,
-1.));
#5770=DIRECTION('ref_axis',(1.,2.041789470575E-16,-6.07189736161494E-33));
#5771=DIRECTION('center_axis',(0.707106781186548,-0.707106781186547,-2.31296463463574E-16));
#5772=DIRECTION('ref_axis',(-1.6355129777956E-16,1.6355129777956E-16,-1.));
#5773=DIRECTION('',(0.707106781186547,0.707106781186548,0.));
#5774=DIRECTION('',(2.31296463463574E-16,-9.58061320955456E-17,1.));
#5775=DIRECTION('',(0.707106781186547,0.707106781186548,0.));
#5776=DIRECTION('center_axis',(-5.86950078289443E-32,3.1720657846433E-16,
1.));
#5777=DIRECTION('ref_axis',(1.,2.041789470575E-16,-6.07189736161494E-33));
#5778=DIRECTION('center_axis',(5.86950078289443E-32,-3.1720657846433E-16,
-1.));
#5779=DIRECTION('ref_axis',(1.,2.041789470575E-16,-6.07189736161494E-33));
#5780=DIRECTION('center_axis',(-5.86950078289443E-32,3.1720657846433E-16,
1.));
#5781=DIRECTION('ref_axis',(1.,2.041789470575E-16,-6.07189736161494E-33));
#5782=DIRECTION('center_axis',(-5.86950078289443E-32,3.1720657846433E-16,
1.));
#5783=DIRECTION('ref_axis',(1.,2.041789470575E-16,-6.07189736161494E-33));
#5784=DIRECTION('center_axis',(-5.86950078289443E-32,3.1720657846433E-16,
1.));
#5785=DIRECTION('ref_axis',(1.,2.041789470575E-16,-6.07189736161494E-33));
#5786=DIRECTION('',(3.15878208994506E-15,-1.,0.));
#5787=DIRECTION('',(0.707106781186548,-0.707106781186547,0.));
#5788=DIRECTION('',(0.707106781186547,0.707106781186548,0.));
#5789=DIRECTION('',(0.707106781186548,-0.707106781186547,0.));
#5790=DIRECTION('',(0.707106781186547,0.707106781186548,0.));
#5791=DIRECTION('',(0.707106781186547,-0.707106781186548,0.));
#5792=DIRECTION('',(0.707106781186548,0.707106781186547,0.));
#5793=DIRECTION('',(0.707106781186547,-0.707106781186548,0.));
#5794=DIRECTION('',(0.707106781186548,0.707106781186547,0.));
#5795=DIRECTION('',(0.707106781186547,-0.707106781186548,0.));
#5796=DIRECTION('',(0.707106781186547,0.707106781186548,0.));
#5797=DIRECTION('',(0.707106781186547,-0.707106781186548,0.));
#5798=DIRECTION('',(0.707106781186548,0.707106781186547,0.));
#5799=DIRECTION('',(0.707106781186547,-0.707106781186548,0.));
#5800=DIRECTION('',(0.707106781186547,0.707106781186548,0.));
#5801=DIRECTION('',(0.,-1.,0.));
#5802=DIRECTION('center_axis',(0.,0.,-1.));
#5803=DIRECTION('ref_axis',(-1.,2.80886425230163E-14,0.));
#5804=DIRECTION('',(2.13176484622866E-17,-1.,0.));
#5805=DIRECTION('center_axis',(0.,0.,1.));
#5806=DIRECTION('ref_axis',(-1.,-2.20219580774963E-13,0.));
#5807=DIRECTION('',(2.13176484622866E-17,1.,0.));
#5808=DIRECTION('center_axis',(0.,0.,-1.));
#5809=DIRECTION('ref_axis',(-1.,1.27897692436817E-12,0.));
#5810=DIRECTION('',(0.,-1.,0.));
#5811=DIRECTION('center_axis',(0.,0.,1.));
#5812=DIRECTION('ref_axis',(-1.,-6.42408500824201E-13,0.));
#5813=DIRECTION('',(-8.52705938491464E-17,1.,0.));
#5814=DIRECTION('center_axis',(0.,0.,-1.));
#5815=DIRECTION('ref_axis',(-1.,2.50111042987552E-12,0.));
#5816=DIRECTION('',(4.00715702871559E-17,-1.,0.));
#5817=DIRECTION('center_axis',(0.,0.,1.));
#5818=DIRECTION('ref_axis',(-1.,-1.07189751747372E-12,0.));
#5819=DIRECTION('',(-4.00715702871559E-17,1.,0.));
#5820=DIRECTION('center_axis',(0.,0.,-1.));
#5821=DIRECTION('ref_axis',(-1.,3.78008735424365E-12,0.));
#5822=DIRECTION('',(7.40148683083434E-17,-1.,0.));
#5823=DIRECTION('center_axis',(0.,0.,1.));
#5824=DIRECTION('ref_axis',(-1.,-1.52328682392407E-12,0.));
#5825=DIRECTION('',(7.40148683083434E-17,1.,0.));
#5826=DIRECTION('center_axis',(0.,0.,-1.));
#5827=DIRECTION('ref_axis',(-1.,5.14432940690287E-12,0.));
#5828=DIRECTION('',(7.40148683083434E-17,-1.,0.));
#5829=DIRECTION('center_axis',(0.,0.,1.));
#5830=DIRECTION('ref_axis',(-1.,-1.98805964080827E-12,0.));
#5831=DIRECTION('',(7.40148683083434E-17,1.,0.));
#5832=DIRECTION('center_axis',(0.,0.,-1.));
#5833=DIRECTION('ref_axis',(-1.,6.5085714595621E-12,0.));
#5834=DIRECTION('',(7.40148683083434E-17,-1.,0.));
#5835=DIRECTION('center_axis',(0.,0.,1.));
#5836=DIRECTION('ref_axis',(-1.,-2.45526582322589E-12,0.));
#5837=DIRECTION('',(7.40148683083434E-17,1.,0.));
#5838=DIRECTION('center_axis',(0.,0.,-1.));
#5839=DIRECTION('ref_axis',(-1.,7.87281351222129E-12,0.));
#5840=DIRECTION('',(0.,-1.,0.));
#5841=DIRECTION('center_axis',(0.,0.,1.));
#5842=DIRECTION('ref_axis',(-1.,-2.92368868841022E-12,0.));
#5843=DIRECTION('',(7.40148683083434E-17,1.,0.));
#5844=DIRECTION('center_axis',(0.,0.,-1.));
#5845=DIRECTION('ref_axis',(-1.,9.23705556488052E-12,0.));
#5846=DIRECTION('',(1.48029736616687E-16,-1.,0.));
#5847=DIRECTION('center_axis',(0.,0.,1.));
#5848=DIRECTION('ref_axis',(-1.,-3.38967818806113E-12,0.));
#5849=DIRECTION('',(1.48029736616687E-16,1.,0.));
#5850=DIRECTION('center_axis',(0.,0.,-1.));
#5851=DIRECTION('ref_axis',(-1.,1.05870867628246E-11,0.));
#5852=DIRECTION('',(1.48029736616687E-16,-1.,0.));
#5853=DIRECTION('center_axis',(0.,0.,1.));
#5854=DIRECTION('ref_axis',(-1.,-3.85810105324549E-12,0.));
#5855=DIRECTION('',(0.,1.,0.));
#5856=DIRECTION('center_axis',(0.,0.,-1.));
#5857=DIRECTION('ref_axis',(-1.,1.19513288154832E-11,0.));
#5858=DIRECTION('',(0.,-1.,0.));
#5859=DIRECTION('center_axis',(0.,0.,1.));
#5860=DIRECTION('ref_axis',(-1.,-4.3265239184299E-12,0.));
#5861=DIRECTION('',(-1.48029736616687E-16,1.,0.));
#5862=DIRECTION('center_axis',(0.,0.,-1.));
#5863=DIRECTION('ref_axis',(-1.,1.33155708681416E-11,0.));
#5864=DIRECTION('',(0.,-1.,0.));
#5865=DIRECTION('center_axis',(0.,0.,1.));
#5866=DIRECTION('ref_axis',(-1.,-4.7937301008476E-12,0.));
#5867=DIRECTION('',(1.48029736616687E-16,1.,0.));
#5868=DIRECTION('center_axis',(0.,0.,-1.));
#5869=DIRECTION('ref_axis',(-1.,1.46656020660851E-11,0.));
#5870=DIRECTION('',(-1.58603289232164E-16,-1.,0.));
#5871=DIRECTION('center_axis',(0.,0.,1.));
#5872=DIRECTION('ref_axis',(-1.,-5.24025267623117E-12,0.));
#5873=DIRECTION('',(-1.58603289232164E-16,1.,0.));
#5874=DIRECTION('center_axis',(0.,0.,-1.));
#5875=DIRECTION('ref_axis',(-1.,1.59587898451678E-11,0.));
#5876=DIRECTION('',(1.58603289232164E-16,-1.,0.));
#5877=DIRECTION('center_axis',(0.,0.,1.));
#5878=DIRECTION('ref_axis',(-1.,-5.68738359299805E-12,0.));
#5879=DIRECTION('',(-6.34413156928658E-16,1.,0.));
#5880=DIRECTION('center_axis',(0.,0.,-1.));
#5881=DIRECTION('ref_axis',(-1.,1.72661884789655E-11,0.));
#5882=DIRECTION('',(4.75809867696493E-16,-1.,0.));
#5883=DIRECTION('center_axis',(0.,0.,1.));
#5884=DIRECTION('ref_axis',(-1.,-6.13573119253179E-12,0.));
#5885=DIRECTION('',(-3.17206578464329E-16,1.,0.));
#5886=DIRECTION('center_axis',(0.,0.,-1.));
#5887=DIRECTION('ref_axis',(-1.,1.85735871127635E-11,0.));
#5888=DIRECTION('',(3.27982239719802E-16,-1.,0.));
#5889=DIRECTION('center_axis',(-5.86950078289443E-32,3.1720657846433E-16,
1.));
#5890=DIRECTION('ref_axis',(1.,2.041789470575E-16,-6.07189736161494E-33));
#5891=DIRECTION('',(0.,-1.,0.));
#5892=DIRECTION('',(0.035003407668303,-0.999387192959569,0.));
#5893=DIRECTION('',(3.27982239719802E-16,-1.,0.));
#5894=DIRECTION('center_axis',(0.,0.,-1.));
#5895=DIRECTION('ref_axis',(-1.,6.3316171179712E-12,0.));
#5896=DIRECTION('',(-3.17206578464329E-16,1.,0.));
#5897=DIRECTION('center_axis',(0.,0.,1.));
#5898=DIRECTION('ref_axis',(-1.,-1.78310699539053E-11,0.));
#5899=DIRECTION('',(4.75809867696493E-16,-1.,0.));
#5900=DIRECTION('center_axis',(0.,0.,-1.));
#5901=DIRECTION('ref_axis',(-1.,5.88387785982108E-12,0.));
#5902=DIRECTION('',(-6.34413156928658E-16,1.,0.));
#5903=DIRECTION('center_axis',(0.,0.,1.));
#5904=DIRECTION('ref_axis',(-1.,-1.65218949632657E-11,0.));
#5905=DIRECTION('',(1.58603289232164E-16,-1.,0.));
#5906=DIRECTION('center_axis',(0.,0.,-1.));
#5907=DIRECTION('ref_axis',(-1.,5.43613860167097E-12,0.));
#5908=DIRECTION('',(-1.58603289232164E-16,1.,0.));
#5909=DIRECTION('center_axis',(0.,0.,1.));
#5910=DIRECTION('ref_axis',(-1.,-1.52162726863062E-11,0.));
#5911=DIRECTION('',(-1.58603289232164E-16,-1.,0.));
#5912=DIRECTION('center_axis',(0.,0.,-1.));
#5913=DIRECTION('ref_axis',(-1.,4.99326607458771E-12,0.));
#5914=DIRECTION('',(1.48029736616687E-16,1.,0.));
#5915=DIRECTION('center_axis',(0.,0.,1.));
#5916=DIRECTION('ref_axis',(-1.,-1.39124267661857E-11,0.));
#5917=DIRECTION('',(0.,-1.,0.));
#5918=DIRECTION('center_axis',(0.,0.,-1.));
#5919=DIRECTION('ref_axis',(-1.,4.53092662323704E-12,0.));
#5920=DIRECTION('',(-1.48029736616687E-16,1.,0.));
#5921=DIRECTION('center_axis',(0.,0.,1.));
#5922=DIRECTION('ref_axis',(-1.,-1.25481847135255E-11,0.));
#5923=DIRECTION('',(0.,-1.,0.));
#5924=DIRECTION('center_axis',(0.,0.,-1.));
#5925=DIRECTION('ref_axis',(-1.,4.06372044081955E-12,0.));
#5926=DIRECTION('',(0.,1.,0.));
#5927=DIRECTION('center_axis',(0.,0.,1.));
#5928=DIRECTION('ref_axis',(-1.,-1.11803899471864E-11,0.));
#5929=DIRECTION('',(1.48029736616687E-16,-1.,0.));
#5930=DIRECTION('center_axis',(0.,0.,-1.));
#5931=DIRECTION('ref_axis',(-1.,3.59651425840204E-12,0.));
#5932=DIRECTION('',(1.48029736616687E-16,1.,0.));
#5933=DIRECTION('center_axis',(0.,0.,1.));
#5934=DIRECTION('ref_axis',(-1.,-9.81614789452676E-12,0.));
#5935=DIRECTION('',(1.48029736616687E-16,-1.,0.));
#5936=DIRECTION('center_axis',(0.,0.,-1.));
#5937=DIRECTION('ref_axis',(-1.,3.12930807598445E-12,0.));
#5938=DIRECTION('',(7.40148683083434E-17,1.,0.));
#5939=DIRECTION('center_axis',(0.,0.,1.));
#5940=DIRECTION('ref_axis',(-1.,-8.45190584186711E-12,0.));
#5941=DIRECTION('',(0.,-1.,0.));
#5942=DIRECTION('center_axis',(0.,0.,-1.));
#5943=DIRECTION('ref_axis',(-1.,2.66696862463373E-12,0.));
#5944=DIRECTION('',(7.40148683083434E-17,1.,0.));
#5945=DIRECTION('center_axis',(0.,0.,1.));
#5946=DIRECTION('ref_axis',(-1.,-7.08411107552875E-12,0.));
#5947=DIRECTION('',(7.40148683083434E-17,-1.,0.));
#5948=DIRECTION('center_axis',(0.,0.,-1.));
#5949=DIRECTION('ref_axis',(-1.,2.1948957111493E-12,0.));
#5950=DIRECTION('',(7.40148683083434E-17,1.,0.));
#5951=DIRECTION('center_axis',(0.,0.,1.));
#5952=DIRECTION('ref_axis',(-1.,-5.71986902286917E-12,0.));
#5953=DIRECTION('',(7.40148683083434E-17,-1.,0.));
#5954=DIRECTION('center_axis',(0.,0.,-1.));
#5955=DIRECTION('ref_axis',(-1.,1.73255625979857E-12,0.));
#5956=DIRECTION('',(7.40148683083434E-17,1.,0.));
#5957=DIRECTION('center_axis',(0.,0.,1.));
#5958=DIRECTION('ref_axis',(-1.,-4.3627323975672E-12,0.));
#5959=DIRECTION('',(7.40148683083434E-17,-1.,0.));
#5960=DIRECTION('center_axis',(0.,0.,-1.));
#5961=DIRECTION('ref_axis',(-1.,1.27021680844784E-12,0.));
#5962=DIRECTION('',(-4.00715702871559E-17,1.,0.));
#5963=DIRECTION('center_axis',(0.,0.,1.));
#5964=DIRECTION('ref_axis',(-1.,-3.0730973321625E-12,0.));
#5965=DIRECTION('',(4.00715702871559E-17,-1.,0.));
#5966=DIRECTION('center_axis',(0.,0.,-1.));
#5967=DIRECTION('ref_axis',(-1.,8.46811205631895E-13,0.));
#5968=DIRECTION('',(-8.52705938491464E-17,1.,0.));
#5969=DIRECTION('center_axis',(0.,0.,1.));
#5970=DIRECTION('ref_axis',(-1.,-1.84741111297628E-12,0.));
#5971=DIRECTION('',(0.,-1.,0.));
#5972=DIRECTION('center_axis',(0.,0.,-1.));
#5973=DIRECTION('ref_axis',(-1.,4.38005796016498E-13,0.));
#5974=DIRECTION('',(2.13176484622866E-17,1.,0.));
#5975=DIRECTION('center_axis',(0.,0.,1.));
#5976=DIRECTION('ref_axis',(-1.,-6.39488462184099E-13,0.));
#5977=DIRECTION('',(2.13176484622866E-17,-1.,0.));
#5978=DIRECTION('center_axis',(0.,0.,-1.));
#5979=DIRECTION('ref_axis',(-1.,9.40039522631244E-15,0.));
#5980=DIRECTION('',(0.707106781186547,0.707106781186548,0.));
#5981=DIRECTION('',(-0.707106781186547,0.707106781186548,0.));
#5982=DIRECTION('',(0.707106781186548,0.707106781186547,0.));
#5983=DIRECTION('',(-0.707106781186547,0.707106781186548,0.));
#5984=DIRECTION('',(0.707106781186547,0.707106781186548,0.));
#5985=DIRECTION('',(-0.707106781186547,0.707106781186548,0.));
#5986=DIRECTION('',(0.707106781186548,0.707106781186547,0.));
#5987=DIRECTION('',(-0.707106781186547,0.707106781186548,0.));
#5988=DIRECTION('',(0.707106781186548,0.707106781186547,0.));
#5989=DIRECTION('',(-0.707106781186547,0.707106781186548,0.));
#5990=DIRECTION('',(0.707106781186547,0.707106781186548,0.));
#5991=DIRECTION('',(-0.707106781186548,0.707106781186547,0.));
#5992=DIRECTION('',(0.707106781186547,0.707106781186548,0.));
#5993=DIRECTION('',(-0.707106781186548,0.707106781186547,0.));
#5994=DIRECTION('',(-3.2253012689713E-15,1.,0.));
#5995=DIRECTION('',(0.707106781186547,0.707106781186548,0.));
#5996=DIRECTION('',(-1.22464679914735E-16,1.,0.));
#5997=DIRECTION('center_axis',(-5.86950078289443E-32,3.1720657846433E-16,
1.));
#5998=DIRECTION('ref_axis',(1.,2.041789470575E-16,-6.07189736161494E-33));
#5999=DIRECTION('',(-1.22464679914735E-16,1.,0.));
#6000=DIRECTION('center_axis',(-5.86950078289443E-32,3.1720657846433E-16,
1.));
#6001=DIRECTION('ref_axis',(1.,2.041789470575E-16,-6.07189736161494E-33));
#6002=DIRECTION('',(5.86950078289443E-32,-3.1720657846433E-16,-1.));
#6003=DIRECTION('center_axis',(2.31296463463574E-16,2.83256473634769E-32,
1.));
#6004=DIRECTION('ref_axis',(1.,2.041789470575E-16,-6.07189736161494E-33));
#6005=DIRECTION('',(-5.86950078289443E-32,3.1720657846433E-16,1.));
#6006=DIRECTION('center_axis',(5.86950078289443E-32,-3.1720657846433E-16,
-1.));
#6007=DIRECTION('ref_axis',(1.,2.041789470575E-16,-6.07189736161494E-33));
#6008=DIRECTION('center_axis',(-5.86950078289443E-32,3.1720657846433E-16,
1.));
#6009=DIRECTION('ref_axis',(1.,2.041789470575E-16,-6.07189736161494E-33));
#6010=DIRECTION('center_axis',(2.31296463463574E-16,2.83256473634769E-32,
1.));
#6011=DIRECTION('ref_axis',(1.,2.041789470575E-16,-6.07189736161494E-33));
#6012=DIRECTION('',(-5.86950078289443E-32,3.1720657846433E-16,1.));
#6013=DIRECTION('center_axis',(5.86950078289443E-32,-3.1720657846433E-16,
-1.));
#6014=DIRECTION('ref_axis',(1.,2.041789470575E-16,-6.07189736161494E-33));
#6015=DIRECTION('center_axis',(-1.,-1.22464679914735E-16,2.89120579329468E-16));
#6016=DIRECTION('ref_axis',(2.89120579329468E-16,0.,1.));
#6017=DIRECTION('',(-2.89120579329468E-16,1.19757665119432E-16,-1.));
#6018=DIRECTION('',(-1.22464679914735E-16,1.,0.));
#6019=DIRECTION('center_axis',(1.,0.,2.89120579329467E-16));
#6020=DIRECTION('ref_axis',(-2.89120579329469E-16,-1.2612834958711E-29,
1.));
#6021=DIRECTION('',(0.,1.,0.));
#6022=DIRECTION('',(2.89120579329469E-16,5.06165366028229E-18,-1.));
#6023=DIRECTION('center_axis',(0.999387192959569,0.035003407668303,2.89120579329467E-16));
#6024=DIRECTION('ref_axis',(-2.88943404202922E-16,-1.01202055035779E-17,
1.));
#6025=DIRECTION('',(2.89120579329469E-16,5.06165366023817E-18,-1.));
#6026=DIRECTION('',(0.035003407668303,-0.999387192959569,0.));
#6027=DIRECTION('center_axis',(-1.,-3.27982239719808E-16,-2.31296463463575E-16));
#6028=DIRECTION('ref_axis',(2.31296463463575E-16,1.01673641872437E-29,-1.));
#6029=DIRECTION('',(2.31296463463575E-16,1.01673641872437E-29,-1.));
#6030=DIRECTION('',(3.27982239719802E-16,-1.,0.));
#6031=DIRECTION('center_axis',(1.,3.27982239719808E-16,2.89120579329469E-16));
#6032=DIRECTION('ref_axis',(-2.89120579329469E-16,-1.27092052340547E-29,
1.));
#6033=DIRECTION('',(3.27982239719802E-16,-1.,0.));
#6034=DIRECTION('',(-2.89120579329469E-16,-1.27092052340547E-29,1.));
#6035=DIRECTION('center_axis',(0.,0.,-1.));
#6036=DIRECTION('ref_axis',(-1.,-6.43968085894702E-30,0.));
#6037=DIRECTION('',(-2.31296463463575E-16,-1.01390385398803E-29,-1.));
#6038=DIRECTION('center_axis',(0.,0.,-1.));
#6039=DIRECTION('ref_axis',(-1.,1.85735871127635E-11,0.));
#6040=DIRECTION('center_axis',(0.,0.,-1.));
#6041=DIRECTION('ref_axis',(-1.,-6.43968085894702E-30,0.));
#6042=DIRECTION('',(2.89120579329469E-16,1.26737981748503E-29,1.));
#6043=DIRECTION('center_axis',(0.,0.,-1.));
#6044=DIRECTION('ref_axis',(-1.,6.3316171179712E-12,0.));
#6045=DIRECTION('center_axis',(1.,3.17206578464339E-16,-2.31296463463575E-16));
#6046=DIRECTION('ref_axis',(-2.31296463463575E-16,-1.01390385398803E-29,
-1.));
#6047=DIRECTION('',(-2.31296463463575E-16,-1.01390385398803E-29,-1.));
#6048=DIRECTION('',(-3.17206578464329E-16,1.,0.));
#6049=DIRECTION('center_axis',(-1.,-3.17206578464339E-16,2.89120579329469E-16));
#6050=DIRECTION('ref_axis',(2.89120579329469E-16,1.26737981748503E-29,1.));
#6051=DIRECTION('',(2.89120579329469E-16,1.26737981748503E-29,1.));
#6052=DIRECTION('',(-3.17206578464329E-16,1.,0.));
#6053=DIRECTION('center_axis',(0.,0.,1.));
#6054=DIRECTION('ref_axis',(-1.,-6.43968085894699E-30,0.));
#6055=DIRECTION('',(2.31296463463575E-16,1.01673641872437E-29,-1.));
#6056=DIRECTION('center_axis',(0.,0.,1.));
#6057=DIRECTION('ref_axis',(-1.,-6.13573119253179E-12,0.));
#6058=DIRECTION('center_axis',(0.,0.,1.));
#6059=DIRECTION('ref_axis',(-1.,-6.43968085894699E-30,0.));
#6060=DIRECTION('',(-2.89120579329469E-16,-1.27092052340547E-29,1.));
#6061=DIRECTION('center_axis',(0.,0.,1.));
#6062=DIRECTION('ref_axis',(-1.,-1.78310699539053E-11,0.));
#6063=DIRECTION('center_axis',(-1.,-4.75809867696499E-16,-2.31296463463575E-16));
#6064=DIRECTION('ref_axis',(2.31296463463575E-16,1.01673641872437E-29,-1.));
#6065=DIRECTION('',(2.31296463463575E-16,1.01673641872437E-29,-1.));
#6066=DIRECTION('',(4.75809867696493E-16,-1.,0.));
#6067=DIRECTION('center_axis',(1.,4.75809867696499E-16,2.89120579329469E-16));
#6068=DIRECTION('ref_axis',(-2.89120579329469E-16,-1.27092052340547E-29,
1.));
#6069=DIRECTION('',(-2.89120579329469E-16,-1.27092052340547E-29,1.));
#6070=DIRECTION('',(4.75809867696493E-16,-1.,0.));
#6071=DIRECTION('center_axis',(0.,0.,-1.));
#6072=DIRECTION('ref_axis',(-1.,-6.43968085894701E-30,0.));
#6073=DIRECTION('',(-2.31296463463575E-16,-1.01390385398803E-29,-1.));
#6074=DIRECTION('center_axis',(0.,0.,-1.));
#6075=DIRECTION('ref_axis',(-1.,1.72661884789655E-11,0.));
#6076=DIRECTION('center_axis',(0.,0.,-1.));
#6077=DIRECTION('ref_axis',(-1.,-6.43968085894701E-30,0.));
#6078=DIRECTION('',(2.89120579329469E-16,1.26737981748503E-29,1.));
#6079=DIRECTION('center_axis',(0.,0.,-1.));
#6080=DIRECTION('ref_axis',(-1.,5.88387785982108E-12,0.));
#6081=DIRECTION('center_axis',(1.,6.34413156928665E-16,-2.31296463463575E-16));
#6082=DIRECTION('ref_axis',(-2.31296463463575E-16,-1.01390385398803E-29,
-1.));
#6083=DIRECTION('',(-2.31296463463575E-16,-1.01390385398803E-29,-1.));
#6084=DIRECTION('',(-6.34413156928658E-16,1.,0.));
#6085=DIRECTION('center_axis',(-1.,-6.34413156928665E-16,2.89120579329469E-16));
#6086=DIRECTION('ref_axis',(2.89120579329469E-16,1.26737981748503E-29,1.));
#6087=DIRECTION('',(2.89120579329469E-16,1.26737981748503E-29,1.));
#6088=DIRECTION('',(-6.34413156928658E-16,1.,0.));
#6089=DIRECTION('center_axis',(0.,0.,1.));
#6090=DIRECTION('ref_axis',(-1.,-6.43968085894699E-30,0.));
#6091=DIRECTION('',(2.31296463463575E-16,1.01673641872437E-29,-1.));
#6092=DIRECTION('center_axis',(0.,0.,1.));
#6093=DIRECTION('ref_axis',(-1.,-5.68738359299805E-12,0.));
#6094=DIRECTION('center_axis',(0.,0.,1.));
#6095=DIRECTION('ref_axis',(-1.,-6.43968085894699E-30,0.));
#6096=DIRECTION('',(-2.89120579329469E-16,-1.27092052340547E-29,1.));
#6097=DIRECTION('center_axis',(0.,0.,1.));
#6098=DIRECTION('ref_axis',(-1.,-1.65218949632657E-11,0.));
#6099=DIRECTION('center_axis',(-1.,-1.58603289232172E-16,-2.31296463463575E-16));
#6100=DIRECTION('ref_axis',(2.31296463463575E-16,1.01673641872437E-29,-1.));
#6101=DIRECTION('',(2.31296463463575E-16,1.01673641872437E-29,-1.));
#6102=DIRECTION('',(1.58603289232164E-16,-1.,0.));
#6103=DIRECTION('center_axis',(1.,1.58603289232172E-16,2.89120579329469E-16));
#6104=DIRECTION('ref_axis',(-2.89120579329469E-16,-1.27092052340547E-29,
1.));
#6105=DIRECTION('',(-2.89120579329469E-16,-1.27092052340547E-29,1.));
#6106=DIRECTION('',(1.58603289232164E-16,-1.,0.));
#6107=DIRECTION('center_axis',(0.,0.,-1.));
#6108=DIRECTION('ref_axis',(-1.,0.,0.));
#6109=DIRECTION('',(-2.31296463463575E-16,-1.01390385398803E-29,-1.));
#6110=DIRECTION('center_axis',(0.,0.,-1.));
#6111=DIRECTION('ref_axis',(-1.,1.59587898451678E-11,0.));
#6112=DIRECTION('center_axis',(0.,0.,-1.));
#6113=DIRECTION('ref_axis',(-1.,0.,0.));
#6114=DIRECTION('',(2.89120579329469E-16,1.26737981748503E-29,1.));
#6115=DIRECTION('center_axis',(0.,0.,-1.));
#6116=DIRECTION('ref_axis',(-1.,5.43613860167097E-12,0.));
#6117=DIRECTION('center_axis',(1.,1.58603289232172E-16,-2.31296463463575E-16));
#6118=DIRECTION('ref_axis',(-2.31296463463575E-16,-1.01390385398803E-29,
-1.));
#6119=DIRECTION('',(-2.31296463463575E-16,-1.01390385398803E-29,-1.));
#6120=DIRECTION('',(-1.58603289232164E-16,1.,0.));
#6121=DIRECTION('center_axis',(-1.,-1.58603289232172E-16,2.89120579329469E-16));
#6122=DIRECTION('ref_axis',(2.89120579329469E-16,1.26737981748503E-29,1.));
#6123=DIRECTION('',(2.89120579329469E-16,1.26737981748503E-29,1.));
#6124=DIRECTION('',(-1.58603289232164E-16,1.,0.));
#6125=DIRECTION('center_axis',(0.,0.,1.));
#6126=DIRECTION('ref_axis',(-1.,0.,0.));
#6127=DIRECTION('',(2.31296463463575E-16,1.01673641872437E-29,-1.));
#6128=DIRECTION('center_axis',(0.,0.,1.));
#6129=DIRECTION('ref_axis',(-1.,-5.24025267623117E-12,0.));
#6130=DIRECTION('center_axis',(0.,0.,1.));
#6131=DIRECTION('ref_axis',(-1.,0.,0.));
#6132=DIRECTION('',(-2.89120579329469E-16,-1.27092052340547E-29,1.));
#6133=DIRECTION('center_axis',(0.,0.,1.));
#6134=DIRECTION('ref_axis',(-1.,-1.52162726863062E-11,0.));
#6135=DIRECTION('center_axis',(-1.,1.58603289232166E-16,-2.31296463463575E-16));
#6136=DIRECTION('ref_axis',(2.31296463463575E-16,1.01673641872437E-29,-1.));
#6137=DIRECTION('',(2.31296463463575E-16,1.01673641872437E-29,-1.));
#6138=DIRECTION('',(-1.58603289232164E-16,-1.,0.));
#6139=DIRECTION('center_axis',(1.,-1.58603289232166E-16,2.89120579329469E-16));
#6140=DIRECTION('ref_axis',(-2.89120579329469E-16,-1.27092052340547E-29,
1.));
#6141=DIRECTION('',(-2.89120579329469E-16,-1.27092052340547E-29,1.));
#6142=DIRECTION('',(-1.58603289232164E-16,-1.,0.));
#6143=DIRECTION('center_axis',(0.,0.,-1.));
#6144=DIRECTION('ref_axis',(-1.,7.25043607918466E-15,0.));
#6145=DIRECTION('',(-2.31296463463575E-16,-1.01390385398803E-29,-1.));
#6146=DIRECTION('center_axis',(0.,0.,-1.));
#6147=DIRECTION('ref_axis',(-1.,1.46656020660851E-11,0.));
#6148=DIRECTION('center_axis',(0.,0.,-1.));
#6149=DIRECTION('ref_axis',(-1.,7.25043607918466E-15,0.));
#6150=DIRECTION('',(2.89120579329469E-16,1.26737981748503E-29,1.));
#6151=DIRECTION('center_axis',(0.,0.,-1.));
#6152=DIRECTION('ref_axis',(-1.,4.99326607458771E-12,0.));
#6153=DIRECTION('center_axis',(1.,-1.48029736616685E-16,-2.31296463463575E-16));
#6154=DIRECTION('ref_axis',(-2.31296463463575E-16,-1.01390385398803E-29,
-1.));
#6155=DIRECTION('',(-2.31296463463575E-16,-1.01390385398803E-29,-1.));
#6156=DIRECTION('',(1.48029736616687E-16,1.,0.));
#6157=DIRECTION('center_axis',(-1.,1.48029736616685E-16,2.89120579329469E-16));
#6158=DIRECTION('ref_axis',(2.89120579329469E-16,1.26737981748503E-29,1.));
#6159=DIRECTION('',(2.89120579329469E-16,1.26737981748503E-29,1.));
#6160=DIRECTION('',(1.48029736616687E-16,1.,0.));
#6161=DIRECTION('center_axis',(0.,0.,1.));
#6162=DIRECTION('ref_axis',(-1.,0.,0.));
#6163=DIRECTION('',(2.31296463463575E-16,1.01673641872437E-29,-1.));
#6164=DIRECTION('center_axis',(0.,0.,1.));
#6165=DIRECTION('ref_axis',(-1.,-4.7937301008476E-12,0.));
#6166=DIRECTION('center_axis',(0.,0.,1.));
#6167=DIRECTION('ref_axis',(-1.,0.,0.));
#6168=DIRECTION('',(-2.89120579329469E-16,-1.27092052340547E-29,1.));
#6169=DIRECTION('center_axis',(0.,0.,1.));
#6170=DIRECTION('ref_axis',(-1.,-1.39124267661857E-11,0.));
#6171=DIRECTION('center_axis',(-1.,0.,-2.31296463463575E-16));
#6172=DIRECTION('ref_axis',(2.31296463463575E-16,1.01673641872437E-29,-1.));
#6173=DIRECTION('',(2.31296463463575E-16,1.01673641872437E-29,-1.));
#6174=DIRECTION('',(0.,-1.,0.));
#6175=DIRECTION('center_axis',(1.,0.,2.89120579329469E-16));
#6176=DIRECTION('ref_axis',(-2.89120579329469E-16,-1.27092052340547E-29,
1.));
#6177=DIRECTION('',(-2.89120579329469E-16,-1.27092052340547E-29,1.));
#6178=DIRECTION('',(0.,-1.,0.));
#6179=DIRECTION('center_axis',(0.,0.,-1.));
#6180=DIRECTION('ref_axis',(-1.,-6.439680858947E-30,0.));
#6181=DIRECTION('',(-2.31296463463575E-16,-1.01390385398803E-29,-1.));
#6182=DIRECTION('center_axis',(0.,0.,-1.));
#6183=DIRECTION('ref_axis',(-1.,1.33155708681416E-11,0.));
#6184=DIRECTION('center_axis',(0.,0.,-1.));
#6185=DIRECTION('ref_axis',(-1.,-6.439680858947E-30,0.));
#6186=DIRECTION('',(2.89120579329469E-16,1.26737981748503E-29,1.));
#6187=DIRECTION('center_axis',(0.,0.,-1.));
#6188=DIRECTION('ref_axis',(-1.,4.53092662323704E-12,0.));
#6189=DIRECTION('center_axis',(1.,1.48029736616691E-16,-2.31296463463575E-16));
#6190=DIRECTION('ref_axis',(-2.31296463463575E-16,-1.01390385398803E-29,
-1.));
#6191=DIRECTION('',(-2.31296463463575E-16,-1.01390385398803E-29,-1.));
#6192=DIRECTION('',(-1.48029736616687E-16,1.,0.));
#6193=DIRECTION('center_axis',(-1.,-1.48029736616691E-16,2.89120579329469E-16));
#6194=DIRECTION('ref_axis',(2.89120579329469E-16,1.26737981748503E-29,1.));
#6195=DIRECTION('',(2.89120579329469E-16,1.26737981748503E-29,1.));
#6196=DIRECTION('',(-1.48029736616687E-16,1.,0.));
#6197=DIRECTION('center_axis',(0.,0.,1.));
#6198=DIRECTION('ref_axis',(-1.,0.,0.));
#6199=DIRECTION('',(2.31296463463575E-16,1.01673641872437E-29,-1.));
#6200=DIRECTION('center_axis',(0.,0.,1.));
#6201=DIRECTION('ref_axis',(-1.,-4.3265239184299E-12,0.));
#6202=DIRECTION('center_axis',(0.,0.,1.));
#6203=DIRECTION('ref_axis',(-1.,0.,0.));
#6204=DIRECTION('',(-2.89120579329469E-16,-1.27092052340547E-29,1.));
#6205=DIRECTION('center_axis',(0.,0.,1.));
#6206=DIRECTION('ref_axis',(-1.,-1.25481847135255E-11,0.));
#6207=DIRECTION('center_axis',(-1.,0.,-2.31296463463575E-16));
#6208=DIRECTION('ref_axis',(2.31296463463575E-16,1.01673641872437E-29,-1.));
#6209=DIRECTION('',(2.31296463463575E-16,1.01673641872437E-29,-1.));
#6210=DIRECTION('',(0.,-1.,0.));
#6211=DIRECTION('center_axis',(1.,0.,2.89120579329469E-16));
#6212=DIRECTION('ref_axis',(-2.89120579329469E-16,-1.27092052340547E-29,
1.));
#6213=DIRECTION('',(-2.89120579329469E-16,-1.27092052340547E-29,1.));
#6214=DIRECTION('',(0.,-1.,0.));
#6215=DIRECTION('center_axis',(0.,0.,-1.));
#6216=DIRECTION('ref_axis',(-1.,-6.439680858947E-30,0.));
#6217=DIRECTION('',(-2.31296463463575E-16,-1.01390385398803E-29,-1.));
#6218=DIRECTION('center_axis',(0.,0.,-1.));
#6219=DIRECTION('ref_axis',(-1.,1.19513288154832E-11,0.));
#6220=DIRECTION('center_axis',(0.,0.,-1.));
#6221=DIRECTION('ref_axis',(-1.,-6.439680858947E-30,0.));
#6222=DIRECTION('',(2.89120579329469E-16,1.26737981748503E-29,1.));
#6223=DIRECTION('center_axis',(0.,0.,-1.));
#6224=DIRECTION('ref_axis',(-1.,4.06372044081955E-12,0.));
#6225=DIRECTION('center_axis',(1.,0.,-2.31296463463575E-16));
#6226=DIRECTION('ref_axis',(-2.31296463463575E-16,-1.01390385398803E-29,
-1.));
#6227=DIRECTION('',(-2.31296463463575E-16,-1.01390385398803E-29,-1.));
#6228=DIRECTION('',(0.,1.,0.));
#6229=DIRECTION('center_axis',(-1.,0.,2.89120579329469E-16));
#6230=DIRECTION('ref_axis',(2.89120579329469E-16,1.26737981748503E-29,1.));
#6231=DIRECTION('',(2.89120579329469E-16,1.26737981748503E-29,1.));
#6232=DIRECTION('',(0.,1.,0.));
#6233=DIRECTION('center_axis',(0.,0.,1.));
#6234=DIRECTION('ref_axis',(-1.,0.,0.));
#6235=DIRECTION('',(2.31296463463575E-16,1.01673641872437E-29,-1.));
#6236=DIRECTION('center_axis',(0.,0.,1.));
#6237=DIRECTION('ref_axis',(-1.,-3.85810105324549E-12,0.));
#6238=DIRECTION('center_axis',(0.,0.,1.));
#6239=DIRECTION('ref_axis',(-1.,0.,0.));
#6240=DIRECTION('',(-2.89120579329469E-16,-1.27092052340547E-29,1.));
#6241=DIRECTION('center_axis',(0.,0.,1.));
#6242=DIRECTION('ref_axis',(-1.,-1.11803899471864E-11,0.));
#6243=DIRECTION('center_axis',(-1.,-1.48029736616691E-16,-2.31296463463575E-16));
#6244=DIRECTION('ref_axis',(2.31296463463575E-16,1.01673641872437E-29,-1.));
#6245=DIRECTION('',(2.31296463463575E-16,1.01673641872437E-29,-1.));
#6246=DIRECTION('',(1.48029736616687E-16,-1.,0.));
#6247=DIRECTION('center_axis',(1.,1.48029736616691E-16,2.89120579329469E-16));
#6248=DIRECTION('ref_axis',(-2.89120579329469E-16,-1.27092052340547E-29,
1.));
#6249=DIRECTION('',(-2.89120579329469E-16,-1.27092052340547E-29,1.));
#6250=DIRECTION('',(1.48029736616687E-16,-1.,0.));
#6251=DIRECTION('center_axis',(0.,0.,-1.));
#6252=DIRECTION('ref_axis',(-1.,-6.439680858947E-30,0.));
#6253=DIRECTION('',(-2.31296463463575E-16,-1.01390385398803E-29,-1.));
#6254=DIRECTION('center_axis',(0.,0.,-1.));
#6255=DIRECTION('ref_axis',(-1.,1.05870867628246E-11,0.));
#6256=DIRECTION('center_axis',(0.,0.,-1.));
#6257=DIRECTION('ref_axis',(-1.,-6.439680858947E-30,0.));
#6258=DIRECTION('',(2.89120579329469E-16,1.26737981748503E-29,1.));
#6259=DIRECTION('center_axis',(0.,0.,-1.));
#6260=DIRECTION('ref_axis',(-1.,3.59651425840204E-12,0.));
#6261=DIRECTION('center_axis',(1.,-1.48029736616685E-16,-2.31296463463575E-16));
#6262=DIRECTION('ref_axis',(-2.31296463463575E-16,-1.01390385398803E-29,
-1.));
#6263=DIRECTION('',(-2.31296463463575E-16,-1.01390385398803E-29,-1.));
#6264=DIRECTION('',(1.48029736616687E-16,1.,0.));
#6265=DIRECTION('center_axis',(-1.,1.48029736616685E-16,2.89120579329469E-16));
#6266=DIRECTION('ref_axis',(2.89120579329469E-16,1.26737981748503E-29,1.));
#6267=DIRECTION('',(2.89120579329469E-16,1.26737981748503E-29,1.));
#6268=DIRECTION('',(1.48029736616687E-16,1.,0.));
#6269=DIRECTION('center_axis',(0.,0.,1.));
#6270=DIRECTION('ref_axis',(-1.,0.,0.));
#6271=DIRECTION('',(2.31296463463575E-16,1.01673641872437E-29,-1.));
#6272=DIRECTION('center_axis',(0.,0.,1.));
#6273=DIRECTION('ref_axis',(-1.,-3.38967818806113E-12,0.));
#6274=DIRECTION('center_axis',(0.,0.,1.));
#6275=DIRECTION('ref_axis',(-1.,0.,0.));
#6276=DIRECTION('',(-2.89120579329469E-16,-1.27092052340547E-29,1.));
#6277=DIRECTION('center_axis',(0.,0.,1.));
#6278=DIRECTION('ref_axis',(-1.,-9.81614789452676E-12,0.));
#6279=DIRECTION('center_axis',(-1.,-1.48029736616691E-16,-2.31296463463575E-16));
#6280=DIRECTION('ref_axis',(2.31296463463575E-16,1.01673641872437E-29,-1.));
#6281=DIRECTION('',(2.31296463463575E-16,1.01673641872437E-29,-1.));
#6282=DIRECTION('',(1.48029736616687E-16,-1.,0.));
#6283=DIRECTION('center_axis',(1.,1.48029736616691E-16,2.89120579329469E-16));
#6284=DIRECTION('ref_axis',(-2.89120579329469E-16,-1.27092052340547E-29,
1.));
#6285=DIRECTION('',(-2.89120579329469E-16,-1.27092052340547E-29,1.));
#6286=DIRECTION('',(1.48029736616687E-16,-1.,0.));
#6287=DIRECTION('center_axis',(0.,0.,-1.));
#6288=DIRECTION('ref_axis',(-1.,-6.439680858947E-30,0.));
#6289=DIRECTION('',(-2.31296463463575E-16,-1.01390385398803E-29,-1.));
#6290=DIRECTION('center_axis',(0.,0.,-1.));
#6291=DIRECTION('ref_axis',(-1.,9.23705556488052E-12,0.));
#6292=DIRECTION('center_axis',(0.,0.,-1.));
#6293=DIRECTION('ref_axis',(-1.,-6.439680858947E-30,0.));
#6294=DIRECTION('',(2.89120579329469E-16,1.26737981748503E-29,1.));
#6295=DIRECTION('center_axis',(0.,0.,-1.));
#6296=DIRECTION('ref_axis',(-1.,3.12930807598445E-12,0.));
#6297=DIRECTION('center_axis',(1.,-7.40148683083455E-17,-2.31296463463575E-16));
#6298=DIRECTION('ref_axis',(-2.31296463463575E-16,-1.01390385398803E-29,
-1.));
#6299=DIRECTION('',(-2.31296463463575E-16,-1.01390385398803E-29,-1.));
#6300=DIRECTION('',(7.40148683083434E-17,1.,0.));
#6301=DIRECTION('center_axis',(-1.,7.40148683083455E-17,2.89120579329469E-16));
#6302=DIRECTION('ref_axis',(2.89120579329469E-16,1.26737981748503E-29,1.));
#6303=DIRECTION('',(2.89120579329469E-16,1.26737981748503E-29,1.));
#6304=DIRECTION('',(7.40148683083434E-17,1.,0.));
#6305=DIRECTION('center_axis',(0.,0.,1.));
#6306=DIRECTION('ref_axis',(-1.,0.,0.));
#6307=DIRECTION('',(2.31296463463575E-16,1.01673641872437E-29,-1.));
#6308=DIRECTION('center_axis',(0.,0.,1.));
#6309=DIRECTION('ref_axis',(-1.,-2.92368868841022E-12,0.));
#6310=DIRECTION('center_axis',(0.,0.,1.));
#6311=DIRECTION('ref_axis',(-1.,0.,0.));
#6312=DIRECTION('',(-2.89120579329469E-16,-1.27092052340547E-29,1.));
#6313=DIRECTION('center_axis',(0.,0.,1.));
#6314=DIRECTION('ref_axis',(-1.,-8.45190584186711E-12,0.));
#6315=DIRECTION('center_axis',(-1.,0.,-2.31296463463575E-16));
#6316=DIRECTION('ref_axis',(2.31296463463575E-16,1.01673641872437E-29,-1.));
#6317=DIRECTION('',(2.31296463463575E-16,1.01673641872437E-29,-1.));
#6318=DIRECTION('',(0.,-1.,0.));
#6319=DIRECTION('center_axis',(1.,0.,2.89120579329469E-16));
#6320=DIRECTION('ref_axis',(-2.89120579329469E-16,-1.27092052340547E-29,
1.));
#6321=DIRECTION('',(-2.89120579329469E-16,-1.27092052340547E-29,1.));
#6322=DIRECTION('',(0.,-1.,0.));
#6323=DIRECTION('center_axis',(0.,0.,-1.));
#6324=DIRECTION('ref_axis',(-1.,-6.439680858947E-30,0.));
#6325=DIRECTION('',(-2.31296463463575E-16,-1.01390385398803E-29,-1.));
#6326=DIRECTION('center_axis',(0.,0.,-1.));
#6327=DIRECTION('ref_axis',(-1.,7.87281351222129E-12,0.));
#6328=DIRECTION('center_axis',(0.,0.,-1.));
#6329=DIRECTION('ref_axis',(-1.,-6.439680858947E-30,0.));
#6330=DIRECTION('',(2.89120579329469E-16,1.26737981748503E-29,1.));
#6331=DIRECTION('center_axis',(0.,0.,-1.));
#6332=DIRECTION('ref_axis',(-1.,2.66696862463373E-12,0.));
#6333=DIRECTION('center_axis',(1.,-7.40148683083455E-17,-2.31296463463575E-16));
#6334=DIRECTION('ref_axis',(-2.31296463463575E-16,-1.01390385398803E-29,
-1.));
#6335=DIRECTION('',(-2.31296463463575E-16,-1.01390385398803E-29,-1.));
#6336=DIRECTION('',(7.40148683083434E-17,1.,0.));
#6337=DIRECTION('center_axis',(-1.,7.40148683083455E-17,2.89120579329469E-16));
#6338=DIRECTION('ref_axis',(2.89120579329469E-16,1.26737981748503E-29,1.));
#6339=DIRECTION('',(2.89120579329469E-16,1.26737981748503E-29,1.));
#6340=DIRECTION('',(7.40148683083434E-17,1.,0.));
#6341=DIRECTION('center_axis',(0.,0.,1.));
#6342=DIRECTION('ref_axis',(-1.,0.,0.));
#6343=DIRECTION('',(2.31296463463575E-16,1.01673641872437E-29,-1.));
#6344=DIRECTION('center_axis',(0.,0.,1.));
#6345=DIRECTION('ref_axis',(-1.,-2.45526582322589E-12,0.));
#6346=DIRECTION('center_axis',(0.,0.,1.));
#6347=DIRECTION('ref_axis',(-1.,0.,0.));
#6348=DIRECTION('',(-2.89120579329469E-16,-1.27092052340547E-29,1.));
#6349=DIRECTION('center_axis',(0.,0.,1.));
#6350=DIRECTION('ref_axis',(-1.,-7.08411107552875E-12,0.));
#6351=DIRECTION('center_axis',(-1.,-7.40148683083455E-17,-2.31296463463575E-16));
#6352=DIRECTION('ref_axis',(2.31296463463575E-16,1.01673641872437E-29,-1.));
#6353=DIRECTION('',(2.31296463463575E-16,1.01673641872437E-29,-1.));
#6354=DIRECTION('',(7.40148683083434E-17,-1.,0.));
#6355=DIRECTION('center_axis',(1.,7.40148683083455E-17,2.89120579329469E-16));
#6356=DIRECTION('ref_axis',(-2.89120579329469E-16,-1.27092052340547E-29,
1.));
#6357=DIRECTION('',(-2.89120579329469E-16,-1.27092052340547E-29,1.));
#6358=DIRECTION('',(7.40148683083434E-17,-1.,0.));
#6359=DIRECTION('center_axis',(0.,0.,-1.));
#6360=DIRECTION('ref_axis',(-1.,-6.439680858947E-30,0.));
#6361=DIRECTION('',(-2.31296463463575E-16,-1.01390385398803E-29,-1.));
#6362=DIRECTION('center_axis',(0.,0.,-1.));
#6363=DIRECTION('ref_axis',(-1.,6.5085714595621E-12,0.));
#6364=DIRECTION('center_axis',(0.,0.,-1.));
#6365=DIRECTION('ref_axis',(-1.,-6.439680858947E-30,0.));
#6366=DIRECTION('',(2.89120579329469E-16,1.26737981748503E-29,1.));
#6367=DIRECTION('center_axis',(0.,0.,-1.));
#6368=DIRECTION('ref_axis',(-1.,2.1948957111493E-12,0.));
#6369=DIRECTION('center_axis',(1.,-7.40148683083455E-17,-2.31296463463575E-16));
#6370=DIRECTION('ref_axis',(-2.31296463463575E-16,-1.01390385398803E-29,
-1.));
#6371=DIRECTION('',(-2.31296463463575E-16,-1.01390385398803E-29,-1.));
#6372=DIRECTION('',(7.40148683083434E-17,1.,0.));
#6373=DIRECTION('center_axis',(-1.,7.40148683083455E-17,2.89120579329469E-16));
#6374=DIRECTION('ref_axis',(2.89120579329469E-16,1.26737981748503E-29,1.));
#6375=DIRECTION('',(2.89120579329469E-16,1.26737981748503E-29,1.));
#6376=DIRECTION('',(7.40148683083434E-17,1.,0.));
#6377=DIRECTION('center_axis',(0.,0.,1.));
#6378=DIRECTION('ref_axis',(-1.,0.,0.));
#6379=DIRECTION('',(2.31296463463575E-16,1.01673641872437E-29,-1.));
#6380=DIRECTION('center_axis',(0.,0.,1.));
#6381=DIRECTION('ref_axis',(-1.,-1.98805964080827E-12,0.));
#6382=DIRECTION('center_axis',(0.,0.,1.));
#6383=DIRECTION('ref_axis',(-1.,0.,0.));
#6384=DIRECTION('',(-2.89120579329469E-16,-1.27092052340547E-29,1.));
#6385=DIRECTION('center_axis',(0.,0.,1.));
#6386=DIRECTION('ref_axis',(-1.,-5.71986902286917E-12,0.));
#6387=DIRECTION('center_axis',(-1.,-7.40148683083455E-17,-2.31296463463575E-16));
#6388=DIRECTION('ref_axis',(2.31296463463575E-16,1.01673641872437E-29,-1.));
#6389=DIRECTION('',(2.31296463463575E-16,1.01673641872437E-29,-1.));
#6390=DIRECTION('',(7.40148683083434E-17,-1.,0.));
#6391=DIRECTION('center_axis',(1.,7.40148683083455E-17,2.89120579329469E-16));
#6392=DIRECTION('ref_axis',(-2.89120579329469E-16,-1.27092052340547E-29,
1.));
#6393=DIRECTION('',(-2.89120579329469E-16,-1.27092052340547E-29,1.));
#6394=DIRECTION('',(7.40148683083434E-17,-1.,0.));
#6395=DIRECTION('center_axis',(0.,0.,-1.));
#6396=DIRECTION('ref_axis',(-1.,-6.439680858947E-30,0.));
#6397=DIRECTION('',(-2.31296463463575E-16,-1.01390385398803E-29,-1.));
#6398=DIRECTION('center_axis',(0.,0.,-1.));
#6399=DIRECTION('ref_axis',(-1.,5.14432940690287E-12,0.));
#6400=DIRECTION('center_axis',(0.,0.,-1.));
#6401=DIRECTION('ref_axis',(-1.,-6.439680858947E-30,0.));
#6402=DIRECTION('',(2.89120579329469E-16,1.26737981748503E-29,1.));
#6403=DIRECTION('center_axis',(0.,0.,-1.));
#6404=DIRECTION('ref_axis',(-1.,1.73255625979857E-12,0.));
#6405=DIRECTION('center_axis',(1.,-7.40148683083455E-17,-2.31296463463575E-16));
#6406=DIRECTION('ref_axis',(-2.31296463463575E-16,-1.01390385398803E-29,
-1.));
#6407=DIRECTION('',(-2.31296463463575E-16,-1.01390385398803E-29,-1.));
#6408=DIRECTION('',(7.40148683083434E-17,1.,0.));
#6409=DIRECTION('center_axis',(-1.,7.40148683083455E-17,2.89120579329469E-16));
#6410=DIRECTION('ref_axis',(2.89120579329469E-16,1.26737981748503E-29,1.));
#6411=DIRECTION('',(2.89120579329469E-16,1.26737981748503E-29,1.));
#6412=DIRECTION('',(7.40148683083434E-17,1.,0.));
#6413=DIRECTION('center_axis',(0.,0.,1.));
#6414=DIRECTION('ref_axis',(-1.,0.,0.));
#6415=DIRECTION('',(2.31296463463575E-16,1.01673641872437E-29,-1.));
#6416=DIRECTION('center_axis',(0.,0.,1.));
#6417=DIRECTION('ref_axis',(-1.,-1.52328682392407E-12,0.));
#6418=DIRECTION('center_axis',(0.,0.,1.));
#6419=DIRECTION('ref_axis',(-1.,0.,0.));
#6420=DIRECTION('',(-2.89120579329469E-16,-1.27092052340547E-29,1.));
#6421=DIRECTION('center_axis',(0.,0.,1.));
#6422=DIRECTION('ref_axis',(-1.,-4.3627323975672E-12,0.));
#6423=DIRECTION('center_axis',(-1.,-7.40148683083455E-17,-2.31296463463575E-16));
#6424=DIRECTION('ref_axis',(2.31296463463575E-16,1.01673641872437E-29,-1.));
#6425=DIRECTION('',(2.31296463463575E-16,1.01673641872437E-29,-1.));
#6426=DIRECTION('',(7.40148683083434E-17,-1.,0.));
#6427=DIRECTION('center_axis',(1.,7.40148683083455E-17,2.89120579329469E-16));
#6428=DIRECTION('ref_axis',(-2.89120579329469E-16,-1.27092052340547E-29,
1.));
#6429=DIRECTION('',(-2.89120579329469E-16,-1.27092052340547E-29,1.));
#6430=DIRECTION('',(7.40148683083434E-17,-1.,0.));
#6431=DIRECTION('center_axis',(0.,0.,-1.));
#6432=DIRECTION('ref_axis',(-1.,-7.25043607918469E-15,0.));
#6433=DIRECTION('',(-2.31296463463575E-16,-6.785038092512E-30,-1.));
#6434=DIRECTION('center_axis',(0.,0.,-1.));
#6435=DIRECTION('ref_axis',(-1.,3.78008735424365E-12,0.));
#6436=DIRECTION('center_axis',(0.,0.,-1.));
#6437=DIRECTION('ref_axis',(-1.,-7.25043607918469E-15,0.));
#6438=DIRECTION('',(2.89120579329469E-16,8.48129761564E-30,1.));
#6439=DIRECTION('center_axis',(0.,0.,-1.));
#6440=DIRECTION('ref_axis',(-1.,1.27021680844784E-12,0.));
#6441=DIRECTION('center_axis',(1.,4.0071570287155E-17,-2.31296463463575E-16));
#6442=DIRECTION('ref_axis',(-2.31296463463575E-16,-6.785038092512E-30,-1.));
#6443=DIRECTION('',(-2.31296463463575E-16,-6.785038092512E-30,-1.));
#6444=DIRECTION('',(-4.00715702871559E-17,1.,0.));
#6445=DIRECTION('center_axis',(-1.,-4.0071570287155E-17,2.89120579329469E-16));
#6446=DIRECTION('ref_axis',(2.89120579329469E-16,8.48129761564E-30,1.));
#6447=DIRECTION('',(2.89120579329469E-16,8.48129761564E-30,1.));
#6448=DIRECTION('',(-4.00715702871559E-17,1.,0.));
#6449=DIRECTION('center_axis',(0.,0.,1.));
#6450=DIRECTION('ref_axis',(-1.,-6.439680858947E-30,0.));
#6451=DIRECTION('',(2.31296463463575E-16,6.81336373987548E-30,-1.));
#6452=DIRECTION('center_axis',(0.,0.,1.));
#6453=DIRECTION('ref_axis',(-1.,-1.07189751747372E-12,0.));
#6454=DIRECTION('center_axis',(0.,0.,1.));
#6455=DIRECTION('ref_axis',(-1.,-6.439680858947E-30,0.));
#6456=DIRECTION('',(-2.89120579329469E-16,-8.51670467484435E-30,1.));
#6457=DIRECTION('center_axis',(0.,0.,1.));
#6458=DIRECTION('ref_axis',(-1.,-3.0730973321625E-12,0.));
#6459=DIRECTION('center_axis',(-1.,-4.0071570287155E-17,-2.31296463463575E-16));
#6460=DIRECTION('ref_axis',(2.31296463463575E-16,6.81336373987548E-30,-1.));
#6461=DIRECTION('',(2.31296463463575E-16,6.81336373987548E-30,-1.));
#6462=DIRECTION('',(4.00715702871559E-17,-1.,0.));
#6463=DIRECTION('center_axis',(1.,4.0071570287155E-17,2.89120579329469E-16));
#6464=DIRECTION('ref_axis',(-2.89120579329469E-16,-8.51670467484435E-30,
1.));
#6465=DIRECTION('',(-2.89120579329469E-16,-8.51670467484435E-30,1.));
#6466=DIRECTION('',(4.00715702871559E-17,-1.,0.));
#6467=DIRECTION('center_axis',(0.,0.,-1.));
#6468=DIRECTION('ref_axis',(-1.,-7.2504360791847E-15,0.));
#6469=DIRECTION('',(-2.31296463463575E-16,-3.43103764514375E-30,-1.));
#6470=DIRECTION('center_axis',(0.,0.,-1.));
#6471=DIRECTION('ref_axis',(-1.,2.50111042987552E-12,0.));
#6472=DIRECTION('center_axis',(0.,0.,-1.));
#6473=DIRECTION('ref_axis',(-1.,-7.2504360791847E-15,0.));
#6474=DIRECTION('',(2.89120579329469E-16,4.28879705642968E-30,1.));
#6475=DIRECTION('center_axis',(0.,0.,-1.));
#6476=DIRECTION('ref_axis',(-1.,8.46811205631895E-13,0.));
#6477=DIRECTION('center_axis',(1.,8.52705938491491E-17,-2.31296463463575E-16));
#6478=DIRECTION('ref_axis',(-2.31296463463575E-16,-3.43103764514375E-30,
-1.));
#6479=DIRECTION('',(-2.31296463463575E-16,-3.43103764514375E-30,-1.));
#6480=DIRECTION('',(-8.52705938491464E-17,1.,0.));
#6481=DIRECTION('center_axis',(-1.,-8.52705938491491E-17,2.89120579329469E-16));
#6482=DIRECTION('ref_axis',(2.89120579329469E-16,4.28879705642968E-30,1.));
#6483=DIRECTION('',(2.89120579329469E-16,4.28879705642968E-30,1.));
#6484=DIRECTION('',(-8.52705938491464E-17,1.,0.));
#6485=DIRECTION('center_axis',(0.,0.,1.));
#6486=DIRECTION('ref_axis',(-1.,0.,0.));
#6487=DIRECTION('',(2.31296463463575E-16,3.45936329250722E-30,-1.));
#6488=DIRECTION('center_axis',(0.,0.,1.));
#6489=DIRECTION('ref_axis',(-1.,-6.42408500824201E-13,0.));
#6490=DIRECTION('center_axis',(0.,0.,1.));
#6491=DIRECTION('ref_axis',(-1.,0.,0.));
#6492=DIRECTION('',(-2.89120579329469E-16,-4.32420411563403E-30,1.));
#6493=DIRECTION('center_axis',(0.,0.,1.));
#6494=DIRECTION('ref_axis',(-1.,-1.84741111297628E-12,0.));
#6495=DIRECTION('center_axis',(-1.,0.,-2.31296463463575E-16));
#6496=DIRECTION('ref_axis',(2.31296463463575E-16,3.45936329250722E-30,-1.));
#6497=DIRECTION('',(2.31296463463575E-16,3.45936329250722E-30,-1.));
#6498=DIRECTION('',(0.,-1.,0.));
#6499=DIRECTION('center_axis',(1.,0.,2.89120579329469E-16));
#6500=DIRECTION('ref_axis',(-2.89120579329469E-16,-4.32420411563403E-30,
1.));
#6501=DIRECTION('',(-2.89120579329469E-16,-4.32420411563403E-30,1.));
#6502=DIRECTION('',(0.,-1.,0.));
#6503=DIRECTION('center_axis',(0.,0.,-1.));
#6504=DIRECTION('ref_axis',(-1.,-7.25043607918469E-15,0.));
#6505=DIRECTION('',(-2.31296463463575E-16,-7.70371977754895E-32,-1.));
#6506=DIRECTION('center_axis',(0.,0.,-1.));
#6507=DIRECTION('ref_axis',(-1.,1.27897692436817E-12,0.));
#6508=DIRECTION('center_axis',(0.,0.,-1.));
#6509=DIRECTION('ref_axis',(-1.,-7.25043607918469E-15,0.));
#6510=DIRECTION('',(2.89120579329469E-16,9.62964972193618E-32,1.));
#6511=DIRECTION('center_axis',(0.,0.,-1.));
#6512=DIRECTION('ref_axis',(-1.,4.38005796016498E-13,0.));
#6513=DIRECTION('center_axis',(1.,-2.13176484622867E-17,-2.31296463463575E-16));
#6514=DIRECTION('ref_axis',(-2.31296463463575E-16,-7.70371977754895E-32,
-1.));
#6515=DIRECTION('',(-2.31296463463575E-16,-7.70371977754895E-32,-1.));
#6516=DIRECTION('',(2.13176484622866E-17,1.,0.));
#6517=DIRECTION('center_axis',(-1.,2.13176484622867E-17,2.89120579329469E-16));
#6518=DIRECTION('ref_axis',(2.89120579329469E-16,9.62964972193618E-32,1.));
#6519=DIRECTION('',(2.89120579329469E-16,9.62964972193618E-32,1.));
#6520=DIRECTION('',(2.13176484622866E-17,1.,0.));
#6521=DIRECTION('center_axis',(0.,0.,1.));
#6522=DIRECTION('ref_axis',(-1.,0.,0.));
#6523=DIRECTION('',(2.31296463463575E-16,1.05362845138966E-31,-1.));
#6524=DIRECTION('center_axis',(0.,0.,1.));
#6525=DIRECTION('ref_axis',(-1.,-2.20219580774963E-13,0.));
#6526=DIRECTION('center_axis',(0.,0.,1.));
#6527=DIRECTION('ref_axis',(-1.,0.,0.));
#6528=DIRECTION('',(-2.89120579329469E-16,-1.31703556423708E-31,1.));
#6529=DIRECTION('center_axis',(0.,0.,1.));
#6530=DIRECTION('ref_axis',(-1.,-6.39488462184099E-13,0.));
#6531=DIRECTION('center_axis',(-1.,-2.13176484622867E-17,-2.31296463463575E-16));
#6532=DIRECTION('ref_axis',(2.31296463463575E-16,1.05362845138966E-31,-1.));
#6533=DIRECTION('',(2.31296463463575E-16,1.05362845138966E-31,-1.));
#6534=DIRECTION('',(2.13176484622866E-17,-1.,0.));
#6535=DIRECTION('center_axis',(1.,2.13176484622867E-17,2.89120579329469E-16));
#6536=DIRECTION('ref_axis',(-2.89120579329469E-16,-1.31703556423708E-31,
1.));
#6537=DIRECTION('',(-2.89120579329469E-16,-1.31703556423708E-31,1.));
#6538=DIRECTION('',(2.13176484622866E-17,-1.,0.));
#6539=DIRECTION('center_axis',(1.,0.,-2.31296463463575E-16));
#6540=DIRECTION('ref_axis',(2.31296463463575E-16,7.70371977754895E-32,1.));
#6541=DIRECTION('',(2.31296463463575E-16,-9.58061320955457E-17,1.));
#6542=DIRECTION('',(0.,-1.,0.));
#6543=DIRECTION('',(2.31296463463575E-16,7.70371977754895E-32,1.));
#6544=DIRECTION('center_axis',(0.,0.,-1.));
#6545=DIRECTION('ref_axis',(-1.,0.,0.));
#6546=DIRECTION('',(0.,0.,-1.));
#6547=DIRECTION('center_axis',(0.,0.,-1.));
#6548=DIRECTION('ref_axis',(-1.,9.40039522631244E-15,0.));
#6549=DIRECTION('center_axis',(0.,0.,-1.));
#6550=DIRECTION('ref_axis',(-1.,0.,0.));
#6551=DIRECTION('center_axis',(0.,0.,-1.));
#6552=DIRECTION('ref_axis',(-1.,2.80886425230163E-14,0.));
#6553=DIRECTION('center_axis',(0.707106781186548,-0.707106781186547,-2.31296463463574E-16));
#6554=DIRECTION('ref_axis',(-1.6355129777956E-16,1.6355129777956E-16,-1.));
#6555=DIRECTION('',(3.27102595559119E-16,9.8607613152626E-32,1.));
#6556=DIRECTION('',(0.707106781186547,0.707106781186548,0.));
#6557=DIRECTION('center_axis',(-0.707106781186548,0.707106781186547,2.89120579329467E-16));
#6558=DIRECTION('ref_axis',(2.04439122224451E-16,-2.0443912222445E-16,1.));
#6559=DIRECTION('',(-0.707106781186547,-0.707106781186548,0.));
#6560=DIRECTION('',(-4.08878244448901E-16,6.41976648129078E-32,-1.));
#6561=DIRECTION('center_axis',(-0.707106781186548,-0.707106781186547,2.89120579329467E-16));
#6562=DIRECTION('ref_axis',(2.0443912222445E-16,2.0443912222445E-16,1.));
#6563=DIRECTION('',(-4.08878244448899E-16,2.95822839457878E-31,-1.));
#6564=DIRECTION('',(-0.707106781186547,0.707106781186548,0.));
#6565=DIRECTION('center_axis',(0.707106781186548,0.707106781186547,-2.31296463463574E-16));
#6566=DIRECTION('ref_axis',(-1.6355129777956E-16,-1.6355129777956E-16,-1.));
#6567=DIRECTION('',(3.27102595559121E-16,-1.79753461476142E-31,1.));
#6568=DIRECTION('',(0.707106781186547,-0.707106781186548,0.));
#6569=DIRECTION('center_axis',(0.707106781186547,-0.707106781186548,-2.31296463463574E-16));
#6570=DIRECTION('ref_axis',(-1.6355129777956E-16,1.6355129777956E-16,-1.));
#6571=DIRECTION('',(3.27102595559119E-16,-1.72563323017096E-31,1.));
#6572=DIRECTION('',(0.707106781186548,0.707106781186547,0.));
#6573=DIRECTION('center_axis',(-0.707106781186547,0.707106781186548,2.89120579329467E-16));
#6574=DIRECTION('ref_axis',(2.0443912222445E-16,-2.0443912222445E-16,1.));
#6575=DIRECTION('',(-0.707106781186548,-0.707106781186547,0.));
#6576=DIRECTION('',(-4.088782444489E-16,3.85185988877447E-31,-1.));
#6577=DIRECTION('center_axis',(-0.707106781186548,-0.707106781186547,2.89120579329467E-16));
#6578=DIRECTION('ref_axis',(2.0443912222445E-16,2.0443912222445E-16,1.));
#6579=DIRECTION('',(-4.08878244448899E-16,1.23259516440783E-31,-1.));
#6580=DIRECTION('',(-0.707106781186547,0.707106781186548,0.));
#6581=DIRECTION('center_axis',(0.707106781186548,0.707106781186547,-2.31296463463574E-16));
#6582=DIRECTION('ref_axis',(-1.6355129777956E-16,-1.6355129777956E-16,-1.));
#6583=DIRECTION('',(3.2710259555912E-16,5.13581318503263E-32,1.));
#6584=DIRECTION('',(0.707106781186547,-0.707106781186548,0.));
#6585=DIRECTION('center_axis',(0.707106781186548,-0.707106781186547,-2.31296463463574E-16));
#6586=DIRECTION('ref_axis',(-1.6355129777956E-16,1.6355129777956E-16,-1.));
#6587=DIRECTION('',(3.2710259555912E-16,0.,1.));
#6588=DIRECTION('',(0.707106781186547,0.707106781186548,0.));
#6589=DIRECTION('center_axis',(-0.707106781186548,0.707106781186547,2.89120579329468E-16));
#6590=DIRECTION('ref_axis',(2.0443912222445E-16,-2.0443912222445E-16,1.));
#6591=DIRECTION('',(-0.707106781186547,-0.707106781186548,0.));
#6592=DIRECTION('',(-4.088782444489E-16,6.41976648129078E-32,-1.));
#6593=DIRECTION('center_axis',(-0.707106781186548,-0.707106781186547,2.89120579329468E-16));
#6594=DIRECTION('ref_axis',(2.0443912222445E-16,2.0443912222445E-16,1.));
#6595=DIRECTION('',(-4.088782444489E-16,2.46519032881566E-31,-1.));
#6596=DIRECTION('',(-0.707106781186547,0.707106781186548,0.));
#6597=DIRECTION('center_axis',(0.707106781186548,0.707106781186547,-2.31296463463574E-16));
#6598=DIRECTION('ref_axis',(-1.6355129777956E-16,-1.6355129777956E-16,-1.));
#6599=DIRECTION('',(3.2710259555912E-16,-2.05432527401305E-31,1.));
#6600=DIRECTION('',(0.707106781186547,-0.707106781186548,0.));
#6601=DIRECTION('center_axis',(0.707106781186547,-0.707106781186548,-2.31296463463574E-16));
#6602=DIRECTION('ref_axis',(-1.6355129777956E-16,1.6355129777956E-16,-1.));
#6603=DIRECTION('',(3.2710259555912E-16,-2.71170936169722E-31,1.));
#6604=DIRECTION('',(0.707106781186548,0.707106781186547,0.));
#6605=DIRECTION('center_axis',(-0.707106781186547,0.707106781186548,2.89120579329468E-16));
#6606=DIRECTION('ref_axis',(2.0443912222445E-16,-2.0443912222445E-16,1.));
#6607=DIRECTION('',(-0.707106781186548,-0.707106781186547,0.));
#6608=DIRECTION('',(-4.088782444489E-16,3.53087156470993E-31,-1.));
#6609=DIRECTION('center_axis',(-0.707106781186548,-0.707106781186547,2.89120579329468E-16));
#6610=DIRECTION('ref_axis',(2.0443912222445E-16,2.0443912222445E-16,1.));
#6611=DIRECTION('',(-4.08878244448899E-16,2.21867129593409E-31,-1.));
#6612=DIRECTION('',(-0.707106781186547,0.707106781186548,0.));
#6613=DIRECTION('center_axis',(0.707106781186548,0.707106781186547,-2.31296463463574E-16));
#6614=DIRECTION('ref_axis',(-1.6355129777956E-16,-1.6355129777956E-16,-1.));
#6615=DIRECTION('',(3.2710259555912E-16,-1.79753461476142E-31,1.));
#6616=DIRECTION('',(0.707106781186547,-0.707106781186548,0.));
#6617=DIRECTION('center_axis',(0.707106781186547,-0.707106781186548,-2.31296463463574E-16));
#6618=DIRECTION('ref_axis',(-1.6355129777956E-16,1.6355129777956E-16,-1.));
#6619=DIRECTION('',(3.2710259555912E-16,-9.86076131526263E-32,1.));
#6620=DIRECTION('',(0.707106781186548,0.707106781186547,0.));
#6621=DIRECTION('center_axis',(-0.707106781186547,0.707106781186548,2.89120579329468E-16));
#6622=DIRECTION('ref_axis',(2.0443912222445E-16,-2.0443912222445E-16,1.));
#6623=DIRECTION('',(-0.707106781186548,-0.707106781186547,0.));
#6624=DIRECTION('',(-4.088782444489E-16,1.28395329625816E-31,-1.));
#6625=DIRECTION('center_axis',(-0.707106781186548,-0.707106781186547,2.89120579329468E-16));
#6626=DIRECTION('ref_axis',(2.0443912222445E-16,2.0443912222445E-16,1.));
#6627=DIRECTION('',(-4.088782444489E-16,7.39557098644698E-32,-1.));
#6628=DIRECTION('',(-0.707106781186547,0.707106781186548,0.));
#6629=DIRECTION('center_axis',(0.707106781186548,0.707106781186547,-2.31296463463574E-16));
#6630=DIRECTION('ref_axis',(-1.6355129777956E-16,-1.6355129777956E-16,-1.));
#6631=DIRECTION('',(3.2710259555912E-16,1.02716263700653E-31,1.));
#6632=DIRECTION('',(0.707106781186547,-0.707106781186548,0.));
#6633=DIRECTION('center_axis',(0.707106781186548,-0.707106781186547,-2.31296463463574E-16));
#6634=DIRECTION('ref_axis',(-1.6355129777956E-16,1.6355129777956E-16,-1.));
#6635=DIRECTION('',(3.2710259555912E-16,1.4791141972894E-31,1.));
#6636=DIRECTION('',(0.707106781186547,0.707106781186548,0.));
#6637=DIRECTION('center_axis',(-0.707106781186548,0.707106781186547,2.89120579329468E-16));
#6638=DIRECTION('ref_axis',(2.0443912222445E-16,-2.0443912222445E-16,1.));
#6639=DIRECTION('',(-0.707106781186547,-0.707106781186548,0.));
#6640=DIRECTION('',(-4.088782444489E-16,-1.92592994438724E-31,-1.));
#6641=DIRECTION('center_axis',(-0.707106781186547,-0.707106781186548,2.89120579329468E-16));
#6642=DIRECTION('ref_axis',(2.0443912222445E-16,2.0443912222445E-16,1.));
#6643=DIRECTION('',(-4.088782444489E-16,-1.4791141972894E-31,-1.));
#6644=DIRECTION('',(-0.707106781186548,0.707106781186547,0.));
#6645=DIRECTION('center_axis',(0.707106781186547,0.707106781186548,-2.31296463463574E-16));
#6646=DIRECTION('ref_axis',(-1.6355129777956E-16,-1.6355129777956E-16,-1.));
#6647=DIRECTION('',(3.2710259555912E-16,1.28395329625816E-31,1.));
#6648=DIRECTION('',(0.707106781186548,-0.707106781186547,0.));
#6649=DIRECTION('center_axis',(0.707106781186548,-0.707106781186547,-2.31296463463574E-16));
#6650=DIRECTION('ref_axis',(-1.6355129777956E-16,1.6355129777956E-16,-1.));
#6651=DIRECTION('',(3.2710259555912E-16,1.4791141972894E-31,1.));
#6652=DIRECTION('',(0.707106781186547,0.707106781186548,0.));
#6653=DIRECTION('center_axis',(-0.707106781186548,0.707106781186547,2.89120579329468E-16));
#6654=DIRECTION('ref_axis',(2.0443912222445E-16,-2.0443912222445E-16,1.));
#6655=DIRECTION('',(-0.707106781186547,-0.707106781186548,0.));
#6656=DIRECTION('',(-4.088782444489E-16,-1.92592994438724E-31,-1.));
#6657=DIRECTION('center_axis',(0.707106781186547,0.707106781186548,-2.31296463463574E-16));
#6658=DIRECTION('ref_axis',(-1.6355129777956E-16,-1.6355129777956E-16,-1.));
#6659=DIRECTION('',(2.31296463463574E-16,9.58061320955459E-17,1.));
#6660=DIRECTION('',(0.707106781186548,-0.707106781186547,0.));
#6661=DIRECTION('center_axis',(-0.707106781186547,-0.707106781186548,2.89120579329468E-16));
#6662=DIRECTION('ref_axis',(2.0443912222445E-16,2.0443912222445E-16,1.));
#6663=DIRECTION('',(-2.89120579329467E-16,-1.19757665119432E-16,-1.));
#6664=DIRECTION('',(-0.707106781186548,0.707106781186547,0.));
#6665=DIRECTION('center_axis',(-1.,-3.2253012689713E-15,2.89120579329468E-16));
#6666=DIRECTION('ref_axis',(2.89120579329468E-16,1.1876567990388E-30,1.));
#6667=DIRECTION('',(-3.2253012689713E-15,1.,0.));
#6668=DIRECTION('',(-2.89120579329468E-16,1.19757665119431E-16,-1.));
#6669=DIRECTION('center_axis',(1.,3.2253012689713E-15,-2.31296463463574E-16));
#6670=DIRECTION('ref_axis',(-2.31296463463574E-16,-9.50125439231037E-31,
-1.));
#6671=DIRECTION('',(3.15878208994506E-15,-1.,0.));
#6672=DIRECTION('center_axis',(-0.707106781186548,0.707106781186547,2.89120579329468E-16));
#6673=DIRECTION('ref_axis',(2.0443912222445E-16,-2.0443912222445E-16,1.));
#6674=DIRECTION('',(-0.707106781186547,-0.707106781186548,0.));
#6675=DIRECTION('center_axis',(1.,1.22464679914735E-16,-2.31296463463574E-16));
#6676=DIRECTION('ref_axis',(-2.31296463463574E-16,0.,-1.));
#6677=DIRECTION('',(-1.22464679914735E-16,1.,0.));
#6678=DIRECTION('center_axis',(2.31296463463574E-16,2.83256473634769E-32,
1.));
#6679=DIRECTION('ref_axis',(1.,0.,-2.31296463463574E-16));
#6680=DIRECTION('center_axis',(-5.86950078289443E-32,3.1720657846433E-16,
1.));
#6681=DIRECTION('ref_axis',(1.,2.041789470575E-16,-6.07189736161494E-33));
#6682=DIRECTION('center_axis',(-5.86950078289443E-32,3.1720657846433E-16,
1.));
#6683=DIRECTION('ref_axis',(1.,2.041789470575E-16,-6.07189736161494E-33));
#6684=DIRECTION('center_axis',(-5.86950078289443E-32,3.1720657846433E-16,
1.));
#6685=DIRECTION('ref_axis',(1.,2.041789470575E-16,-6.07189736161494E-33));
#6686=DIRECTION('center_axis',(-5.86950078289443E-32,3.1720657846433E-16,
1.));
#6687=DIRECTION('ref_axis',(1.,2.041789470575E-16,-6.07189736161494E-33));
#6688=DIRECTION('center_axis',(-5.86950078289443E-32,3.1720657846433E-16,
1.));
#6689=DIRECTION('ref_axis',(1.,2.041789470575E-16,-6.07189736161494E-33));
#6690=DIRECTION('center_axis',(-5.86950078289443E-32,3.1720657846433E-16,
1.));
#6691=DIRECTION('ref_axis',(1.,2.041789470575E-16,-6.07189736161494E-33));
#6692=DIRECTION('center_axis',(-5.86950078289443E-32,3.1720657846433E-16,
1.));
#6693=DIRECTION('ref_axis',(1.,2.041789470575E-16,-6.07189736161494E-33));
#6694=DIRECTION('center_axis',(-5.86950078289443E-32,3.1720657846433E-16,
1.));
#6695=DIRECTION('ref_axis',(1.,2.041789470575E-16,-6.07189736161494E-33));
#6696=DIRECTION('center_axis',(-5.86950078289443E-32,3.1720657846433E-16,
1.));
#6697=DIRECTION('ref_axis',(1.,2.041789470575E-16,-6.07189736161494E-33));
#6698=DIRECTION('center_axis',(-5.86950078289443E-32,3.1720657846433E-16,
1.));
#6699=DIRECTION('ref_axis',(1.,2.041789470575E-16,-6.07189736161494E-33));
#6700=DIRECTION('center_axis',(-5.86950078289443E-32,3.1720657846433E-16,
1.));
#6701=DIRECTION('ref_axis',(1.,2.041789470575E-16,-6.07189736161494E-33));
#6702=DIRECTION('center_axis',(-5.86950078289443E-32,3.1720657846433E-16,
1.));
#6703=DIRECTION('ref_axis',(1.,2.041789470575E-16,-6.07189736161494E-33));
#6704=DIRECTION('center_axis',(-5.86950078289443E-32,3.1720657846433E-16,
1.));
#6705=DIRECTION('ref_axis',(1.,2.041789470575E-16,-6.07189736161494E-33));
#6706=DIRECTION('center_axis',(-5.86950078289443E-32,3.1720657846433E-16,
1.));
#6707=DIRECTION('ref_axis',(1.,2.041789470575E-16,-6.07189736161494E-33));
#6708=DIRECTION('center_axis',(-5.86950078289443E-32,3.1720657846433E-16,
1.));
#6709=DIRECTION('ref_axis',(1.,2.041789470575E-16,-6.07189736161494E-33));
#6710=DIRECTION('center_axis',(-5.86950078289443E-32,3.1720657846433E-16,
1.));
#6711=DIRECTION('ref_axis',(1.,2.041789470575E-16,-6.07189736161494E-33));
#6712=DIRECTION('center_axis',(5.86950078289443E-32,-3.1720657846433E-16,
-1.));
#6713=DIRECTION('ref_axis',(1.,2.041789470575E-16,-6.07189736161494E-33));
#6714=DIRECTION('center_axis',(-5.86950078289443E-32,3.1720657846433E-16,
1.));
#6715=DIRECTION('ref_axis',(1.,2.041789470575E-16,-6.07189736161494E-33));
#6716=DIRECTION('center_axis',(-5.86950078289443E-32,3.1720657846433E-16,
1.));
#6717=DIRECTION('ref_axis',(1.,2.041789470575E-16,-6.07189736161494E-33));
#6718=DIRECTION('center_axis',(-5.86950078289443E-32,3.1720657846433E-16,
1.));
#6719=DIRECTION('ref_axis',(1.,2.041789470575E-16,-6.07189736161494E-33));
#6720=DIRECTION('center_axis',(-5.86950078289443E-32,3.1720657846433E-16,
1.));
#6721=DIRECTION('ref_axis',(1.,2.041789470575E-16,-6.07189736161494E-33));
#6722=DIRECTION('center_axis',(-1.,-1.85037170770859E-16,0.));
#6723=DIRECTION('ref_axis',(0.,0.,1.));
#6724=DIRECTION('',(1.85037170770859E-16,-1.,1.24053398969117E-16));
#6725=DIRECTION('',(-4.56516727558456E-32,2.46716227694479E-16,1.));
#6726=DIRECTION('',(0.,3.70074341541719E-16,1.));
#6727=DIRECTION('',(-1.85037170770859E-16,1.,-3.70074341541719E-16));
#6728=DIRECTION('',(0.,0.,-1.));
#6729=DIRECTION('center_axis',(1.85037170770859E-16,-1.,2.46716227694479E-16));
#6730=DIRECTION('ref_axis',(4.56516727558456E-32,-2.46716227694479E-16,
-1.));
#6731=DIRECTION('',(-1.,-1.85037170770859E-16,0.));
#6732=DIRECTION('',(0.,3.70074341541719E-16,1.));
#6733=DIRECTION('center_axis',(-5.86950078289443E-32,3.1720657846433E-16,
1.));
#6734=DIRECTION('ref_axis',(1.85037170770859E-16,-1.,3.1720657846433E-16));
#6735=DIRECTION('center_axis',(-1.85037170770859E-16,1.,-7.40148683083438E-16));
#6736=DIRECTION('ref_axis',(-1.36955018267537E-31,7.40148683083438E-16,
1.));
#6737=DIRECTION('',(-1.36955018267537E-31,7.40148683083438E-16,1.));
#6738=DIRECTION('',(-1.,-1.85037170770859E-16,0.));
#6739=DIRECTION('center_axis',(-1.36465893202296E-31,7.37505294929568E-16,
1.));
#6740=DIRECTION('ref_axis',(1.85037170770859E-16,-1.,7.37505294929568E-16));
#6741=DIRECTION('',(1.85037170770859E-16,-1.,7.37505294929568E-16));
#6742=DIRECTION('',(-1.,-1.85037170770859E-16,0.));
#6743=DIRECTION('center_axis',(-1.85037170770859E-16,1.,0.));
#6744=DIRECTION('ref_axis',(0.,0.,1.));
#6745=DIRECTION('',(0.,0.,1.));
#6746=DIRECTION('',(-1.,-1.85037170770859E-16,0.));
#6747=DIRECTION('center_axis',(2.26605178907815E-32,-1.22464679914735E-16,
-1.));
#6748=DIRECTION('ref_axis',(-1.85037170770859E-16,1.,-1.22464679914735E-16));
#6749=DIRECTION('',(-1.85037170770859E-16,1.,-1.22464679914735E-16));
#6750=DIRECTION('center_axis',(1.,1.85037170770859E-16,0.));
#6751=DIRECTION('ref_axis',(0.,0.,-1.));
#6752=CARTESIAN_POINT('',(0.,0.,0.));
#6753=CARTESIAN_POINT('Origin',(37.5,-9.99999999999999,14.1));
#6754=CARTESIAN_POINT('',(5.00000000000001,-7.11324865405187,14.1));
#6755=CARTESIAN_POINT('',(5.,-12.8867513459481,14.1));
#6756=CARTESIAN_POINT('',(5.,-11.443375672974,14.1));
#6757=CARTESIAN_POINT('',(3.33066907387547E-15,-15.7735026918962,14.1));
#6758=CARTESIAN_POINT('',(15.3125,-6.93282669493011,14.1));
#6759=CARTESIAN_POINT('',(-4.99999999999999,-12.8867513459481,14.1));
#6760=CARTESIAN_POINT('',(10.3125,-21.7274273429143,14.1));
#6761=CARTESIAN_POINT('',(-4.99999999999999,-7.11324865405187,14.1));
#6762=CARTESIAN_POINT('',(-4.99999999999999,-8.55662432702592,14.1));
#6763=CARTESIAN_POINT('',(7.7715611723761E-15,-4.22649730810374,14.1));
#6764=CARTESIAN_POINT('',(12.8125,3.17080301588834,14.1));
#6765=CARTESIAN_POINT('',(17.8125,-14.510548978044,14.1));
#6766=CARTESIAN_POINT('',(2.5,-10.,14.1));
#6767=CARTESIAN_POINT('Origin',(2.22044604925031E-15,-10.,14.1));
#6768=CARTESIAN_POINT('Origin',(37.5,-9.99999999999999,14.1));
#6769=CARTESIAN_POINT('',(20.,-7.11324865405187,14.1));
#6770=CARTESIAN_POINT('',(20.,-12.8867513459481,14.1));
#6771=CARTESIAN_POINT('',(20.,-11.443375672974,14.1));
#6772=CARTESIAN_POINT('',(15.,-15.7735026918962,14.1));
#6773=CARTESIAN_POINT('',(24.6875,-10.1804219591217,14.1));
#6774=CARTESIAN_POINT('',(10.,-12.8867513459481,14.1));
#6775=CARTESIAN_POINT('',(19.6875,-18.4798320787226,14.1));
#6776=CARTESIAN_POINT('',(10.,-7.11324865405186,14.1));
#6777=CARTESIAN_POINT('',(10.,-8.55662432702592,14.1));
#6778=CARTESIAN_POINT('',(15.,-4.22649730810374,14.1));
#6779=CARTESIAN_POINT('',(22.1875,-0.0767922483033051,14.1));
#6780=CARTESIAN_POINT('',(27.1875,-11.2629537138523,14.1));
#6781=CARTESIAN_POINT('',(17.5,-9.99999999999999,14.1));
#6782=CARTESIAN_POINT('Origin',(15.,-9.99999999999999,14.1));
#6783=CARTESIAN_POINT('Origin',(37.5,-9.99999999999999,14.1));
#6784=CARTESIAN_POINT('',(35.,-7.11324865405187,14.1));
#6785=CARTESIAN_POINT('',(35.,-12.8867513459481,14.1));
#6786=CARTESIAN_POINT('',(35.,-11.4433756729741,14.1));
#6787=CARTESIAN_POINT('',(30.,-15.7735026918962,14.1));
#6788=CARTESIAN_POINT('',(34.0625,-13.4280172233134,14.1));
#6789=CARTESIAN_POINT('',(25.,-12.8867513459481,14.1));
#6790=CARTESIAN_POINT('',(29.0625,-15.232236814531,14.1));
#6791=CARTESIAN_POINT('',(25.,-7.11324865405186,14.1));
#6792=CARTESIAN_POINT('',(25.,-8.55662432702592,14.1));
#6793=CARTESIAN_POINT('',(30.,-4.22649730810374,14.1));
#6794=CARTESIAN_POINT('',(31.5625,-3.32438751249495,14.1));
#6795=CARTESIAN_POINT('',(36.5625,-8.01535844966066,14.1));
#6796=CARTESIAN_POINT('',(32.5,-9.99999999999999,14.1));
#6797=CARTESIAN_POINT('Origin',(30.,-9.99999999999999,14.1));
#6798=CARTESIAN_POINT('Origin',(37.5,-9.99999999999999,14.1));
#6799=CARTESIAN_POINT('',(50.,-7.11324865405186,14.1));
#6800=CARTESIAN_POINT('',(50.,-12.8867513459481,14.1));
#6801=CARTESIAN_POINT('',(50.,-11.4433756729741,14.1));
#6802=CARTESIAN_POINT('',(45.,-15.7735026918962,14.1));
#6803=CARTESIAN_POINT('',(43.4375,-16.675612487505,14.1));
#6804=CARTESIAN_POINT('',(40.,-12.8867513459481,14.1));
#6805=CARTESIAN_POINT('',(38.4375,-11.9846415503393,14.1));
#6806=CARTESIAN_POINT('',(40.,-7.11324865405186,14.1));
#6807=CARTESIAN_POINT('',(40.,-8.55662432702593,14.1));
#6808=CARTESIAN_POINT('',(45.,-4.22649730810373,14.1));
#6809=CARTESIAN_POINT('',(40.9375,-6.57198277668659,14.1));
#6810=CARTESIAN_POINT('',(45.9375,-4.76776318546901,14.1));
#6811=CARTESIAN_POINT('',(47.5,-9.99999999999999,14.1));
#6812=CARTESIAN_POINT('Origin',(45.,-9.99999999999999,14.1));
#6813=CARTESIAN_POINT('Origin',(37.5,-9.99999999999999,14.1));
#6814=CARTESIAN_POINT('',(65.,-7.11324865405186,14.1));
#6815=CARTESIAN_POINT('',(65.,-12.8867513459481,14.1));
#6816=CARTESIAN_POINT('',(65.,-11.4433756729741,14.1));
#6817=CARTESIAN_POINT('',(60.,-15.7735026918962,14.1));
#6818=CARTESIAN_POINT('',(52.8125,-19.9232077516967,14.1));
#6819=CARTESIAN_POINT('',(55.,-12.8867513459481,14.1));
#6820=CARTESIAN_POINT('',(47.8125,-8.73704628614767,14.1));
#6821=CARTESIAN_POINT('',(55.,-7.11324865405186,14.1));
#6822=CARTESIAN_POINT('',(55.,-8.55662432702594,14.1));
#6823=CARTESIAN_POINT('',(60.,-4.22649730810373,14.1));
#6824=CARTESIAN_POINT('',(50.3125,-9.81957804087824,14.1));
#6825=CARTESIAN_POINT('',(55.3125,-1.52016792127736,14.1));
#6826=CARTESIAN_POINT('',(62.5,-9.99999999999999,14.1));
#6827=CARTESIAN_POINT('Origin',(60.,-9.99999999999999,14.1));
#6828=CARTESIAN_POINT('Origin',(37.5,-9.99999999999999,14.1));
#6829=CARTESIAN_POINT('',(80.,-7.11324865405186,14.1));
#6830=CARTESIAN_POINT('',(80.,-12.8867513459481,14.1));
#6831=CARTESIAN_POINT('',(80.,-11.4433756729741,14.1));
#6832=CARTESIAN_POINT('',(75.,-15.7735026918962,14.1));
#6833=CARTESIAN_POINT('',(62.1875,-23.1708030158883,14.1));
#6834=CARTESIAN_POINT('',(70.,-12.8867513459481,14.1));
#6835=CARTESIAN_POINT('',(57.1875,-5.48945102195602,14.1));
#6836=CARTESIAN_POINT('',(70.,-7.11324865405185,14.1));
#6837=CARTESIAN_POINT('',(70.,-8.55662432702595,14.1));
#6838=CARTESIAN_POINT('',(75.,-4.22649730810373,14.1));
#6839=CARTESIAN_POINT('',(59.6875,-13.0671733050699,14.1));
#6840=CARTESIAN_POINT('',(64.6875,1.72742734291429,14.1));
#6841=CARTESIAN_POINT('',(77.5,-9.99999999999998,14.1));
#6842=CARTESIAN_POINT('Origin',(75.,-9.99999999999998,14.1));
#6843=CARTESIAN_POINT('Origin',(75.,-9.99999999999998,14.1));
#6844=CARTESIAN_POINT('',(77.5,-9.99999999999998,16.1));
#6845=CARTESIAN_POINT('Origin',(75.,-9.99999999999998,16.1));
#6846=CARTESIAN_POINT('Origin',(60.,-9.99999999999999,14.1));
#6847=CARTESIAN_POINT('',(62.5,-9.99999999999998,16.1));
#6848=CARTESIAN_POINT('Origin',(60.,-9.99999999999998,16.1));
#6849=CARTESIAN_POINT('Origin',(45.,-9.99999999999999,14.1));
#6850=CARTESIAN_POINT('',(47.5,-9.99999999999999,16.1));
#6851=CARTESIAN_POINT('Origin',(45.,-9.99999999999999,16.1));
#6852=CARTESIAN_POINT('Origin',(30.,-9.99999999999999,14.1));
#6853=CARTESIAN_POINT('',(32.5,-9.99999999999999,16.1));
#6854=CARTESIAN_POINT('Origin',(30.,-9.99999999999999,16.1));
#6855=CARTESIAN_POINT('Origin',(15.,-9.99999999999999,14.1));
#6856=CARTESIAN_POINT('',(17.5,-9.99999999999999,16.1));
#6857=CARTESIAN_POINT('Origin',(15.,-9.99999999999999,16.1));
#6858=CARTESIAN_POINT('Origin',(2.22044604925031E-15,-10.,14.1));
#6859=CARTESIAN_POINT('',(2.5,-10.,16.1));
#6860=CARTESIAN_POINT('Origin',(2.22044604925031E-15,-10.,16.1));
#6861=CARTESIAN_POINT('Origin',(37.5,-9.99999999999999,16.1));
#6862=CARTESIAN_POINT('',(81.,-2.99999999999998,16.1));
#6863=CARTESIAN_POINT('',(-6.,-3.,16.1));
#6864=CARTESIAN_POINT('',(-6.,-3.,16.1));
#6865=CARTESIAN_POINT('',(-6.,-17.,16.1));
#6866=CARTESIAN_POINT('',(-6.,-17.,16.1));
#6867=CARTESIAN_POINT('',(81.,-17.,16.1));
#6868=CARTESIAN_POINT('',(81.,-17.,16.1));
#6869=CARTESIAN_POINT('',(81.,-2.99999999999998,16.1));
#6870=CARTESIAN_POINT('Origin',(80.,-12.8867513459481,10.5));
#6871=CARTESIAN_POINT('',(80.,-12.8867513459481,10.5));
#6872=CARTESIAN_POINT('',(80.,-7.11324865405186,10.5));
#6873=CARTESIAN_POINT('',(80.,-11.4433756729741,10.5));
#6874=CARTESIAN_POINT('',(80.,-12.8867513459481,10.5));
#6875=CARTESIAN_POINT('',(80.,-7.11324865405186,10.5));
#6876=CARTESIAN_POINT('Origin',(75.,-15.7735026918962,10.5));
#6877=CARTESIAN_POINT('',(75.,-15.7735026918962,10.5));
#6878=CARTESIAN_POINT('',(62.1875,-23.1708030158883,10.5));
#6879=CARTESIAN_POINT('',(75.,-15.7735026918962,10.5));
#6880=CARTESIAN_POINT('Origin',(70.,-12.8867513459481,10.5));
#6881=CARTESIAN_POINT('',(70.,-12.8867513459481,10.5));
#6882=CARTESIAN_POINT('',(57.1875,-5.48945102195602,10.5));
#6883=CARTESIAN_POINT('',(70.,-12.8867513459481,10.5));
#6884=CARTESIAN_POINT('Origin',(70.,-7.11324865405185,10.5));
#6885=CARTESIAN_POINT('',(70.,-7.11324865405185,10.5));
#6886=CARTESIAN_POINT('',(70.,-8.55662432702595,10.5));
#6887=CARTESIAN_POINT('',(70.,-7.11324865405185,10.5));
#6888=CARTESIAN_POINT('Origin',(75.,-4.22649730810373,10.5));
#6889=CARTESIAN_POINT('',(75.,-4.22649730810373,10.5));
#6890=CARTESIAN_POINT('',(59.6875,-13.0671733050699,10.5));
#6891=CARTESIAN_POINT('',(75.,-4.22649730810373,10.5));
#6892=CARTESIAN_POINT('Origin',(80.,-7.11324865405186,10.5));
#6893=CARTESIAN_POINT('',(64.6875,1.72742734291429,10.5));
#6894=CARTESIAN_POINT('Origin',(65.,-12.8867513459481,10.5));
#6895=CARTESIAN_POINT('',(65.,-12.8867513459481,10.5));
#6896=CARTESIAN_POINT('',(65.,-7.11324865405186,10.5));
#6897=CARTESIAN_POINT('',(65.,-11.4433756729741,10.5));
#6898=CARTESIAN_POINT('',(65.,-12.8867513459481,10.5));
#6899=CARTESIAN_POINT('',(65.,-7.11324865405186,10.5));
#6900=CARTESIAN_POINT('Origin',(60.,-15.7735026918962,10.5));
#6901=CARTESIAN_POINT('',(60.,-15.7735026918962,10.5));
#6902=CARTESIAN_POINT('',(52.8125,-19.9232077516967,10.5));
#6903=CARTESIAN_POINT('',(60.,-15.7735026918962,10.5));
#6904=CARTESIAN_POINT('Origin',(55.,-12.8867513459481,10.5));
#6905=CARTESIAN_POINT('',(55.,-12.8867513459481,10.5));
#6906=CARTESIAN_POINT('',(47.8125,-8.73704628614767,10.5));
#6907=CARTESIAN_POINT('',(55.,-12.8867513459481,10.5));
#6908=CARTESIAN_POINT('Origin',(55.,-7.11324865405186,10.5));
#6909=CARTESIAN_POINT('',(55.,-7.11324865405186,10.5));
#6910=CARTESIAN_POINT('',(55.,-8.55662432702594,10.5));
#6911=CARTESIAN_POINT('',(55.,-7.11324865405186,10.5));
#6912=CARTESIAN_POINT('Origin',(60.,-4.22649730810373,10.5));
#6913=CARTESIAN_POINT('',(60.,-4.22649730810373,10.5));
#6914=CARTESIAN_POINT('',(50.3125,-9.81957804087824,10.5));
#6915=CARTESIAN_POINT('',(60.,-4.22649730810373,10.5));
#6916=CARTESIAN_POINT('Origin',(65.,-7.11324865405186,10.5));
#6917=CARTESIAN_POINT('',(55.3125,-1.52016792127736,10.5));
#6918=CARTESIAN_POINT('Origin',(50.,-12.8867513459481,10.5));
#6919=CARTESIAN_POINT('',(50.,-12.8867513459481,10.5));
#6920=CARTESIAN_POINT('',(50.,-7.11324865405187,10.5));
#6921=CARTESIAN_POINT('',(50.,-11.4433756729741,10.5));
#6922=CARTESIAN_POINT('',(50.,-12.8867513459481,10.5));
#6923=CARTESIAN_POINT('',(50.,-7.11324865405187,10.5));
#6924=CARTESIAN_POINT('Origin',(45.,-15.7735026918962,10.5));
#6925=CARTESIAN_POINT('',(45.,-15.7735026918962,10.5));
#6926=CARTESIAN_POINT('',(43.4375,-16.675612487505,10.5));
#6927=CARTESIAN_POINT('',(45.,-15.7735026918962,10.5));
#6928=CARTESIAN_POINT('Origin',(40.,-12.8867513459481,10.5));
#6929=CARTESIAN_POINT('',(40.,-12.8867513459481,10.5));
#6930=CARTESIAN_POINT('',(38.4375,-11.9846415503393,10.5));
#6931=CARTESIAN_POINT('',(40.,-12.8867513459481,10.5));
#6932=CARTESIAN_POINT('Origin',(40.,-7.11324865405186,10.5));
#6933=CARTESIAN_POINT('',(40.,-7.11324865405186,10.5));
#6934=CARTESIAN_POINT('',(40.,-8.55662432702593,10.5));
#6935=CARTESIAN_POINT('',(40.,-7.11324865405186,10.5));
#6936=CARTESIAN_POINT('Origin',(45.,-4.22649730810373,10.5));
#6937=CARTESIAN_POINT('',(45.,-4.22649730810373,10.5));
#6938=CARTESIAN_POINT('',(40.9375,-6.57198277668659,10.5));
#6939=CARTESIAN_POINT('',(45.,-4.22649730810373,10.5));
#6940=CARTESIAN_POINT('Origin',(50.,-7.11324865405186,10.5));
#6941=CARTESIAN_POINT('',(45.9375,-4.76776318546901,10.5));
#6942=CARTESIAN_POINT('Origin',(35.,-12.8867513459481,10.5));
#6943=CARTESIAN_POINT('',(35.,-12.8867513459481,10.5));
#6944=CARTESIAN_POINT('',(35.,-7.11324865405187,10.5));
#6945=CARTESIAN_POINT('',(35.,-11.4433756729741,10.5));
#6946=CARTESIAN_POINT('',(35.,-12.8867513459481,10.5));
#6947=CARTESIAN_POINT('',(35.,-7.11324865405187,10.5));
#6948=CARTESIAN_POINT('Origin',(30.,-15.7735026918962,10.5));
#6949=CARTESIAN_POINT('',(30.,-15.7735026918962,10.5));
#6950=CARTESIAN_POINT('',(34.0625,-13.4280172233134,10.5));
#6951=CARTESIAN_POINT('',(30.,-15.7735026918962,10.5));
#6952=CARTESIAN_POINT('Origin',(25.,-12.8867513459481,10.5));
#6953=CARTESIAN_POINT('',(25.,-12.8867513459481,10.5));
#6954=CARTESIAN_POINT('',(29.0625,-15.232236814531,10.5));
#6955=CARTESIAN_POINT('',(25.,-12.8867513459481,10.5));
#6956=CARTESIAN_POINT('Origin',(25.,-7.11324865405186,10.5));
#6957=CARTESIAN_POINT('',(25.,-7.11324865405186,10.5));
#6958=CARTESIAN_POINT('',(25.,-8.55662432702592,10.5));
#6959=CARTESIAN_POINT('',(25.,-7.11324865405186,10.5));
#6960=CARTESIAN_POINT('Origin',(30.,-4.22649730810374,10.5));
#6961=CARTESIAN_POINT('',(30.,-4.22649730810374,10.5));
#6962=CARTESIAN_POINT('',(31.5625,-3.32438751249495,10.5));
#6963=CARTESIAN_POINT('',(30.,-4.22649730810374,10.5));
#6964=CARTESIAN_POINT('Origin',(35.,-7.11324865405187,10.5));
#6965=CARTESIAN_POINT('',(36.5625,-8.01535844966066,10.5));
#6966=CARTESIAN_POINT('Origin',(20.,-12.8867513459481,10.5));
#6967=CARTESIAN_POINT('',(20.,-12.8867513459481,10.5));
#6968=CARTESIAN_POINT('',(20.,-7.11324865405187,10.5));
#6969=CARTESIAN_POINT('',(20.,-11.443375672974,10.5));
#6970=CARTESIAN_POINT('',(20.,-12.8867513459481,10.5));
#6971=CARTESIAN_POINT('',(20.,-7.11324865405187,10.5));
#6972=CARTESIAN_POINT('Origin',(15.,-15.7735026918962,10.5));
#6973=CARTESIAN_POINT('',(15.,-15.7735026918962,10.5));
#6974=CARTESIAN_POINT('',(24.6875,-10.1804219591217,10.5));
#6975=CARTESIAN_POINT('',(15.,-15.7735026918962,10.5));
#6976=CARTESIAN_POINT('Origin',(10.,-12.8867513459481,10.5));
#6977=CARTESIAN_POINT('',(10.,-12.8867513459481,10.5));
#6978=CARTESIAN_POINT('',(19.6875,-18.4798320787226,10.5));
#6979=CARTESIAN_POINT('',(10.,-12.8867513459481,10.5));
#6980=CARTESIAN_POINT('Origin',(10.,-7.11324865405187,10.5));
#6981=CARTESIAN_POINT('',(10.,-7.11324865405187,10.5));
#6982=CARTESIAN_POINT('',(10.,-8.55662432702592,10.5));
#6983=CARTESIAN_POINT('',(10.,-7.11324865405187,10.5));
#6984=CARTESIAN_POINT('Origin',(15.,-4.22649730810374,10.5));
#6985=CARTESIAN_POINT('',(15.,-4.22649730810374,10.5));
#6986=CARTESIAN_POINT('',(22.1875,-0.0767922483033068,10.5));
#6987=CARTESIAN_POINT('',(15.,-4.22649730810374,10.5));
#6988=CARTESIAN_POINT('Origin',(20.,-7.11324865405187,10.5));
#6989=CARTESIAN_POINT('',(27.1875,-11.2629537138523,10.5));
#6990=CARTESIAN_POINT('Origin',(5.,-12.8867513459481,10.5));
#6991=CARTESIAN_POINT('',(5.,-12.8867513459481,10.5));
#6992=CARTESIAN_POINT('',(5.00000000000001,-7.11324865405187,10.5));
#6993=CARTESIAN_POINT('',(5.,-11.443375672974,10.5));
#6994=CARTESIAN_POINT('',(5.,-12.8867513459481,10.5));
#6995=CARTESIAN_POINT('',(5.00000000000001,-7.11324865405187,10.5));
#6996=CARTESIAN_POINT('Origin',(3.88578058618805E-15,-15.7735026918963,
10.5));
#6997=CARTESIAN_POINT('',(3.33066907387547E-15,-15.7735026918963,10.5));
#6998=CARTESIAN_POINT('',(15.3125,-6.93282669493011,10.5));
#6999=CARTESIAN_POINT('',(3.33066907387547E-15,-15.7735026918963,10.5));
#7000=CARTESIAN_POINT('Origin',(-4.99999999999999,-12.8867513459481,10.5));
#7001=CARTESIAN_POINT('',(-4.99999999999999,-12.8867513459481,10.5));
#7002=CARTESIAN_POINT('',(10.3125,-21.7274273429143,10.5));
#7003=CARTESIAN_POINT('',(-4.99999999999999,-12.8867513459481,10.5));
#7004=CARTESIAN_POINT('Origin',(-4.99999999999999,-7.11324865405187,10.5));
#7005=CARTESIAN_POINT('',(-4.99999999999999,-7.11324865405187,10.5));
#7006=CARTESIAN_POINT('',(-4.99999999999999,-8.55662432702592,10.5));
#7007=CARTESIAN_POINT('',(-4.99999999999999,-7.11324865405187,10.5));
#7008=CARTESIAN_POINT('Origin',(7.21644966006352E-15,-4.22649730810374,
10.5));
#7009=CARTESIAN_POINT('',(7.7715611723761E-15,-4.22649730810374,10.5));
#7010=CARTESIAN_POINT('',(12.8125,3.17080301588833,10.5));
#7011=CARTESIAN_POINT('',(7.7715611723761E-15,-4.22649730810374,10.5));
#7012=CARTESIAN_POINT('Origin',(5.00000000000001,-7.11324865405187,10.5));
#7013=CARTESIAN_POINT('',(17.8125,-14.510548978044,10.5));
#7014=CARTESIAN_POINT('Origin',(37.5,-9.99999999999999,10.5));
#7015=CARTESIAN_POINT('',(2.5,-10.,10.5));
#7016=CARTESIAN_POINT('Origin',(2.22044604925031E-15,-10.,10.5));
#7017=CARTESIAN_POINT('Origin',(37.5,-9.99999999999999,10.5));
#7018=CARTESIAN_POINT('',(17.5,-9.99999999999999,10.5));
#7019=CARTESIAN_POINT('Origin',(15.,-9.99999999999999,10.5));
#7020=CARTESIAN_POINT('Origin',(37.5,-9.99999999999999,10.5));
#7021=CARTESIAN_POINT('',(32.5,-9.99999999999999,10.5));
#7022=CARTESIAN_POINT('Origin',(30.,-9.99999999999999,10.5));
#7023=CARTESIAN_POINT('Origin',(37.5,-9.99999999999999,10.5));
#7024=CARTESIAN_POINT('',(47.5,-9.99999999999999,10.5));
#7025=CARTESIAN_POINT('Origin',(45.,-9.99999999999999,10.5));
#7026=CARTESIAN_POINT('Origin',(37.5,-9.99999999999999,10.5));
#7027=CARTESIAN_POINT('',(62.5,-9.99999999999999,10.5));
#7028=CARTESIAN_POINT('Origin',(60.,-9.99999999999999,10.5));
#7029=CARTESIAN_POINT('Origin',(75.,-9.99999999999998,7.5));
#7030=CARTESIAN_POINT('',(77.5,-9.99999999999998,10.5));
#7031=CARTESIAN_POINT('Origin',(75.,-9.99999999999998,10.5));
#7032=CARTESIAN_POINT('',(77.5,-9.99999999999998,7.5));
#7033=CARTESIAN_POINT('Origin',(75.,-9.99999999999998,7.5));
#7034=CARTESIAN_POINT('Origin',(60.,-9.99999999999999,7.5));
#7035=CARTESIAN_POINT('',(62.5,-9.99999999999999,7.5));
#7036=CARTESIAN_POINT('Origin',(60.,-9.99999999999999,7.5));
#7037=CARTESIAN_POINT('Origin',(45.,-9.99999999999999,7.5));
#7038=CARTESIAN_POINT('',(47.5,-9.99999999999999,7.5));
#7039=CARTESIAN_POINT('Origin',(45.,-9.99999999999999,7.5));
#7040=CARTESIAN_POINT('Origin',(30.,-9.99999999999999,7.5));
#7041=CARTESIAN_POINT('',(32.5,-9.99999999999999,7.5));
#7042=CARTESIAN_POINT('Origin',(30.,-9.99999999999999,7.5));
#7043=CARTESIAN_POINT('Origin',(15.,-10.,7.5));
#7044=CARTESIAN_POINT('',(17.5,-10.,7.5));
#7045=CARTESIAN_POINT('Origin',(15.,-10.,7.5));
#7046=CARTESIAN_POINT('Origin',(2.22044604925031E-15,-10.,7.5));
#7047=CARTESIAN_POINT('',(2.5,-10.,7.5));
#7048=CARTESIAN_POINT('Origin',(2.22044604925031E-15,-10.,7.5));
#7049=CARTESIAN_POINT('Origin',(37.5,-9.99999999999999,10.5));
#7050=CARTESIAN_POINT('Origin',(5.55111512312578E-16,-3.,7.5));
#7051=CARTESIAN_POINT('',(2.1,-10.,7.5));
#7052=CARTESIAN_POINT('Origin',(2.22044604925031E-15,-10.,7.5));
#7053=CARTESIAN_POINT('Origin',(5.55111512312578E-16,-3.,7.5));
#7054=CARTESIAN_POINT('',(17.1,-10.,7.5));
#7055=CARTESIAN_POINT('Origin',(15.,-10.,7.5));
#7056=CARTESIAN_POINT('Origin',(5.55111512312578E-16,-3.,7.5));
#7057=CARTESIAN_POINT('Origin',(5.55111512312578E-16,-3.,7.5));
#7058=CARTESIAN_POINT('Origin',(5.55111512312578E-16,-3.,7.5));
#7059=CARTESIAN_POINT('',(62.1,-9.99999999999999,7.5));
#7060=CARTESIAN_POINT('Origin',(60.,-9.99999999999999,7.5));
#7061=CARTESIAN_POINT('Origin',(59.3999999999987,0.248528137424383,0.600016498129265));
#7062=CARTESIAN_POINT('',(59.3999999999987,-9.55000000000169,-0.599983501870709));
#7063=CARTESIAN_POINT('',(59.3999999999988,-9.55000000000165,0.600016498129265));
#7064=CARTESIAN_POINT('',(59.3999999999988,-9.55000000000162,3.45));
#7065=CARTESIAN_POINT('',(59.3999999999987,0.248528137424388,-0.599983501870709));
#7066=CARTESIAN_POINT('',(59.3999999999987,0.248528137424388,-0.599983501870709));
#7067=CARTESIAN_POINT('',(59.3999999999988,0.24852813742438,0.600016498129265));
#7068=CARTESIAN_POINT('',(59.3999999999987,0.248528137424385,0.300016498129295));
#7069=CARTESIAN_POINT('',(59.3999999999988,0.24852813742438,0.600016498129265));
#7070=CARTESIAN_POINT('Origin',(75.,4.40000000000125,0.600016498129264));
#7071=CARTESIAN_POINT('',(60.5999999999988,-9.54999999999834,0.600016498129264));
#7072=CARTESIAN_POINT('Origin',(60.,-9.99999999999999,0.600016498129269));
#7073=CARTESIAN_POINT('',(64.7514718625756,5.60000000000126,0.600016498129265));
#7074=CARTESIAN_POINT('',(64.7514718625756,5.60000000000126,0.600016498129265));
#7075=CARTESIAN_POINT('',(75.,5.60000000000126,0.600016498129265));
#7076=CARTESIAN_POINT('',(75.,5.60000000000126,0.600016498129265));
#7077=CARTESIAN_POINT('',(75.,4.40000000000125,0.600016498129264));
#7078=CARTESIAN_POINT('',(75.,4.40000000000125,0.600016498129264));
#7079=CARTESIAN_POINT('',(65.2485281374233,4.40000000000125,0.600016498129264));
#7080=CARTESIAN_POINT('',(75.,4.40000000000125,0.600016498129264));
#7081=CARTESIAN_POINT('',(60.5999999999988,-0.248528137423339,0.600016498129264));
#7082=CARTESIAN_POINT('',(65.2485281374233,4.40000000000125,0.600016498129264));
#7083=CARTESIAN_POINT('',(60.5999999999988,-0.248528137423339,0.600016498129264));
#7084=CARTESIAN_POINT('Origin',(75.,5.60000000000126,0.600016498129265));
#7085=CARTESIAN_POINT('',(75.,5.60000000000126,0.599999999999983));
#7086=CARTESIAN_POINT('',(74.3786171676246,5.60000000000126,0.6));
#7087=CARTESIAN_POINT('',(37.2,5.60000000000125,0.599999999999991));
#7088=CARTESIAN_POINT('',(75.,5.60000000000126,0.600016498129265));
#7089=CARTESIAN_POINT('',(64.7514718625756,5.60000000000127,-0.599983501870709));
#7090=CARTESIAN_POINT('',(64.7514718625756,5.60000000000126,0.300016498129303));
#7091=CARTESIAN_POINT('',(74.3786171676246,5.60000000000128,-0.599983501870709));
#7092=CARTESIAN_POINT('',(75.,5.60000000000128,-0.599983501870709));
#7093=CARTESIAN_POINT('',(74.3786171676246,5.60000000000126,0.600008249064594));
#7094=CARTESIAN_POINT('Origin',(60.5999999999988,-0.248528137423337,-0.599983501870736));
#7095=CARTESIAN_POINT('',(60.5999999999988,-9.54999999999834,-0.599983501870736));
#7096=CARTESIAN_POINT('',(60.5999999999988,-9.54999999999832,3.45));
#7097=CARTESIAN_POINT('',(60.5999999999988,-0.248528137423339,-0.599983501870736));
#7098=CARTESIAN_POINT('',(60.5999999999988,-0.248528137423337,-0.299983501870734));
#7099=CARTESIAN_POINT('',(60.5999999999988,-0.248528137423339,-0.599983501870736));
#7100=CARTESIAN_POINT('Origin',(64.7514718625756,5.60000000000126,0.600016498129265));
#7101=CARTESIAN_POINT('',(64.7514718625756,5.60000000000127,-0.599983501870709));
#7102=CARTESIAN_POINT('Origin',(65.2485281374233,4.40000000000125,-0.599983501870736));
#7103=CARTESIAN_POINT('',(65.2485281374233,4.40000000000125,-0.599983501870736));
#7104=CARTESIAN_POINT('',(65.2485281374233,4.40000000000125,-0.299983501870734));
#7105=CARTESIAN_POINT('',(65.2485281374233,4.40000000000125,-0.599983501870736));
#7106=CARTESIAN_POINT('Origin',(75.,4.40000000000125,-0.599983501870736));
#7107=CARTESIAN_POINT('',(74.4000000000001,4.40000000000125,0.6));
#7108=CARTESIAN_POINT('',(75.,4.40000000000125,0.599999999999983));
#7109=CARTESIAN_POINT('',(37.2,4.40000000000124,0.599999999999991));
#7110=CARTESIAN_POINT('',(74.4000000000001,4.40000000000125,-0.599983501870736));
#7111=CARTESIAN_POINT('',(74.4000000000001,4.40000000000125,8.24906463185726E-6));
#7112=CARTESIAN_POINT('',(75.,4.40000000000125,-0.599983501870736));
#7113=CARTESIAN_POINT('',(75.,4.40000000000125,-0.599983501870736));
#7114=CARTESIAN_POINT('Origin',(75.,5.60000000000128,-0.599983501870709));
#7115=CARTESIAN_POINT('Origin',(60.,-9.99999999999999,-0.599983501870704));
#7116=CARTESIAN_POINT('',(74.4000000000001,4.98949575916324,-0.599983501870723));
#7117=CARTESIAN_POINT('',(74.4000000000001,5.3000000000007,-0.599983501870716));
#7118=CARTESIAN_POINT('',(74.287603158498,8.19855371691267,-0.599983501870651));
#7119=CARTESIAN_POINT('Origin',(75.,5.00000000000125,1.64981292688405E-5));
#7120=CARTESIAN_POINT('',(75.,-2.49999999999937,0.599999999999983));
#7121=CARTESIAN_POINT('Origin',(74.1958278071719,10.818844621554,0.6));
#7122=CARTESIAN_POINT('',(74.4000000000001,4.98949575916324,-0.6));
#7123=CARTESIAN_POINT('',(74.4000000000001,4.98949575916324,0.6));
#7124=CARTESIAN_POINT('',(74.1954601229476,10.829342425318,-0.6));
#7125=CARTESIAN_POINT('',(74.1958278071719,10.818844621554,-0.6));
#7126=CARTESIAN_POINT('',(74.1954601229476,10.829342425318,0.6));
#7127=CARTESIAN_POINT('',(74.1954601229476,10.829342425318,-0.3));
#7128=CARTESIAN_POINT('',(74.1958278071719,10.818844621554,0.6));
#7129=CARTESIAN_POINT('Origin',(74.4000000000001,5.00000000000011,0.6));
#7130=CARTESIAN_POINT('',(74.4000000000001,-9.54999999999981,0.599999999999999));
#7131=CARTESIAN_POINT('',(74.4000000000001,5.00000000000011,0.6));
#7132=CARTESIAN_POINT('',(74.4000000000001,-9.54999999999981,-0.600000000000002));
#7133=CARTESIAN_POINT('',(74.4000000000001,-9.54999999999981,3.45));
#7134=CARTESIAN_POINT('',(74.4000000000001,5.00000000000011,-0.6));
#7135=CARTESIAN_POINT('Origin',(14.4,4.75147186257614,0.599999999999989));
#7136=CARTESIAN_POINT('',(14.4,-9.55,-0.60000000000001));
#7137=CARTESIAN_POINT('',(14.4,-9.55,0.599999999999989));
#7138=CARTESIAN_POINT('',(14.4,-9.55,3.45));
#7139=CARTESIAN_POINT('',(14.4,4.75147186257614,-0.600000000000011));
#7140=CARTESIAN_POINT('',(14.4,4.75147186257614,-0.600000000000011));
#7141=CARTESIAN_POINT('',(14.4,4.75147186257614,0.599999999999989));
#7142=CARTESIAN_POINT('',(14.4,4.75147186257614,0.299999999999995));
#7143=CARTESIAN_POINT('',(14.4,4.75147186257614,0.599999999999989));
#7144=CARTESIAN_POINT('Origin',(3.74546012294753,8.53439897998203,0.599999999999989));
#7145=CARTESIAN_POINT('',(3.99398826037139,8.53439897998203,0.599999999999989));
#7146=CARTESIAN_POINT('',(3.99398826037139,8.53439897998203,-0.6));
#7147=CARTESIAN_POINT('',(3.99398826037139,8.53439897998203,0.599999999999994));
#7148=CARTESIAN_POINT('',(10.6170728825941,8.53439897998203,0.599999999999989));
#7149=CARTESIAN_POINT('',(3.74546012294753,8.53439897998203,0.599999999999989));
#7150=CARTESIAN_POINT('',(10.6170728825941,8.53439897998203,-0.600000000000011));
#7151=CARTESIAN_POINT('',(10.6170728825941,8.53439897998203,0.299999999999995));
#7152=CARTESIAN_POINT('',(3.74546012294753,8.53439897998203,-0.600000000000011));
#7153=CARTESIAN_POINT('Origin',(15.6,5.24852813742386,-0.600000000000011));
#7154=CARTESIAN_POINT('',(15.6,-9.55,0.599999999999988));
#7155=CARTESIAN_POINT('',(15.6,-9.55,-0.600000000000012));
#7156=CARTESIAN_POINT('',(15.6,-9.54999999999999,3.45));
#7157=CARTESIAN_POINT('',(15.6,5.24852813742386,0.599999999999988));
#7158=CARTESIAN_POINT('',(15.6,5.24852813742386,0.599999999999988));
#7159=CARTESIAN_POINT('',(15.6,5.24852813742386,-0.600000000000011));
#7160=CARTESIAN_POINT('',(15.6,5.24852813742386,-0.300000000000006));
#7161=CARTESIAN_POINT('',(15.6,5.24852813742386,-0.600000000000011));
#7162=CARTESIAN_POINT('Origin',(10.6170728825941,8.53439897998203,0.599999999999989));
#7163=CARTESIAN_POINT('',(10.6170728825941,8.53439897998203,0.599999999999989));
#7164=CARTESIAN_POINT('',(10.6170728825941,8.53439897998203,-0.600000000000011));
#7165=CARTESIAN_POINT('Origin',(11.1141291574418,9.73439897998203,-0.600000000000011));
#7166=CARTESIAN_POINT('',(11.1141291574418,9.73439897998203,-0.600000000000011));
#7167=CARTESIAN_POINT('',(11.1141291574418,9.73439897998203,0.599999999999988));
#7168=CARTESIAN_POINT('',(11.1141291574418,9.73439897998203,-0.300000000000006));
#7169=CARTESIAN_POINT('',(11.1141291574418,9.73439897998203,-0.600000000000011));
#7170=CARTESIAN_POINT('',(11.1141291574418,9.73439897998203,0.599999999999988));
#7171=CARTESIAN_POINT('Origin',(3.74546012294753,9.73439897998203,-0.600000000000011));
#7172=CARTESIAN_POINT('',(4.34546012294753,9.73439897998203,-0.6));
#7173=CARTESIAN_POINT('',(4.34546012294753,9.73439897998203,0.599999999999988));
#7174=CARTESIAN_POINT('',(4.34546012294753,9.73439897998203,-5.93275428784068E-15));
#7175=CARTESIAN_POINT('',(3.74546012294753,9.73439897998203,-0.600000000000011));
#7176=CARTESIAN_POINT('',(3.74546012294753,9.73439897998203,0.599999999999988));
#7177=CARTESIAN_POINT('Origin',(15.,-10.,3.45));
#7178=CARTESIAN_POINT('Origin',(15.,-10.,0.599999999999994));
#7179=CARTESIAN_POINT('Origin',(15.,-10.,-0.600000000000002));
#7180=CARTESIAN_POINT('',(14.25,-10.,2.5));
#7181=CARTESIAN_POINT('Origin',(15.,-10.,2.5));
#7182=CARTESIAN_POINT('Origin',(0.424264068711929,4.96467478832256,0.6));
#7183=CARTESIAN_POINT('',(0.6,5.14041071961063,-0.6));
#7184=CARTESIAN_POINT('',(0.424264068711929,4.96467478832256,-0.6));
#7185=CARTESIAN_POINT('',(0.6,5.14041071961063,0.6));
#7186=CARTESIAN_POINT('',(0.6,5.14041071961063,0.6));
#7187=CARTESIAN_POINT('',(0.424264068711929,4.96467478832256,0.6));
#7188=CARTESIAN_POINT('Origin',(60.,-9.99999999999999,3.45));
#7189=CARTESIAN_POINT('',(59.25,-9.99999999999999,2.5));
#7190=CARTESIAN_POINT('Origin',(60.,-9.99999999999999,2.5));
#7191=CARTESIAN_POINT('',(60.75,-9.99999999999999,-0.600000000000002));
#7192=CARTESIAN_POINT('Origin',(60.,-9.99999999999999,-0.600000000000002));
#7193=CARTESIAN_POINT('Origin',(60.,-9.99999999999999,-0.600000000000002));
#7194=CARTESIAN_POINT('Origin',(15.,-10.,-0.600000000000002));
#7195=CARTESIAN_POINT('',(4.34546012294752,15.7510534543655,-0.6));
#7196=CARTESIAN_POINT('',(4.34546012294753,9.13439897998203,-0.6));
#7197=CARTESIAN_POINT('',(1.05845435443863,19.0380592228744,-0.6));
#7198=CARTESIAN_POINT('',(4.16972419165944,15.9267893856536,-0.6));
#7199=CARTESIAN_POINT('',(4.59398826037137,22.5735931288071,-0.6));
#7200=CARTESIAN_POINT('',(0.634190285726702,18.6137951541625,-0.6));
#7201=CARTESIAN_POINT('',(1.05845435443863,26.1091270347399,-0.6));
#7202=CARTESIAN_POINT('',(4.16972419165944,22.9978571975191,-0.6));
#7203=CARTESIAN_POINT('',(4.59398826037137,29.6446609406726,-0.6));
#7204=CARTESIAN_POINT('',(0.634190285726702,25.6848629660279,-0.6));
#7205=CARTESIAN_POINT('',(1.05845435443862,33.1801948466053,-0.6));
#7206=CARTESIAN_POINT('',(4.16972419165943,30.0689250093845,-0.6));
#7207=CARTESIAN_POINT('',(4.59398826037134,36.7157287525381,-0.6));
#7208=CARTESIAN_POINT('',(0.634190285726693,32.7559307778934,-0.6));
#7209=CARTESIAN_POINT('',(1.0584543544386,40.2512626584708,-0.6));
#7210=CARTESIAN_POINT('',(4.16972419165942,37.13999282125,-0.6));
#7211=CARTESIAN_POINT('',(4.59398826037136,43.7867965644035,-0.6));
#7212=CARTESIAN_POINT('',(0.634190285726692,39.8269985897589,-0.6));
#7213=CARTESIAN_POINT('',(1.0584543544386,47.3223304703363,-0.6));
#7214=CARTESIAN_POINT('',(4.16972419165941,44.2110606331155,-0.6));
#7215=CARTESIAN_POINT('',(4.59398826037133,50.857864376269,-0.6));
#7216=CARTESIAN_POINT('',(0.63419028572669,46.8980664016244,-0.6));
#7217=CARTESIAN_POINT('',(1.05845435443858,54.3933982822018,-0.6));
#7218=CARTESIAN_POINT('',(4.16972419165941,51.2821284449809,-0.6));
#7219=CARTESIAN_POINT('',(4.5939882603713,57.9289321881345,-0.6));
#7220=CARTESIAN_POINT('',(0.634190285726675,53.9691342134899,-0.6));
#7221=CARTESIAN_POINT('',(1.05845435443854,61.4644660940672,-0.6));
#7222=CARTESIAN_POINT('',(4.16972419165939,58.3531962568464,-0.6));
#7223=CARTESIAN_POINT('',(4.34546012294746,64.7514718625761,-0.6));
#7224=CARTESIAN_POINT('',(0.634190285726643,61.0402020253553,-0.6));
#7225=CARTESIAN_POINT('',(4.34546012294746,64.9999999999999,-0.6));
#7226=CARTESIAN_POINT('',(4.34546012294746,64.9999999999999,-0.6));
#7227=CARTESIAN_POINT('',(5.59546012294747,64.9999999999999,-0.6));
#7228=CARTESIAN_POINT('Origin',(4.97046012294746,64.9999999999999,-0.6));
#7229=CARTESIAN_POINT('',(5.59546012294747,12.9200050329533,-0.6));
#7230=CARTESIAN_POINT('',(5.59546012294747,64.9999999999999,-0.6));
#7231=CARTESIAN_POINT('',(9.24546012294746,12.9200050329541,-0.6));
#7232=CARTESIAN_POINT('Origin',(7.42046012294746,12.9200050329537,-0.6));
#7233=CARTESIAN_POINT('',(9.24546012294746,65.0000000000007,-0.6));
#7234=CARTESIAN_POINT('',(9.24546012294746,12.9200050329541,-0.6));
#7235=CARTESIAN_POINT('',(10.4954601229475,64.9999999999991,-0.6));
#7236=CARTESIAN_POINT('Origin',(9.87046012294746,64.9999999999999,-0.6));
#7237=CARTESIAN_POINT('',(10.4954601229475,12.9200050329525,-0.6));
#7238=CARTESIAN_POINT('',(10.4954601229475,64.9999999999991,-0.6));
#7239=CARTESIAN_POINT('',(14.1454601229475,12.9200050329548,-0.6));
#7240=CARTESIAN_POINT('Origin',(12.3204601229475,12.9200050329537,-0.6));
#7241=CARTESIAN_POINT('',(14.1454601229475,65.0000000000015,-0.6));
#7242=CARTESIAN_POINT('',(14.1454601229475,12.9200050329548,-0.6));
#7243=CARTESIAN_POINT('',(15.3954601229475,64.9999999999984,-0.6));
#7244=CARTESIAN_POINT('Origin',(14.7704601229475,64.9999999999999,-0.6));
#7245=CARTESIAN_POINT('',(15.3954601229475,9.5879950963116,-0.6));
#7246=CARTESIAN_POINT('',(15.3954601229475,64.9999999999984,-0.6));
#7247=CARTESIAN_POINT('',(19.0454601229475,9.58799509631552,-0.6));
#7248=CARTESIAN_POINT('Origin',(17.2204601229475,9.58799509631356,-0.6));
#7249=CARTESIAN_POINT('',(19.0454601229475,65.0000000000023,-0.6));
#7250=CARTESIAN_POINT('',(19.0454601229475,9.58799509631552,-0.6));
#7251=CARTESIAN_POINT('',(20.2954601229475,64.9999999999976,-0.6));
#7252=CARTESIAN_POINT('Origin',(19.6704601229475,64.9999999999999,-0.6));
#7253=CARTESIAN_POINT('',(20.2954601229475,4.99999999999727,-0.6));
#7254=CARTESIAN_POINT('',(20.2954601229475,64.9999999999976,-0.6));
#7255=CARTESIAN_POINT('',(23.9454601229474,5.00000000000283,-0.6));
#7256=CARTESIAN_POINT('Origin',(22.1204601229475,5.00000000000005,-0.6));
#7257=CARTESIAN_POINT('',(23.9454601229474,65.0000000000031,-0.6));
#7258=CARTESIAN_POINT('',(23.9454601229474,5.00000000000283,-0.6));
#7259=CARTESIAN_POINT('',(25.1954601229475,64.9999999999967,-0.6));
#7260=CARTESIAN_POINT('Origin',(24.5704601229475,64.9999999999999,-0.6));
#7261=CARTESIAN_POINT('',(25.1954601229475,4.99999999999642,-0.6));
#7262=CARTESIAN_POINT('',(25.1954601229475,64.9999999999967,-0.6));
#7263=CARTESIAN_POINT('',(28.8454601229474,5.00000000000368,-0.6));
#7264=CARTESIAN_POINT('Origin',(27.0204601229475,5.00000000000005,-0.6));
#7265=CARTESIAN_POINT('',(28.8454601229474,65.000000000004,-0.6));
#7266=CARTESIAN_POINT('',(28.8454601229474,5.00000000000368,-0.6));
#7267=CARTESIAN_POINT('',(30.0954601229475,64.9999999999959,-0.6));
#7268=CARTESIAN_POINT('Origin',(29.4704601229475,64.9999999999999,-0.6));
#7269=CARTESIAN_POINT('',(30.0954601229475,4.99999999999557,-0.6));
#7270=CARTESIAN_POINT('',(30.0954601229475,64.9999999999959,-0.6));
#7271=CARTESIAN_POINT('',(33.7454601229474,5.00000000000453,-0.6));
#7272=CARTESIAN_POINT('Origin',(31.9204601229475,5.00000000000005,-0.6));
#7273=CARTESIAN_POINT('',(33.7454601229474,65.0000000000048,-0.6));
#7274=CARTESIAN_POINT('',(33.7454601229474,5.00000000000453,-0.6));
#7275=CARTESIAN_POINT('',(34.9954601229475,64.999999999995,-0.6));
#7276=CARTESIAN_POINT('Origin',(34.3704601229475,64.9999999999999,-0.6));
#7277=CARTESIAN_POINT('',(34.9954601229475,4.99999999999472,-0.6));
#7278=CARTESIAN_POINT('',(34.9954601229475,64.999999999995,-0.6));
#7279=CARTESIAN_POINT('',(38.6454601229474,5.00000000000539,-0.6));
#7280=CARTESIAN_POINT('Origin',(36.8204601229475,5.00000000000005,-0.6));
#7281=CARTESIAN_POINT('',(38.6454601229474,65.0000000000057,-0.6));
#7282=CARTESIAN_POINT('',(38.6454601229474,5.00000000000539,-0.6));
#7283=CARTESIAN_POINT('',(39.8954601229475,64.9999999999942,-0.6));
#7284=CARTESIAN_POINT('Origin',(39.2704601229475,64.9999999999999,-0.6));
#7285=CARTESIAN_POINT('',(39.8954601229475,4.99999999999386,-0.6));
#7286=CARTESIAN_POINT('',(39.8954601229475,64.9999999999942,-0.6));
#7287=CARTESIAN_POINT('',(43.5454601229474,5.00000000000624,-0.6));
#7288=CARTESIAN_POINT('Origin',(41.7204601229475,5.00000000000005,-0.6));
#7289=CARTESIAN_POINT('',(43.5454601229474,65.0000000000065,-0.6));
#7290=CARTESIAN_POINT('',(43.5454601229474,5.00000000000624,-0.6));
#7291=CARTESIAN_POINT('',(44.7954601229475,64.9999999999933,-0.6));
#7292=CARTESIAN_POINT('Origin',(44.1704601229475,64.9999999999999,-0.6));
#7293=CARTESIAN_POINT('',(44.7954601229475,4.99999999999301,-0.6));
#7294=CARTESIAN_POINT('',(44.7954601229475,64.9999999999933,-0.6));
#7295=CARTESIAN_POINT('',(48.4454601229474,5.0000000000071,-0.6));
#7296=CARTESIAN_POINT('Origin',(46.6204601229475,5.00000000000005,-0.6));
#7297=CARTESIAN_POINT('',(48.4454601229474,65.0000000000074,-0.6));
#7298=CARTESIAN_POINT('',(48.4454601229474,5.0000000000071,-0.6));
#7299=CARTESIAN_POINT('',(49.6954601229476,64.9999999999925,-0.6));
#7300=CARTESIAN_POINT('Origin',(49.0704601229475,64.9999999999999,-0.6));
#7301=CARTESIAN_POINT('',(49.6954601229476,4.99999999999216,-0.6));
#7302=CARTESIAN_POINT('',(49.6954601229476,64.9999999999925,-0.6));
#7303=CARTESIAN_POINT('',(53.3454601229474,5.00000000000795,-0.6));
#7304=CARTESIAN_POINT('Origin',(51.5204601229475,5.00000000000005,-0.6));
#7305=CARTESIAN_POINT('',(53.3454601229474,65.0000000000082,-0.6));
#7306=CARTESIAN_POINT('',(53.3454601229474,5.00000000000795,-0.6));
#7307=CARTESIAN_POINT('',(54.5954601229476,64.9999999999916,-0.6));
#7308=CARTESIAN_POINT('Origin',(53.9704601229475,64.9999999999999,-0.6));
#7309=CARTESIAN_POINT('',(54.5954601229476,4.9999999999913,-0.6));
#7310=CARTESIAN_POINT('',(54.5954601229476,64.9999999999916,-0.6));
#7311=CARTESIAN_POINT('',(58.2454601229473,5.00000000000881,-0.6));
#7312=CARTESIAN_POINT('Origin',(56.4204601229475,5.00000000000005,-0.6));
#7313=CARTESIAN_POINT('',(58.2454601229474,65.0000000000091,-0.6));
#7314=CARTESIAN_POINT('',(58.2454601229473,5.00000000000881,-0.6));
#7315=CARTESIAN_POINT('',(59.4954601229476,64.9999999999907,-0.6));
#7316=CARTESIAN_POINT('Origin',(58.8704601229475,64.9999999999999,-0.6));
#7317=CARTESIAN_POINT('',(59.4954601229476,8.99999999999049,-0.6));
#7318=CARTESIAN_POINT('',(59.4954601229476,64.9999999999907,-0.6));
#7319=CARTESIAN_POINT('',(63.1454601229473,9.00000000000962,-0.6));
#7320=CARTESIAN_POINT('Origin',(61.3204601229475,9.00000000000006,-0.6));
#7321=CARTESIAN_POINT('',(63.1454601229473,65.0000000000099,-0.6));
#7322=CARTESIAN_POINT('',(63.1454601229473,9.00000000000962,-0.6));
#7323=CARTESIAN_POINT('',(64.3954601229476,64.9999999999899,-0.6));
#7324=CARTESIAN_POINT('Origin',(63.7704601229475,64.9999999999999,-0.6));
#7325=CARTESIAN_POINT('',(64.3954601229477,8.99999999998967,-0.6));
#7326=CARTESIAN_POINT('',(64.3954601229476,64.9999999999899,-0.6));
#7327=CARTESIAN_POINT('',(68.0454601229473,9.00000000001044,-0.6));
#7328=CARTESIAN_POINT('Origin',(66.2204601229475,9.00000000000005,-0.6));
#7329=CARTESIAN_POINT('',(68.0454601229473,65.0000000000107,-0.6));
#7330=CARTESIAN_POINT('',(68.0454601229473,9.00000000001044,-0.6));
#7331=CARTESIAN_POINT('',(69.2954601229477,64.9999999999891,-0.6));
#7332=CARTESIAN_POINT('Origin',(68.6704601229475,64.9999999999999,-0.6));
#7333=CARTESIAN_POINT('',(69.2954601229477,8.99999999998886,-0.6));
#7334=CARTESIAN_POINT('',(69.2954601229477,64.9999999999891,-0.6));
#7335=CARTESIAN_POINT('',(72.9454601229473,9.00000000001126,-0.6));
#7336=CARTESIAN_POINT('Origin',(71.1204601229475,9.00000000000006,-0.6));
#7337=CARTESIAN_POINT('',(72.9454601229473,65.0000000000115,-0.6));
#7338=CARTESIAN_POINT('',(72.9454601229473,9.00000000001126,-0.6));
#7339=CARTESIAN_POINT('',(74.1954601229477,64.9999999999883,-0.6));
#7340=CARTESIAN_POINT('Origin',(73.5704601229475,64.9999999999999,-0.6));
#7341=CARTESIAN_POINT('',(74.1954601229477,64.9999999999883,-0.6));
#7342=CARTESIAN_POINT('',(75.6000000000001,-9.55000000000016,-0.600000000000002));
#7343=CARTESIAN_POINT('Origin',(75.,-9.99999999999999,-0.600000000000002));
#7344=CARTESIAN_POINT('',(75.6000000000001,5.0105042408369,-0.6));
#7345=CARTESIAN_POINT('',(75.6000000000001,5.00000000000016,-0.6));
#7346=CARTESIAN_POINT('',(75.3954601229477,10.8503509069904,-0.6));
#7347=CARTESIAN_POINT('',(75.3950924387234,10.8608487107561,-0.6));
#7348=CARTESIAN_POINT('',(75.3954601229477,64.9999999999884,-0.6));
#7349=CARTESIAN_POINT('',(75.3954601229477,64.9999999999884,-0.6));
#7350=CARTESIAN_POINT('',(71.7454601229473,65.0000000000115,-0.6));
#7351=CARTESIAN_POINT('Origin',(73.5704601229475,64.9999999999999,-0.6));
#7352=CARTESIAN_POINT('',(71.7454601229473,9.00000000001121,-0.6));
#7353=CARTESIAN_POINT('',(71.7454601229473,9.00000000001121,-0.6));
#7354=CARTESIAN_POINT('',(70.4954601229477,8.99999999998891,-0.6));
#7355=CARTESIAN_POINT('Origin',(71.1204601229475,9.00000000000006,-0.6));
#7356=CARTESIAN_POINT('',(70.4954601229477,64.9999999999892,-0.6));
#7357=CARTESIAN_POINT('',(70.4954601229477,64.9999999999892,-0.6));
#7358=CARTESIAN_POINT('',(66.8454601229473,65.0000000000107,-0.6));
#7359=CARTESIAN_POINT('Origin',(68.6704601229475,64.9999999999999,-0.6));
#7360=CARTESIAN_POINT('',(66.8454601229473,9.00000000001039,-0.6));
#7361=CARTESIAN_POINT('',(66.8454601229473,9.00000000001039,-0.6));
#7362=CARTESIAN_POINT('',(65.5954601229477,8.99999999998973,-0.6));
#7363=CARTESIAN_POINT('Origin',(66.2204601229475,9.00000000000005,-0.6));
#7364=CARTESIAN_POINT('',(65.5954601229476,64.99999999999,-0.6));
#7365=CARTESIAN_POINT('',(65.5954601229476,64.99999999999,-0.6));
#7366=CARTESIAN_POINT('',(61.9454601229473,65.0000000000098,-0.6));
#7367=CARTESIAN_POINT('Origin',(63.7704601229475,64.9999999999999,-0.6));
#7368=CARTESIAN_POINT('',(61.9454601229473,9.00000000000957,-0.6));
#7369=CARTESIAN_POINT('',(61.9454601229473,9.00000000000957,-0.6));
#7370=CARTESIAN_POINT('',(60.6954601229476,8.99999999999054,-0.6));
#7371=CARTESIAN_POINT('Origin',(61.3204601229475,9.00000000000006,-0.6));
#7372=CARTESIAN_POINT('',(60.6954601229476,64.9999999999908,-0.6));
#7373=CARTESIAN_POINT('',(60.6954601229476,64.9999999999908,-0.6));
#7374=CARTESIAN_POINT('',(57.0454601229474,65.000000000009,-0.6));
#7375=CARTESIAN_POINT('Origin',(58.8704601229475,64.9999999999999,-0.6));
#7376=CARTESIAN_POINT('',(57.0454601229473,5.00000000000875,-0.6));
#7377=CARTESIAN_POINT('',(57.0454601229473,5.00000000000875,-0.6));
#7378=CARTESIAN_POINT('',(55.7954601229476,4.99999999999136,-0.6));
#7379=CARTESIAN_POINT('Origin',(56.4204601229475,5.00000000000005,-0.6));
#7380=CARTESIAN_POINT('',(55.7954601229476,64.9999999999916,-0.6));
#7381=CARTESIAN_POINT('',(55.7954601229476,64.9999999999916,-0.6));
#7382=CARTESIAN_POINT('',(52.1454601229474,65.0000000000082,-0.6));
#7383=CARTESIAN_POINT('Origin',(53.9704601229475,64.9999999999999,-0.6));
#7384=CARTESIAN_POINT('',(52.1454601229474,5.0000000000079,-0.6));
#7385=CARTESIAN_POINT('',(52.1454601229474,5.0000000000079,-0.6));
#7386=CARTESIAN_POINT('',(50.8954601229476,4.99999999999221,-0.6));
#7387=CARTESIAN_POINT('Origin',(51.5204601229475,5.00000000000005,-0.6));
#7388=CARTESIAN_POINT('',(50.8954601229476,64.9999999999925,-0.6));
#7389=CARTESIAN_POINT('',(50.8954601229476,64.9999999999925,-0.6));
#7390=CARTESIAN_POINT('',(47.2454601229474,65.0000000000073,-0.6));
#7391=CARTESIAN_POINT('Origin',(49.0704601229475,64.9999999999999,-0.6));
#7392=CARTESIAN_POINT('',(47.2454601229474,5.00000000000704,-0.6));
#7393=CARTESIAN_POINT('',(47.2454601229474,5.00000000000704,-0.6));
#7394=CARTESIAN_POINT('',(45.9954601229475,4.99999999999306,-0.6));
#7395=CARTESIAN_POINT('Origin',(46.6204601229475,5.00000000000005,-0.6));
#7396=CARTESIAN_POINT('',(45.9954601229475,64.9999999999933,-0.6));
#7397=CARTESIAN_POINT('',(45.9954601229475,64.9999999999933,-0.6));
#7398=CARTESIAN_POINT('',(42.3454601229474,65.0000000000065,-0.6));
#7399=CARTESIAN_POINT('Origin',(44.1704601229475,64.9999999999999,-0.6));
#7400=CARTESIAN_POINT('',(42.3454601229474,5.00000000000619,-0.6));
#7401=CARTESIAN_POINT('',(42.3454601229474,5.00000000000619,-0.6));
#7402=CARTESIAN_POINT('',(41.0954601229475,4.99999999999392,-0.6));
#7403=CARTESIAN_POINT('Origin',(41.7204601229475,5.00000000000005,-0.6));
#7404=CARTESIAN_POINT('',(41.0954601229475,64.9999999999942,-0.6));
#7405=CARTESIAN_POINT('',(41.0954601229475,64.9999999999942,-0.6));
#7406=CARTESIAN_POINT('',(37.4454601229474,65.0000000000056,-0.6));
#7407=CARTESIAN_POINT('Origin',(39.2704601229475,64.9999999999999,-0.6));
#7408=CARTESIAN_POINT('',(37.4454601229474,5.00000000000534,-0.6));
#7409=CARTESIAN_POINT('',(37.4454601229474,5.00000000000534,-0.6));
#7410=CARTESIAN_POINT('',(36.1954601229475,4.99999999999477,-0.6));
#7411=CARTESIAN_POINT('Origin',(36.8204601229475,5.00000000000005,-0.6));
#7412=CARTESIAN_POINT('',(36.1954601229475,64.9999999999951,-0.6));
#7413=CARTESIAN_POINT('',(36.1954601229475,64.9999999999951,-0.6));
#7414=CARTESIAN_POINT('',(32.5454601229474,65.0000000000048,-0.6));
#7415=CARTESIAN_POINT('Origin',(34.3704601229475,64.9999999999999,-0.6));
#7416=CARTESIAN_POINT('',(32.5454601229474,5.00000000000448,-0.6));
#7417=CARTESIAN_POINT('',(32.5454601229474,5.00000000000448,-0.6));
#7418=CARTESIAN_POINT('',(31.2954601229475,4.99999999999562,-0.6));
#7419=CARTESIAN_POINT('Origin',(31.9204601229475,5.00000000000005,-0.6));
#7420=CARTESIAN_POINT('',(31.2954601229475,64.9999999999959,-0.6));
#7421=CARTESIAN_POINT('',(31.2954601229475,64.9999999999959,-0.6));
#7422=CARTESIAN_POINT('',(27.6454601229474,65.0000000000039,-0.6));
#7423=CARTESIAN_POINT('Origin',(29.4704601229475,64.9999999999999,-0.6));
#7424=CARTESIAN_POINT('',(27.6454601229474,5.00000000000363,-0.6));
#7425=CARTESIAN_POINT('',(27.6454601229474,5.00000000000363,-0.6));
#7426=CARTESIAN_POINT('',(26.3954601229475,4.99999999999647,-0.6));
#7427=CARTESIAN_POINT('Origin',(27.0204601229475,5.00000000000005,-0.6));
#7428=CARTESIAN_POINT('',(26.3954601229475,64.9999999999968,-0.6));
#7429=CARTESIAN_POINT('',(26.3954601229475,64.9999999999968,-0.6));
#7430=CARTESIAN_POINT('',(22.7454601229474,65.0000000000031,-0.6));
#7431=CARTESIAN_POINT('Origin',(24.5704601229475,64.9999999999999,-0.6));
#7432=CARTESIAN_POINT('',(22.7454601229474,5.00000000000278,-0.6));
#7433=CARTESIAN_POINT('',(22.7454601229474,5.00000000000278,-0.6));
#7434=CARTESIAN_POINT('',(21.4954601229475,4.99999999999733,-0.6));
#7435=CARTESIAN_POINT('Origin',(22.1204601229475,5.00000000000005,-0.6));
#7436=CARTESIAN_POINT('',(21.4954601229475,64.9999999999976,-0.6));
#7437=CARTESIAN_POINT('',(21.4954601229475,64.9999999999976,-0.6));
#7438=CARTESIAN_POINT('',(17.8454601229475,65.0000000000022,-0.6));
#7439=CARTESIAN_POINT('Origin',(19.6704601229475,64.9999999999999,-0.6));
#7440=CARTESIAN_POINT('',(17.8454601229475,9.58799509631548,-0.6));
#7441=CARTESIAN_POINT('',(17.8454601229475,9.58799509631548,-0.6));
#7442=CARTESIAN_POINT('',(16.5954601229475,9.58799509631164,-0.6));
#7443=CARTESIAN_POINT('Origin',(17.2204601229475,9.58799509631356,-0.6));
#7444=CARTESIAN_POINT('',(16.5954601229475,64.9999999999984,-0.6));
#7445=CARTESIAN_POINT('',(16.5954601229475,64.9999999999984,-0.6));
#7446=CARTESIAN_POINT('',(12.9454601229475,65.0000000000015,-0.6));
#7447=CARTESIAN_POINT('Origin',(14.7704601229475,64.9999999999999,-0.6));
#7448=CARTESIAN_POINT('',(12.9454601229475,12.9200050329548,-0.6));
#7449=CARTESIAN_POINT('',(12.9454601229475,12.9200050329548,-0.6));
#7450=CARTESIAN_POINT('',(11.6954601229475,12.9200050329525,-0.6));
#7451=CARTESIAN_POINT('Origin',(12.3204601229475,12.9200050329537,-0.6));
#7452=CARTESIAN_POINT('',(11.6954601229475,64.9999999999992,-0.6));
#7453=CARTESIAN_POINT('',(11.6954601229475,64.9999999999992,-0.6));
#7454=CARTESIAN_POINT('',(8.04546012294746,65.0000000000007,-0.6));
#7455=CARTESIAN_POINT('Origin',(9.87046012294746,64.9999999999999,-0.6));
#7456=CARTESIAN_POINT('',(8.04546012294746,12.9200050329541,-0.6));
#7457=CARTESIAN_POINT('',(8.04546012294746,12.9200050329541,-0.6));
#7458=CARTESIAN_POINT('',(6.79546012294747,12.9200050329533,-0.6));
#7459=CARTESIAN_POINT('Origin',(7.42046012294746,12.9200050329537,-0.6));
#7460=CARTESIAN_POINT('',(6.79546012294747,64.9999999999999,-0.6));
#7461=CARTESIAN_POINT('',(6.79546012294747,64.9999999999999,-0.6));
#7462=CARTESIAN_POINT('',(3.16529982452857,65.268367839005,-0.6));
#7463=CARTESIAN_POINT('Origin',(4.97046012294746,64.9999999999999,-0.6));
#7464=CARTESIAN_POINT('',(-0.638601920409186,61.4644660940672,-0.6));
#7465=CARTESIAN_POINT('',(-0.214337851697216,61.8887301627792,-0.6));
#7466=CARTESIAN_POINT('',(2.89693198552358,57.9289321881345,-0.6));
#7467=CARTESIAN_POINT('',(3.32119605423554,57.5046681194225,-0.6));
#7468=CARTESIAN_POINT('',(-0.638601920409162,54.3933982822018,-0.6));
#7469=CARTESIAN_POINT('',(-0.214337851697183,54.8176623509137,-0.6));
#7470=CARTESIAN_POINT('',(2.89693198552361,50.857864376269,-0.6));
#7471=CARTESIAN_POINT('',(3.32119605423555,50.4336003075571,-0.6));
#7472=CARTESIAN_POINT('',(-0.638601920409128,47.3223304703363,-0.6));
#7473=CARTESIAN_POINT('',(-0.214337851697167,47.7465945390482,-0.6));
#7474=CARTESIAN_POINT('',(2.89693198552363,43.7867965644035,-0.6));
#7475=CARTESIAN_POINT('',(3.32119605423555,43.3625324956916,-0.6));
#7476=CARTESIAN_POINT('',(-0.638601920409118,40.2512626584708,-0.6));
#7477=CARTESIAN_POINT('',(-0.214337851697165,40.6755267271828,-0.6));
#7478=CARTESIAN_POINT('',(2.89693198552363,36.7157287525381,-0.6));
#7479=CARTESIAN_POINT('',(3.32119605423556,36.2914646838261,-0.6));
#7480=CARTESIAN_POINT('',(-0.638601920409116,33.1801948466053,-0.6));
#7481=CARTESIAN_POINT('',(-0.214337851697164,33.6044589153173,-0.6));
#7482=CARTESIAN_POINT('',(2.89693198552365,29.6446609406726,-0.6));
#7483=CARTESIAN_POINT('',(3.32119605423557,29.2203968719607,-0.6));
#7484=CARTESIAN_POINT('',(-0.638601920409085,26.1091270347399,-0.6));
#7485=CARTESIAN_POINT('',(-0.214337851697155,26.5333911034518,-0.6));
#7486=CARTESIAN_POINT('',(2.89693198552365,22.5735931288071,-0.6));
#7487=CARTESIAN_POINT('',(3.32119605423558,22.1493290600952,-0.6));
#7488=CARTESIAN_POINT('',(-0.638601920409085,19.0380592228744,-0.6));
#7489=CARTESIAN_POINT('',(-0.214337851697155,19.4623232915863,-0.6));
#7490=CARTESIAN_POINT('',(3.14546012294751,15.2539971795178,-0.6));
#7491=CARTESIAN_POINT('',(3.32119605423559,15.0782612482297,-0.6));
#7492=CARTESIAN_POINT('',(3.14546012294753,9.38292711740588,-0.6));
#7493=CARTESIAN_POINT('',(3.14546012294753,9.13439897998202,-0.6));
#7494=CARTESIAN_POINT('',(-0.599999999999997,5.63746699445835,-0.6));
#7495=CARTESIAN_POINT('',(-0.424264068711928,5.81320292574642,-0.6));
#7496=CARTESIAN_POINT('',(-0.599999999999999,-9.55,-0.600000000000002));
#7497=CARTESIAN_POINT('',(-0.599999999999999,-10.,-0.6));
#7498=CARTESIAN_POINT('',(0.600000000000001,-9.55,-0.600000000000002));
#7499=CARTESIAN_POINT('Origin',(2.22044604925031E-15,-10.,-0.600000000000002));
#7500=CARTESIAN_POINT('',(0.600000000000001,-10.,-0.6));
#7501=CARTESIAN_POINT('Origin',(2.22044604925031E-15,-10.,3.45));
#7502=CARTESIAN_POINT('',(-0.599999999999998,-9.55,0.6));
#7503=CARTESIAN_POINT('',(-0.599999999999998,-9.55,3.45));
#7504=CARTESIAN_POINT('',(0.600000000000001,-9.55,0.599999999999999));
#7505=CARTESIAN_POINT('Origin',(2.22044604925031E-15,-10.,0.6));
#7506=CARTESIAN_POINT('',(0.600000000000002,-9.55,3.45));
#7507=CARTESIAN_POINT('',(-0.749999999999998,-10.,2.5));
#7508=CARTESIAN_POINT('Origin',(2.22044604925031E-15,-10.,2.5));
#7509=CARTESIAN_POINT('Origin',(75.,-9.99999999999998,3.45));
#7510=CARTESIAN_POINT('',(75.6000000000001,-9.55000000000016,0.6));
#7511=CARTESIAN_POINT('Origin',(75.,-9.99999999999999,0.6));
#7512=CARTESIAN_POINT('',(75.6000000000001,-9.55000000000016,3.45));
#7513=CARTESIAN_POINT('',(74.25,-9.99999999999998,2.5));
#7514=CARTESIAN_POINT('Origin',(75.,-9.99999999999998,2.5));
#7515=CARTESIAN_POINT('Origin',(-0.599999999999999,-10.,-0.6));
#7516=CARTESIAN_POINT('',(-0.599999999999997,5.63746699445835,0.6));
#7517=CARTESIAN_POINT('',(-0.599999999999997,5.63746699445835,0.3));
#7518=CARTESIAN_POINT('',(-0.599999999999998,-10.,0.6));
#7519=CARTESIAN_POINT('Origin',(75.6000000000001,5.00000000000016,-0.6));
#7520=CARTESIAN_POINT('',(75.6000000000001,5.0105042408369,0.6));
#7521=CARTESIAN_POINT('',(75.6000000000001,5.00000000000016,0.6));
#7522=CARTESIAN_POINT('',(75.6000000000001,5.0105042408369,0.3));
#7523=CARTESIAN_POINT('Origin',(75.3950924387234,10.8608487107561,-0.6));
#7524=CARTESIAN_POINT('',(75.3954601229477,10.8503509069904,0.6));
#7525=CARTESIAN_POINT('',(75.3954601229477,10.8503509069903,-0.6));
#7526=CARTESIAN_POINT('',(75.3950924387234,10.8608487107561,0.6));
#7527=CARTESIAN_POINT('Origin',(74.1954601229477,64.9999999999884,0.6));
#7528=CARTESIAN_POINT('',(74.1954601229477,64.9999999999883,0.6));
#7529=CARTESIAN_POINT('',(74.1954601229477,64.9999999999884,-0.6));
#7530=CARTESIAN_POINT('',(74.1954601229477,64.9999999999883,0.6));
#7531=CARTESIAN_POINT('Origin',(75.3954601229477,64.9999999999884,-0.6));
#7532=CARTESIAN_POINT('',(75.3954601229477,64.9999999999884,0.6));
#7533=CARTESIAN_POINT('',(75.3954601229477,64.9999999999884,0.6));
#7534=CARTESIAN_POINT('',(75.3954601229477,64.9999999999884,0.6));
#7535=CARTESIAN_POINT('Origin',(73.5704601229475,64.9999999999999,-1.38777878078145E-16));
#7536=CARTESIAN_POINT('',(72.9454601229473,65.0000000000115,0.6));
#7537=CARTESIAN_POINT('',(72.9454601229473,65.0000000000115,-0.6));
#7538=CARTESIAN_POINT('Origin',(73.5704601229475,64.9999999999999,0.6));
#7539=CARTESIAN_POINT('Origin',(73.5704601229475,64.9999999999999,0.));
#7540=CARTESIAN_POINT('',(71.7454601229473,65.0000000000115,0.6));
#7541=CARTESIAN_POINT('',(71.7454601229473,65.0000000000114,0.6));
#7542=CARTESIAN_POINT('Origin',(73.5704601229475,64.9999999999999,0.6));
#7543=CARTESIAN_POINT('Origin',(72.9454601229473,9.00000000001119,0.6));
#7544=CARTESIAN_POINT('',(72.9454601229473,9.00000000001126,0.6));
#7545=CARTESIAN_POINT('',(72.9454601229473,9.00000000001119,-0.6));
#7546=CARTESIAN_POINT('',(72.9454601229473,9.00000000001126,0.6));
#7547=CARTESIAN_POINT('Origin',(71.7454601229473,9.00000000001114,-0.6));
#7548=CARTESIAN_POINT('',(71.7454601229473,9.00000000001121,0.6));
#7549=CARTESIAN_POINT('',(71.7454601229473,9.00000000001114,0.6));
#7550=CARTESIAN_POINT('',(71.7454601229473,9.00000000001121,0.6));
#7551=CARTESIAN_POINT('Origin',(71.1204601229475,9.00000000000006,-1.38777878078145E-16));
#7552=CARTESIAN_POINT('',(69.2954601229477,8.99999999998886,0.6));
#7553=CARTESIAN_POINT('',(69.2954601229477,8.99999999998893,-0.6));
#7554=CARTESIAN_POINT('Origin',(71.1204601229475,9.00000000000006,0.6));
#7555=CARTESIAN_POINT('Origin',(71.1204601229475,9.00000000000006,0.));
#7556=CARTESIAN_POINT('',(70.4954601229477,8.99999999998891,0.6));
#7557=CARTESIAN_POINT('',(70.4954601229477,8.99999999998898,0.6));
#7558=CARTESIAN_POINT('Origin',(71.1204601229475,9.00000000000006,0.6));
#7559=CARTESIAN_POINT('Origin',(69.2954601229477,64.9999999999892,0.6));
#7560=CARTESIAN_POINT('',(69.2954601229477,64.9999999999891,0.6));
#7561=CARTESIAN_POINT('',(69.2954601229477,64.9999999999892,-0.6));
#7562=CARTESIAN_POINT('',(69.2954601229477,64.9999999999891,0.6));
#7563=CARTESIAN_POINT('Origin',(70.4954601229477,64.9999999999893,-0.6));
#7564=CARTESIAN_POINT('',(70.4954601229477,64.9999999999892,0.6));
#7565=CARTESIAN_POINT('',(70.4954601229477,64.9999999999893,0.6));
#7566=CARTESIAN_POINT('',(70.4954601229477,64.9999999999892,0.6));
#7567=CARTESIAN_POINT('Origin',(68.6704601229475,64.9999999999999,-1.38777878078145E-16));
#7568=CARTESIAN_POINT('',(68.0454601229473,65.0000000000107,0.6));
#7569=CARTESIAN_POINT('',(68.0454601229473,65.0000000000106,-0.6));
#7570=CARTESIAN_POINT('Origin',(68.6704601229475,64.9999999999999,0.6));
#7571=CARTESIAN_POINT('Origin',(68.6704601229475,64.9999999999999,0.));
#7572=CARTESIAN_POINT('',(66.8454601229473,65.0000000000107,0.6));
#7573=CARTESIAN_POINT('',(66.8454601229473,65.0000000000106,0.6));
#7574=CARTESIAN_POINT('Origin',(68.6704601229475,64.9999999999999,0.6));
#7575=CARTESIAN_POINT('Origin',(68.0454601229473,9.00000000001038,0.6));
#7576=CARTESIAN_POINT('',(68.0454601229473,9.00000000001044,0.6));
#7577=CARTESIAN_POINT('',(68.0454601229473,9.00000000001038,-0.6));
#7578=CARTESIAN_POINT('',(68.0454601229473,9.00000000001044,0.6));
#7579=CARTESIAN_POINT('Origin',(66.8454601229473,9.00000000001033,-0.6));
#7580=CARTESIAN_POINT('',(66.8454601229473,9.00000000001039,0.6));
#7581=CARTESIAN_POINT('',(66.8454601229473,9.00000000001033,0.6));
#7582=CARTESIAN_POINT('',(66.8454601229473,9.00000000001039,0.6));
#7583=CARTESIAN_POINT('Origin',(66.2204601229475,9.00000000000006,-1.38777878078145E-16));
#7584=CARTESIAN_POINT('',(64.3954601229477,8.99999999998967,0.6));
#7585=CARTESIAN_POINT('',(64.3954601229477,8.99999999998974,-0.6));
#7586=CARTESIAN_POINT('Origin',(66.2204601229475,9.00000000000005,0.6));
#7587=CARTESIAN_POINT('Origin',(66.2204601229475,9.00000000000006,0.));
#7588=CARTESIAN_POINT('',(65.5954601229477,8.99999999998973,0.6));
#7589=CARTESIAN_POINT('',(65.5954601229477,8.99999999998979,0.6));
#7590=CARTESIAN_POINT('Origin',(66.2204601229475,9.00000000000005,0.6));
#7591=CARTESIAN_POINT('Origin',(64.3954601229477,64.99999999999,0.6));
#7592=CARTESIAN_POINT('',(64.3954601229476,64.9999999999899,0.6));
#7593=CARTESIAN_POINT('',(64.3954601229477,64.99999999999,-0.6));
#7594=CARTESIAN_POINT('',(64.3954601229476,64.9999999999899,0.6));
#7595=CARTESIAN_POINT('Origin',(65.5954601229477,64.9999999999901,-0.6));
#7596=CARTESIAN_POINT('',(65.5954601229476,64.99999999999,0.6));
#7597=CARTESIAN_POINT('',(65.5954601229477,64.9999999999901,0.6));
#7598=CARTESIAN_POINT('',(65.5954601229476,64.99999999999,0.6));
#7599=CARTESIAN_POINT('Origin',(63.7704601229475,64.9999999999999,-1.38777878078145E-16));
#7600=CARTESIAN_POINT('',(63.1454601229473,65.0000000000099,0.6));
#7601=CARTESIAN_POINT('',(63.1454601229473,65.0000000000098,-0.6));
#7602=CARTESIAN_POINT('Origin',(63.7704601229475,64.9999999999999,0.6));
#7603=CARTESIAN_POINT('Origin',(63.7704601229475,64.9999999999999,0.));
#7604=CARTESIAN_POINT('',(61.9454601229473,65.0000000000098,0.6));
#7605=CARTESIAN_POINT('',(61.9454601229473,65.0000000000098,0.6));
#7606=CARTESIAN_POINT('Origin',(63.7704601229475,64.9999999999999,0.6));
#7607=CARTESIAN_POINT('Origin',(63.1454601229473,9.00000000000957,0.6));
#7608=CARTESIAN_POINT('',(63.1454601229473,9.00000000000962,0.6));
#7609=CARTESIAN_POINT('',(63.1454601229473,9.00000000000957,-0.6));
#7610=CARTESIAN_POINT('',(63.1454601229473,9.00000000000962,0.6));
#7611=CARTESIAN_POINT('Origin',(61.9454601229473,9.00000000000951,-0.6));
#7612=CARTESIAN_POINT('',(61.9454601229473,9.00000000000957,0.6));
#7613=CARTESIAN_POINT('',(61.9454601229473,9.00000000000951,0.6));
#7614=CARTESIAN_POINT('',(61.9454601229473,9.00000000000957,0.6));
#7615=CARTESIAN_POINT('Origin',(61.3204601229475,9.00000000000006,-1.38777878078145E-16));
#7616=CARTESIAN_POINT('',(59.4954601229476,8.99999999999049,0.6));
#7617=CARTESIAN_POINT('',(59.4954601229476,8.99999999999054,-0.6));
#7618=CARTESIAN_POINT('Origin',(61.3204601229475,9.00000000000006,0.6));
#7619=CARTESIAN_POINT('Origin',(61.3204601229475,9.00000000000006,0.));
#7620=CARTESIAN_POINT('',(60.6954601229476,8.99999999999054,0.6));
#7621=CARTESIAN_POINT('',(60.6954601229476,8.9999999999906,0.6));
#7622=CARTESIAN_POINT('Origin',(61.3204601229475,9.00000000000006,0.6));
#7623=CARTESIAN_POINT('Origin',(59.4954601229476,64.9999999999908,0.6));
#7624=CARTESIAN_POINT('',(59.4954601229476,64.9999999999907,0.6));
#7625=CARTESIAN_POINT('',(59.4954601229476,64.9999999999908,-0.6));
#7626=CARTESIAN_POINT('',(59.4954601229476,64.9999999999907,0.6));
#7627=CARTESIAN_POINT('Origin',(60.6954601229476,64.9999999999909,-0.6));
#7628=CARTESIAN_POINT('',(60.6954601229476,64.9999999999908,0.6));
#7629=CARTESIAN_POINT('',(60.6954601229476,64.9999999999909,0.6));
#7630=CARTESIAN_POINT('',(60.6954601229476,64.9999999999908,0.6));
#7631=CARTESIAN_POINT('Origin',(58.8704601229475,64.9999999999999,-1.38777878078145E-16));
#7632=CARTESIAN_POINT('',(58.2454601229474,65.0000000000091,0.6));
#7633=CARTESIAN_POINT('',(58.2454601229474,65.000000000009,-0.6));
#7634=CARTESIAN_POINT('Origin',(58.8704601229475,64.9999999999999,0.6));
#7635=CARTESIAN_POINT('Origin',(58.8704601229475,64.9999999999999,0.));
#7636=CARTESIAN_POINT('',(57.0454601229474,65.000000000009,0.6));
#7637=CARTESIAN_POINT('',(57.0454601229474,65.000000000009,0.6));
#7638=CARTESIAN_POINT('Origin',(58.8704601229475,64.9999999999999,0.6));
#7639=CARTESIAN_POINT('Origin',(58.2454601229474,5.00000000000876,0.6));
#7640=CARTESIAN_POINT('',(58.2454601229473,5.00000000000881,0.6));
#7641=CARTESIAN_POINT('',(58.2454601229474,5.00000000000876,-0.6));
#7642=CARTESIAN_POINT('',(58.2454601229473,5.00000000000881,0.6));
#7643=CARTESIAN_POINT('Origin',(57.0454601229474,5.00000000000871,-0.6));
#7644=CARTESIAN_POINT('',(57.0454601229473,5.00000000000875,0.6));
#7645=CARTESIAN_POINT('',(57.0454601229474,5.00000000000871,0.6));
#7646=CARTESIAN_POINT('',(57.0454601229473,5.00000000000875,0.6));
#7647=CARTESIAN_POINT('Origin',(56.4204601229475,5.00000000000006,-1.38777878078145E-16));
#7648=CARTESIAN_POINT('',(54.5954601229476,4.9999999999913,0.6));
#7649=CARTESIAN_POINT('',(54.5954601229476,4.99999999999135,-0.6));
#7650=CARTESIAN_POINT('Origin',(56.4204601229475,5.00000000000005,0.6));
#7651=CARTESIAN_POINT('Origin',(56.4204601229475,5.00000000000006,0.));
#7652=CARTESIAN_POINT('',(55.7954601229476,4.99999999999136,0.6));
#7653=CARTESIAN_POINT('',(55.7954601229476,4.9999999999914,0.6));
#7654=CARTESIAN_POINT('Origin',(56.4204601229475,5.00000000000005,0.6));
#7655=CARTESIAN_POINT('Origin',(54.5954601229476,64.9999999999916,0.6));
#7656=CARTESIAN_POINT('',(54.5954601229476,64.9999999999916,0.6));
#7657=CARTESIAN_POINT('',(54.5954601229476,64.9999999999916,-0.6));
#7658=CARTESIAN_POINT('',(54.5954601229476,64.9999999999916,0.6));
#7659=CARTESIAN_POINT('Origin',(55.7954601229476,64.9999999999917,-0.6));
#7660=CARTESIAN_POINT('',(55.7954601229476,64.9999999999916,0.6));
#7661=CARTESIAN_POINT('',(55.7954601229476,64.9999999999917,0.6));
#7662=CARTESIAN_POINT('',(55.7954601229476,64.9999999999916,0.6));
#7663=CARTESIAN_POINT('Origin',(53.9704601229475,64.9999999999999,-1.38777878078145E-16));
#7664=CARTESIAN_POINT('',(53.3454601229474,65.0000000000082,0.6));
#7665=CARTESIAN_POINT('',(53.3454601229474,65.0000000000082,-0.6));
#7666=CARTESIAN_POINT('Origin',(53.9704601229475,64.9999999999999,0.6));
#7667=CARTESIAN_POINT('Origin',(53.9704601229475,64.9999999999999,0.));
#7668=CARTESIAN_POINT('',(52.1454601229474,65.0000000000082,0.6));
#7669=CARTESIAN_POINT('',(52.1454601229474,65.0000000000082,0.6));
#7670=CARTESIAN_POINT('Origin',(53.9704601229475,64.9999999999999,0.6));
#7671=CARTESIAN_POINT('Origin',(53.3454601229474,5.00000000000791,0.6));
#7672=CARTESIAN_POINT('',(53.3454601229474,5.00000000000795,0.6));
#7673=CARTESIAN_POINT('',(53.3454601229474,5.00000000000791,-0.6));
#7674=CARTESIAN_POINT('',(53.3454601229474,5.00000000000795,0.6));
#7675=CARTESIAN_POINT('Origin',(52.1454601229474,5.00000000000786,-0.6));
#7676=CARTESIAN_POINT('',(52.1454601229474,5.0000000000079,0.6));
#7677=CARTESIAN_POINT('',(52.1454601229474,5.00000000000786,0.6));
#7678=CARTESIAN_POINT('',(52.1454601229474,5.0000000000079,0.6));
#7679=CARTESIAN_POINT('Origin',(51.5204601229475,5.00000000000006,-1.38777878078145E-16));
#7680=CARTESIAN_POINT('',(49.6954601229476,4.99999999999216,0.6));
#7681=CARTESIAN_POINT('',(49.6954601229476,4.9999999999922,-0.6));
#7682=CARTESIAN_POINT('Origin',(51.5204601229475,5.00000000000005,0.6));
#7683=CARTESIAN_POINT('Origin',(51.5204601229475,5.00000000000006,0.));
#7684=CARTESIAN_POINT('',(50.8954601229476,4.99999999999221,0.6));
#7685=CARTESIAN_POINT('',(50.8954601229476,4.99999999999226,0.6));
#7686=CARTESIAN_POINT('Origin',(51.5204601229475,5.00000000000005,0.6));
#7687=CARTESIAN_POINT('Origin',(49.6954601229476,64.9999999999925,0.6));
#7688=CARTESIAN_POINT('',(49.6954601229476,64.9999999999925,0.6));
#7689=CARTESIAN_POINT('',(49.6954601229476,64.9999999999925,-0.6));
#7690=CARTESIAN_POINT('',(49.6954601229476,64.9999999999925,0.6));
#7691=CARTESIAN_POINT('Origin',(50.8954601229476,64.9999999999926,-0.6));
#7692=CARTESIAN_POINT('',(50.8954601229476,64.9999999999925,0.6));
#7693=CARTESIAN_POINT('',(50.8954601229476,64.9999999999926,0.6));
#7694=CARTESIAN_POINT('',(50.8954601229476,64.9999999999925,0.6));
#7695=CARTESIAN_POINT('Origin',(49.0704601229475,64.9999999999999,-1.38777878078145E-16));
#7696=CARTESIAN_POINT('',(48.4454601229474,65.0000000000074,0.6));
#7697=CARTESIAN_POINT('',(48.4454601229474,65.0000000000074,-0.6));
#7698=CARTESIAN_POINT('Origin',(49.0704601229475,64.9999999999999,0.6));
#7699=CARTESIAN_POINT('Origin',(49.0704601229475,64.9999999999999,0.));
#7700=CARTESIAN_POINT('',(47.2454601229474,65.0000000000073,0.6));
#7701=CARTESIAN_POINT('',(47.2454601229474,65.0000000000073,0.6));
#7702=CARTESIAN_POINT('Origin',(49.0704601229475,64.9999999999999,0.6));
#7703=CARTESIAN_POINT('Origin',(48.4454601229474,5.00000000000706,0.6));
#7704=CARTESIAN_POINT('',(48.4454601229474,5.0000000000071,0.6));
#7705=CARTESIAN_POINT('',(48.4454601229474,5.00000000000706,-0.6));
#7706=CARTESIAN_POINT('',(48.4454601229474,5.0000000000071,0.6));
#7707=CARTESIAN_POINT('Origin',(47.2454601229474,5.00000000000701,-0.6));
#7708=CARTESIAN_POINT('',(47.2454601229474,5.00000000000704,0.6));
#7709=CARTESIAN_POINT('',(47.2454601229474,5.00000000000701,0.6));
#7710=CARTESIAN_POINT('',(47.2454601229474,5.00000000000704,0.6));
#7711=CARTESIAN_POINT('Origin',(46.6204601229475,5.00000000000005,-1.38777878078145E-16));
#7712=CARTESIAN_POINT('',(44.7954601229475,4.99999999999301,0.6));
#7713=CARTESIAN_POINT('',(44.7954601229475,4.99999999999305,-0.6));
#7714=CARTESIAN_POINT('Origin',(46.6204601229475,5.00000000000005,0.6));
#7715=CARTESIAN_POINT('Origin',(46.6204601229475,5.00000000000005,0.));
#7716=CARTESIAN_POINT('',(45.9954601229475,4.99999999999306,0.6));
#7717=CARTESIAN_POINT('',(45.9954601229475,4.9999999999931,0.6));
#7718=CARTESIAN_POINT('Origin',(46.6204601229475,5.00000000000005,0.6));
#7719=CARTESIAN_POINT('Origin',(44.7954601229475,64.9999999999933,0.6));
#7720=CARTESIAN_POINT('',(44.7954601229475,64.9999999999933,0.6));
#7721=CARTESIAN_POINT('',(44.7954601229475,64.9999999999933,-0.6));
#7722=CARTESIAN_POINT('',(44.7954601229475,64.9999999999933,0.6));
#7723=CARTESIAN_POINT('Origin',(45.9954601229475,64.9999999999934,-0.6));
#7724=CARTESIAN_POINT('',(45.9954601229475,64.9999999999933,0.6));
#7725=CARTESIAN_POINT('',(45.9954601229475,64.9999999999934,0.6));
#7726=CARTESIAN_POINT('',(45.9954601229475,64.9999999999933,0.6));
#7727=CARTESIAN_POINT('Origin',(44.1704601229475,64.9999999999999,-1.38777878078145E-16));
#7728=CARTESIAN_POINT('',(43.5454601229474,65.0000000000065,0.6));
#7729=CARTESIAN_POINT('',(43.5454601229474,65.0000000000065,-0.6));
#7730=CARTESIAN_POINT('Origin',(44.1704601229475,64.9999999999999,0.6));
#7731=CARTESIAN_POINT('Origin',(44.1704601229475,64.9999999999999,0.));
#7732=CARTESIAN_POINT('',(42.3454601229474,65.0000000000065,0.6));
#7733=CARTESIAN_POINT('',(42.3454601229474,65.0000000000065,0.6));
#7734=CARTESIAN_POINT('Origin',(44.1704601229475,64.9999999999999,0.6));
#7735=CARTESIAN_POINT('Origin',(43.5454601229474,5.00000000000622,0.6));
#7736=CARTESIAN_POINT('',(43.5454601229474,5.00000000000624,0.6));
#7737=CARTESIAN_POINT('',(43.5454601229474,5.00000000000622,-0.6));
#7738=CARTESIAN_POINT('',(43.5454601229474,5.00000000000624,0.6));
#7739=CARTESIAN_POINT('Origin',(42.3454601229474,5.00000000000616,-0.6));
#7740=CARTESIAN_POINT('',(42.3454601229474,5.00000000000619,0.6));
#7741=CARTESIAN_POINT('',(42.3454601229474,5.00000000000616,0.6));
#7742=CARTESIAN_POINT('',(42.3454601229474,5.00000000000619,0.6));
#7743=CARTESIAN_POINT('Origin',(41.7204601229475,5.00000000000005,-1.38777878078145E-16));
#7744=CARTESIAN_POINT('',(39.8954601229475,4.99999999999386,0.6));
#7745=CARTESIAN_POINT('',(39.8954601229475,4.99999999999389,-0.6));
#7746=CARTESIAN_POINT('Origin',(41.7204601229475,5.00000000000005,0.6));
#7747=CARTESIAN_POINT('Origin',(41.7204601229475,5.00000000000005,0.));
#7748=CARTESIAN_POINT('',(41.0954601229475,4.99999999999392,0.6));
#7749=CARTESIAN_POINT('',(41.0954601229475,4.99999999999394,0.6));
#7750=CARTESIAN_POINT('Origin',(41.7204601229475,5.00000000000005,0.6));
#7751=CARTESIAN_POINT('Origin',(39.8954601229475,64.9999999999942,0.6));
#7752=CARTESIAN_POINT('',(39.8954601229475,64.9999999999942,0.6));
#7753=CARTESIAN_POINT('',(39.8954601229475,64.9999999999942,-0.6));
#7754=CARTESIAN_POINT('',(39.8954601229475,64.9999999999942,0.6));
#7755=CARTESIAN_POINT('Origin',(41.0954601229475,64.9999999999942,-0.6));
#7756=CARTESIAN_POINT('',(41.0954601229475,64.9999999999942,0.6));
#7757=CARTESIAN_POINT('',(41.0954601229475,64.9999999999942,0.6));
#7758=CARTESIAN_POINT('',(41.0954601229475,64.9999999999942,0.6));
#7759=CARTESIAN_POINT('Origin',(39.2704601229475,64.9999999999999,-1.38777878078145E-16));
#7760=CARTESIAN_POINT('',(38.6454601229474,65.0000000000057,0.6));
#7761=CARTESIAN_POINT('',(38.6454601229474,65.0000000000057,-0.6));
#7762=CARTESIAN_POINT('Origin',(39.2704601229475,64.9999999999999,0.6));
#7763=CARTESIAN_POINT('Origin',(39.2704601229475,64.9999999999999,0.));
#7764=CARTESIAN_POINT('',(37.4454601229474,65.0000000000056,0.6));
#7765=CARTESIAN_POINT('',(37.4454601229474,65.0000000000056,0.6));
#7766=CARTESIAN_POINT('Origin',(39.2704601229475,64.9999999999999,0.6));
#7767=CARTESIAN_POINT('Origin',(38.6454601229474,5.00000000000537,0.6));
#7768=CARTESIAN_POINT('',(38.6454601229474,5.00000000000539,0.6));
#7769=CARTESIAN_POINT('',(38.6454601229474,5.00000000000537,-0.6));
#7770=CARTESIAN_POINT('',(38.6454601229474,5.00000000000539,0.6));
#7771=CARTESIAN_POINT('Origin',(37.4454601229474,5.00000000000532,-0.6));
#7772=CARTESIAN_POINT('',(37.4454601229474,5.00000000000534,0.6));
#7773=CARTESIAN_POINT('',(37.4454601229474,5.00000000000532,0.6));
#7774=CARTESIAN_POINT('',(37.4454601229474,5.00000000000534,0.6));
#7775=CARTESIAN_POINT('Origin',(36.8204601229475,5.00000000000005,-1.38777878078145E-16));
#7776=CARTESIAN_POINT('',(34.9954601229475,4.99999999999472,0.6));
#7777=CARTESIAN_POINT('',(34.9954601229475,4.99999999999473,-0.6));
#7778=CARTESIAN_POINT('Origin',(36.8204601229475,5.00000000000005,0.6));
#7779=CARTESIAN_POINT('Origin',(36.8204601229475,5.00000000000005,0.));
#7780=CARTESIAN_POINT('',(36.1954601229475,4.99999999999477,0.6));
#7781=CARTESIAN_POINT('',(36.1954601229475,4.99999999999479,0.6));
#7782=CARTESIAN_POINT('Origin',(36.8204601229475,5.00000000000005,0.6));
#7783=CARTESIAN_POINT('Origin',(34.9954601229475,64.999999999995,0.6));
#7784=CARTESIAN_POINT('',(34.9954601229475,64.999999999995,0.6));
#7785=CARTESIAN_POINT('',(34.9954601229475,64.999999999995,-0.6));
#7786=CARTESIAN_POINT('',(34.9954601229475,64.999999999995,0.6));
#7787=CARTESIAN_POINT('Origin',(36.1954601229475,64.9999999999951,-0.6));
#7788=CARTESIAN_POINT('',(36.1954601229475,64.9999999999951,0.6));
#7789=CARTESIAN_POINT('',(36.1954601229475,64.9999999999951,0.6));
#7790=CARTESIAN_POINT('',(36.1954601229475,64.9999999999951,0.6));
#7791=CARTESIAN_POINT('Origin',(34.3704601229475,64.9999999999999,-1.38777878078145E-16));
#7792=CARTESIAN_POINT('',(33.7454601229474,65.0000000000048,0.6));
#7793=CARTESIAN_POINT('',(33.7454601229474,65.0000000000048,-0.6));
#7794=CARTESIAN_POINT('Origin',(34.3704601229475,64.9999999999999,0.6));
#7795=CARTESIAN_POINT('Origin',(34.3704601229475,64.9999999999999,0.));
#7796=CARTESIAN_POINT('',(32.5454601229474,65.0000000000048,0.6));
#7797=CARTESIAN_POINT('',(32.5454601229474,65.0000000000048,0.6));
#7798=CARTESIAN_POINT('Origin',(34.3704601229475,64.9999999999999,0.6));
#7799=CARTESIAN_POINT('Origin',(33.7454601229474,5.00000000000453,0.6));
#7800=CARTESIAN_POINT('',(33.7454601229474,5.00000000000453,0.6));
#7801=CARTESIAN_POINT('',(33.7454601229474,5.00000000000453,-0.6));
#7802=CARTESIAN_POINT('',(33.7454601229474,5.00000000000453,0.6));
#7803=CARTESIAN_POINT('Origin',(32.5454601229474,5.00000000000447,-0.6));
#7804=CARTESIAN_POINT('',(32.5454601229474,5.00000000000448,0.6));
#7805=CARTESIAN_POINT('',(32.5454601229474,5.00000000000447,0.6));
#7806=CARTESIAN_POINT('',(32.5454601229474,5.00000000000448,0.6));
#7807=CARTESIAN_POINT('Origin',(31.9204601229475,5.00000000000005,-1.38777878078145E-16));
#7808=CARTESIAN_POINT('',(30.0954601229475,4.99999999999557,0.6));
#7809=CARTESIAN_POINT('',(30.0954601229475,4.99999999999558,-0.6));
#7810=CARTESIAN_POINT('Origin',(31.9204601229475,5.00000000000005,0.6));
#7811=CARTESIAN_POINT('Origin',(31.9204601229475,5.00000000000005,0.));
#7812=CARTESIAN_POINT('',(31.2954601229475,4.99999999999562,0.6));
#7813=CARTESIAN_POINT('',(31.2954601229475,4.99999999999563,0.6));
#7814=CARTESIAN_POINT('Origin',(31.9204601229475,5.00000000000005,0.6));
#7815=CARTESIAN_POINT('Origin',(30.0954601229475,64.9999999999959,0.6));
#7816=CARTESIAN_POINT('',(30.0954601229475,64.9999999999959,0.6));
#7817=CARTESIAN_POINT('',(30.0954601229475,64.9999999999959,-0.6));
#7818=CARTESIAN_POINT('',(30.0954601229475,64.9999999999959,0.6));
#7819=CARTESIAN_POINT('Origin',(31.2954601229475,64.9999999999959,-0.6));
#7820=CARTESIAN_POINT('',(31.2954601229475,64.9999999999959,0.6));
#7821=CARTESIAN_POINT('',(31.2954601229475,64.9999999999959,0.6));
#7822=CARTESIAN_POINT('',(31.2954601229475,64.9999999999959,0.6));
#7823=CARTESIAN_POINT('Origin',(29.4704601229475,64.9999999999999,-1.38777878078145E-16));
#7824=CARTESIAN_POINT('',(28.8454601229474,65.000000000004,0.6));
#7825=CARTESIAN_POINT('',(28.8454601229474,65.000000000004,-0.6));
#7826=CARTESIAN_POINT('Origin',(29.4704601229475,64.9999999999999,0.6));
#7827=CARTESIAN_POINT('Origin',(29.4704601229475,64.9999999999999,0.));
#7828=CARTESIAN_POINT('',(27.6454601229474,65.0000000000039,0.6));
#7829=CARTESIAN_POINT('',(27.6454601229474,65.0000000000039,0.6));
#7830=CARTESIAN_POINT('Origin',(29.4704601229475,64.9999999999999,0.6));
#7831=CARTESIAN_POINT('Origin',(28.8454601229474,5.00000000000368,0.6));
#7832=CARTESIAN_POINT('',(28.8454601229474,5.00000000000368,0.6));
#7833=CARTESIAN_POINT('',(28.8454601229474,5.00000000000368,-0.6));
#7834=CARTESIAN_POINT('',(28.8454601229474,5.00000000000368,0.6));
#7835=CARTESIAN_POINT('Origin',(27.6454601229474,5.00000000000363,-0.6));
#7836=CARTESIAN_POINT('',(27.6454601229474,5.00000000000363,0.6));
#7837=CARTESIAN_POINT('',(27.6454601229474,5.00000000000363,0.6));
#7838=CARTESIAN_POINT('',(27.6454601229474,5.00000000000363,0.6));
#7839=CARTESIAN_POINT('Origin',(27.0204601229475,5.00000000000005,-1.38777878078145E-16));
#7840=CARTESIAN_POINT('',(25.1954601229475,4.99999999999642,0.6));
#7841=CARTESIAN_POINT('',(25.1954601229475,4.99999999999642,-0.6));
#7842=CARTESIAN_POINT('Origin',(27.0204601229475,5.00000000000005,0.6));
#7843=CARTESIAN_POINT('Origin',(27.0204601229475,5.00000000000005,0.));
#7844=CARTESIAN_POINT('',(26.3954601229475,4.99999999999647,0.6));
#7845=CARTESIAN_POINT('',(26.3954601229475,4.99999999999647,0.6));
#7846=CARTESIAN_POINT('Origin',(27.0204601229475,5.00000000000005,0.6));
#7847=CARTESIAN_POINT('Origin',(25.1954601229475,64.9999999999967,0.6));
#7848=CARTESIAN_POINT('',(25.1954601229475,64.9999999999967,0.6));
#7849=CARTESIAN_POINT('',(25.1954601229475,64.9999999999967,-0.6));
#7850=CARTESIAN_POINT('',(25.1954601229475,64.9999999999967,0.6));
#7851=CARTESIAN_POINT('Origin',(26.3954601229475,64.9999999999968,-0.6));
#7852=CARTESIAN_POINT('',(26.3954601229475,64.9999999999968,0.6));
#7853=CARTESIAN_POINT('',(26.3954601229475,64.9999999999968,0.6));
#7854=CARTESIAN_POINT('',(26.3954601229475,64.9999999999968,0.6));
#7855=CARTESIAN_POINT('Origin',(24.5704601229475,64.9999999999999,-1.38777878078145E-16));
#7856=CARTESIAN_POINT('',(23.9454601229474,65.0000000000031,0.6));
#7857=CARTESIAN_POINT('',(23.9454601229474,65.0000000000031,-0.6));
#7858=CARTESIAN_POINT('Origin',(24.5704601229475,64.9999999999999,0.6));
#7859=CARTESIAN_POINT('Origin',(24.5704601229475,64.9999999999999,0.));
#7860=CARTESIAN_POINT('',(22.7454601229474,65.0000000000031,0.6));
#7861=CARTESIAN_POINT('',(22.7454601229474,65.0000000000031,0.6));
#7862=CARTESIAN_POINT('Origin',(24.5704601229475,64.9999999999999,0.6));
#7863=CARTESIAN_POINT('Origin',(23.9454601229474,5.00000000000283,0.6));
#7864=CARTESIAN_POINT('',(23.9454601229474,5.00000000000283,0.6));
#7865=CARTESIAN_POINT('',(23.9454601229474,5.00000000000283,-0.6));
#7866=CARTESIAN_POINT('',(23.9454601229474,5.00000000000283,0.6));
#7867=CARTESIAN_POINT('Origin',(22.7454601229474,5.00000000000278,-0.6));
#7868=CARTESIAN_POINT('',(22.7454601229474,5.00000000000278,0.6));
#7869=CARTESIAN_POINT('',(22.7454601229474,5.00000000000278,0.6));
#7870=CARTESIAN_POINT('',(22.7454601229474,5.00000000000278,0.6));
#7871=CARTESIAN_POINT('Origin',(22.1204601229475,5.00000000000005,-1.38777878078145E-16));
#7872=CARTESIAN_POINT('',(20.2954601229475,4.99999999999727,0.6));
#7873=CARTESIAN_POINT('',(20.2954601229475,4.99999999999727,-0.6));
#7874=CARTESIAN_POINT('Origin',(22.1204601229475,5.00000000000005,0.6));
#7875=CARTESIAN_POINT('Origin',(22.1204601229475,5.00000000000005,0.));
#7876=CARTESIAN_POINT('',(21.4954601229475,4.99999999999733,0.6));
#7877=CARTESIAN_POINT('',(21.4954601229475,4.99999999999733,0.6));
#7878=CARTESIAN_POINT('Origin',(22.1204601229475,5.00000000000005,0.6));
#7879=CARTESIAN_POINT('Origin',(20.2954601229475,64.9999999999976,0.6));
#7880=CARTESIAN_POINT('',(20.2954601229475,64.9999999999976,0.6));
#7881=CARTESIAN_POINT('',(20.2954601229475,64.9999999999976,-0.6));
#7882=CARTESIAN_POINT('',(20.2954601229475,64.9999999999976,0.6));
#7883=CARTESIAN_POINT('Origin',(21.4954601229475,64.9999999999976,-0.6));
#7884=CARTESIAN_POINT('',(21.4954601229475,64.9999999999976,0.6));
#7885=CARTESIAN_POINT('',(21.4954601229475,64.9999999999976,0.6));
#7886=CARTESIAN_POINT('',(21.4954601229475,64.9999999999976,0.6));
#7887=CARTESIAN_POINT('Origin',(19.6704601229475,64.9999999999999,-1.38777878078145E-16));
#7888=CARTESIAN_POINT('',(19.0454601229475,65.0000000000023,0.6));
#7889=CARTESIAN_POINT('',(19.0454601229474,65.0000000000023,-0.6));
#7890=CARTESIAN_POINT('Origin',(19.6704601229475,64.9999999999999,0.6));
#7891=CARTESIAN_POINT('Origin',(19.6704601229475,64.9999999999999,0.));
#7892=CARTESIAN_POINT('',(17.8454601229475,65.0000000000022,0.6));
#7893=CARTESIAN_POINT('',(17.8454601229475,65.0000000000022,0.6));
#7894=CARTESIAN_POINT('Origin',(19.6704601229475,64.9999999999999,0.6));
#7895=CARTESIAN_POINT('Origin',(19.0454601229475,9.58799509631552,0.6));
#7896=CARTESIAN_POINT('',(19.0454601229475,9.58799509631552,0.6));
#7897=CARTESIAN_POINT('',(19.0454601229475,9.58799509631552,-0.6));
#7898=CARTESIAN_POINT('',(19.0454601229475,9.58799509631552,0.6));
#7899=CARTESIAN_POINT('Origin',(17.8454601229475,9.58799509631548,-0.6));
#7900=CARTESIAN_POINT('',(17.8454601229475,9.58799509631548,0.6));
#7901=CARTESIAN_POINT('',(17.8454601229475,9.58799509631548,0.6));
#7902=CARTESIAN_POINT('',(17.8454601229475,9.58799509631548,0.6));
#7903=CARTESIAN_POINT('Origin',(17.2204601229475,9.58799509631356,-1.38777878078145E-16));
#7904=CARTESIAN_POINT('',(15.3954601229475,9.5879950963116,0.6));
#7905=CARTESIAN_POINT('',(15.3954601229475,9.5879950963116,-0.6));
#7906=CARTESIAN_POINT('Origin',(17.2204601229475,9.58799509631356,0.6));
#7907=CARTESIAN_POINT('Origin',(17.2204601229475,9.58799509631356,0.));
#7908=CARTESIAN_POINT('',(16.5954601229475,9.58799509631164,0.6));
#7909=CARTESIAN_POINT('',(16.5954601229475,9.58799509631164,0.6));
#7910=CARTESIAN_POINT('Origin',(17.2204601229475,9.58799509631356,0.6));
#7911=CARTESIAN_POINT('Origin',(15.3954601229475,64.9999999999984,0.6));
#7912=CARTESIAN_POINT('',(15.3954601229475,64.9999999999984,0.6));
#7913=CARTESIAN_POINT('',(15.3954601229475,64.9999999999984,-0.6));
#7914=CARTESIAN_POINT('',(15.3954601229475,64.9999999999984,0.6));
#7915=CARTESIAN_POINT('Origin',(16.5954601229475,64.9999999999984,-0.6));
#7916=CARTESIAN_POINT('',(16.5954601229475,64.9999999999984,0.6));
#7917=CARTESIAN_POINT('',(16.5954601229475,64.9999999999984,0.6));
#7918=CARTESIAN_POINT('',(16.5954601229475,64.9999999999984,0.6));
#7919=CARTESIAN_POINT('Origin',(14.7704601229475,64.9999999999999,-1.38777878078145E-16));
#7920=CARTESIAN_POINT('',(14.1454601229475,65.0000000000015,0.6));
#7921=CARTESIAN_POINT('',(14.1454601229475,65.0000000000015,-0.6));
#7922=CARTESIAN_POINT('Origin',(14.7704601229475,64.9999999999999,0.6));
#7923=CARTESIAN_POINT('Origin',(14.7704601229475,64.9999999999999,0.));
#7924=CARTESIAN_POINT('',(12.9454601229475,65.0000000000015,0.6));
#7925=CARTESIAN_POINT('',(12.9454601229475,65.0000000000015,0.6));
#7926=CARTESIAN_POINT('Origin',(14.7704601229475,64.9999999999999,0.6));
#7927=CARTESIAN_POINT('Origin',(14.1454601229475,12.9200050329548,0.6));
#7928=CARTESIAN_POINT('',(14.1454601229475,12.9200050329548,0.6));
#7929=CARTESIAN_POINT('',(14.1454601229475,12.9200050329548,-0.6));
#7930=CARTESIAN_POINT('',(14.1454601229475,12.9200050329548,0.6));
#7931=CARTESIAN_POINT('Origin',(12.9454601229475,12.9200050329548,-0.6));
#7932=CARTESIAN_POINT('',(12.9454601229475,12.9200050329548,0.6));
#7933=CARTESIAN_POINT('',(12.9454601229475,12.9200050329548,0.6));
#7934=CARTESIAN_POINT('',(12.9454601229475,12.9200050329548,0.6));
#7935=CARTESIAN_POINT('Origin',(12.3204601229475,12.9200050329537,-1.38777878078145E-16));
#7936=CARTESIAN_POINT('',(10.4954601229475,12.9200050329525,0.6));
#7937=CARTESIAN_POINT('',(10.4954601229475,12.9200050329525,-0.6));
#7938=CARTESIAN_POINT('Origin',(12.3204601229475,12.9200050329537,0.6));
#7939=CARTESIAN_POINT('Origin',(12.3204601229475,12.9200050329537,0.));
#7940=CARTESIAN_POINT('',(11.6954601229475,12.9200050329525,0.6));
#7941=CARTESIAN_POINT('',(11.6954601229475,12.9200050329525,0.6));
#7942=CARTESIAN_POINT('Origin',(12.3204601229475,12.9200050329537,0.6));
#7943=CARTESIAN_POINT('Origin',(10.4954601229475,64.9999999999991,0.6));
#7944=CARTESIAN_POINT('',(10.4954601229475,64.9999999999991,0.6));
#7945=CARTESIAN_POINT('',(10.4954601229475,64.9999999999991,-0.6));
#7946=CARTESIAN_POINT('',(10.4954601229475,64.9999999999991,0.6));
#7947=CARTESIAN_POINT('Origin',(11.6954601229475,64.9999999999992,-0.6));
#7948=CARTESIAN_POINT('',(11.6954601229475,64.9999999999992,0.6));
#7949=CARTESIAN_POINT('',(11.6954601229475,64.9999999999992,0.6));
#7950=CARTESIAN_POINT('',(11.6954601229475,64.9999999999992,0.6));
#7951=CARTESIAN_POINT('Origin',(9.87046012294746,64.9999999999999,-1.38777878078145E-16));
#7952=CARTESIAN_POINT('',(9.24546012294746,65.0000000000007,0.6));
#7953=CARTESIAN_POINT('',(9.24546012294746,65.0000000000007,-0.6));
#7954=CARTESIAN_POINT('Origin',(9.87046012294746,64.9999999999999,0.6));
#7955=CARTESIAN_POINT('Origin',(9.87046012294746,64.9999999999999,0.));
#7956=CARTESIAN_POINT('',(8.04546012294746,65.0000000000007,0.6));
#7957=CARTESIAN_POINT('',(8.04546012294746,65.0000000000007,0.6));
#7958=CARTESIAN_POINT('Origin',(9.87046012294746,64.9999999999999,0.6));
#7959=CARTESIAN_POINT('Origin',(9.24546012294746,12.9200050329541,0.6));
#7960=CARTESIAN_POINT('',(9.24546012294746,12.9200050329541,0.6));
#7961=CARTESIAN_POINT('',(9.24546012294746,12.9200050329541,-0.6));
#7962=CARTESIAN_POINT('',(9.24546012294746,12.9200050329541,0.6));
#7963=CARTESIAN_POINT('Origin',(8.04546012294746,12.9200050329541,-0.6));
#7964=CARTESIAN_POINT('',(8.04546012294746,12.9200050329541,0.6));
#7965=CARTESIAN_POINT('',(8.04546012294746,12.9200050329541,0.6));
#7966=CARTESIAN_POINT('',(8.04546012294746,12.9200050329541,0.6));
#7967=CARTESIAN_POINT('Origin',(7.42046012294746,12.9200050329537,-1.38777878078145E-16));
#7968=CARTESIAN_POINT('',(5.59546012294747,12.9200050329533,0.6));
#7969=CARTESIAN_POINT('',(5.59546012294747,12.9200050329533,-0.6));
#7970=CARTESIAN_POINT('Origin',(7.42046012294746,12.9200050329537,0.6));
#7971=CARTESIAN_POINT('Origin',(7.42046012294746,12.9200050329537,0.));
#7972=CARTESIAN_POINT('',(6.79546012294747,12.9200050329533,0.6));
#7973=CARTESIAN_POINT('',(6.79546012294747,12.9200050329533,0.6));
#7974=CARTESIAN_POINT('Origin',(7.42046012294746,12.9200050329537,0.6));
#7975=CARTESIAN_POINT('Origin',(5.59546012294747,64.9999999999999,0.6));
#7976=CARTESIAN_POINT('',(5.59546012294747,64.9999999999999,0.6));
#7977=CARTESIAN_POINT('',(5.59546012294747,64.9999999999999,-0.6));
#7978=CARTESIAN_POINT('',(5.59546012294747,64.9999999999999,0.6));
#7979=CARTESIAN_POINT('Origin',(6.79546012294747,64.9999999999999,-0.6));
#7980=CARTESIAN_POINT('',(6.79546012294747,64.9999999999999,0.6));
#7981=CARTESIAN_POINT('',(6.79546012294747,64.9999999999999,0.6));
#7982=CARTESIAN_POINT('',(6.79546012294747,64.9999999999999,0.6));
#7983=CARTESIAN_POINT('Origin',(4.34546012294746,64.9999999999999,-0.6));
#7984=CARTESIAN_POINT('',(4.34546012294746,64.7514718625761,0.6));
#7985=CARTESIAN_POINT('',(4.34546012294746,64.7514718625761,-0.3));
#7986=CARTESIAN_POINT('',(4.34546012294746,64.9999999999999,0.6));
#7987=CARTESIAN_POINT('',(4.34546012294746,64.9999999999999,0.6));
#7988=CARTESIAN_POINT('',(4.34546012294746,64.9999999999999,-0.6));
#7989=CARTESIAN_POINT('Origin',(4.97046012294746,64.9999999999999,0.));
#7990=CARTESIAN_POINT('',(3.16529982452857,65.268367839005,0.6));
#7991=CARTESIAN_POINT('',(3.16529982452857,65.268367839005,0.));
#7992=CARTESIAN_POINT('Origin',(4.97046012294746,64.9999999999999,0.6));
#7993=CARTESIAN_POINT('Origin',(4.97046012294746,64.9999999999999,-1.38777878078145E-16));
#7994=CARTESIAN_POINT('Origin',(4.97046012294746,64.9999999999999,0.6));
#7995=CARTESIAN_POINT('Origin',(0.634190285726643,61.0402020253553,0.6));
#7996=CARTESIAN_POINT('',(1.05845435443854,61.4644660940672,0.6));
#7997=CARTESIAN_POINT('',(1.05845435443854,61.4644660940672,0.6));
#7998=CARTESIAN_POINT('',(0.634190285726643,61.0402020253553,0.6));
#7999=CARTESIAN_POINT('Origin',(-0.214337851697216,61.8887301627792,-0.6));
#8000=CARTESIAN_POINT('',(-0.638601920409185,61.4644660940672,0.6));
#8001=CARTESIAN_POINT('',(-0.214337851697215,61.8887301627792,0.6));
#8002=CARTESIAN_POINT('',(-0.638601920409185,61.4644660940672,0.3));
#8003=CARTESIAN_POINT('Origin',(3.32119605423554,57.5046681194225,-0.6));
#8004=CARTESIAN_POINT('',(2.89693198552358,57.9289321881345,0.6));
#8005=CARTESIAN_POINT('',(2.89693198552359,57.9289321881345,-0.600000000000001));
#8006=CARTESIAN_POINT('',(3.32119605423554,57.5046681194225,0.6));
#8007=CARTESIAN_POINT('Origin',(4.16972419165939,58.3531962568464,0.6));
#8008=CARTESIAN_POINT('',(4.5939882603713,57.9289321881345,0.6));
#8009=CARTESIAN_POINT('',(4.5939882603713,57.9289321881345,-0.3));
#8010=CARTESIAN_POINT('',(4.16972419165939,58.3531962568464,0.6));
#8011=CARTESIAN_POINT('Origin',(0.634190285726675,53.9691342134899,0.6));
#8012=CARTESIAN_POINT('',(1.05845435443858,54.3933982822018,0.6));
#8013=CARTESIAN_POINT('',(1.05845435443857,54.3933982822018,0.6));
#8014=CARTESIAN_POINT('',(0.634190285726675,53.9691342134899,0.6));
#8015=CARTESIAN_POINT('Origin',(-0.214337851697183,54.8176623509137,-0.6));
#8016=CARTESIAN_POINT('',(-0.638601920409162,54.3933982822018,0.6));
#8017=CARTESIAN_POINT('',(-0.214337851697183,54.8176623509137,0.6));
#8018=CARTESIAN_POINT('',(-0.638601920409162,54.3933982822018,0.3));
#8019=CARTESIAN_POINT('Origin',(3.32119605423555,50.4336003075571,-0.6));
#8020=CARTESIAN_POINT('',(2.89693198552361,50.857864376269,0.6));
#8021=CARTESIAN_POINT('',(2.89693198552362,50.857864376269,-0.600000000000001));
#8022=CARTESIAN_POINT('',(3.32119605423555,50.4336003075571,0.6));
#8023=CARTESIAN_POINT('Origin',(4.16972419165941,51.2821284449809,0.6));
#8024=CARTESIAN_POINT('',(4.59398826037133,50.857864376269,0.6));
#8025=CARTESIAN_POINT('',(4.59398826037133,50.857864376269,-0.3));
#8026=CARTESIAN_POINT('',(4.16972419165941,51.2821284449809,0.6));
#8027=CARTESIAN_POINT('Origin',(0.634190285726691,46.8980664016244,0.6));
#8028=CARTESIAN_POINT('',(1.0584543544386,47.3223304703363,0.6));
#8029=CARTESIAN_POINT('',(1.0584543544386,47.3223304703363,0.6));
#8030=CARTESIAN_POINT('',(0.634190285726691,46.8980664016244,0.6));
#8031=CARTESIAN_POINT('Origin',(-0.214337851697167,47.7465945390482,-0.6));
#8032=CARTESIAN_POINT('',(-0.638601920409128,47.3223304703363,0.6));
#8033=CARTESIAN_POINT('',(-0.214337851697167,47.7465945390482,0.6));
#8034=CARTESIAN_POINT('',(-0.63860192040912,47.3223304703363,0.3));
#8035=CARTESIAN_POINT('Origin',(3.32119605423555,43.3625324956916,-0.6));
#8036=CARTESIAN_POINT('',(2.89693198552363,43.7867965644035,0.6));
#8037=CARTESIAN_POINT('',(2.89693198552363,43.7867965644035,-0.600000000000001));
#8038=CARTESIAN_POINT('',(3.32119605423556,43.3625324956916,0.6));
#8039=CARTESIAN_POINT('Origin',(4.16972419165941,44.2110606331155,0.6));
#8040=CARTESIAN_POINT('',(4.59398826037136,43.7867965644035,0.6));
#8041=CARTESIAN_POINT('',(4.59398826037136,43.7867965644035,-0.3));
#8042=CARTESIAN_POINT('',(4.16972419165941,44.2110606331155,0.6));
#8043=CARTESIAN_POINT('Origin',(0.634190285726692,39.8269985897589,0.6));
#8044=CARTESIAN_POINT('',(1.0584543544386,40.2512626584708,0.6));
#8045=CARTESIAN_POINT('',(1.0584543544386,40.2512626584708,0.6));
#8046=CARTESIAN_POINT('',(0.634190285726692,39.8269985897589,0.6));
#8047=CARTESIAN_POINT('Origin',(-0.214337851697165,40.6755267271828,-0.6));
#8048=CARTESIAN_POINT('',(-0.638601920409117,40.2512626584708,0.6));
#8049=CARTESIAN_POINT('',(-0.214337851697164,40.6755267271828,0.6));
#8050=CARTESIAN_POINT('',(-0.638601920409117,40.2512626584708,0.3));
#8051=CARTESIAN_POINT('Origin',(3.32119605423556,36.2914646838261,-0.6));
#8052=CARTESIAN_POINT('',(2.89693198552363,36.7157287525381,0.6));
#8053=CARTESIAN_POINT('',(2.89693198552363,36.7157287525381,-0.600000000000001));
#8054=CARTESIAN_POINT('',(3.32119605423556,36.2914646838261,0.6));
#8055=CARTESIAN_POINT('Origin',(4.16972419165942,37.13999282125,0.6));
#8056=CARTESIAN_POINT('',(4.59398826037134,36.7157287525381,0.6));
#8057=CARTESIAN_POINT('',(4.59398826037134,36.7157287525381,-0.3));
#8058=CARTESIAN_POINT('',(4.16972419165942,37.13999282125,0.6));
#8059=CARTESIAN_POINT('Origin',(0.634190285726693,32.7559307778934,0.6));
#8060=CARTESIAN_POINT('',(1.05845435443862,33.1801948466053,0.6));
#8061=CARTESIAN_POINT('',(1.05845435443862,33.1801948466053,0.6));
#8062=CARTESIAN_POINT('',(0.634190285726693,32.7559307778934,0.6));
#8063=CARTESIAN_POINT('Origin',(-0.214337851697164,33.6044589153173,-0.6));
#8064=CARTESIAN_POINT('',(-0.638601920409112,33.1801948466053,0.6));
#8065=CARTESIAN_POINT('',(-0.214337851697164,33.6044589153173,0.6));
#8066=CARTESIAN_POINT('',(-0.638601920409108,33.1801948466053,0.3));
#8067=CARTESIAN_POINT('Origin',(3.32119605423557,29.2203968719607,-0.6));
#8068=CARTESIAN_POINT('',(2.89693198552365,29.6446609406726,0.6));
#8069=CARTESIAN_POINT('',(2.89693198552365,29.6446609406726,-0.600000000000001));
#8070=CARTESIAN_POINT('',(3.32119605423557,29.2203968719607,0.6));
#8071=CARTESIAN_POINT('Origin',(4.16972419165943,30.0689250093845,0.6));
#8072=CARTESIAN_POINT('',(4.59398826037137,29.6446609406726,0.6));
#8073=CARTESIAN_POINT('',(4.59398826037137,29.6446609406726,-0.3));
#8074=CARTESIAN_POINT('',(4.16972419165943,30.0689250093845,0.6));
#8075=CARTESIAN_POINT('Origin',(0.634190285726703,25.6848629660279,0.6));
#8076=CARTESIAN_POINT('',(1.05845435443863,26.1091270347399,0.6));
#8077=CARTESIAN_POINT('',(1.05845435443863,26.1091270347399,0.6));
#8078=CARTESIAN_POINT('',(0.634190285726703,25.6848629660279,0.6));
#8079=CARTESIAN_POINT('Origin',(-0.214337851697155,26.5333911034518,-0.6));
#8080=CARTESIAN_POINT('',(-0.638601920409085,26.1091270347399,0.6));
#8081=CARTESIAN_POINT('',(-0.214337851697155,26.5333911034518,0.6));
#8082=CARTESIAN_POINT('',(-0.638601920409085,26.1091270347399,0.3));
#8083=CARTESIAN_POINT('Origin',(3.32119605423558,22.1493290600952,-0.6));
#8084=CARTESIAN_POINT('',(2.89693198552365,22.5735931288071,0.6));
#8085=CARTESIAN_POINT('',(2.89693198552365,22.5735931288071,-0.600000000000001));
#8086=CARTESIAN_POINT('',(3.32119605423558,22.1493290600952,0.6));
#8087=CARTESIAN_POINT('Origin',(4.16972419165944,22.9978571975191,0.6));
#8088=CARTESIAN_POINT('',(4.59398826037137,22.5735931288071,0.6));
#8089=CARTESIAN_POINT('',(4.59398826037137,22.5735931288071,-0.3));
#8090=CARTESIAN_POINT('',(4.16972419165944,22.9978571975191,0.6));
#8091=CARTESIAN_POINT('Origin',(0.634190285726703,18.6137951541625,0.6));
#8092=CARTESIAN_POINT('',(1.05845435443863,19.0380592228744,0.6));
#8093=CARTESIAN_POINT('',(1.05845435443863,19.0380592228744,0.6));
#8094=CARTESIAN_POINT('',(0.634190285726703,18.6137951541625,0.6));
#8095=CARTESIAN_POINT('Origin',(-0.214337851697155,19.4623232915863,-0.6));
#8096=CARTESIAN_POINT('',(-0.638601920409085,19.0380592228744,0.6));
#8097=CARTESIAN_POINT('',(-0.214337851697155,19.4623232915863,0.6));
#8098=CARTESIAN_POINT('',(-0.638601920409085,19.0380592228744,0.3));
#8099=CARTESIAN_POINT('Origin',(4.16972419165944,15.9267893856536,0.6));
#8100=CARTESIAN_POINT('',(4.34546012294752,15.7510534543655,0.6));
#8101=CARTESIAN_POINT('',(4.34546012294752,15.7510534543655,-0.3));
#8102=CARTESIAN_POINT('',(4.16972419165944,15.9267893856536,0.6));
#8103=CARTESIAN_POINT('Origin',(3.32119605423559,15.0782612482297,-0.6));
#8104=CARTESIAN_POINT('',(3.14546012294752,15.2539971795178,0.6));
#8105=CARTESIAN_POINT('',(3.14546012294751,15.2539971795178,-0.6));
#8106=CARTESIAN_POINT('',(3.32119605423559,15.0782612482297,0.6));
#8107=CARTESIAN_POINT('Origin',(3.14546012294753,9.13439897998202,-0.6));
#8108=CARTESIAN_POINT('',(3.14546012294753,9.38292711740588,0.6));
#8109=CARTESIAN_POINT('',(3.14546012294754,9.13439897998202,0.6));
#8110=CARTESIAN_POINT('',(3.14546012294753,9.38292711740588,-0.6));
#8111=CARTESIAN_POINT('Origin',(4.34546012294753,9.13439897998203,0.6));
#8112=CARTESIAN_POINT('',(4.34546012294753,9.13439897998203,0.6));
#8113=CARTESIAN_POINT('Origin',(-0.424264068711928,5.81320292574642,-0.6));
#8114=CARTESIAN_POINT('',(-0.424264068711928,5.81320292574642,0.6));
#8115=CARTESIAN_POINT('Origin',(0.600000000000001,-10.,0.6));
#8116=CARTESIAN_POINT('',(0.600000000000001,-10.,0.6));
#8117=CARTESIAN_POINT('Origin',(-0.599999999999998,-10.,0.6));
#8118=CARTESIAN_POINT('Origin',(60.,-9.99999999999999,6.32052119371974));
#8119=CARTESIAN_POINT('',(61.,-9.99999999999999,5.14104238743948));
#8120=CARTESIAN_POINT('Origin',(60.,-9.99999999999999,5.14104238743948));
#8121=CARTESIAN_POINT('Origin',(60.,-9.99999999999999,5.));
#8122=CARTESIAN_POINT('',(61.,-9.99999999999999,2.5));
#8123=CARTESIAN_POINT('Origin',(60.,-9.99999999999999,2.5));
#8124=CARTESIAN_POINT('Origin',(60.,-9.99999999999999,2.5));
#8125=CARTESIAN_POINT('Origin',(2.22044604925031E-15,-10.,6.32052119371974));
#8126=CARTESIAN_POINT('',(1.,-10.,5.14104238743948));
#8127=CARTESIAN_POINT('Origin',(2.22044604925031E-15,-10.,5.14104238743948));
#8128=CARTESIAN_POINT('Origin',(2.22044604925031E-15,-10.,5.));
#8129=CARTESIAN_POINT('',(1.,-10.,2.5));
#8130=CARTESIAN_POINT('Origin',(2.22044604925031E-15,-10.,2.5));
#8131=CARTESIAN_POINT('Origin',(2.22044604925031E-15,-10.,2.5));
#8132=CARTESIAN_POINT('Origin',(15.,-10.,6.32052119371974));
#8133=CARTESIAN_POINT('',(16.,-10.,5.14104238743948));
#8134=CARTESIAN_POINT('Origin',(15.,-10.,5.14104238743948));
#8135=CARTESIAN_POINT('Origin',(15.,-10.,5.));
#8136=CARTESIAN_POINT('',(16.,-10.,2.5));
#8137=CARTESIAN_POINT('Origin',(15.,-10.,2.5));
#8138=CARTESIAN_POINT('Origin',(15.,-10.,2.5));
#8139=CARTESIAN_POINT('Origin',(75.,-9.99999999999998,6.32052119371974));
#8140=CARTESIAN_POINT('',(77.1,-9.99999999999998,7.5));
#8141=CARTESIAN_POINT('Origin',(75.,-9.99999999999998,7.5));
#8142=CARTESIAN_POINT('',(76.,-9.99999999999998,5.14104238743948));
#8143=CARTESIAN_POINT('Origin',(75.,-9.99999999999998,5.14104238743948));
#8144=CARTESIAN_POINT('Origin',(75.,-9.99999999999998,5.));
#8145=CARTESIAN_POINT('',(76.,-9.99999999999998,2.5));
#8146=CARTESIAN_POINT('Origin',(75.,-9.99999999999998,2.5));
#8147=CARTESIAN_POINT('Origin',(75.,-9.99999999999998,2.5));
#8148=CARTESIAN_POINT('Origin',(-6.00000000000001,24.21875,0.718749999999986));
#8149=CARTESIAN_POINT('',(-6.00000000000001,70.,-1.50000000000001));
#8150=CARTESIAN_POINT('',(-6.,-17.,-1.5));
#8151=CARTESIAN_POINT('',(-6.00000000000001,70.,-1.50000000000001));
#8152=CARTESIAN_POINT('',(-6.,-17.,-1.5));
#8153=CARTESIAN_POINT('',(-6.,-3.,1.5));
#8154=CARTESIAN_POINT('',(-6.,-3.,7.5));
#8155=CARTESIAN_POINT('',(-6.00000000000001,70.,1.49999999999994));
#8156=CARTESIAN_POINT('',(-6.,-3.,1.5));
#8157=CARTESIAN_POINT('',(-6.00000000000001,70.,1.49999999999994));
#8158=CARTESIAN_POINT('Origin',(3.14563190310461E-15,-17.,7.5));
#8159=CARTESIAN_POINT('',(81.,-17.,-1.5));
#8160=CARTESIAN_POINT('',(3.14563190310461E-15,-17.,-1.5));
#8161=CARTESIAN_POINT('',(81.,-17.,7.5));
#8162=CARTESIAN_POINT('Origin',(5.55111512312578E-16,-3.,7.5));
#8163=CARTESIAN_POINT('Origin',(5.55111512312579E-16,-3.,1.5));
#8164=CARTESIAN_POINT('',(81.,-2.99999999999999,1.5));
#8165=CARTESIAN_POINT('',(81.,-2.99999999999998,7.5));
#8166=CARTESIAN_POINT('',(5.55111512312579E-16,-3.,1.5));
#8167=CARTESIAN_POINT('Origin',(-1.29526019539602E-14,70.,1.49999999999994));
#8168=CARTESIAN_POINT('',(81.,70.,1.49999999999994));
#8169=CARTESIAN_POINT('',(81.,1.51730480032105E-14,1.5));
#8170=CARTESIAN_POINT('',(-1.29526019539602E-14,70.,1.49999999999994));
#8171=CARTESIAN_POINT('Origin',(-1.29526019539602E-14,70.,-1.50000000000001));
#8172=CARTESIAN_POINT('',(81.,70.,-1.50000000000001));
#8173=CARTESIAN_POINT('',(81.,70.,1.49999999999994));
#8174=CARTESIAN_POINT('',(-1.29526019539602E-14,70.,-1.50000000000001));
#8175=CARTESIAN_POINT('Origin',(3.14563190310461E-15,-17.,-1.5));
#8176=CARTESIAN_POINT('',(81.,1.4982228420853E-14,-1.5));
#8177=CARTESIAN_POINT('Origin',(81.,24.21875,0.718749999999986));
#8178=UNCERTAINTY_MEASURE_WITH_UNIT(LENGTH_MEASURE(0.01),#8182,
'DISTANCE_ACCURACY_VALUE',
'Maximum model space distance between geometric entities at asserted c
onnectivities');
#8179=UNCERTAINTY_MEASURE_WITH_UNIT(LENGTH_MEASURE(0.01),#8182,
'DISTANCE_ACCURACY_VALUE',
'Maximum model space distance between geometric entities at asserted c
onnectivities');
#8180=(
GEOMETRIC_REPRESENTATION_CONTEXT(3)
GLOBAL_UNCERTAINTY_ASSIGNED_CONTEXT((#8178))
GLOBAL_UNIT_ASSIGNED_CONTEXT((#8182,#8185,#8184))
REPRESENTATION_CONTEXT('','3D')
);
#8181=(
GEOMETRIC_REPRESENTATION_CONTEXT(3)
GLOBAL_UNCERTAINTY_ASSIGNED_CONTEXT((#8179))
GLOBAL_UNIT_ASSIGNED_CONTEXT((#8182,#8185,#8184))
REPRESENTATION_CONTEXT('','3D')
);
#8182=(
LENGTH_UNIT()
NAMED_UNIT(*)
SI_UNIT(.MILLI.,.METRE.)
);
#8183=(
LENGTH_UNIT()
NAMED_UNIT(*)
SI_UNIT(.CENTI.,.METRE.)
);
#8184=(
NAMED_UNIT(*)
SI_UNIT($,.STERADIAN.)
SOLID_ANGLE_UNIT()
);
#8185=(
NAMED_UNIT(*)
PLANE_ANGLE_UNIT()
SI_UNIT($,.RADIAN.)
);
#8186=SHAPE_DEFINITION_REPRESENTATION(#8187,#8188);
#8187=PRODUCT_DEFINITION_SHAPE('',$,#8190);
#8188=SHAPE_REPRESENTATION('',(#4941),#8180);
#8189=PRODUCT_DEFINITION_CONTEXT('part definition',#8194,'design');
#8190=PRODUCT_DEFINITION('Flow reactor 2',
'Flow Reaktor 9 - Mutter eingedruckt',#8191,#8189);
#8191=PRODUCT_DEFINITION_FORMATION('',$,#8196);
#8192=PRODUCT_RELATED_PRODUCT_CATEGORY(
'Flow Reaktor 9 - Mutter eingedruckt',
'Flow Reaktor 9 - Mutter eingedruckt',(#8196));
#8193=APPLICATION_PROTOCOL_DEFINITION('international standard',
'automotive_design',2009,#8194);
#8194=APPLICATION_CONTEXT(
'Core Data for Automotive Mechanical Design Process');
#8195=PRODUCT_CONTEXT('part definition',#8194,'mechanical');
#8196=PRODUCT('Flow reactor 2','Flow Reaktor 9 - Mutter eingedruckt',$,
(#8195));
#8197=PRESENTATION_STYLE_ASSIGNMENT((#8198));
#8198=SURFACE_STYLE_USAGE(.BOTH.,#8199);
#8199=SURFACE_SIDE_STYLE('',(#8200));
#8200=SURFACE_STYLE_FILL_AREA(#8201);
#8201=FILL_AREA_STYLE('',(#8202));
#8202=FILL_AREA_STYLE_COLOUR('',#8203);
#8203=COLOUR_RGB('',0.749019607843137,0.749019607843137,0.749019607843137);
ENDSEC;
END-ISO-10303-21;
