# Supplementary material for: Low-budget 3D-printed equipment for continuous flow reactions
Source: Beilstein J Org Chem. 2019 Feb 26;15:558–66. doi: 10.3762/bjoc.15.50 (PMC6404462; doi:10.3762/bjoc.15.50)
Supplement: File 2 — This zip-file includes all 3D-printed parts as stl-files for direct 3D printing, as well as stp-files for editing the 3D models, if necessary. It also contains the Arduino software code as an ino-file for controlling of the syringe pumps. [file Beilstein_J_Org_Chem-15-558-s002.zip › syringe_pump_rack_arduino/syringe_pump_rack_arduino.ino]

// X Motor on RAMPS, define pins / Pump A
const int asteppin = 54;
const int adirpin = 55;
const int aenpin = 38;
const int arefpin = 3; //Xminpin on RAMPS
// Y Motor on RAMPS, define pins / Pump B
const int bsteppin = 60;
const int bdirpin = 61;
const int benpin = 56;
const int brefpin = 2; //Xmaxpin on RAMPS
// Z Motor on RAMPS,define pins / Pump C
const int csteppin = 46;
const int cdirpin = 48;
const int cenpin = 62;
const int crefpin = 14; //Yminpin on RAMPS
// E Motor on RAMPS, define pins / Pump D
const int dsteppin = 26;
const int ddirpin = 28;
const int denpin = 24;
const int drefpin = 15; //Ymaxpin on RAMPS
long delaya = 240384;
long delayb = 240384;
long delayc = 240384;
long delayd = 240384;
int vola = 0;    
int volb = 0;
int volc = 0;
int vold = 0;
int flowa = 0;    
int flowb = 0;
int flowc = 0;
int flowd = 0;
int syra = 3;  //start with syringe nunmber 4 = in our case 10 mL
int syrb = 3;
int syrc = 3;
int syrd = 3;
float corr = 0.993; //correction factor for dispensed volume
long factor = 375000000; // factor from mm/mL --> µL/min   (60*1000*1000 [µs] / (200 [steps per round  / 1.25 [mm per round] /1000))   normal 375000000
char getkey;
int syringe[6] = {1, 2, 5, 10, 20, 50};  // change the values  to your syringes in mL
float syringefactor[6] = {58.310, 16.616, 8.459, 5.130, 3.200, 1.548}; //type in your syringes here: 58.310 mm/mL is for our 1 mL syringe ....1.548 mm/mL is for our 50 mL syringe...etc.
unsigned long previousMicrosa = 0;
unsigned long currentMicrosa = 0;
unsigned long previousMicrosb = 0;
unsigned long currentMicrosb = 0;
unsigned long previousMicrosc = 0;
unsigned long currentMicrosc = 0;
unsigned long previousMicrosd = 0;
unsigned long currentMicrosd = 0;
unsigned long cura = 0;
unsigned long preva = 0;
unsigned long curb = 0;
unsigned long prevb = 0;
unsigned long curc = 0;
unsigned long prevc = 0;
unsigned long curd = 0;
unsigned long prevd = 0;
unsigned long addeda = 0;
unsigned long addedb = 0;
unsigned long addedc = 0;
unsigned long addedd = 0;
int timestatea = 0;
int timestateb = 0;
int timestatec = 0;
int timestated = 0;
int astate = 0;
int bstate = 0;
int cstate = 0;
int dstate = 0;
unsigned long cycleTime;
unsigned long cycleCount;

// display and keypad
#include <Keyboard.h>
#include <LiquidCrystal_I2C.h>
#include <Wire.h>
LiquidCrystal_I2C lcd(0x27, 20, 4);

#include <Keypad.h>
const byte ROWS = 4; //four rows
const byte COLS = 4; //four columns
char keys[ROWS][COLS] = {
  {'1', '2', '3', 'A'},
  {'4', '5', '6', 'B'},
  {'7', '8', '9', 'C'},
  {'*', '0', '#', 'D'}
};
byte rowPins[ROWS] = {33, 31, 29, 27}; //Rows 0 to 4
byte colPins[COLS] = {25, 23, 17, 16}; //Columns 0 to 4
Keypad keypad = Keypad( makeKeymap(keys), rowPins, colPins, ROWS, COLS ); //initializes an instance of the Keypad class

void setup() {
Serial.begin(9600);
  // define motor
  pinMode(asteppin, OUTPUT);
  pinMode(adirpin, OUTPUT);
  pinMode(aenpin, OUTPUT);
  pinMode(arefpin, INPUT);
  digitalWrite(aenpin, HIGH); //low = enable
  pinMode(bsteppin, OUTPUT);
  pinMode(bdirpin, OUTPUT);
  pinMode(benpin, OUTPUT);
  pinMode(brefpin, INPUT);
  digitalWrite(benpin, HIGH); //low = enable
  pinMode(csteppin, OUTPUT);
  pinMode(cdirpin, OUTPUT);
  pinMode(cenpin, OUTPUT);
  pinMode(crefpin, INPUT);
  digitalWrite(cenpin, HIGH); //low = enable
  pinMode(dsteppin, OUTPUT);
  pinMode(ddirpin, OUTPUT);
  pinMode(denpin, OUTPUT);
  pinMode(drefpin, INPUT);
  digitalWrite(denpin, HIGH); //low = enable

  lcd.begin();
  lcd.clear();
  lcd.setCursor(0, 0); lcd.print("A-C: Start / Stop");
  lcd.setCursor(0, 1); lcd.print("1-4: Change Flow");
  lcd.setCursor(0, 2); lcd.print("5-8: Reset Volume");
  lcd.setCursor(0, 3); lcd.print("0: Refresh Display");
}

void loop() {

  getkey = keypad.getKey();

  // added vol A
  if (timestatea == 1) {
    cura = micros();
    if (cura - preva >= 10000*corr) {
      preva = cura;
      addeda = (flowa + addeda);
    }
  }
  if (timestateb == 1) {
    curb = micros();
    if (curb - prevb >= 10000*corr) {
      prevb = curb;
      addedb = flowb + addedb;
    }
  }
  if (timestatec == 1) {
    curc = micros();
    if (curc - prevc >= 10000*corr) {
      prevc = curc;
      addedc = flowc + addedc;
    }
  }
  if (timestated == 1) {
    curd = micros();
    if (curd - prevd >= 10000*corr) {
      prevd = curd;
      addedd = flowd + addedd;
    }
  }
 //000000000000 refresh display
  if (getkey == '0') {
    lcd.clear();
    lcd.setCursor(0, 0);
    lcd.print("A "); lcd.print(vola); lcd.print("mL "); lcd.print(flowa);
    lcd.setCursor(0, 1);
    lcd.print("B "); lcd.print(volb); lcd.print("mL "); lcd.print(flowb);
    lcd.setCursor(0, 2);
    lcd.print("C "); lcd.print(volc); lcd.print("mL "); lcd.print(flowc);
    lcd.setCursor(0, 3);
    lcd.print("D "); lcd.print(vold); lcd.print("mL "); lcd.print(flowd);
    if (astate == 1) {
      lcd.setCursor(19, 0); lcd.print("\377");
    } else {
      lcd.setCursor(19, 0); lcd.print(" ");
    }
    if (bstate == 1) {
      lcd.setCursor(19, 1); lcd.print("\377");
    } else {
      lcd.setCursor(19, 1); lcd.print(" ");
    }
    if (cstate == 1) {
      lcd.setCursor(19, 2); lcd.print("\377");
    } else {
      lcd.setCursor(19, 2); lcd.print(" ");
    }
    if (dstate == 1) {
      lcd.setCursor(19, 3); lcd.print("\377");
    } else {
      lcd.setCursor(19, 3); lcd.print(" ");
    }
     lcd.setCursor(13, 0);
      if (addeda < 60000) lcd.print("    ");
      if (addeda >= 60000 && addeda < 600000)  lcd.print("   ");
      if (addeda >= 600000 && addeda < 6000000)  lcd.print("  ");
      if (addeda >= 6000000 && addeda < 60000000)  lcd.print(" ");
      lcd.print(addeda / 6000); // divided through 6000 due to 10000 µs frequency
      lcd.setCursor(13, 1);
      if (addedb < 60000) lcd.print("    ");
      if (addedb >= 60000 && addedb < 600000)  lcd.print("   ");
      if (addedb >= 600000 && addedb < 6000000)  lcd.print("  ");
      if (addedb >= 6000000 && addedb < 60000000)  lcd.print(" ");
      lcd.print(addedb / 6000);
      lcd.setCursor(13, 2);
      if (addedc < 60000) lcd.print("    ");
      if (addedc >= 60000 && addedc < 600000)  lcd.print("   ");
      if (addedc >= 600000 && addedc < 6000000)  lcd.print("  ");
      if (addedc >= 6000000 && addedc < 60000000)  lcd.print(" ");
      lcd.print(addedc / 6000);
      lcd.setCursor(13, 3);
      if (addedd < 60000) lcd.print("    ");
      if (addedd >= 60000 && addedd < 600000)  lcd.print("   ");
      if (addedd >= 600000 && addedd < 6000000)  lcd.print("  ");
      if (addedd >= 6000000 && addedd < 60000000)  lcd.print(" ");
      lcd.print(addedd / 6000);
  }

  //55555555555555555555555
  if (getkey == '5') {  // if 5 pressed, reset added A ...
    addeda = 0;
  }
  //6666666666666
  if (getkey == '6') {
    addedb = 0;
  }
  //777777777
  if (getkey == '7') {
    addedc = 0;
  }
  //88888888888888
  if (getkey == '8') {
    addedd = 0;
  }
  //AAAAAAAAAAAAAAAAAAAAA

  if (getkey == 'A')
  {
    if (astate == 1) {
      astate = 0;
      digitalWrite(aenpin, HIGH);
    } else {
      astate = 1;
      digitalWrite(aenpin, LOW);
    }
    if (timestatea == 1) {
      timestatea = 0;
    } else {
      timestatea = 1;
    }
  }
  if (digitalRead(arefpin) == 0) // end stopp
  {
    astate = 0;
    timestatea = 0;
    digitalWrite(aenpin, HIGH);
  }

  // if A pressed, pump A starts
  if (astate == 1) {
    currentMicrosa = micros();
    if (currentMicrosa - previousMicrosa >= delaya) {

      previousMicrosa = currentMicrosa;
      digitalWrite(adirpin, HIGH);
      digitalWrite(asteppin, HIGH);
      digitalWrite(asteppin, LOW);
    }
  }
  //BBBBBBBBBBBBBBBBBBBBBB

  if (getkey == 'B')
  {
    if (bstate == 1) {
      bstate = 0;
      digitalWrite(benpin, HIGH);
    } else {
      bstate = 1;
      digitalWrite(benpin, LOW);
    }
    if (timestateb == 1) {
      timestateb = 0;
    } else {
      timestateb = 1;
    }
  }
  if (digitalRead(brefpin) == 0)
  {
    bstate = 0;
    timestateb = 0;
    digitalWrite(benpin, HIGH);
  }
  if (bstate == 1) {
    currentMicrosb = micros();
    if (currentMicrosb - previousMicrosb >= delayb) {
      previousMicrosb = currentMicrosb;
      digitalWrite(bdirpin, HIGH);
      digitalWrite(bsteppin, HIGH);
      digitalWrite(bsteppin, LOW);
    }
  }
  //CCCCCCCCCCCCCCCCCCCCCCCCCCCC

  if (getkey == 'C')
  {
    if (cstate == 1) {
      cstate = 0;
      digitalWrite(cenpin, HIGH);
    } else {
      cstate = 1;
      digitalWrite(cenpin, LOW);
    }
    if (timestatec == 1) {
      timestatec = 0;
    } else {
      timestatec = 1;
    }
  }
  if (digitalRead(crefpin) == 0)
  {
    cstate = 0;
    timestatec = 0;
    digitalWrite(cenpin, HIGH);
  }
  if (cstate == 1) {
    currentMicrosc = micros();
    if (currentMicrosc - previousMicrosc >= delayc) {
      previousMicrosc = currentMicrosc;
      digitalWrite(cdirpin, HIGH);
      digitalWrite(csteppin, HIGH);
      digitalWrite(csteppin, LOW);
    }
  }
  //DDDDDDDDDDDDDDDDDDDDDDDDDDD

  if (getkey == 'D')
  {
    if (dstate == 1) {
      dstate = 0;
      digitalWrite(denpin, HIGH);
    } else {
      dstate = 1;
      digitalWrite(denpin, LOW);
    }
    if (timestated == 1) {
      timestated = 0;
    } else {
      timestated = 1;
    }
  }
  if (digitalRead(drefpin) == 0)
  {
    dstate = 0;
    timestated = 0;
    digitalWrite(denpin, HIGH);
  }
  if (dstate == 1) {
    currentMicrosd = micros();
    if (currentMicrosd - previousMicrosd >= delayd) {
      previousMicrosd = currentMicrosd;
      digitalWrite(ddirpin, HIGH);
      digitalWrite(dsteppin, HIGH);
      digitalWrite(dsteppin, LOW);
    }
  }
  //1111111111111111111111

  if (getkey == '1') {
    lcd.clear();
    do {
      if (astate == 1) {
        (timestatea = 0);
      }
      if (bstate == 1) {
        (timestateb = 0);
      }
      if (cstate == 1) {
        (timestatec = 0);
      }
      if (dstate == 1) {
        (timestated = 0);
      }

      getkey = keypad.getKey();
      lcd.setCursor(0, 0);
      lcd.print("Pump A:");
      lcd.setCursor(0, 1);
      lcd.print("Syringe: "); lcd.print(syringe[syra]); lcd.print(" mL  ");
      lcd.setCursor(19, 1); lcd.print("\177");
      lcd.setCursor(0, 2);
      lcd.print("Flow: "); lcd.print(flowa); lcd.print(" \344L/min  ");
      lcd.setCursor(0, 3);
      lcd.print("Next: # Save: *");

      if (getkey == '1' ) {
        syra++;
      }
      if (getkey == '7' ) {
        syra--;
      }
      if ( syra > 5) {
        syra = 5;
      };
      if ( syra < 0) {
        syra = 0;
      };
      vola = syringe[syra];

      if (getkey == '#') {
        getkey = keypad.getKey();
        lcd.setCursor(19, 1); lcd.print(" ");
        lcd.setCursor(7, 2); lcd.print("     \344L/min");
        flowa = ReadKeyD(6, 2, 4);
        lcd.setCursor(7, 2); lcd.print(flowa); lcd.print(" \344L/min  ");
        delaya = (factor / (flowa * syringefactor[syra]));  // factor + 3%
      }
    } while (getkey != '*' );

    lcd.clear();
    lcd.print("A "); lcd.print(vola); lcd.print("mL "); lcd.print(flowa);
    lcd.setCursor(0, 1);
    lcd.print("B "); lcd.print(volb); lcd.print("mL "); lcd.print(flowb);
    lcd.setCursor(0, 2);
    lcd.print("C "); lcd.print(volc); lcd.print("mL "); lcd.print(flowc);
    lcd.setCursor(0, 3);
    lcd.print("D "); lcd.print(vold); lcd.print("mL "); lcd.print(flowd);

    if (astate == 1) {
      (timestatea = 1);
    }
    if (bstate == 1) {
      (timestateb = 1);
    }
    if (cstate == 1) {
      (timestatec = 1);
    }
    if (dstate == 1) {
      (timestated = 1);
    }
  }
  //222222222222222222222222

  if (getkey == '2') {
    lcd.clear();
    do {
      if (astate == 1) {
        (timestatea = 0);
      }
      if (bstate == 1) {
        (timestateb = 0);
      }
      if (cstate == 1) {
        (timestatec = 0);
      }
      if (dstate == 1) {
        (timestated = 0);
      }
      getkey = keypad.getKey();
      lcd.setCursor(0, 0);
      lcd.print("Pump B:");
      lcd.setCursor(0, 1);
      lcd.print("Syringe: "); lcd.print(syringe[syrb]); lcd.print(" mL  ");
      lcd.setCursor(19, 1); lcd.print("\177");
      lcd.setCursor(0, 2);
      lcd.print("Flow: "); lcd.print(flowb); lcd.print(" \344L/min  ");
      lcd.setCursor(0, 3);
      lcd.print("Next: # Save: *");

      if (getkey == '1' ) {
        syrb++;
      }
      if (getkey == '7' ) {
        syrb--;
      }
      if ( syrb > 5) {
        syrb = 5;
      };
      if ( syrb < 0) {
        syrb = 0;
      };
      volb = syringe[syrb];

      if (getkey == '#') {
        getkey = keypad.getKey();
        lcd.setCursor(19, 1); lcd.print(" ");
        lcd.setCursor(7, 2); lcd.print("     \344L/min");
        flowb = ReadKeyD(6, 2, 4);
        lcd.setCursor(7, 2); lcd.print(flowb); lcd.print(" \344L/min  ");
        delayb = (factor / (flowb * syringefactor[syrb]));
      }
    } while (getkey != '*' );

    lcd.clear();
    lcd.print("A "); lcd.print(vola); lcd.print("mL "); lcd.print(flowa);
    lcd.setCursor(0, 1);
    lcd.print("B "); lcd.print(volb); lcd.print("mL "); lcd.print(flowb);
    lcd.setCursor(0, 2);
    lcd.print("C "); lcd.print(volc); lcd.print("mL "); lcd.print(flowc);
    lcd.setCursor(0, 3);
    lcd.print("D "); lcd.print(vold); lcd.print("mL "); lcd.print(flowd);
    if (astate == 1) {
      (timestatea = 1);
    }
    if (bstate == 1) {
      (timestateb = 1);
    }
    if (cstate == 1) {
      (timestatec = 1);
    }
    if (dstate == 1) {
      (timestated = 1);
    }
  }
  //33333333333333333333333333

  if (getkey == '3') {
    lcd.clear();
    do {
      if (astate == 1) {
        (timestatea = 0);
      }
      if (bstate == 1) {
        (timestateb = 0);
      }
      if (cstate == 1) {
        (timestatec = 0);
      }
      if (dstate == 1) {
        (timestated = 0);
      }
      getkey = keypad.getKey();
      lcd.setCursor(0, 0);
      lcd.print("Pump C:");
      lcd.setCursor(0, 1);
      lcd.print("Syringe: "); lcd.print(syringe[syrc]); lcd.print(" mL  ");
      lcd.setCursor(19, 1); lcd.print("\177");
      lcd.setCursor(0, 2);
      lcd.print("Flow: "); lcd.print(flowc); lcd.print(" \344L/min  ");
      lcd.setCursor(0, 3);
      lcd.print("Next: # Save: *");

      if (getkey == '1' ) {
        syrc++;
      }
      if (getkey == '7' ) {
        syrc--;
      }
      if ( syrc > 5) {
        syrc = 5;
      };
      if ( syrc < 0) {
        syrc = 0;
      };
      volc = syringe[syrc];

      if (getkey == '#') {
        getkey = keypad.getKey();
        lcd.setCursor(19, 1); lcd.print(" ");
        lcd.setCursor(7, 2); lcd.print("     \344L/min");
        flowc = ReadKeyD(6, 2, 4);
        lcd.setCursor(7, 2); lcd.print(flowc); lcd.print(" \344L/min  ");
        delayc = (factor / (flowc * syringefactor[syrc]));
      }
    } while (getkey != '*' );

    lcd.clear();
    lcd.print("A "); lcd.print(vola); lcd.print("mL "); lcd.print(flowa);
    lcd.setCursor(0, 1);
    lcd.print("B "); lcd.print(volb); lcd.print("mL "); lcd.print(flowb);
    lcd.setCursor(0, 2);
    lcd.print("C "); lcd.print(volc); lcd.print("mL "); lcd.print(flowc);
    lcd.setCursor(0, 3);
    lcd.print("D "); lcd.print(vold); lcd.print("mL "); lcd.print(flowd);
    if (astate == 1) {
      (timestatea = 1);
    }
    if (bstate == 1) {
      (timestateb = 1);
    }
    if (cstate == 1) {
      (timestatec = 1);
    }
    if (dstate == 1) {
      (timestated = 1);
    }
  }
  //4444444444444444444444444444444

  if (getkey == '4') {
    lcd.clear();
    do {
      if (astate == 1) {
        (timestatea = 0);
      }
      if (bstate == 1) {
        (timestateb = 0);
      }
      if (cstate == 1) {
        (timestatec = 0);
      }
      if (dstate == 1) {
        (timestated = 0);
      }
      getkey = keypad.getKey();
      lcd.setCursor(0, 0);
      lcd.print("Pump 4:");
      lcd.setCursor(0, 1);
      lcd.print("Syringe: "); lcd.print(syringe[syrd]); lcd.print(" mL  ");
      lcd.setCursor(19, 1); lcd.print("\177");
      lcd.setCursor(0, 2);
      lcd.print("Flow: "); lcd.print(flowd); lcd.print(" \344L/min  ");
      lcd.setCursor(0, 3);
      lcd.print("Next: # Save: *");

      if (getkey == '1' ) {
        syrd++;
      }
      if (getkey == '7' ) {
        syrd--;
      }
      if ( syrd > 5) {
        syrd = 5;
      };
      if ( syrd < 0) {
        syrd = 0;
      };
      vold = syringe[syrd];

      if (getkey == '#') {
        getkey = keypad.getKey();
        lcd.setCursor(19, 1); lcd.print(" ");
        lcd.setCursor(7, 2); lcd.print("     \344L/min");
        flowd = ReadKeyD(6, 2, 4);
        lcd.setCursor(7, 2); lcd.print(flowd); lcd.print(" \344L/min  ");
        delayd = (factor / (flowd * syringefactor[syrd]));
      }
    } while (getkey != '*' );

    lcd.clear();
    lcd.print("A "); lcd.print(vola); lcd.print("mL "); lcd.print(flowa);
    lcd.setCursor(0, 1);
    lcd.print("B "); lcd.print(volb); lcd.print("mL "); lcd.print(flowb);
    lcd.setCursor(0, 2);
    lcd.print("C "); lcd.print(volc); lcd.print("mL "); lcd.print(flowc);
    lcd.setCursor(0, 3);
    lcd.print("D "); lcd.print(vold); lcd.print("mL "); lcd.print(flowd);
    if (astate == 1) {
      (timestatea = 1);
    }
    if (bstate == 1) {
      (timestateb = 1);
    }
    if (cstate == 1) {
      (timestatec = 1);
    }
    if (dstate == 1) {
      (timestated = 1);
    }
  }


  /* 
  cycleCount++;
  if (cycleCount >= 100000)
  {
    lcd.clear();
    lcd.print("Cycle Time: ");
    lcd.print((micros() - cycleTime) / cycleCount);
    lcd.print(" microsec");
    cycleCount = 0;
    cycleTime = micros();
  }*/


} //loop

// type numbers

int ReadKeyD(int column, int row, int x) {
  char keypressed = ' ';
  int ZReturn = 0;
  int i = 0;
  String SInput = " ";
  char  StopChar = '-';
  char EnterChar = "-";
  lcd.setCursor(column, row);
  lcd.print( '_' );
  do {
    keypressed = keypad.getKey();

    if (isDigit(keypressed) == true) {
      if ( i < x ) {
        SInput += keypressed;
        //LZ=keypressed;
        lcd.setCursor(column, row);
        lcd.print( keypressed );
        column ++ ;
        i ++;
        if (i < x) {
          lcd.print( "_");
        }
      }
    }
  } while ((keypressed != '#'));  // && (i < x));
  if (column < 20 ) {
    lcd.setCursor(column, row);
    lcd.print( " ");
  }
  EnterChar = '-';
  StopChar  = '-';
  return SInput.toInt();
}
